# Supplementary material for: Phytoplasma-Responsive microRNAs Modulate Hormonal, Nutritional, and Stress Signalling Pathways in Mexican Lime Trees
Source: PLoS One. 2013 Jun 18;8(6):e66372. doi: 10.1371/journal.pone.0066372 (PMC3688891; doi:10.1371/journal.pone.0066372)
Supplement: Table S1 — The list of stem-loop RT-PCR primers for five miRNAs. (XLSX) [file pone.0066372.s003.xlsx]

## Sheet: Sheet1
Supplementary Table S1. List of primers for stem-loop RT-PCR and gene-specific real-time PCR primers for five miRNAs
Name	sequence (5'-3')
Sl-1	GTCGTATCCAGTGCAGGGTCCGAGGTATTCGCACTGGATACGACAACCTCG
F-1	TAGAGCGAAGGTCCGAGGTC
Sl-2	GTCGTATCCAGTGCAGGGTCCGAGGTATTCGCACTGGATACGACAGCCCCA
F-2	GCCCAAAGCGACGTGCAGTT
Sl-3	GTCGTATCCAGTGCAGGGTCCGAGGTATTCGCACTGGATACGACTCTCTTG
F-3	TATGGAATGGGTGCGTGGGC
Sl-4	GTCGTATCCAGTGCAGGGTCCGAGGTATTCGCACTGGATACGACCAACCGC
F-4	CAGCCCGAAAGTGAATGTTGG
Sl-5	GTCGTATCCAGTGCAGGGTCCGAGGTATTCGCACTGGATACGACGGCATCC
F-5	GCGGATGGCTGAGAAGATAG
Universal R	GTGCAGGGTCCGAGGT
