# Supplementary material for: Phytoplasma-Responsive microRNAs Modulate Hormonal, Nutritional, and Stress Signalling Pathways in Mexican Lime Trees
Source: PLoS One. 2013 Jun 18;8(6):e66372. doi: 10.1371/journal.pone.0066372 (PMC3688891; doi:10.1371/journal.pone.0066372)
Supplement: Table S2 — The list of 12148 miRNA variants detected in our study. (XLSX) [file pone.0066372.s004.xlsx]

## Sheet: 1
Supplementary Table S2. The list of 12148 miRNA variants detected in our study.H: healthy plant; I: infected plant
sequence	sequnece Id (I)	count (I)	sequnece Id (H)	count (H)	homolog (best one)
TGACAGAAGAGAGAGAGCAC	t0013767	77	t0022931	35	ahy-miR156a
TGACGGAAGAGAGAGAGCAC	t0099925	10	t0087947	9	ahy-miR156a
TGACAGAAGAGAGAGAGTAC	t0823458	2	t0231370	4	ahy-miR156a
GACAGGAGAAGAGAGAGCC	--	0	t0287782	3	ahy-miR156a
GATAGAGAGAGAGAAGCAC	--	0	t0391943	2	ahy-miR156a
ATGATAGAAGAGAGAGAGTAC	--	0	t0655829	2	ahy-miR156a
TGACAGAAGAGAGATAGTAC	--	0	t0663331	2	ahy-miR156a
AGGACAGAAGAGAGAGAGTAC	--	0	t0689045	2	ahy-miR156a
TGGGTAGAGAGAGAGAGCAC	t1592134	1	t1339811	1	ahy-miR156a
TAAAGAGAGAGAGAGAGCAC	--	0	t0825845	1	ahy-miR156a
ATGACAGAAAAGAGAGAGTAC	--	0	t0883379	1	ahy-miR156a
AGAGAGAGAGAGAGAGAGCAC	--	0	t0942274	1	ahy-miR156a
GACAGGAGAAGAGAGAGCAC	--	0	t0948352	1	ahy-miR156a
ATGACAGAAGAGAGATAGTAC	--	0	t1018188	1	ahy-miR156a
ACAGAAGAGAGAGAGTAC	--	0	t1059068	1	ahy-miR156a
ATGACAGAAGAGACAGAGTAC	--	0	t1288582	1	ahy-miR156a
ATGACAGAAGGGAGAGAGTAC	--	0	t1599860	1	ahy-miR156a
GAGAGAGAGAGAGAGGAC	--	0	t1856685	1	ahy-miR156a
GAGGAAGAGAGAGAGGCAC	--	0	t1873705	1	ahy-miR156a
ATGACAGAAGAGATAGAGTAC	--	0	t1889410	1	ahy-miR156a
TAGAGAAGAGTAGAGACAC	--	0	t1893068	1	ahy-miR156a
GAGTAGAGAGAGAGAGCAC	--	0	t2489379	1	ahy-miR156a
TTGACAGAAGAGAGTGAGCAC	t0000046	30869	t0000022	49016	ahy-miR156c
ATGACAGAAGAGAGAGAGTAC	t0006791	168	t0001409	588	ahy-miR156c
TTGACAGAAGAGAGAGAGCAC	t0007810	144	t0003939	224	ahy-miR156c
TTGACAGAAGAGAGTGAGCA	t0012521	86	t0006510	135	ahy-miR156c
TTGACAGAAGAGAGTGAGCAT	t0028242	36	t0013410	62	ahy-miR156c
TTGACAGAAGAGATTGAGCAC	t0034507	29	t0014553	57	ahy-miR156c
TTGACAGAAGAGAGCGAGCAC	t0024289	42	t0019330	42	ahy-miR156c
TTGACGGAAGAGAGAGAGCAC	t0019311	54	t0019913	41	ahy-miR156c
TTGACAGAAGAGAGTGAGCCC	t0047855	21	t0023998	34	ahy-miR156c
TTGACAGAAGAGAGTGAGAAC	t0039915	25	t0026782	30	ahy-miR156c
TGATGACAGAAGAGAGAGAGTAC	t0169737	6	t0031639	25	ahy-miR156c
TTTACAGAAGAGAGTGAGCAC	t0106037	9	t0032433	24	ahy-miR156c
TCTGACAGAAGAGAGTGAGCAC	t0056425	17	t0036530	21	ahy-miR156c
TTGACAGAATAGAGTGAGCAC	t0100712	10	t0037526	21	ahy-miR156c
TTGACAGAAGAGAGTTAGCAC	t0270459	4	t0039124	20	ahy-miR156c
TTGACAGAAGAGCGTGAGCAC	t0081771	12	t0041066	19	ahy-miR156c
TTGATAGAAGAGAGTGAGCAC	t0081725	12	t0043224	18	ahy-miR156c
TTGACAGAAGAGAGTGATCAC	t0265780	4	t0045701	17	ahy-miR156c
TTAACAGAAGAGAGTGAGCAC	t0348703	3	t0047938	16	ahy-miR156c
TTGACAGAAGAGACTGAGCAC	t0122252	8	t0051375	15	ahy-miR156c
TTGCCAGAAGAGAGTGAGCAC	t0278248	4	t0052372	15	ahy-miR156c
TTGACAGAAGAGGGTGAGCAC	t0118929	8	t0054192	14	ahy-miR156c
TTGACGGAAGAGAGTGAGCAC	t0172063	6	t0055835	14	ahy-miR156c
CTTGACAGAAGAGAGTGAGCAC	t0070623	14	t0055880	14	ahy-miR156c
TTGACAGAAGAGAGTGAGTAC	t0142589	7	t0059664	13	ahy-miR156c
TTGACATAAGAGAGTGAGCAC	t0236104	4	t0062497	12	ahy-miR156c
TTTGACAATGAGAGAGAGCAC	t0140084	7	t0063893	12	ahy-miR156c
TTGACAGAAAAGAGTGAGCAC	t0108453	9	t0069724	11	ahy-miR156c
TTGACAGAAGAGAGTGACCAC	t0148960	7	t0072248	11	ahy-miR156c
TTCACAGAAGAGAGTGAGCAC	t0178053	6	t0072480	11	ahy-miR156c
TTGGCAGAAGAGAGTGAGCAC	t0152702	7	t0073410	11	ahy-miR156c
TTGACAAAAGAGAGTGAGCAC	t0589959	2	t0076156	10	ahy-miR156c
TTGACGGAAGAGAGAGCAC	t0115840	9	t0081560	10	ahy-miR156c
TTGACAGAAGAGAGTGAGGAC	t0501426	2	t0082937	9	ahy-miR156c
TTGACAGAAGAGAGTGAGCGC	t1480483	1	t0084347	9	ahy-miR156c
TCTTGACAGAAGAGAGTGAGCAC	t0211478	5	t0087887	9	ahy-miR156c
TTGACAGAAGAGAGTGCGCAC	t0113395	9	t0089437	9	ahy-miR156c
TTGACACAAGAGAGTGAGCAC	t0235590	4	t0092970	8	ahy-miR156c
TTGACAGAAGAGAGTCAGCAC	t0320941	3	t0093252	8	ahy-miR156c
ATTGACAGAAGAGAGTGAGCAC	t0108336	9	t0096400	8	ahy-miR156c
TTGACAGGAGAGAGTGAGCAC	t0168059	6	t0097923	8	ahy-miR156c
TTGACAGAAGAGAGTGAACAC	t0171801	6	t0099474	8	ahy-miR156c
TTGACAGATGAGAGTGAGCAC	t0790168	2	t0101158	8	ahy-miR156c
TTGACAGAAGAGAATGAGCAC	t0136883	7	t0108207	7	ahy-miR156c
TTGACAGAAGGGAGTGAGCAC	t0079892	12	t0108246	7	ahy-miR156c
TTGACAGAAGAGATGAGCAC	t0718145	2	t0114649	7	ahy-miR156c
TTGACAGAAGAGAGTAGCAC	t2473517	1	t0116391	7	ahy-miR156c
ATGACAGAAGAGAGAGAGTA	t0423399	3	t0118240	7	ahy-miR156c
TTGACAGAAGCGAGTGAGCAC	t0077348	13	t0118794	7	ahy-miR156c
TTGACAGAAGAGAGTGAGCTC	t0151832	7	t0120319	7	ahy-miR156c
TTGACAGCAGAGAGTGAGCAC	t0299441	4	t0120849	7	ahy-miR156c
TTGACAGAAGAGAGTGAG	t1333827	1	t0126573	6	ahy-miR156c
TTGACTGAAGAGAGTGAGCAC	t1376760	1	t0127016	6	ahy-miR156c
TTGACAGAAGAGAGTAAGCAC	t0120505	8	t0128308	6	ahy-miR156c
TTGACAGAGAGAGTGAGCAC	t0782301	2	t0138935	6	ahy-miR156c
TACTGACAGAAGAGAGTGAGCAC	t0201001	5	t0159691	5	ahy-miR156c
TTGACCGAAGAGAGTGAGCAC	t0272843	4	t0167055	5	ahy-miR156c
TTGAAAGAAGAGAGTGAGCAC	t0177282	6	t0174186	5	ahy-miR156c
TTGACAGAACAGAGTGAGCAC	t0831737	2	t0175622	5	ahy-miR156c
TTGACAGAAGAGAGTGACAC	t0942088	1	t0183468	4	ahy-miR156c
TTGACAGACGAGAGTGAGCAC	t2097604	1	t0213526	4	ahy-miR156c
TTGACAGAAGAGAGTGAGCAG	--	0	t0226936	4	ahy-miR156c
TTGACAGAAGAGAGTGTGCAC	t1074300	1	t0253072	3	ahy-miR156c
TTGATGACAGAAGAGAGAGAGTAC	t0622750	2	t0290580	3	ahy-miR156c
TTGACAGAAGTGAGTGAGCAC	t0680395	2	t0306818	3	ahy-miR156c
ATGACAGAAGAGAGAGAGCAC	--	0	t0329522	3	ahy-miR156c
TTGACAGTAGAGAGTGAGCAC	t0476479	2	t0390032	2	ahy-miR156c
TTGACAGAAGAGTGTGAGCAC	t0483918	2	t0396588	2	ahy-miR156c
TTGACAGAAGAGAGTGAGC	t0789391	2	t0668205	2	ahy-miR156c
TTGACAGAAGAGAGGAGCAC	--	0	t0388105	2	ahy-miR156c
TTGACAATGAGAGAGAGCAC	--	0	t0562018	2	ahy-miR156c
TTGACGGAAGAGAGGGAGCAC	--	0	t0599984	2	ahy-miR156c
TTGACAGAAGAGGTGAGCAC	--	0	t0714620	2	ahy-miR156c
TTGACGGAAGAGAGCGAGCAC	t1444018	1	t1217272	1	ahy-miR156c
TTGACAAAGAGAGTGAGCAC	t0656720	2	t1615051	1	ahy-miR156c
TTGACGGAAGAAGAGAGCAC	t2212170	1	t1850360	1	ahy-miR156c
CTGACGGAAGAGAGAGAGCAC	t0408228	3	t2084429	1	ahy-miR156c
TTGACAATGAGAGAGAGC	t3073674	1	t2561915	1	ahy-miR156c
ATCCTGACAGAAGAGAGTGAGCAC	t3074155	1	t2562320	1	ahy-miR156c
TTGACAGACAGAGTGAGCAC	--	0	t0949432	1	ahy-miR156c
TTAGAGAGAGAGAAGCAC	--	0	t1015921	1	ahy-miR156c
TCTGACAATGAGAGAGAGCA	--	0	t1026865	1	ahy-miR156c
ATTGACAGAAGAGAGTGAGC	--	0	t1180787	1	ahy-miR156c
TTGACAGTAAGAGGGAGATCA	--	0	t1310352	1	ahy-miR156c
TTGACAGAAGAGATTGAGCACC	--	0	t1381606	1	ahy-miR156c
TAGAAAGAGAGAGAGAGCA	--	0	t1395596	1	ahy-miR156c
ATTCGACGAGGAAGAGAGAGAGCC	--	0	t1525341	1	ahy-miR156c
TTGACAGAAAAGAAGAGGACG	--	0	t1559729	1	ahy-miR156c
GTGAGTAGAGAGAGAGAGCAC	--	0	t1622164	1	ahy-miR156c
TTGACTGAAGAGAGAGAGCAC	--	0	t1658697	1	ahy-miR156c
GTGACCAGAAGAGAAGAGCAG	--	0	t1873952	1	ahy-miR156c
TTGACAGAAGCGAGCGAGCAC	--	0	t1884981	1	ahy-miR156c
TTGACAGAAGGAGTGAGCAC	--	0	t1909049	1	ahy-miR156c
TTTGACGAGAATAGAGAGAGGAC	--	0	t1917917	1	ahy-miR156c
TTGACAGAAGAGTTGAGCAC	--	0	t2132912	1	ahy-miR156c
TTGACAGAAGAGAGCGAGAAC	--	0	t2339677	1	ahy-miR156c
TTGACCGAAGAGAGAGAGCAC	--	0	t2447909	1	ahy-miR156c
TGTGAGACGAAGAGAGAGAGCAT	--	0	t2566001	1	ahy-miR156c
TTGACGAGAATAGAGAGAGGACG	--	0	t2637741	1	ahy-miR156c
TTGACAATGAGAGAGAGCA	--	0	t2727508	1	ahy-miR156c
AGATCATGCGGCAGTTTCACC	t0004479	264	t0003428	257	ahy-miR167-3p
AGATCATCTGGCAGTTTCACC	t0003303	364	t0003546	249	ahy-miR167-3p
AGATCATCTGGCAGTTTCAC	t0014171	75	t0013031	64	ahy-miR167-3p
AGATCATGCGGCAGTTTCAC	t0082309	12	t0060030	13	ahy-miR167-3p
GATCATGCGGCAGTTTCACC	t0114662	9	t0177563	5	ahy-miR167-3p
AGATCATGCGGCAGTTTCCCC	t1610879	1	t0495200	2	ahy-miR167-3p
AGATCATTTGGCAGTTTCACC	t0773989	2	t0654754	2	ahy-miR167-3p
TACAGATCATGCGGCAGTTTCACC	--	0	t0403405	2	ahy-miR167-3p
AGATCATGCGGCAGTTTCACCT	--	0	t0446555	2	ahy-miR167-3p
AGATCATCTGGCAGTTTCCCC	--	0	t0459209	2	ahy-miR167-3p
AGATCATGCGGCAGTTTCACA	--	0	t0555107	2	ahy-miR167-3p
AGATCATGCGGCAGTTTCACCA	--	0	t0754550	2	ahy-miR167-3p
ATCATGCGGCAGTTTCACCT	t1777279	1	t1492230	1	ahy-miR167-3p
AGATCATCTGGCAGTTTCA	t1826436	1	t1532408	1	ahy-miR167-3p
AGATCATCTGGCAGGTTCACC	t1995285	1	t1671560	1	ahy-miR167-3p
GATCATCTGGCAGTTTCACC	t2710827	1	t2260903	1	ahy-miR167-3p
AGATCATGCGGCAGGTTCACC	t2887188	1	t2407534	1	ahy-miR167-3p
AGATCATGCGGTAGTTTCACC	t3208031	1	t2671838	1	ahy-miR167-3p
ATATCATGCGGCAGTTTCACC	--	0	t0826192	1	ahy-miR167-3p
AGATCATGCGGCAGTCTCACC	--	0	t1119178	1	ahy-miR167-3p
ATACAGATCATGCGGCAGTTTCACC	--	0	t1155321	1	ahy-miR167-3p
AGATCCTGCGGCAGTTTCACC	--	0	t1162909	1	ahy-miR167-3p
AGATCATCTGGCAGTTTCAA	--	0	t1275349	1	ahy-miR167-3p
AGATCATGCGGCAGTTTCGCC	--	0	t1305396	1	ahy-miR167-3p
AGATCATCTGGCAGTTTCGCC	--	0	t1752617	1	ahy-miR167-3p
ATCATGCGGCAGTTTCACC	--	0	t2051280	1	ahy-miR167-3p
AGATCATCTGGCAGTTTCACCAA	--	0	t2253593	1	ahy-miR167-3p
AGATCATCGCAGTTTCACC	--	0	t2479131	1	ahy-miR167-3p
ACAGATCATGCGGCAGTTTCACC	--	0	t2540030	1	ahy-miR167-3p
AGATCATCTGGCAGTTTC	--	0	t2579288	1	ahy-miR167-3p
ATCTAACGACTGCTATATAATCAT	--	0	t1141526	1	ahy-miR3509-3p
TTAAAGCATGCTTGCAGACTGA	t3086474	1	t0752688	2	ahy-miR3510
TTTACTGTGGCATCTGAGTCAA	--	0	t1827798	1	ahy-miR3511-3p
GCCAGGGACAAGATATGCAGA	--	0	t0964215	1	ahy-miR3511-5p
ACCAGGCCTTGACATGCAGA	--	0	t2029457	1	ahy-miR3511-5p
AGGATTGGACTGTATTAAGTTGGA	t2837137	1	t2365884	1	ahy-miR3514-5p
AGGATCTGTATATAAGGGTGACGA	--	0	t1400432	1	ahy-miR3514-5p
AGGATTCTGTATGTATCGGTGCA	--	0	t2422194	1	ahy-miR3514-5p
AAATGTGGAGCAAAATGAAGGTAT	t0748296	2	t0169042	5	ahy-miR3515
GAATGTAGAGCAAAATGAAGGTAT	t0413910	3	t0336700	3	ahy-miR3515
GAATGTGGAGCAAAATGAAGGTAT	--	0	t0836645	1	ahy-miR3515
AATGTGGAGTAAAATGAAGGTATT	--	0	t1054883	1	ahy-miR3515
TCAACAACGACTGCATTTCTA	t0120959	8	t0200046	4	ahy-miR3519
AAGGAGACGATTTGAAGATTATCA	--	0	t0763324	2	ahy-miR3520-3p
CTTGTGTTCTCAGGTCACCC	t0768962	2	t0332046	3	ahy-miR398
CTTGTGTTCTCAGGTCACCCT	--	0	t2043674	1	ahy-miR398
ACGGGGAACAGGCAGAGCATG	t0007285	156	t0004456	199	ahy-miR408-5p
ACGGGGAACAGGCAGAGCATGA	t0305556	4	t0050120	16	ahy-miR408-5p
CGGGGAACAGGCAGAGCATG	t0140167	7	t0085410	9	ahy-miR408-5p
ACGGGGAACAGGCAGAGCATGT	t0224125	5	t0237005	4	ahy-miR408-5p
GGGGAACAGGCAGAGCATGGA	t0261523	4	t0299142	3	ahy-miR408-5p
CGGGGAACAGGCAGAGCAT	--	0	t0333644	3	ahy-miR408-5p
CGGGGAACAGGCAGAGCATGGA	t0366881	3	t0539160	2	ahy-miR408-5p
GACGGGGAACAGGCAGAGCATG	t1936064	1	t0551936	2	ahy-miR408-5p
CGGGGAACAGGCAGAGCATT	--	0	t0760531	2	ahy-miR408-5p
TTGGGAACGGCAGAGCAAGAT	--	0	t1460777	1	ahy-miR408-5p
ACGGGGAACAGGCAGCGCATG	--	0	t1482352	1	ahy-miR408-5p
ACGGGGAACAGGCAGAGCATGAA	--	0	t1705083	1	ahy-miR408-5p
CTGGAAGCGGCAGAGCATGAT	--	0	t2270033	1	ahy-miR408-5p
GCTCACTCTCTATCTGTCACC	t0020886	49	t1256329	1	aly-miR156f*
GCTTCTATTCTTCTGTCATCA	--	0	t2151306	1	aly-miR157a*
GCTCTCTATTCTTCTGTCA	--	0	t0488875	2	aly-miR157c*
GCTCTCTATTCTTCTGTCATC	t0030734	33	t0089594	9	aly-miR157d*
GCTCTTATTCTTCTGTCATC	--	0	t0454148	2	aly-miR157d*
CTCTATTCTTCTGTCATC	t0313647	3	t0885106	1	aly-miR157d*
GCTCTTTATTCTTCTGTCATC	t0485496	2	t0893409	1	aly-miR157d*
TCTCTATTCTTCTGTCATC	t3121861	1	t2601456	1	aly-miR157d*
GATCTCTATTCTTCTGTCATC	--	0	t0884348	1	aly-miR157d*
GCTTATTCTTCTGTCATC	--	0	t0920589	1	aly-miR157d*
GCCCTCTATTCTTCTGTCATC	--	0	t1705380	1	aly-miR157d*
GCTTTCTGTGCTTCTGTCATCA	--	0	t1962253	1	aly-miR157d*
GCTCTTTATTCTTCTGTCATCA	--	0	t2085954	1	aly-miR157d*
GCGCTCTATTCTTCTGTCATC	--	0	t2300382	1	aly-miR157d*
GCTCTATTCTTCTGTCATC	--	0	t2466550	1	aly-miR157d*
GAGCTCCTTGAAGTCCAAAAG	t2941699	1	t0177473	5	aly-miR159a*
AAGCCCTTCGAAGTTCAAAC	--	0	t1102489	1	aly-miR159a*
GCGTACGAGTAGCCAAGCATA	t2143869	1	t1793797	1	aly-miR160b*
GCGTACGAGGAGCCAAGCATT	t0021852	47	t0023119	35	aly-miR160c*
GCGTACGAGGAGCCAAGCAT	t0021171	49	t0044279	18	aly-miR160c*
GCGTACGAGGAGCCAAGCA	t0022404	46	t0061121	13	aly-miR160c*
GCGTACGAGGAGCCAAGCATG	t0610797	2	t0509239	2	aly-miR160c*
GCGAGACAAGGAGCCAAGCATGAC	t0983571	1	t0837481	1	aly-miR160c*
GCGTACCAGGAGCCAAGCATA	t1894651	1	t1588588	1	aly-miR160c*
GCGTACTAGGAGCCAAGCATA	t0402777	3	t2016134	1	aly-miR160c*
CGCGTACGAGGAGCCAAGCA	--	0	t2292486	1	aly-miR160c*
GGAGGCAGCGGTTCATCGATC	t0019324	54	t0026886	30	aly-miR162a*
GGAGGCAGCGGTTCCTCGATC	--	0	t0797571	1	aly-miR162a*
GAGGCAGCGGTTCATCGATCA	--	0	t1990158	1	aly-miR162a*
GGAGGCAGCGGTTCATCGA	--	0	t2662039	1	aly-miR162a*
AGGATGTTGAGGTGAAGTCGT	t0580182	2	t1292592	1	aly-miR163.2
TCGGACCAGGCTTTCCCC	t0073896	13	t0033777	23	aly-miR165a
TCGGACCAGGCTTCCCCC	t0045828	21	t0036418	21	aly-miR165a
TCGGACCAGGCTTCATCCCC	t0055576	18	t0066520	12	aly-miR165a
TCGGACCAGGCCTTTTTCCCC	t1148559	1	t0188742	4	aly-miR165a
TCGGACCAGGCCTTGTTCCCC	t0680771	2	t0306946	3	aly-miR165a
TCGGACCAGGCTTCTCCCC	t0276708	4	t1991338	1	aly-miR165a
TCGGACCAGGCTTCCTCCCC	t2552365	1	t2130857	1	aly-miR165a
TCGGACCAGGCTTCCATCCCC	--	0	t0810814	1	aly-miR165a
TCGGATTAGGCTTCCCCC	--	0	t1005844	1	aly-miR165a
TCGGACCAGGCATACCCC	--	0	t1094327	1	aly-miR165a
TCGACGACGGCTTCATCCCA	--	0	t1100758	1	aly-miR165a
TCGGACCAGGCTTCACCCC	--	0	t1536251	1	aly-miR165a
TCGGACCAGGGTTTCTTCCCC	--	0	t1603098	1	aly-miR165a
TCGGACCGGGCTTCCGTCCCC	--	0	t2151181	1	aly-miR165a
TCGGACCAGGATTGCTTCCCC	--	0	t2640342	1	aly-miR165a
TCTGACCAGGCTTCTCCCC	--	0	t2726950	1	aly-miR165a
GAATGTATGTTTGGTTGAG	--	0	t0797648	1	aly-miR165b*
GGACTGTTGTCTGGCTCGATGCAGTA	t0153230	7	t0768041	2	aly-miR166b*
GAGGGGACTGTTGTCTGGCTCGATG	--	0	t0498220	2	aly-miR166b*
GGACTGTTGTCTGGCTCGATG	t0143026	7	t1721627	1	aly-miR166b*
GGACTGTTGTCTGGCTCGAT	--	0	t2286313	1	aly-miR166b*
GGAATAGTTGTTTGGGCTTGATGG	t0014450	73	t0026429	30	aly-miR166g*
GGAATGTTGTTTGGCTCGAGGG	t0071617	14	t0102362	8	aly-miR166g*
GGAATGTTGTTTGGCTCGAGG	t0253053	4	t0129701	6	aly-miR166g*
GAATGTTGTTTGGCTCGAGGGT	t0288838	4	t0230956	4	aly-miR166g*
GGAATAGTTGTTTGGGCTTGATGGT	t0902689	2	t0369554	3	aly-miR166g*
TGGGAATGTTGTTTGGCTCGAGGG	t0324000	3	t1016190	1	aly-miR166g*
GGAATGTTGTTTGGCTCGA	--	0	t1010575	1	aly-miR166g*
GAATGTTGTTTGGCTCGAG	--	0	t1566069	1	aly-miR166g*
GGAATGTTGTTTGGCTTGAGGGT	--	0	t2111356	1	aly-miR166g*
GGAATGTTGTTTGGCTCGAGGGA	--	0	t2296795	1	aly-miR166g*
GGAATAGTTGTTTGGGCTTGATGGA	--	0	t2600722	1	aly-miR166g*
GGGAATGTTGTTTGGCTCGAGGGTC	--	0	t2670389	1	aly-miR166g*
AGGTCATCTTGCAGCTTCAAT	t0011840	91	t0008536	101	aly-miR167d*
AGGTCATCTTGCAGCTTCAA	t0101613	10	t0118298	7	aly-miR167d*
CCCGCCTTGCATCAACTGAAT	t0001388	871	t0000916	872	aly-miR168a*
TCCCGCCTTGCATCAACTGAA	t0004923	239	t0004683	189	aly-miR168a*
TCCCGCCTTGCATCAACTGAT	t0014045	76	t0014870	56	aly-miR168a*
CCCGCCTTGCATCAACTGAATT	t0021276	48	t0017661	46	aly-miR168a*
CCCGCCTTGCATCAACTGAA	t0036670	27	t0028312	28	aly-miR168a*
TCCCGCCTTGCATCAACTGAAT	t0153630	7	t0057376	14	aly-miR168a*
CCCGCCTTGCATCAACTGA	t0086444	11	t0074818	10	aly-miR168a*
CTCGCCTTGCATCAACTGAAT	t2599195	1	t0101110	8	aly-miR168a*
CTTGCCTTGCATCAACTGAAT	t0196735	5	t0109516	7	aly-miR168a*
CCCGCCTTGCATCAACTG	t0249988	4	t0156116	5	aly-miR168a*
CCCGTTTTGCATCAACTGAAT	t0199582	5	t0203277	4	aly-miR168a*
TCCCGCCTTGCATCAACTGA	t0167419	6	t0209965	4	aly-miR168a*
TCCCGTTTTGCATCAACTGAA	t2880804	1	t0234133	4	aly-miR168a*
TCCGCCTTGCATCAACTGAAT	t0421963	3	t0343615	3	aly-miR168a*
CCCGCCTTGCATTAACTGAAT	--	0	t0315533	3	aly-miR168a*
TCCCGCCTTGCATCAACTGATT	--	0	t0333755	3	aly-miR168a*
CCTGCCTTGCATCAACTGAA	--	0	t0357639	3	aly-miR168a*
TCCCGCCTTGCATCAACTGAAA	t1973999	1	t0558609	2	aly-miR168a*
TCCCGCCTTGCATCAACTGAC	t0800386	2	t0678373	2	aly-miR168a*
CCCGCCTTACATCAACTGAAT	--	0	t0574662	2	aly-miR168a*
CCCGCCTTGCATCAACTTTT	--	0	t0595440	2	aly-miR168a*
CCTGCCTTGCATCAACTGAAT	--	0	t0708590	2	aly-miR168a*
CCCGCCTTGCATCAACTGAATA	t1078372	1	t0915007	1	aly-miR168a*
CACGCCTTGCATCAACTGAAT	t1185971	1	t1004112	1	aly-miR168a*
CCCGCCTTGGATCAACTGAAT	t1354497	1	t1143193	1	aly-miR168a*
TCCCGCCTTGCATCAACTGTT	t1626404	1	t1368199	1	aly-miR168a*
CCCGCCTTGCATCAACTGATT	t0608605	2	t1412488	1	aly-miR168a*
CCGCCTTGCATCAACTGAATT	t1969720	1	t1650472	1	aly-miR168a*
CCCGCTTGCATCAACTGAAT	t2008994	1	t1682701	1	aly-miR168a*
CCCGCCTTGCCTCAACTGAAT	t2569337	1	t2144692	1	aly-miR168a*
CGCCTTGCATCAACTGAAT	t2674716	1	t2231399	1	aly-miR168a*
CCGCCTTGCATCAACTGAAT	t0224575	5	t2515806	1	aly-miR168a*
CCCGCCTTGCATCAGCTGAAT	t3172213	1	t2642666	1	aly-miR168a*
CCCGCCTTGCATAAACTGAAT	--	0	t0908458	1	aly-miR168a*
CCCGCCTTGCCTCACCTGAAT	--	0	t0929340	1	aly-miR168a*
TCCCGCTTTGCATCAACTGAA	--	0	t0932550	1	aly-miR168a*
GATCGCCTTGCATCAACTGAA	--	0	t0972775	1	aly-miR168a*
CCCCCTTGCATCAACTGAAT	--	0	t1069412	1	aly-miR168a*
CGCCTTGCATCAACTGAA	--	0	t1139209	1	aly-miR168a*
CCCCTTGCATCAACTGAAT	--	0	t1214146	1	aly-miR168a*
CCCGCCTTGCATCAACTGAT	--	0	t1241228	1	aly-miR168a*
TCCCGCCTTGCATTAACTGAT	--	0	t1256067	1	aly-miR168a*
CCCTCCTTGCATCAACTGAAT	--	0	t1261357	1	aly-miR168a*
CCCGCCTTGCATCAACTAA	--	0	t1268388	1	aly-miR168a*
TCCCGCCTTGCATCAACTGAATCG	--	0	t1275360	1	aly-miR168a*
CCAGCCTTGCATCAACTGAAT	--	0	t1329598	1	aly-miR168a*
TCCCGCCTTGCATCCACTGAT	--	0	t1555149	1	aly-miR168a*
CCCGCCTTGCATCAACTTT	--	0	t1628842	1	aly-miR168a*
GCCTTGCATCAACTGAAT	--	0	t1716752	1	aly-miR168a*
CCCGCCTTGCATCAACTTAT	--	0	t1758139	1	aly-miR168a*
TCGCCTTGCATCAACTGAT	--	0	t1804741	1	aly-miR168a*
TCTCGCCTTGCATCAACTGAAT	--	0	t1805515	1	aly-miR168a*
CCCGCTTGCATCAACCGAAT	--	0	t1837919	1	aly-miR168a*
CCGCCTTGCATCAACTGAATTT	--	0	t1976890	1	aly-miR168a*
TCCGCCTTGCATCAACTGAATT	--	0	t2107129	1	aly-miR168a*
CCCTTTGCATCAACTGAAT	--	0	t2204002	1	aly-miR168a*
ATCGCCTTGCATCAACTGAT	--	0	t2360266	1	aly-miR168a*
CCCGTTTTGCATCAACTGAA	--	0	t2383751	1	aly-miR168a*
TCCCGCCTTGCATCAACTG	--	0	t2418678	1	aly-miR168a*
CATGCCTTGCATCAACTGAAT	--	0	t2446453	1	aly-miR168a*
TCTCGCCTTGCATCAACTGAT	--	0	t2551700	1	aly-miR168a*
CGCCTTGCATCAACTGAATT	--	0	t2559690	1	aly-miR168a*
TCCCGCCTTGCATCCACTGAAT	--	0	t2579059	1	aly-miR168a*
ACCGCCTTGCATCAACTGAAT	--	0	t2627928	1	aly-miR168a*
CCCGTCTTGCATCAACTGAAT	--	0	t0624825	2	aly-miR168b*
TCCCGTCTTGCATCAACTGAT	--	0	t1227716	1	aly-miR168b*
GGCAAGTCGTCTCTGGCTAC	--	0	t0539797	2	aly-miR169c*
CGGCAAGTCGTCTCTGGCTAC	t2735634	1	t2281549	1	aly-miR169c*
CAAGTTGTCCTTGGCTACATGT	--	0	t1670731	1	aly-miR169d*
GGGCATCTCGTTGGATAT	--	0	t0956318	1	aly-miR169i*
GGCAGTCTCCTTGGCTAAC	t2919864	1	t0723766	2	aly-miR169j*
AGGCAGTCTCCTTGGCTAAC	t0525084	2	t1059234	1	aly-miR169j*
ACAAAGAAGACTTGCCTG	--	0	t1938987	1	aly-miR169n
TATTGGCCCGGTTCATTCAGA	t0166327	6	t0097168	8	aly-miR170*
ATATTGGCCCGGTTCATTCAG	t0308620	3	t0822106	1	aly-miR170*
TATTGGCCTGGTTCACTCAGA	t2443189	1	t2041095	1	aly-miR170*
TATTAGCCTGGTTCACTCAGA	--	0	t1997791	1	aly-miR170*
GGATATTGGTGCGGTTCAATA	t0178955	6	t0056759	14	aly-miR171c*
AGATATTGGTGCGGTTCAATC	t0080447	12	t0095617	8	aly-miR171c*
ACGGGATATTGGTGCGGTTCAATA	t0282200	4	t0171495	5	aly-miR171c*
GGATATTGGTGCGGTTCAAT	t1343275	1	t1133913	1	aly-miR171c*
GGATATTGGTGCGGTTCAATAA	t2721123	1	t2269456	1	aly-miR171c*
GATATTGGTGCGGTTCAATA	--	0	t1612941	1	aly-miR171c*
AGATATTGGTGCGGTTCAATCA	--	0	t2037267	1	aly-miR171c*
GCGGCATCATCGAGATTCACA	t0032045	31	t0012054	69	aly-miR172a*
GCGGCATCATCGAGATTCAC	t0095151	10	t0023429	34	aly-miR172a*
GCGGCATCATCGAGATTCACAT	t1136640	1	t0962981	1	aly-miR172a*
GCGGCATCATCGAGATTCACAA	--	0	t0854607	1	aly-miR172a*
CGGCATCATCGAGATTCACAA	--	0	t2231104	1	aly-miR172a*
GCGGCATCATCGAGATTCACAC	--	0	t2272933	1	aly-miR172a*
GCGGCATCATCAAGATTCAC	--	0	t2392530	1	aly-miR172a*
GCGGCATCATCGAGATTCA	--	0	t2628707	1	aly-miR172a*
GGAGCACCATCAAGATTCACA	t0322169	3	t0993178	1	aly-miR172b*
GCAGCATCATCAAGATTCACA	t0106484	9	t0030158	26	aly-miR172c*
GTAGCATCATCAAGATTCACA	t0099235	10	t0041191	19	aly-miR172c*
GTAGCATCATCAAGATTCAC	t0060903	16	t0131457	6	aly-miR172c*
GCAGCATCATCAAGATTCAC	t0398366	3	t0136711	6	aly-miR172c*
GTAGCATCATCAAGATTCACT	t1740715	1	t0517623	2	aly-miR172c*
GCAGCATCATCAAGATTCACAT	--	0	t1135066	1	aly-miR172c*
CTAGCATCATCAAGATTCAC	--	0	t1413814	1	aly-miR172c*
GCAGCATCATCAAGATTCT	--	0	t1585390	1	aly-miR172c*
GCAGCATCATCAAGATTCAT	--	0	t2246090	1	aly-miR172c*
GCAGCATCATCAAGATTCA	--	0	t2491621	1	aly-miR172c*
TTAGCATCATCAAGATTCAC	--	0	t2508661	1	aly-miR172c*
GAATCTTGATGATGCTGCAT	t0031345	32	t0018509	44	aly-miR172e
ATCTTGATGATGCTGCAT	--	0	t0548830	2	aly-miR172e
TCTTGATGATGCTGCATT	t0466344	2	t0812858	1	aly-miR172e
GAATCTTGAGGACGCTGCAT	t0847793	2	t2419302	1	aly-miR172e
GAATCTTGATGATGCTGCATT	--	0	t0912141	1	aly-miR172e
GACTCTGTGAGATGATGCTGCAT	--	0	t2055008	1	aly-miR172e
GATTCTCTGGGCAAAGTGGAATGC	t0300115	4	t0121016	7	aly-miR173*
CGATTCTCTGGGCAAAGTGGAATG	--	0	t0405402	2	aly-miR173*
CGATTCTCTGGGCGAAGTGGAATG	--	0	t1198388	1	aly-miR173*
AGAGCTTTCTTCAGTCCACTC	--	0	t0262499	3	aly-miR319b*
AGAGCTTTCTTCAGTCCACTCA	--	0	t0612137	2	aly-miR319b*
AGAGCTTTCTGGCGGTCACCC	--	0	t2236335	1	aly-miR319b*
AATGACAGTGACTTAGATGCCAGA	--	0	t1987721	1	aly-miR3435
ACAACAAGTTTTTGGCGTCGTTG	--	0	t2088421	1	aly-miR3436*
CAACAAGTTTTTGGCGCCGTT	--	0	t2156208	1	aly-miR3436*
AAAAAACAAGGATTCGTCGGA	--	0	t2477213	1	aly-miR3437
GTGCGTTTGAGATTGAGGTT	t3028649	1	t2524864	1	aly-miR3443*
GTGCATTTGAGATTGAGGT	--	0	t2707038	1	aly-miR3443*
TGGGAGCTCGAGGCGATCGGA	t0001005	1179	t0002969	294	aly-miR3444
TCTGGGAGCTCGAGGCGATCG	t0005289	221	t0009630	88	aly-miR3444
GTTGGGAGCTCGAAGACGATCAGA	--	0	t1327168	1	aly-miR3444
GAATCTTCATCATCTCCCCGAATA	--	0	t1859303	1	aly-miR3444*
CTCGGAGGCGTAGACGTAGGCAGG	--	0	t2657489	1	aly-miR3446
TTGTGAGTGTGTTTGGTATTGAGA	--	0	t1103654	1	aly-miR3447
CGCTATCCATCCTGAGTTTCA	t0042855	23	t0035628	22	aly-miR390a*
CGCTATCCATCCTGAGTTTCT	t1743711	1	t1464514	1	aly-miR390a*
CGCTATCCCTCCTGAGCTTA	t1777379	1	t1492307	1	aly-miR390a*
CGCTATTCATCCTGAGTTTCA	--	0	t1332454	1	aly-miR390a*
ATCATGCTATCCCTTTGGATT	t0134291	7	t0187304	4	aly-miR393a*
TCATGCGATCCCTTCGGAATT	t0002137	567	t0002726	316	aly-miR393b*
TCATGCGATCTTTTCGGAATT	--	0	t0330745	3	aly-miR393b*
TCATGCGATCTCTTCGGAATT	t0235887	4	t0408351	2	aly-miR393b*
TCATGCGATCCTTTCGGAATT	--	0	t0811186	1	aly-miR393b*
ATCATGCGATCCTTCGGAAT	--	0	t0951587	1	aly-miR393b*
ATCATGCGATCTCTTCGGAAT	--	0	t2384818	1	aly-miR393b*
CAGCGTAGACATATTGCCAAC	--	0	t1281984	1	aly-miR394b*
CAGAGTGACATATTGCTCAACA	--	0	t1917143	1	aly-miR394b*
GTTCAATAAAGCTGTGGGAAG	t0007203	158	t0008387	103	aly-miR396a*
TTCAATAAAGCTGTGGGAAG	t0016443	64	t0011967	70	aly-miR396a*
GCGGTTCAATAAAGCTGTGGGAAG	t0194784	5	t0154572	5	aly-miR396a*
TCAATAAAGCTGTGGGAAG	t0142755	7	t0305798	3	aly-miR396a*
TCAATAAAGCTGTGGGAAGT	t0851594	2	t0723937	2	aly-miR396a*
GTTCAATAAAGCTTTGGGAAG	t2891000	1	t2410640	1	aly-miR396a*
GTTCAATAAAGCTGGGAAG	--	0	t1264980	1	aly-miR396a*
GATCAATAAAGCTGTGGGAAG	--	0	t1461520	1	aly-miR396a*
GTTCAATAAAGTCGTGGGAAG	--	0	t1494289	1	aly-miR396a*
TTCAATAAAGCTGTGGGAAGG	--	0	t1574415	1	aly-miR396a*
GTTCAATAAAGGTGGGAAG	--	0	t1640658	1	aly-miR396a*
GTTCAATAAAGTTGTGGGAAG	--	0	t2345269	1	aly-miR396a*
TTTAATAAAGCTGTGGGAAG	--	0	t2520783	1	aly-miR396a*
GCTCAAGAAAGCTGTGGGAGA	t0001209	984	t0000785	1012	aly-miR396b*
CTCAAGAAAGCTGTGGGAGA	t0003852	308	t0002532	338	aly-miR396b*
GCTCAAGAATGCCGTGGGAAA	t0008354	134	t0006030	146	aly-miR396b*
CTCAAGAATGCCGTGGGAAA	t0043523	23	t0019480	42	aly-miR396b*
CTCAAGAAAGCTGTGGGAGAC	t0020272	51	t0025967	31	aly-miR396b*
GGAGCTCAAGAAAGCTGTGGGAGA	t0051043	19	t0032555	24	aly-miR396b*
GCTCAAGAAAGCTGTGGGAGAC	t0035909	28	t0033295	24	aly-miR396b*
CTCAAGAATGCCGTGGGAAAA	t0055050	18	t0056045	14	aly-miR396b*
GCTCAAGAAAGCTTGGGAGA	t1199791	1	t0150728	5	aly-miR396b*
CTCAAGAAAGCTGTGGGAGT	t1587565	1	t0281278	3	aly-miR396b*
GCTCAAGATAGCCTCGTGGGAA	t0356300	3	t0287533	3	aly-miR396b*
TCAAGAAAGCTGTGGGAGAAC	t0357631	3	t0288679	3	aly-miR396b*
GCTCAAGAAAGCTGTGGGAG	--	0	t0271697	3	aly-miR396b*
AAGCTCAAGAAAGCTGTGGGAGA	--	0	t0318464	3	aly-miR396b*
GCTCAAGAAAGCTGTGGGAGT	t0095436	10	t0437986	2	aly-miR396b*
GCTCAAGAAAGCTTTGGGAGA	t1835406	1	t0534288	2	aly-miR396b*
GCTCAAGAAAGCTGTGGGAGAA	t0454841	3	t0774250	2	aly-miR396b*
CTCAAGAAAGCTGTGGGAG	--	0	t0521596	2	aly-miR396b*
TCTCAAGAAAGCTGTGGGAGA	t1832458	1	t1537470	1	aly-miR396b*
CTCAAGAATGCCGTGGGAAAT	t2293625	1	t1917356	1	aly-miR396b*
GCTCAAGAAAGCTGCGGGAGA	t2955241	1	t2464013	1	aly-miR396b*
GCTCAAGAAAGCTGTGGGGGA	t3093007	1	t2577910	1	aly-miR396b*
GCTCAAGAAAGCTGTGTGAGA	t3165751	1	t2637279	1	aly-miR396b*
CTCAAGAAAGCTGTGGGAGAA	t0451971	3	t2637778	1	aly-miR396b*
CTCAAGAAAGCTATGGGAGA	--	0	t1225868	1	aly-miR396b*
AGCTCAAGAAAGCTGTGGGAG	--	0	t1234851	1	aly-miR396b*
GCTCAAGAAAGCTGTGGAGA	--	0	t1424613	1	aly-miR396b*
GCTCAGGAAAGCTGTGGGAGA	--	0	t1562521	1	aly-miR396b*
GCTCAAATGCCGTGGGAAA	--	0	t1736360	1	aly-miR396b*
GCTCAAGAAAGCTGTGGGAGCC	--	0	t2312560	1	aly-miR396b*
CTCAAGAAAGCTGTAGGAGA	--	0	t2324584	1	aly-miR396b*
GCTCAAGAAAGCTGTGGGAGACGGAC	--	0	t2352206	1	aly-miR396b*
GCTCAAGAAAGCTGTGGGAT	--	0	t2410849	1	aly-miR396b*
GCTCAAGAATGCCGTGGGAA	--	0	t2479166	1	aly-miR396b*
GCTCAAGAAAGCTATGGGAGA	--	0	t2590153	1	aly-miR396b*
CTGAAGAAAGCTGTGGGAGA	--	0	t2747815	1	aly-miR396b*
GAGTGCAACGACACCACTGGCAGA	--	0	t0497625	2	aly-miR399f*
GGGACAAAGGATCACCTTGGCGA	--	0	t2154967	1	aly-miR399f*
GGGACTAAATATCTCCATTTGCAG	--	0	t0576825	2	aly-miR399g*
GGGCAATTCTCTATTGGCAGTTGG	t0174079	6	t0100398	8	aly-miR399h*
GGCAACATCTCCATTGGCAGG	--	0	t1344459	1	aly-miR399h*
CACTTATCTATAACTCTCATGAA	--	0	t1818600	1	aly-miR400*
CGGGGAACAGGCAGAGCATGG	t0009769	113	t0007205	121	aly-miR408*
ACAGGGAACAGGCAGAGCATG	t2104491	1	t1761626	1	aly-miR408*
ACGGGGAACAGGCAGAGCATGG	--	0	t2168388	1	aly-miR408*
AGAGTTCAAAGAGATAGTCGAAGG	t1883664	1	t0542814	2	aly-miR4221
AAGAAGAGTCAAAGTAGTGAAGGA	--	0	t1386674	1	aly-miR4221
CAAGAAGAGTCAAAGTAGTGAAGA	--	0	t2610916	1	aly-miR4221
TGTCTCGGTGAATTTGCATCCCTA	t2359043	1	t1971525	1	aly-miR4230
AAATTTGTTCCCCTCGCTA	--	0	t2410175	1	aly-miR4236
AAGACAGTATAACATATAAATGA	--	0	t2320158	1	aly-miR4237
TTGGATTTCTTGGAGATGTG	--	0	t0292084	3	aly-miR4244
CTGAATTTAGTAGAAGTTTGAGTA	--	0	t0760995	2	aly-miR4249
GTTTGAATTCTGAGAAGTGAGGTA	--	0	t1204820	1	aly-miR4249
TGAATTTGGTAGAATGTTGAGGTA	--	0	t1494378	1	aly-miR4249
CTGATATTGTGAGCAAGTGAGGTA	--	0	t2025960	1	aly-miR4249
TGGAATTTGAGAAGATGATGTGA	--	0	t2084411	1	aly-miR4249
TCAAAAGGCAACAAGAACTATGA	--	0	t1424758	1	aly-miR4250
CCCAAAGCACAAGAACACCAC	--	0	t2593662	1	aly-miR4250
TTCCCATACCCATCCCCAA	--	0	t1497584	1	aly-miR774.1*
TGAGGGATGAAGTTTGGAGGAC	--	0	t0961197	1	aly-miR774b
TGTAGATGAGGATCTTCGGATGAC	--	0	t1702382	1	aly-miR774b
TGAATGATAAGATCTGGATGAC	--	0	t2528175	1	aly-miR774b
ATTTAAGTTGTTGTTTTCT	t0707626	2	t0314553	3	aly-miR822
AAGCACCAGACTCGGAAGAATGC	--	0	t1184023	1	aly-miR825*
CTTGTTGATTGTCATCTAA	--	0	t0212174	4	aly-miR827*
AGAGAATTACAGAGGATGATGAGA	t0098939	10	t0064753	12	aly-miR831*
ATCAAGATTACAAGGAGATGGAGA	t0054340	18	t0077140	10	aly-miR831*
AGGAAGAGGAAAGGGAGATGAGA	--	0	t0130262	6	aly-miR831*
GAGGAAGAGGAAAGGGAGATGAGA	t0092303	11	t0176307	5	aly-miR831*
AGAAGAGGTAGAGAGAGAGAGAGC	t0088327	11	t0203883	4	aly-miR831*
AGGAAGAGGAAAGGGAGATGAGAG	t0906233	2	t0242346	4	aly-miR831*
AGAGGAGGTAAGGAGATGATCGA	t0314247	3	t0397883	2	aly-miR831*
AGGAAGAGGAAATGGAGATGAGAG	t1154865	1	t0415795	2	aly-miR831*
ACAAGAGAGTACAAGAGCATGAGC	t2362505	1	t0626265	2	aly-miR831*
AGAAGAGGTCAAGGAAATAACGA	--	0	t0554317	2	aly-miR831*
AGAAGAGGTAGGAGATGATGA	--	0	t0713001	2	aly-miR831*
AGAAGAGGACAAAGGTAGATGGGG	--	0	t0774149	2	aly-miR831*
AGGAAGAGGAAATGGAGATGAGA	t0524244	2	t1056023	1	aly-miR831*
AGGAAGAGGAAAGGGAGATGAGAA	t0601665	2	t1383192	1	aly-miR831*
ATTGAAGAGGACAAGAAGATGAAA	--	0	t1038159	1	aly-miR831*
TAAAAGAGGTACAAGAGATGCAG	--	0	t1298844	1	aly-miR831*
AAAGAGGAAGAAGTGAGGATGAGA	--	0	t1327865	1	aly-miR831*
ATGAAGAGACAAGAGAGAAGAGA	--	0	t1343740	1	aly-miR831*
ATCAAGATTACAAGGAGATTGAGA	--	0	t1409055	1	aly-miR831*
AGAGAGGTACGAGAGAGATTGAGA	--	0	t1418507	1	aly-miR831*
AGAAGGAGGGACAAGGAGCTAGAG	--	0	t1497565	1	aly-miR831*
AGAGAATTACAAAGGATGATGAGA	--	0	t1549723	1	aly-miR831*
GAAGAGATTACAGAGGAGATGAGA	--	0	t2029248	1	aly-miR831*
AGGAAGAGGAAAAGGGGATGAGA	--	0	t2406361	1	aly-miR831*
TGTGTCTGAAGCATCGGTCTGT	t2702083	1	t2253843	1	aly-miR833-5p
TGAAGTAGATACGCAATTAAAGT	--	0	t1411807	1	aly-miR835-3p
AAAGAATTCAAGAGAAACTGATGA	--	0	t0886076	1	aly-miR837-3p
TTTTTTTTTCTTCTTGCGAC	--	0	t1733484	1	aly-miR838
GCAGAGAATGAGAGTCAGCAAAGC	--	0	t2717993	1	aly-miR838*
AAAGGACTGAAGATGGCTG	--	0	t1525940	1	aly-miR844
AGAATGACCAGTAGATGGCTC	--	0	t2347606	1	aly-miR844
CTAGCTCTGATACCAAATGATGCG	t0637116	2	t1532565	1	aly-miR845b
ACTAGCTCTGATACCAAATGATGC	--	0	t1825867	1	aly-miR845b
CAAGTGGTATCAGAGCTAAGG	t0156788	6	t0149513	5	aly-miR845b*
TGACAAGTGGTATCAGAGCAAG	t1053816	1	t0894829	1	aly-miR845b*
TGACAAGTGGTATCAGAGCAACGG	--	0	t1060910	1	aly-miR845b*
TCAATCGGTATCAGAGCCCAC	--	0	t1306084	1	aly-miR845b*
ATCAATTGGTATCAGAGCTAGGC	--	0	t1319138	1	aly-miR845b*
TCAATTGGTATCAGAGCTAGATTG	--	0	t1416273	1	aly-miR845b*
CAAGTGGTATCAGAGCAAGGT	--	0	t1626221	1	aly-miR845b*
TACAATTGGTATCAGAGCGAGGT	--	0	t1638496	1	aly-miR845b*
TCAATTGGTCAGAGCACCGC	--	0	t1653988	1	aly-miR845b*
CAATTGGTATCAGAGCAAGTT	--	0	t1726095	1	aly-miR845b*
TAACAAGTGGTATCAGAGCAAAG	--	0	t2220212	1	aly-miR845b*
TCTTAGATGAAAGGAATGCGAGGA	--	0	t1057966	1	aly-miR847*
TCTTGATGGAAGAGCGAATGGATG	--	0	t1075256	1	aly-miR847*
TCTTGGAGGAAGAGGAAGTTGAA	--	0	t1117771	1	aly-miR847*
CCTTGAAGAGAGGAATGTGAA	--	0	t1365015	1	aly-miR847*
ATGTTGAAGAAGAGAATGGAA	--	0	t2750508	1	aly-miR847*
TGGTGGCTGGAAAGAAAGACGAC	t2928035	1	t2441372	1	aly-miR851
AGAACTAAATGGACGCTTATATTA	--	0	t2520880	1	aly-miR852*
TCAATTAGATTGGATATATGGATA	t2835361	1	t2364293	1	aly-miR860
TCAATTAGATTGGATATATGGATT	--	0	t1865386	1	aly-miR860
GATGGATATGATATCAGAAC	--	0	t1963702	1	aly-miR861-3p
TCTTTTCGGACCACTTGAAGATGT	--	0	t1047372	1	aly-miR868*
TCAAGCTGCCAGCATGATCTTA	t1616409	1	t1359915	1	aqc-miR167
TCAAGCTGTTAGCATGATCTGA	--	0	t1108477	1	aqc-miR167
TAAATATCTGAGCCGTGCCATATC	--	0	t1018932	1	aqc-miR171f
CTTCTCCCTCGAGGGCTTCTGA	t0457215	3	t0780337	2	aqc-miR477e
TTGCCAACTCCTCCCATGCC	t1100238	1	t0932977	1	aqc-miR482a
GAGAAGAGAGAGAGCAGAACCACG	--	0	t0702268	2	aqc-miR529
AGAGAAGAGAGAGAGCAGAACCAC	t0798375	2	t2210276	1	aqc-miR529
AGAGAGAGAGAGAGACACACACAC	t0422731	3	t2268813	1	aqc-miR529
AGAGAAGAGAGAGAGCAGAACCA	--	0	t1099825	1	aqc-miR529
AGAAGTAGAGATGGGCACAACCCG	--	0	t2194784	1	aqc-miR529
TCTTTTGTCACCGGCATCTC	--	0	t0591228	2	aqc-miR530
TGACAATGAGAGAGAGCACACGCGTC	t2397390	1	t2003265	1	aqc-miR535
CTGACAGAAGAGAGTGAGCAC	t0000015	69857	t0000019	53415	ath-miR156a
TGACAGAAGAGAGTGAGCAC	t0000011	87310	t0000025	45158	ath-miR156a
ACTGACAGAAGAGAGTGAGCAC	t0000997	1192	t0001576	531	ath-miR156a
CTGACAGAAGAGAGTGAGCA	t0001829	662	t0001976	432	ath-miR156a
TGACAGAAGAGAGTGAGCA	t0003220	373	t0003349	263	ath-miR156a
TGACAGAAGAGAGTGAGCAT	t0008882	125	t0009275	92	ath-miR156a
CTGACAGAAGAGATTGAGCAC	t0020437	50	t0012919	64	ath-miR156a
GACAGAAGAGAGTGAGCAC	t0024737	41	t0014491	57	ath-miR156a
TGACAGAAGAGATTGAGCAC	t0014948	71	t0017137	48	ath-miR156a
TTACAGAAGAGAGTGAGCAC	t0019282	54	t0018231	45	ath-miR156a
TGACAGAAGAGAGTGAGCCC	t0012270	88	t0020874	39	ath-miR156a
CTGACAGAAGAGAGTGAGCCC	t0022812	45	t0023770	34	ath-miR156a
TGACAGAAGAGAGTGAGAAC	t0025779	39	t0025529	31	ath-miR156a
CTGACAGAAGAGAGTGAGAAC	t0027752	36	t0033502	23	ath-miR156a
TGCCAGAAGAGAGTGAGCAC	t0024632	41	t0036703	21	ath-miR156a
GTGACAGAAGAGAGTGAGCAC	t0048750	20	t0036904	21	ath-miR156a
CTGACAGAATAGAGTGAGCAC	t0066281	15	t0039460	20	ath-miR156a
TAACAGAAGAGAGTGAGCAC	t0026337	39	t0039992	20	ath-miR156a
CTGCCAGAAGAGAGTGAGCAC	t0034850	29	t0042016	19	ath-miR156a
CTGACAGAAGAGAGTGCGCAC	t0051688	19	t0043261	18	ath-miR156a
CTGACAGAAGAGAGTGATCAC	t0082190	12	t0043368	18	ath-miR156a
CTGACAGAAGAGAGTCAGCAC	t0099838	10	t0043497	18	ath-miR156a
TGACAGAAGAGAGTTAGCAC	t0045222	22	t0043797	18	ath-miR156a
TGACAGAAGAGAGTGCGCAC	t0032822	31	t0044400	18	ath-miR156a
TGACAGAAGATAGTGAGCAC	t0031921	31	t0044585	17	ath-miR156a
CTGACAGAAGAGCGTGAGCAC	t0042307	23	t0044916	17	ath-miR156a
TGACAGAAGAGAGTGATCAC	t0058365	17	t0046242	17	ath-miR156a
TGGCAGAAGAGAGTGAGCAC	t0064317	15	t0047845	16	ath-miR156a
TGGACAGAAGAGAGTGAGCAC	t0256053	4	t0048150	16	ath-miR156a
CTTACAGAAGAGAGTGAGCAC	t0065698	15	t0048780	16	ath-miR156a
CTAACAGAAGAGAGTGAGCAC	t0034952	28	t0050215	15	ath-miR156a
ATGACAGAAGAGAGTGAGCAC	t0053762	18	t0050847	15	ath-miR156a
CTGACAGAAGAGGGTGAGCAC	t0061998	16	t0052455	15	ath-miR156a
TGACAGAAGAGAGTGAGTAC	t0060679	16	t0054804	14	ath-miR156a
CTGACAGGAGAGAGTGAGCAC	t0098534	10	t0055313	14	ath-miR156a
TGACAGAAGAGAGTCAGCAC	t0070342	14	t0055648	14	ath-miR156a
CTGACAGAAGGGAGTGAGCAC	t0052583	19	t0056682	14	ath-miR156a
CTGACGGAAGAGAGTGAGCAC	t0056552	17	t0058085	13	ath-miR156a
TGACAGAAGAGAGTGAGCTC	t0086564	11	t0058109	13	ath-miR156a
TAGACAGAAGAGAGTGAGCAC	t0119840	8	t0058475	13	ath-miR156a
TGACGGAAGAGAGTGAGCAC	t0090410	11	t0060202	13	ath-miR156a
CTGACAGAAGAGAGTTAGCAC	t0052003	19	t0060218	13	ath-miR156a
CTGACAGAAGAGAGTGGGCAC	t0049538	20	t0060508	13	ath-miR156a
CTGACAGAAGAGAGTGAGTAC	t0058863	17	t0061266	13	ath-miR156a
CTGACAAAAGAGAGTGAGCAC	t0094095	10	t0062139	12	ath-miR156a
TGATAGAAGAGAGTGAGCAC	t0035066	28	t0062693	12	ath-miR156a
CTGACAGAAGCGAGTGAGCAC	t0056783	17	t0063132	12	ath-miR156a
TGACAGAAGAGACTGAGCAC	t0051049	19	t0063422	12	ath-miR156a
ACAGAAGAGAGTGAGCAC	t0038444	26	t0066004	12	ath-miR156a
TGACAGAAGGGAGTGAGCAC	t0035936	28	t0066775	12	ath-miR156a
TGACAGAAGAGAGTGACCAC	t0180694	6	t0066813	12	ath-miR156a
TGACAGAAGAGAGTGAGCGC	t0106192	9	t0068573	11	ath-miR156a
CTGACAGAAGAGAGTAAGCAC	t0080353	12	t0069186	11	ath-miR156a
TGACATAAGAGAGTGAGCAC	t0064690	15	t0069628	11	ath-miR156a
TGACAGAAGAGAGTAAGCAC	t0035607	28	t0071155	11	ath-miR156a
CCTGACAGAAGAGAGTGAGCAC	t0160248	6	t0075476	10	ath-miR156a
CTCACAGAAGAGAGTGAGCAC	t0107403	9	t0076053	10	ath-miR156a
CTGACAGAAGAGACTGAGCAC	t0054590	18	t0077818	10	ath-miR156a
TGACAGAAGAGCGTGAGCAC	t0033357	30	t0078239	10	ath-miR156a
CTGACAGAAGAGAGTGACCAC	t0083293	12	t0079456	10	ath-miR156a
ACTGACAGAAGAGAGTGAGCA	t0045441	22	t0080574	10	ath-miR156a
TGACAGAAGAGGGTGAGCAC	t0040221	25	t0081511	10	ath-miR156a
TGACAGCAGAGAGTGAGCAC	t0053658	18	t0083755	9	ath-miR156a
CTGACAGAAGAGAGTGAGC	t0073959	13	t0084229	9	ath-miR156a
CTGATAGAAGAGAGTGAGCAC	t0036681	27	t0086159	9	ath-miR156a
TGACAGAAGAGAGTGAGCT	t0205869	5	t0086654	9	ath-miR156a
CTGACAGAAGAGAGTAGCAC	t0101802	10	t0089781	9	ath-miR156a
CTGACATAAGAGAGTGAGCAC	t0072530	14	t0091738	9	ath-miR156a
TGACAGAAGAGATGAGCAC	t0095573	10	t0094098	8	ath-miR156a
CTGACAGAAAAGAGTGAGCAC	t0060416	16	t0095341	8	ath-miR156a
CTGACCGAAGAGAGTGAGCAC	t0355975	3	t0096193	8	ath-miR156a
CTGACAGAAGAGAATGAGCAC	t0081471	12	t0097475	8	ath-miR156a
TACAGAAGAGAGTGAGCAC	t0094544	10	t0105963	7	ath-miR156a
AGACAGAAGAGAGTGAGCAC	t0087160	11	t0108376	7	ath-miR156a
TGACAGAAGAGAGTAGCAC	t0167112	6	t0112336	7	ath-miR156a
TGACAGAAGAGAATGAGCAC	t0055048	18	t0116154	7	ath-miR156a
TGACAGAAGCGAGTGAGCAC	t0100992	10	t0117248	7	ath-miR156a
TGACAGAAGAGAGTGGGCAC	t0049687	20	t0117474	7	ath-miR156a
TGAGAGAAGAGAGTGAGCAC	t0437023	3	t0119689	7	ath-miR156a
CTGACAGAAGAGAGTGAACAC	t0078361	13	t0121820	7	ath-miR156a
TGACAGAAGAGAGTGAACAC	t0063170	16	t0122007	7	ath-miR156a
TGACAGAAGACAGTGAGCAC	t0072905	13	t0123462	6	ath-miR156a
GACAGAAGAGAGTGAGCA	t0155818	6	t0123648	6	ath-miR156a
CTGACAGAAGAGAGTGAGCTC	t0064852	15	t0131220	6	ath-miR156a
TGACAGAAAAGAGTGAGCAC	t0097904	10	t0131843	6	ath-miR156a
GGACAGAAGAGAGTGAGCAC	t0049145	20	t0133836	6	ath-miR156a
CTGACAGAACAGAGTGAGCAC	t0090594	11	t0136863	6	ath-miR156a
CTGGCAGAAGAGAGTGAGCAC	t0063053	16	t0145083	6	ath-miR156a
CTGACAGAAGAGATGAGCAC	t0131918	8	t0145415	6	ath-miR156a
TGACAGACGAGAGTGAGCAC	t0116483	9	t0146418	6	ath-miR156a
CTGACACAAGAGAGTGAGCAC	t0104206	9	t0146960	5	ath-miR156a
TGACAGGAGAGAGTGAGCAC	t0095717	10	t0152974	5	ath-miR156a
TGACAGAAGAGAGTGAGC	t0091298	11	t0171644	5	ath-miR156a
TCACAGAAGAGAGTGAGCAC	t0055252	18	t0172311	5	ath-miR156a
TGACAGAATAGAGTGAGCAC	t0067458	15	t0182124	5	ath-miR156a
CTGACAGACGAGAGTGAGCAC	t0240017	4	t0191183	4	ath-miR156a
TGACAGAAGAGTGAGCAC	t0333933	3	t0194096	4	ath-miR156a
CTGACTGAAGAGAGTGAGCAC	t0261752	4	t0208735	4	ath-miR156a
TGACAAAAGAGAGTGAGCAC	t0098938	10	t0213642	4	ath-miR156a
TGACACAAGAGAGTGAGCAC	t0146657	7	t0222917	4	ath-miR156a
CTGACAGAAGAGAGTGTGCAC	t0175160	6	t0225669	4	ath-miR156a
CTGACAGAAGAGTTGAGCAC	t2718578	1	t0229824	4	ath-miR156a
TGACAGTAGAGAGTGAGCAC	t3030795	1	t0237991	4	ath-miR156a
TGACAGAAGAAAGTGAGCAC	t0117338	8	t0251035	3	ath-miR156a
TGACAGAACAGAGTGAGCAC	t0158035	6	t0260998	3	ath-miR156a
CTGAAAGAAGAGAGTGAGCAC	t0095483	10	t0265095	3	ath-miR156a
CTGACAGAAGAGAGTGAG	t0242909	4	t0267095	3	ath-miR156a
TGAAAGAAGAGAGTGAGCAC	t0119736	8	t0270563	3	ath-miR156a
CCTGACAGAAGAGAGTGAGCA	t0350194	3	t0282154	3	ath-miR156a
CTGACAGAAGAGAGTGACAC	t0601633	2	t0284483	3	ath-miR156a
CTGACAGCAGAGAGTGAGCAC	t0261096	4	t0298426	3	ath-miR156a
TGACCGAAGAGAGTGAGCAC	t0128904	8	t0345876	3	ath-miR156a
CTGACAGAAGAGAGTGAGCGC	t0228870	5	t0372867	3	ath-miR156a
TGACAGAAGAGAGAGCAC	--	0	t0267126	3	ath-miR156a
TGACAGAAGAGAGTGAGCATC	t0473480	2	t0387500	2	ath-miR156a
TGACAGAAGAGAGTGAGGAC	t0159206	6	t0444016	2	ath-miR156a
CTGACAGATGAGAGTGAGCAC	t1408929	1	t0460285	2	ath-miR156a
CTGACAGAAGAGAGTGAGCAG	t0605436	2	t0504314	2	ath-miR156a
TGACAGATGAGAGTGAGCAC	t0108507	9	t0522164	2	ath-miR156a
CTGACAGAAGAGAGTGAGGAC	t0142333	7	t0559940	2	ath-miR156a
CTGACAGTAGAGAGTGAGCAC	t0268577	4	t0585812	2	ath-miR156a
CTGACAGAGAGAGTGAGCAC	t0386061	3	t0590267	2	ath-miR156a
TGACAGAGAGAGTGAGCAC	t0419165	3	t0679455	2	ath-miR156a
CTGACAGAAGAAGAGTGAGCAC	t0807405	2	t0684452	2	ath-miR156a
CTGACAGAAGAGTGTGAGCAC	t0840223	2	t0713918	2	ath-miR156a
CTGACAGAAGTGAGTGAGCAC	t0222212	5	t0718447	2	ath-miR156a
CTGACAAAGAGAGTGAGCAC	--	0	t0456437	2	ath-miR156a
TTGACACAGAGAGTGAGCAC	--	0	t0458186	2	ath-miR156a
CTGACAGATAGAGTGAGCAC	--	0	t0621080	2	ath-miR156a
TGACTGAAGAGAGTGAGCAC	t0231073	4	t0815606	1	ath-miR156a
TGACAGAAGTGAGTGAGCAC	t0234278	4	t0900400	1	ath-miR156a
TGACAGAAGAAGTGAGCAC	t1271374	1	t1074385	1	ath-miR156a
ACTGACAGAAGAGAGTGCGCAC	t1461067	1	t1231339	1	ath-miR156a
ACTGACAGAAGAGAGTGAACAC	t1712517	1	t1438880	1	ath-miR156a
TGACAGAAGAGTTGAGCAC	t1832349	1	t1537376	1	ath-miR156a
TGACAGAAGAGTGTGAGCAC	t0379643	3	t1722457	1	ath-miR156a
ACTTACAGAAGAGAGTGAGCAC	t2201097	1	t1841236	1	ath-miR156a
TGACAGAAGAAGAGTGAGCAC	t0391982	3	t1878251	1	ath-miR156a
TGCAGAAGAGAGTGAGCAC	t0745098	2	t1986726	1	ath-miR156a
TGACAGACAGAGTGAGCAC	t2498547	1	t2086569	1	ath-miR156a
CTGACAGAAGAGAGTGAGCC	t0280659	4	t2094322	1	ath-miR156a
TGACAGAAGAGAGTGAGCAG	t0412049	3	t2133196	1	ath-miR156a
TGACAAGAGAGTGAGCAC	t3058928	1	t2549614	1	ath-miR156a
TGACAGAAGAGGTGAGCAC	t0888682	2	t2591628	1	ath-miR156a
CTGAGAGAAGAGAGTGAGCAC	t0153555	7	t2676335	1	ath-miR156a
TGACAGAAGAGAGGAGCAC	t0455311	3	t2679169	1	ath-miR156a
CTGACAGAAGAGAGTGAGAC	--	0	t0794970	1	ath-miR156a
ACTGACAGAAGAGAGTGATCAC	--	0	t0924850	1	ath-miR156a
ACTGACCGAAGAGAGTGAGCAC	--	0	t0995282	1	ath-miR156a
TTGACGGAAGAGAGTGAGCAT	--	0	t1160529	1	ath-miR156a
TTGACAGAAGAGACTGAGCCC	--	0	t1163617	1	ath-miR156a
CTGCAGAAGAGAGTGAGCAC	--	0	t1227290	1	ath-miR156a
ACTGACAGAAGAGATTGAGCAC	--	0	t1259118	1	ath-miR156a
CTGCCAGAAGAGAGTGAGCA	--	0	t1330270	1	ath-miR156a
TGACAGAAGAGAGTGATA	--	0	t1344066	1	ath-miR156a
TAAGACGAGCAGTGAGCAC	--	0	t1433166	1	ath-miR156a
TAACAGAAGAGAGTGAGCA	--	0	t1519574	1	ath-miR156a
TTGACAGAAGGGAGTTAGCAC	--	0	t1520353	1	ath-miR156a
TGAAAAGGAAGAGAGTGAGCAC	--	0	t1541407	1	ath-miR156a
TGACAGAAGAAATGAGCAC	--	0	t1544198	1	ath-miR156a
TGACAGAAGATAGTGCGCAC	--	0	t1552259	1	ath-miR156a
TTGCCAGCAGAGAGTGAGCAC	--	0	t1598711	1	ath-miR156a
TTGACAGAAGAGCGTGTGCAC	--	0	t1603383	1	ath-miR156a
TTGACAGAAGAGACTCAGCAC	--	0	t1604308	1	ath-miR156a
TTGACTGAAGAGAATGAGCAC	--	0	t1612144	1	ath-miR156a
TTGACAGAAGAGAGTGAGCTTT	--	0	t1647026	1	ath-miR156a
TGACAGAAGAGAGTGATAAC	--	0	t1711914	1	ath-miR156a
CTGACAGACAGAGAGTGAGCAC	--	0	t1720367	1	ath-miR156a
TTGACAGAAGAGAGTGCGCAG	--	0	t1917269	1	ath-miR156a
ATGACAGAAGAGACTGAGCAC	--	0	t1996296	1	ath-miR156a
TGAAGAAGAAGAGTGGAC	--	0	t2007517	1	ath-miR156a
TTGACAGAAGAGGGTGATCAC	--	0	t2247245	1	ath-miR156a
TTGACAGAATAGAGTGAGCAT	--	0	t2320316	1	ath-miR156a
CTGACAGAAGAGAGTGAGCG	--	0	t2378694	1	ath-miR156a
CTGACAAAAGAGAGTGAGCA	--	0	t2423925	1	ath-miR156a
CTGACAGAAGAGAGTCAGCA	--	0	t2487046	1	ath-miR156a
GTGACAGAAGAGAGTGAGC	--	0	t2496196	1	ath-miR156a
TGACAGAAAGAGTGAGCAC	--	0	t2551036	1	ath-miR156a
TCACAGAAGAGTGTGAGCAC	--	0	t2560350	1	ath-miR156a
GAGAGAAGAGAGTGAGCAC	--	0	t2594611	1	ath-miR156a
TGCCAGAAGAGTGTGAGCAC	--	0	t2669215	1	ath-miR156a
CTGACAGAAAAGAGTGAGCA	--	0	t2716033	1	ath-miR156a
CTGACAGAAGAAATTGAGCAC	--	0	t2720141	1	ath-miR156a
TCGACAGAAGAGAGTGAGCAC	t0022289	46	t0011350	74	ath-miR156g
CCGACAGAAGAGAGTGAGCAC	t0027002	38	t0032165	25	ath-miR156g
CGACAGAAGAGAGTGAGCAC	t0018658	56	t0034521	23	ath-miR156g
CGGACAGAAGAGAGTGAGCAC	t0055885	18	t0081374	10	ath-miR156g
CAGACAGAAGAGAGTGAGCAC	t0050151	20	t0120809	7	ath-miR156g
CTACAGAAGAGAGTGAGCAC	t0242672	4	t0152581	5	ath-miR156g
CGACAGAAGAGAGGGAGCAC	t1573020	1	t1324056	1	ath-miR156g
CGACAGAAGAGAGTGAGCA	--	0	t0976724	1	ath-miR156g
CAGACAGAAGAGAGTGAGCA	--	0	t1961536	1	ath-miR156g
CGACAGAAGAGAGTGAGCCC	--	0	t2483388	1	ath-miR156g
TCGACAGAAGAGAGTAGCAC	--	0	t2543026	1	ath-miR156g
TGACGGAAGAAAGAGAGCAC	t0292041	4	t0352045	3	ath-miR156h
TGACGGGGAATAGAGAGCAC	--	0	t0953666	1	ath-miR156h
TGACAGAGAGAAAGAGATGGA	--	0	t1088280	1	ath-miR156h
TGACAGAAGAGAGAGAGAGGAG	--	0	t1915674	1	ath-miR156h
TGCACAGAAGAAAGAGAACG	--	0	t2082863	1	ath-miR156h
TTGACGGAAGATAGAGAGCAC	t0000001	878281	t0000001	296858	ath-miR157a
TTGACAGAAGATAGAGAGCAC	t0000604	1856	t0000845	937	ath-miR157a
TTGACGGAAGATAGAGAGCACC	t0000351	3490	t0001115	726	ath-miR157a
TTGACGGAAGATAGAGAGCA	t0000551	2045	t0001314	627	ath-miR157a
TTGACGGAAGATAGAGAGCAT	t0000901	1325	t0001703	494	ath-miR157a
TTGACGGAAGATAGATAGCAC	t0001445	838	t0001955	436	ath-miR157a
GTGACAGAAGATAGAGAGCGC	t0000256	4750	t0002096	409	ath-miR157a
TTGATGGAAGATAGAGAGCAC	t0001659	725	t0002469	347	ath-miR157a
TTGACGGAAGATATAGAGCAC	t0001813	670	t0002565	335	ath-miR157a
TTGACGGAAGATAGAGAGCCC	t0000983	1207	t0002572	335	ath-miR157a
TTGACGGAAGATAGAGAGAAC	t0001156	1029	t0003046	288	ath-miR157a
TTGACGGAAGATAGAGAGCAA	t0001611	748	t0003480	254	ath-miR157a
TTGACGGAAGATAGAGAG	t0002052	588	t0004269	207	ath-miR157a
TTGACGGAAGATAGAGCAC	t0003156	383	t0005191	170	ath-miR157a
TTGACGGAAGATAGAGCGCAC	t0002316	518	t0005494	161	ath-miR157a
TCGACGGAAGATAGAGAGCAC	t0003466	347	t0006042	146	ath-miR157a
TTGACGGAAGATAGGGAGCAC	t0002628	455	t0006058	145	ath-miR157a
TTGACGGAAGATAGAGAGC	t0004087	289	t0006400	137	ath-miR157a
TTGACGGAAGATAGAGAGTAC	t0005354	219	t0007114	123	ath-miR157a
TTGACGGAAGATAGAGAGCACT	t0002670	448	t0007300	119	ath-miR157a
TTGACGGAAGATAGAGATCAC	t0006288	183	t0007589	115	ath-miR157a
TTGACTGAAGATAGAGAGCAC	t0004711	251	t0007815	111	ath-miR157a
CTTGACGGAAGATAGAGAGCAC	t0003977	299	t0008556	101	ath-miR157a
TTGACGGAAGATAGACAGCAC	t0004660	254	t0008659	99	ath-miR157a
TTTACGGAAGATAGAGAGCAC	t0005547	210	t0008801	97	ath-miR157a
TTGACGGAAGATAGAGACCAC	t0006339	181	t0009314	91	ath-miR157a
TTGACGTAAGATAGAGAGCAC	t0005310	220	t0009446	90	ath-miR157a
TTGACGGAAGATAGCGAGCAC	t0004990	236	t0009759	87	ath-miR157a
TTGACGGAAGATACAGAGCAC	t0006404	179	t0009826	86	ath-miR157a
TTAACGGAAGATAGAGAGCAC	t0005777	202	t0009904	86	ath-miR157a
TTGACGGGAGATAGAGAGCAC	t0004547	261	t0010213	83	ath-miR157a
TTGACGGAGGATAGAGAGCAC	t0005232	224	t0011387	74	ath-miR157a
TTGACGGCAGATAGAGAGCAC	t0004548	261	t0011533	73	ath-miR157a
TGGACGGAAGATAGAGAGCAC	t0005750	203	t0011733	72	ath-miR157a
TTGACGGAAGATAGAGAGGAC	t0006256	184	t0013392	62	ath-miR157a
TTGACGGAAGATAGAGAGCTC	t0007396	153	t0013637	61	ath-miR157a
TTACGGAAGATAGAGAGCAC	t0007199	158	t0013798	60	ath-miR157a
TTGGCGGAAGATAGAGAGCAC	t0007411	152	t0014152	58	ath-miR157a
TTGACGAAGATAGAGAGCAC	t0008121	138	t0014185	58	ath-miR157a
TTGACGGAAGGTAGAGAGCAC	t0006313	182	t0014686	56	ath-miR157a
TAGACGGAAGATAGAGAGCAC	t0006272	183	t0015701	52	ath-miR157a
TTGACGGAAGCTAGAGAGCAC	t0007071	161	t0015902	52	ath-miR157a
TTGACGGAAGATAGAGAACAC	t0009343	118	t0016360	50	ath-miR157a
TTGACGGAAGATAAAGAGCAC	t0007827	144	t0017066	48	ath-miR157a
GTGACGGAAGATAGAGAGCAC	t0006072	190	t0017127	48	ath-miR157a
TTGACGGAAGATAGTGAGCAC	t0010148	108	t0017665	46	ath-miR157a
TTGACGCAAGATAGAGAGCAC	t0009930	111	t0017847	46	ath-miR157a
TTGACGAAAGATAGAGAGCAC	t0012469	86	t0018437	44	ath-miR157a
TTGACGGAAGATAGAGAGCGC	t0007911	142	t0018756	43	ath-miR157a
TTGACGGAAGATGGAGAGCAC	t0007433	152	t0019346	42	ath-miR157a
TTGACGGAAGATAGAAAGCAC	t0009391	118	t0020472	40	ath-miR157a
TTGACGGAAGATCGAGAGCAC	t0010288	107	t0020932	39	ath-miR157a
TTGACCGAAGATAGAGAGCAC	t0013837	77	t0023892	34	ath-miR157a
TTCACGGAAGATAGAGAGCAC	t0011132	98	t0023965	34	ath-miR157a
ATGACGGAAGATAGAGAGCAC	t0008592	130	t0026043	31	ath-miR157a
TTGACGGAAGATAGAGTGCAC	t0014701	72	t0027285	29	ath-miR157a
TCTTGACGGAAGATAGAGAGCAC	t0013392	80	t0028789	28	ath-miR157a
TTGACGGAAGATTGAGAGCAC	t0016669	63	t0029614	27	ath-miR157a
TTGACGGAAAATAGAGAGCAC	t0019988	52	t0032024	25	ath-miR157a
TTGACGGAAGTTAGAGAGCAC	t0012642	85	t0032826	24	ath-miR157a
TTGAAGGAAGATAGAGAGCAC	t0014160	75	t0033021	24	ath-miR157a
TTGACGGAATATAGAGAGCAC	t0013089	82	t0033207	24	ath-miR157a
TTGACAGAAGATAGTGAGCAC	t0049015	20	t0035531	22	ath-miR157a
TTGCCGGAAGATAGAGAGCAC	t0018858	55	t0035639	22	ath-miR157a
TTGACGGACGATAGAGAGCAC	t0013778	77	t0038860	20	ath-miR157a
TTGACGGAAGATATAGCAC	t0037063	27	t0043800	18	ath-miR157a
TTGAGGGAAGATAGAGAGCAC	t0017337	60	t0045298	17	ath-miR157a
TTGTCGGAAGATAGAGAGCAC	t0022842	45	t0046207	17	ath-miR157a
TTGACGGTAGATAGAGAGCAC	t0021223	48	t0047229	16	ath-miR157a
TTGACGGATGATAGAGAGCAC	t0018280	57	t0048842	16	ath-miR157a
TTGACGGAAGATAGGAGCAC	t0047812	21	t0049876	16	ath-miR157a
TTGACGGAAGATAGAGAGCATC	t0030406	33	t0059353	13	ath-miR157a
TTGACGGAAGATACAGCAC	t0021080	49	t0060783	13	ath-miR157a
TTGACGGAAGATGAGAGCAC	t0043962	22	t0062531	12	ath-miR157a
TTGACGGAAGATAGAGAGCAG	t0023767	43	t0064643	12	ath-miR157a
TTGACGGAAGATAGAAGCAC	t0030072	34	t0067489	12	ath-miR157a
TTGACGGAAGATAGAGAGCATT	t0015919	66	t0069712	11	ath-miR157a
TTGAGGAAGATAGAGAGCAC	t0028202	36	t0071274	11	ath-miR157a
TTGACAGAAGAGTGAGCAC	t0174663	6	t0071782	11	ath-miR157a
TTGACGGAACATAGAGAGCAC	t0021523	48	t0072842	11	ath-miR157a
TTGACGGAAGATAGAGAGCACTT	t0035213	28	t0084470	9	ath-miR157a
TTGACGGAAGATAGAGGCAC	t0065969	15	t0088127	9	ath-miR157a
TTGACGGAAGATAAGAGCAC	t0040231	25	t0091431	9	ath-miR157a
TTGACGGAAGATAGAGAGCATTT	t0056602	17	t0093765	8	ath-miR157a
CTTGACGGAAGATAGAGAGCA	t0101078	10	t0101182	8	ath-miR157a
GTGACAGAAGATAGAGAGCGCC	t0039128	25	t0108313	7	ath-miR157a
ATTGACGGAAGATAGAGAGCAC	t0089612	11	t0113488	7	ath-miR157a
ATGACAGAAGATAGAGAGCAC	t0263923	4	t0133069	6	ath-miR157a
TTGACGGAAGATAGAGAGCACTTT	t0061615	16	t0136048	6	ath-miR157a
TTGACAGAGAGTGAGCAC	t2315815	1	t0136391	6	ath-miR157a
TTGACGGAAGATAGAGAGCACCT	t0029067	35	t0140618	6	ath-miR157a
TTGACGGAAGATAGAGACAC	t0149554	7	t0141021	6	ath-miR157a
GTTGACGGAAGATAGAGAGCA	t0045843	21	t0147604	5	ath-miR157a
TGTTGACGGAAGATAGAGAGCAC	t0053405	18	t0149752	5	ath-miR157a
TTGACGGAAGATAGACCAC	t1383883	1	t0153476	5	ath-miR157a
TTGACGGAAGATAGAGAGAC	t0125030	8	t0165709	5	ath-miR157a
TTGACGGATATAGAGAGCAC	t0084517	12	t0178094	5	ath-miR157a
TTGACAGAAGATAGAGAGCAA	t0458159	3	t0182385	5	ath-miR157a
TTGACAAGATAGAGAGCAC	t0117878	8	t0187944	4	ath-miR157a
TTGACGGAGATAGAGAGCAC	t0050860	19	t0193809	4	ath-miR157a
TTGATGAAGATAGAGAGCAC	t0125888	8	t0218919	4	ath-miR157a
GTGACAGAAGATAGAGAGCG	t0029778	34	t0222232	4	ath-miR157a
TTGCGGAAGATAGAGAGCAC	t0188072	5	t0254905	3	ath-miR157a
TTGGAAGATAGAGAGCAC	t0190128	5	t0260711	3	ath-miR157a
TTGACAGAAGAGAGTGCAC	t1215802	1	t0260770	3	ath-miR157a
TTGACGGAAGATAGTAGCAC	t0369219	3	t0298576	3	ath-miR157a
TTGACGGACATAGAGAGCAC	t0702355	2	t0313037	3	ath-miR157a
CTTGACGGAAGATAGAGAGCACC	t2628126	1	t0339191	3	ath-miR157a
TTGACGGAAGATTAGAGAGCAC	--	0	t0279620	3	ath-miR157a
TTGACGGAAGATAGAGCAA	--	0	t0327679	3	ath-miR157a
TTTGACGGAAGATAGAGAGCAC	t0236116	4	t0409496	2	ath-miR157a
TTGACGGAAGATATGAGAGCAC	t1211866	1	t0425862	2	ath-miR157a
GTGACAGAAGATAGAGAGC	t0106364	9	t0451377	2	ath-miR157a
TTGACGGAAGATAGAGAGCATA	t0160002	6	t0453709	2	ath-miR157a
TTGACAGAAGATAGCGAGCAC	t0614899	2	t0512697	2	ath-miR157a
TTGACGGAAGATAGAGAGCC	t0168079	6	t0565607	2	ath-miR157a
TTGACAGAAGATAGAGCGCAC	t2185264	1	t0595301	2	ath-miR157a
TTGACGGAAGATATAGAGCACC	t2506915	1	t0651744	2	ath-miR157a
GTGACAGAAGATAGAGAG	t0127637	8	t0660656	2	ath-miR157a
GTGACAGAAGATAGAGAGCAC	t0147809	7	t0664492	2	ath-miR157a
TTGACAGAAGATAGAGAGCAT	t0302069	4	t0768576	2	ath-miR157a
TTGACGGAAGATAGAGTAC	t3245040	1	t0780189	2	ath-miR157a
TTGACATAAGATAGAGAGCAC	t3287335	1	t0787602	2	ath-miR157a
TTGACGGAAGATAGAGCCC	--	0	t0602852	2	ath-miR157a
TTTACGGAAGATAGAGAGCACC	--	0	t0742330	2	ath-miR157a
TTGACGGAAGATAGCGAGCA	t0932125	1	t0795146	1	ath-miR157a
TTGACGGAAGATAGAGAAC	t0966523	1	t0823244	1	ath-miR157a
TTGACGGAAGATAGAGAGAACT	t0478302	2	t0863371	1	ath-miR157a
TTGACGGAAGATAGAGATAC	t1143848	1	t0968790	1	ath-miR157a
TTGACGGAAGATAGAGAGAACC	t0188858	5	t0972875	1	ath-miR157a
TTGACGGAAGATAGAGAGCACCC	t0079314	12	t1003797	1	ath-miR157a
CTGTTGACGGAAGATAGAGAGCAC	t0086580	11	t1040517	1	ath-miR157a
TTGACGGAAGATAGAGAGCAAT	t0540275	2	t1123624	1	ath-miR157a
TTGATTGAAGATAGAGAGCAC	t0160128	6	t1165464	1	ath-miR157a
TTGACAGAAGATAGAGAGCACC	t1688430	1	t1418891	1	ath-miR157a
TTGACGGAAGACGAGAGCAC	t0632916	2	t1514727	1	ath-miR157a
TTGACGGAAGATATGAGCAC	t1837316	1	t1541473	1	ath-miR157a
TTGACGGATAGAGAGCAC	t0686288	2	t1738308	1	ath-miR157a
TTGACAGAAGATAGGGAGCAC	t2105060	1	t1762074	1	ath-miR157a
TTGATGGAAGATAGAGAGCACC	t0693870	2	t1769974	1	ath-miR157a
TTGACGGGAGATAGAGCAC	t2210150	1	t1848715	1	ath-miR157a
TTGAAAAGATAGAGAGCAC	t2286467	1	t1911470	1	ath-miR157a
TTGACGGAAGATAGTGCAC	t0399017	3	t1968836	1	ath-miR157a
TTGAATGAAGATAGAGAGCAC	t0403126	3	t2020714	1	ath-miR157a
TTGACGGAAGATAGAGAGCAAA	t0411492	3	t2125765	1	ath-miR157a
TTGACGGAAGATAGAGAGCACTTTT	t0793275	2	t2188259	1	ath-miR157a
TAGACGGAAGATAGAGAGCACC	t2751980	1	t2295223	1	ath-miR157a
TGTTGACGGAAGATAGAGAGCAA	t0290773	4	t2351981	1	ath-miR157a
TGGTGACAGAAGATAGAGAGC	t0222896	5	t2440796	1	ath-miR157a
TTGACGGAAGATAGATAGCA	t2949840	1	t2459452	1	ath-miR157a
TTGACGGAAGATAGAGAGCACTC	t0102597	10	t2476621	1	ath-miR157a
TTGACGGAAGATAGAGAGTACC	t2971153	1	t2477086	1	ath-miR157a
ATGACAGAAGATAGAGAGCGC	t3176760	1	t2646337	1	ath-miR157a
TTCGGAAGATAGAGAGCAC	t0303177	4	t2674866	1	ath-miR157a
TTGACGGAAGATAGAGAGCACG	t0183946	6	t2705198	1	ath-miR157a
TAGACGGAAGATAGAGCAC	--	0	t0838842	1	ath-miR157a
TTGAGGAAGATAGAGAGCACT	--	0	t0861860	1	ath-miR157a
TTGATGGAAGATAGAGAGCACA	--	0	t0875998	1	ath-miR157a
TTGACTGAAGATAGAGAGCAT	--	0	t0896849	1	ath-miR157a
TTGATGAAGATAGAGAGAAC	--	0	t0937629	1	ath-miR157a
TAGACGGAAGATAGAGAGCA	--	0	t1045309	1	ath-miR157a
TTACGGAAGATAGATAGCAC	--	0	t1124991	1	ath-miR157a
CTTGACGGAAGATATAGAGCAC	--	0	t1150170	1	ath-miR157a
TTGACGGAAGATAGGGCAC	--	0	t1195470	1	ath-miR157a
TTGACGGAATATAGAGAGC	--	0	t1319786	1	ath-miR157a
TTGACAGAAGATAGAGAGCA	--	0	t1507276	1	ath-miR157a
TTGCGGAAGATAGATAGCAC	--	0	t1524684	1	ath-miR157a
TTGAGACGAAGATAGGAGCA	--	0	t1550941	1	ath-miR157a
GTGACAGAAGATAGAGAGCACT	--	0	t1575044	1	ath-miR157a
TTGTCAGAAGATAGAGAGCAC	--	0	t1728533	1	ath-miR157a
TCGACTGAAGATAGAGAGCAC	--	0	t1748504	1	ath-miR157a
ATCTTGACGGAAGATAGAGAGCAC	--	0	t1765889	1	ath-miR157a
TTGACGGAAGATAGAGAGCAATT	--	0	t1845260	1	ath-miR157a
TTGACGGAAGATAGAGAGCCCT	--	0	t1846405	1	ath-miR157a
TTGACAAAAGATAGAGAGCAC	--	0	t1905926	1	ath-miR157a
TTGACGGAGGATAGAGAGCACA	--	0	t1941937	1	ath-miR157a
TTGAGGAAGATATAGAGCAC	--	0	t1965781	1	ath-miR157a
TTGGCGGAAGATAGAGAGCACC	--	0	t1993439	1	ath-miR157a
TTGACGAAGATAGATAGCAC	--	0	t2027262	1	ath-miR157a
TTGACGGAAGGTAGAGAGCACC	--	0	t2071536	1	ath-miR157a
TTTTGACGGAAGATAGAGAGCAA	--	0	t2101462	1	ath-miR157a
GGTGACAGAAGATAGAGAGCG	--	0	t2158964	1	ath-miR157a
TTAACGGAAGATAGAGAGC	--	0	t2171261	1	ath-miR157a
TTACGGAAGATAGAGAGCACC	--	0	t2189951	1	ath-miR157a
TTGACGAAGATAGAGCAC	--	0	t2253538	1	ath-miR157a
ATGACGGAAGATAGAGAGCA	--	0	t2266305	1	ath-miR157a
TTGACCGAAGATAGAGAGC	--	0	t2274294	1	ath-miR157a
CTTGACGGAAGATTGAGAGCAC	--	0	t2323437	1	ath-miR157a
TTGACGGAAGATAGAGAGCACGGC	--	0	t2333474	1	ath-miR157a
TTGACGGAAGATAAGAGCAT	--	0	t2386045	1	ath-miR157a
TTGACGAATATAGAGAGCAC	--	0	t2411825	1	ath-miR157a
TTGACGGAAGATAGAGAGCATTTC	--	0	t2432344	1	ath-miR157a
TTGACAGAAGATAGAGAGCCC	--	0	t2434651	1	ath-miR157a
TTAACGGAAGATAGAGCAC	--	0	t2437637	1	ath-miR157a
TTGACCGAAGATAGAGAGCCC	--	0	t2454683	1	ath-miR157a
TTCTCATGAAGATAGAGAGCAC	--	0	t2473032	1	ath-miR157a
TTGACGGAAGATAGAGAAA	--	0	t2500289	1	ath-miR157a
TTGACTTAAGATAGAGAGCAC	--	0	t2524524	1	ath-miR157a
TTGACGGAAGATAGCGCAC	--	0	t2528664	1	ath-miR157a
TTGAAAGATAGAGAGCAC	--	0	t2588172	1	ath-miR157a
TTGGGAAGATAGAGAGCAC	--	0	t2638672	1	ath-miR157a
TTACGGAAGATCGAGAGCAC	--	0	t2645992	1	ath-miR157a
TTGACAGAAGATATAGAGCAC	--	0	t2747625	1	ath-miR157a
TTGACGAAGATAGAGATCAC	--	0	t2751066	1	ath-miR157a
TGACGGAAGATAGAGAGCAC	t0000007	134563	t0000020	52838	ath-miR157d
TGACGGAAGATAGAGAGCACC	t0000838	1425	t0001716	490	ath-miR157d
GACGGAAGATAGAGAGCA	t0001145	1038	t0003790	234	ath-miR157d
GACGGAAGATAGAGAGCAC	t0001831	661	t0003887	228	ath-miR157d
TGACGGAAGATAGAGAGCACT	t0005594	209	t0010359	82	ath-miR157d
TGACGGAAGATAGAGAGCCC	t0004669	254	t0010536	80	ath-miR157d
TGACGGAAGATAGAGAGCA	t0004636	255	t0012237	68	ath-miR157d
TGACGGAAGATAGAGAGCAT	t0010254	107	t0016428	50	ath-miR157d
TGACGGAAGATAGAGCGCAC	t0009323	118	t0022133	36	ath-miR157d
TGACGGAAGATAGAGAGAAC	t0009217	120	t0023157	35	ath-miR157d
TGACGGAAGATAGAGAGCAA	t0009968	110	t0024122	33	ath-miR157d
ACGGAAGATAGAGAGCAC	t0011747	92	t0026732	30	ath-miR157d
TGACGGAAGATAGAGAGTAC	t0040576	24	t0027114	29	ath-miR157d
TGACGGAAGATATAGAGCAC	t0015694	67	t0027296	29	ath-miR157d
TAACGGAAGATAGAGAGCAC	t0022202	46	t0027306	29	ath-miR157d
TCACGGAAGATAGAGAGCAC	t0027654	37	t0030859	26	ath-miR157d
GGACGGAAGATAGAGAGCAC	t0044154	22	t0031236	25	ath-miR157d
TGACGGAAGATAGATAGCAC	t0020078	51	t0038310	20	ath-miR157d
TGACGGAAGATAGACAGCAC	t0037877	26	t0038767	20	ath-miR157d
TGACAGAAGATAGAGAGCAC	t0015964	66	t0039076	20	ath-miR157d
TGATGGAAGATAGAGAGCAC	t0018840	55	t0043103	18	ath-miR157d
TGACAGAAGATAGAGAGCGC	t0008932	124	t0048596	16	ath-miR157d
TGACGGAAGATAGAGCAC	t0028895	35	t0048690	16	ath-miR157d
TGACGGAAGATAGAGAACAC	t0058263	17	t0049043	16	ath-miR157d
TGACGGAAGATAGAGATCAC	t0049116	20	t0051748	15	ath-miR157d
TGACGGAAGACAGAGAGCAC	t0030824	33	t0053132	15	ath-miR157d
TGACGGGAGATAGAGAGCAC	t0036176	27	t0053827	14	ath-miR157d
TGACGGAAGATAGCGAGCAC	t0018738	55	t0054028	14	ath-miR157d
TGACGGAAGATAGAGAGCTC	t0052279	19	t0056235	14	ath-miR157d
TGACGGCAGATAGAGAGCAC	t0016228	65	t0060975	13	ath-miR157d
TGACGGAAGATAGGGAGCAC	t0029111	35	t0061153	13	ath-miR157d
TGACGGAGGATAGAGAGCAC	t0025717	39	t0062149	12	ath-miR157d
TGACGGAAGATAGAGAGGAC	t0035562	28	t0070969	11	ath-miR157d
TGACGGAAGATGGAGAGCAC	t0050061	20	t0073031	11	ath-miR157d
TGACGGAAGGTAGAGAGCAC	t0052863	19	t0073180	11	ath-miR157d
TGACGGAAGATAGAAAGCAC	t0025119	40	t0073991	10	ath-miR157d
TGACGGAAGATAGAGAGCGC	t0040521	24	t0074780	10	ath-miR157d
TGACGGAAGATAGAGACCAC	t0042246	23	t0075186	10	ath-miR157d
TACGGAAGATAGAGAGCAC	t0031143	32	t0075528	10	ath-miR157d
TGACGGAATATAGAGAGCAC	t0064806	15	t0076805	10	ath-miR157d
TGACGGAAAATAGAGAGCAC	t0110459	9	t0087129	9	ath-miR157d
TGACGGAAGATACAGAGCAC	t0048019	20	t0092003	8	ath-miR157d
TGACGTAAGATAGAGAGCAC	t0051592	19	t0097772	8	ath-miR157d
TGACGAAGATAGAGAGCAC	t0415177	3	t0101139	8	ath-miR157d
TGACGAAAGATAGAGAGCAC	t0062746	16	t0103152	8	ath-miR157d
TGACGGAAGATAGAGAGC	t0036047	28	t0104185	8	ath-miR157d
TGACGGAAGATCGAGAGCAC	t0073799	13	t0108202	7	ath-miR157d
TGACGGAAGATAAAGAGCAC	t0064115	15	t0108308	7	ath-miR157d
TGACTGAAGATAGAGAGCAC	t0040017	25	t0119047	7	ath-miR157d
TGGCGGAAGATAGAGAGCAC	t0051926	19	t0135872	6	ath-miR157d
AGACGGAAGATAGAGAGCAC	t0061865	16	t0137447	6	ath-miR157d
TGACGCAAGATAGAGAGCAC	t0077290	13	t0141231	6	ath-miR157d
TGACGGAAGATAGAGAGCAG	t0189921	5	t0150791	5	ath-miR157d
TGACGGAAGCTAGAGAGCAC	t0057910	17	t0166043	5	ath-miR157d
TGCCGGAAGATAGAGAGCAC	t0039946	25	t0173792	5	ath-miR157d
TGACGGAAGATAGAGAGCACCT	t0071373	14	t0173970	5	ath-miR157d
TGACGGTAGATAGAGAGCAC	t0221941	5	t0176491	5	ath-miR157d
TGACGGACGATAGAGAGCAC	t0107144	9	t0198236	4	ath-miR157d
TGACGGAAGTTAGAGAGCAC	t0096456	10	t0198434	4	ath-miR157d
TGACGGAAGATAGAGAGCATT	t0202667	5	t0296791	3	ath-miR157d
TGACGGAAGATAGTGAGCAC	t0098092	10	t0299092	3	ath-miR157d
TGACGGAACATAGAGAGCAC	t0262775	4	t0301331	3	ath-miR157d
TGACGGAGATAGAGAGCAC	t0375421	3	t0303850	3	ath-miR157d
TGAAGGAAGATAGAGAGCAC	t0283876	4	t0337961	3	ath-miR157d
TGACGGAAGATAGAGAGCCCC	t0178586	6	t0350171	3	ath-miR157d
TGACGGAAGATATAGAGCACA	t1089039	1	t0404419	2	ath-miR157d
TGACGGAAGATAGAGAGCT	t1120331	1	t0409757	2	ath-miR157d
GTGACAGAAGATAGAGAGAGC	t0515424	2	t0424546	2	ath-miR157d
TGACGGAAGATAGAGCGCACA	t1503580	1	t0476563	2	ath-miR157d
TGACGGAAGATTGAGAGCAC	t0138212	7	t0480161	2	ath-miR157d
TGACCGAAGATAGAGAGCAC	t0096944	10	t0498809	2	ath-miR157d
TGACGGAAGATAGAGAGCACCC	t0140815	7	t0529859	2	ath-miR157d
TGTCGGAAGATAGAGAGCAC	t0111483	9	t0622512	2	ath-miR157d
TGACGGAAGATAGGAGCAC	t0399548	3	t0626494	2	ath-miR157d
GACAGAAGAATAGAGAGCA	t0778296	2	t0658527	2	ath-miR157d
GACGGAAGATAGAGAGCACC	t0220046	5	t0698704	2	ath-miR157d
GACGGAAGATAGAGAGCAA	t0863410	2	t0734443	2	ath-miR157d
TGACGGATGATAGAGAGCAC	t0131105	8	t0749509	2	ath-miR157d
TGACGGAAGATAAGAGCAC	t0890731	2	t0758634	2	ath-miR157d
TCGACGGAAGATAGGGAGCAC	--	0	t0463542	2	ath-miR157d
TGACGGAAGATAGAGAGCC	--	0	t0754921	2	ath-miR157d
TCGACGGCAGATAGAGAGCAC	--	0	t0757836	2	ath-miR157d
GACAGAAGAATAGAGAGCAT	t0155555	6	t0867314	1	ath-miR157d
TGACGGAAGATAGAGAGCCCA	t1081691	1	t0917699	1	ath-miR157d
TGACGGAAGATAGAGAGCAAC	t1570885	1	t1322267	1	ath-miR157d
GACAGAAGAATAGAGAGCAC	t0618919	2	t1455477	1	ath-miR157d
GTGACGGAAGATAGATAGCAC	t1920549	1	t1609840	1	ath-miR157d
TGACGGAAGATAGAAGCAC	t0273790	4	t1916620	1	ath-miR157d
TGACGGAAGATAGAGATCACC	t2376866	1	t1986213	1	ath-miR157d
TGACGGAAGATAGAGAGTACC	t2460918	1	t2055640	1	ath-miR157d
TGACGGAAGATAGAGAGCACTT	t0076488	13	t2058211	1	ath-miR157d
TGACGGAAGATAGAGGCAC	t2873870	1	t2396274	1	ath-miR157d
TGACAGAAGATAGAGAGCGCC	t0102522	10	t2459178	1	ath-miR157d
TGACGGAAGATAGAGACCACA	t2965752	1	t2472569	1	ath-miR157d
GATGGAAGATAGAGAGCAC	t3072226	1	t2560708	1	ath-miR157d
TGACGGCAGATAGAGAGCACA	t3097866	1	t2581947	1	ath-miR157d
TGACGGAAGATAGAGCGCACC	t3131553	1	t2609342	1	ath-miR157d
TGAGGAAGATAGAGAGCAC	t3256391	1	t2711480	1	ath-miR157d
GACGGAAGATGGAGAGCA	--	0	t0806340	1	ath-miR157d
AACGGAAGATAGAGAGCAC	--	0	t0865708	1	ath-miR157d
TGACGGAAGATAGCGCAC	--	0	t0890921	1	ath-miR157d
TGACAAGATAGAGAGCAC	--	0	t1080077	1	ath-miR157d
GCAGAGAGATAGAGAGGAC	--	0	t1275851	1	ath-miR157d
TGACGGAAGATATGAGCAC	--	0	t1619277	1	ath-miR157d
ATAACGGAAGATAGAGAGCAC	--	0	t1649353	1	ath-miR157d
TGACGGAAGATAGAGAGCATA	--	0	t1833482	1	ath-miR157d
GTGACGGAAGATAGAGAGCAA	--	0	t1892307	1	ath-miR157d
TGATGAGAAAGATAGAGAGGAC	--	0	t1925297	1	ath-miR157d
GTGACAGAAGATAAAGAGCGC	--	0	t2096459	1	ath-miR157d
TCGAGGGAAGATAGAGAGCAC	--	0	t2115382	1	ath-miR157d
TGCCGGAAGATAGAGAGCACA	--	0	t2126775	1	ath-miR157d
AGATCGGAAGATAGAGAGCAC	--	0	t2149346	1	ath-miR157d
GACGGAAGATAGCGAGCAC	--	0	t2197429	1	ath-miR157d
TGACGGAAGATAAGAGAGCAC	--	0	t2265798	1	ath-miR157d
TAGACGGAAGATAGTGAGCAC	--	0	t2377606	1	ath-miR157d
TGACGGACATAGAGAGCAC	--	0	t2427452	1	ath-miR157d
GATGGAAGATAGAGAGCA	--	0	t2452653	1	ath-miR157d
TGACGGAAGATAGAGACAC	--	0	t2458572	1	ath-miR157d
GTGACGGAAGATAGAGAGAAC	--	0	t2509241	1	ath-miR157d
GACGGAAGATAGATAGCAC	--	0	t2527718	1	ath-miR157d
ATCACGGAAGATAGAGAGCAC	--	0	t2623131	1	ath-miR157d
TGACAGAAGATAGAGAGCGT	--	0	t2681797	1	ath-miR157d
TGACGGAAGATAGATCAC	--	0	t2688806	1	ath-miR157d
TTTGGATTGAAGGGAGCTCTA	t0001511	803	t0002490	343	ath-miR159a
TTTGGATTGAAGGGAGCTTA	t0007884	143	t0003312	266	ath-miR159a
TTTGGATTGAAGGGAGCT	t0006091	189	t0006353	138	ath-miR159a
TTTGGATTGAAGGGAGTTCTA	t0026066	39	t0010780	78	ath-miR159a
TTTGGATTGAAGGGAGCTTTA	t0126171	8	t0078741	10	ath-miR159a
TTTGGATTGAAGGGAGCTA	t0116956	8	t0105385	7	ath-miR159a
TTTGGATTGAAGGGAGCCTA	t0574147	2	t0109135	7	ath-miR159a
TTTTTGGATTGAAGGGAGCTC	t0089011	11	t0132521	6	ath-miR159a
TTTGGATTGAAGGGAGTT	t0556725	2	t0153981	5	ath-miR159a
TTTGGATTGAAGGGAGTTCT	t0360906	3	t0204978	4	ath-miR159a
TTTGGATTGAAGGGAGTTA	t0645054	2	t0207498	4	ath-miR159a
TTTGGATTGAAGGGAGCA	t0154220	7	t0244542	4	ath-miR159a
TTTGGATTGAAGGCAGCTCTA	--	0	t0216550	4	ath-miR159a
TTTGGATTGAAGGGAGCTCTACT	--	0	t0367540	3	ath-miR159a
TTTGGATTGAAGGGAGCTCT	t0060140	16	t0454909	2	ath-miR159a
TTTGGATTGAAGGGAGCTCTAAA	t0576614	2	t0478899	2	ath-miR159a
TTTGGATTGAAGGGAGTA	t1554382	1	t0485384	2	ath-miR159a
TTTGGATTGAAGGTAGCTCTA	t2103327	1	t0581175	2	ath-miR159a
TTTGGATTGAAGGGATCCCTA	t2111520	1	t0582564	2	ath-miR159a
TTGGATTGAAGGGAGCTCTA	t0215715	5	t0658584	2	ath-miR159a
TTTGGATTGAAGGGATCTCTA	t2710449	1	t0687070	2	ath-miR159a
TTTGGATTGAAGGGAGCTC	t0450980	3	t0763956	2	ath-miR159a
TTTGGGATTGAAGGTGGGCATCTA	t0923663	2	t0787823	2	ath-miR159a
TTTGATTGAAGGGAGCTTA	--	0	t0391835	2	ath-miR159a
TTTGGATTGAAGGGAGCAT	--	0	t0450851	2	ath-miR159a
TTTCGATTGAAGGGAGCTTA	--	0	t0456159	2	ath-miR159a
TTTGGATTGAAGGGAGCTCTACACC	--	0	t0458172	2	ath-miR159a
TTTGCATTGAAGGGAGCTTA	--	0	t0664784	2	ath-miR159a
TTTGGATTGAAGGTAGCT	--	0	t0692417	2	ath-miR159a
TTTGGATTGAAGGGAGCTAT	--	0	t0696417	2	ath-miR159a
TTTGGATTGAAGGGAGCTCTAGAAA	--	0	t0738905	2	ath-miR159a
TTTGGATTGAAGGGAGTTTTA	--	0	t0779210	2	ath-miR159a
TTTGGATTGAAGGGAGCCCTA	t1380721	1	t1165101	1	ath-miR159a
TTTGGATTGAAGGGAGCTCTAA	t0138091	7	t1272962	1	ath-miR159a
TTTGGGTTGAAGGGAGCTCTA	t1927659	1	t1615696	1	ath-miR159a
TTTGGATTGAAGGGAGAA	t2168432	1	t1813716	1	ath-miR159a
TTTGGATTGAAGGGAGCTTAA	t2518885	1	t2103476	1	ath-miR159a
TTTGGATTGAAGGGAGCAA	t2634644	1	t2198537	1	ath-miR159a
TTGGATTGAAGGGAGCTTA	t3157078	1	t2630174	1	ath-miR159a
TTTGGATTGAAGGGAGTTTA	t3227357	1	t2687758	1	ath-miR159a
TTTTGGATTGAAGGGAGCT	--	0	t0885200	1	ath-miR159a
TTTGGATTGAAGGGAGCTTTTA	--	0	t1089056	1	ath-miR159a
TTGGATTGAATGGAGGTTA	--	0	t1145712	1	ath-miR159a
TTTGGATTGAAGGGAGGTA	--	0	t1154342	1	ath-miR159a
TTTGGATTGAAGGGAGCTAATC	--	0	t1273584	1	ath-miR159a
TTTGGATTGAAGGGAGCATTTA	--	0	t1285904	1	ath-miR159a
CTTTGGATTGAAGGGAGTTCTA	--	0	t1343360	1	ath-miR159a
TTTGGATTTAAGGGAGCTCTA	--	0	t1405778	1	ath-miR159a
TGGATTGAAGGGAGCTCTA	--	0	t1406754	1	ath-miR159a
TTTGATTGAAGGGAGCTCTA	--	0	t1464077	1	ath-miR159a
TTTGGATTGAAGGGCGCT	--	0	t1542535	1	ath-miR159a
TTTGGATTGAAGGGAGCTCTATGAA	--	0	t1710676	1	ath-miR159a
TTTTGATTGAAGGGAGCT	--	0	t1913267	1	ath-miR159a
TTTGGATCGAAGGGAGCTTA	--	0	t1997449	1	ath-miR159a
TTTGGATTGAAGGGAGTCTA	--	0	t2169221	1	ath-miR159a
TTTGGATTAAAGGGAGCTCTA	--	0	t2254142	1	ath-miR159a
TTTTGATTGAAGGGAGCTCTA	--	0	t2258228	1	ath-miR159a
TTTGGATTGAAGGGCGCTCTA	--	0	t2404076	1	ath-miR159a
TTGGATTGAAGTAGCTCTA	--	0	t2646826	1	ath-miR159a
TTTGGATTGAAGGGAGTTTTAT	--	0	t2744591	1	ath-miR159a
TTTGGATTGAAGGGAGCCTTA	t0130218	8	t0061339	13	ath-miR159b
TTTGGATTGAAGGGAGCATTTT	t2488433	1	t0223791	4	ath-miR159b
TTTGGATTGAAGGGAGCATTTTT	t0223804	5	t0236566	4	ath-miR159b
TTTGGATTGAAGGGAGTTTTT	t0472013	2	t0248090	3	ath-miR159b
TTTGGATTGAAGGGAGCTTTTT	--	0	t0307728	3	ath-miR159b
TTTGGATTGAAGGGAGCATTTTTT	--	0	t0539314	2	ath-miR159b
TTTGGATTGAAGGGAGCTTATTT	--	0	t0731608	2	ath-miR159b
TTTGGATTGAAGGGAGCTTTT	--	0	t0782254	2	ath-miR159b
TTTGGATTGAAGGGATATTT	t0231401	4	t0824080	1	ath-miR159b
TTTGGATTGAAGGGAGTTATTTT	t1134135	1	t0960929	1	ath-miR159b
TTTGGATTGAAGGGAGTTTTTT	t1358904	1	t1146876	1	ath-miR159b
TTTGGATTGAAGGGAGCTTTTTT	t0250376	4	t1313989	1	ath-miR159b
TTTGGATTGAAGGGAGTTT	t0360447	3	t1480928	1	ath-miR159b
TTTGGATTGAAGGGAGCTCTT	t0125266	8	t1850382	1	ath-miR159b
TTTGGATTGAAGGGAGTTTT	t0903923	2	t2655506	1	ath-miR159b
TTTGGATTGAAGGGAGCTATTTT	t3274693	1	t2726609	1	ath-miR159b
TTTGGATTGAAGGGAGCTATTTTT	--	0	t1083665	1	ath-miR159b
TTTGGATTGAAGGGAGTTTTTTT	--	0	t1087489	1	ath-miR159b
TTTGGATTGAAGGGAGCTATTTC	--	0	t1220331	1	ath-miR159b
TTTGGATTGAAGGGAGCTATT	--	0	t1475346	1	ath-miR159b
TTTGGATTGAAGGGAGCTAATTT	--	0	t1584156	1	ath-miR159b
TTTGGATTGAAGGGAGCAATTTT	--	0	t1696534	1	ath-miR159b
TTTGGATTGAAGGGAGTAATTTT	--	0	t1865664	1	ath-miR159b
TTTGGATTGAAGGGAGCATCTTT	--	0	t2208311	1	ath-miR159b
TTTGGATTGAAGGGAGCATT	--	0	t2278022	1	ath-miR159b
TTTGGATTGAAGGGAGCATATTTT	--	0	t2393550	1	ath-miR159b
TTGGATTGAAGGGAGCCTTA	--	0	t2458682	1	ath-miR159b
TTTGGATTGAAGGGAGTATTTT	--	0	t2497967	1	ath-miR159b
TTTGGATTGAAGGGAGTCCTA	t0090533	11	t0028506	28	ath-miR159c
TTTGGATTGAAAGGAGTCCTA	--	0	t2338504	1	ath-miR159c
TGCCTGGCTCCCTGTATGCCA	t0010855	100	t0008642	99	ath-miR160a
TGCCTGGCTCCCTGTATGCTT	t0105687	9	t0261112	3	ath-miR160a
TGCCTGGCTCCCTGTATGCCT	--	0	t0766585	2	ath-miR160a
TGCCTGGCTCCCTGTATGCTTT	--	0	t1231347	1	ath-miR160a
TGCCTGGCTCCCTGTATGCCGTA	--	0	t1291883	1	ath-miR160a
TGCCTGGCTCCCTGTATGCCGA	--	0	t1937270	1	ath-miR160a
TGCCTGGCTCTCTGTATGCCA	--	0	t1958039	1	ath-miR160a
TCTTGGCTCCCTGTATGCCA	--	0	t2202925	1	ath-miR160a
CTGTGCCTGGCTCCCTGTATGCCA	--	0	t2644869	1	ath-miR160a
TCAATGCTATTGAAGGACTAC	--	0	t1142381	1	ath-miR161.2
TCGATAAACCTCTGCATCCAG	t0002615	457	t0002595	331	ath-miR162a
TCGATAAATTTCTGCATCCAG	t0219435	5	t0056564	14	ath-miR162a
TCGATAAAATTCTGCATCCAG	t0315900	3	t0106008	7	ath-miR162a
TCGATAAATCTCTGCATCCAG	t0879959	2	t0363215	3	ath-miR162a
TCGATAAATTCTGCATCCAG	t1510485	1	t0477781	2	ath-miR162a
GATAAACCTCTGCATCCAG	--	0	t0604887	2	ath-miR162a
TCTATAAACCTCTGCATCCAG	--	0	t0725800	2	ath-miR162a
TCGATAAACCTCTGAATCCAG	t2211906	1	t1850175	1	ath-miR162a
TCGATAAACTTCTGCATCCAG	t2892099	1	t2411537	1	ath-miR162a
TCGATAAACCTCTGCATCCAGC	t0900040	2	t2639092	1	ath-miR162a
TCGATAAACTCTGCATCCAG	--	0	t0837923	1	ath-miR162a
TCGATACACCTCTGCATCCAG	--	0	t1039879	1	ath-miR162a
TCGATAAACCTCTGCATCAAG	--	0	t1163461	1	ath-miR162a
TCGATAAAACTCTGCATCCAG	--	0	t1678861	1	ath-miR162a
TCGATAAACCTCTGCATCCAGAA	--	0	t1829899	1	ath-miR162a
TCGATAAACCTCTGCATCCAGGAGA	--	0	t1842362	1	ath-miR162a
TCGATAAACCCCTGCATCCAG	--	0	t1891382	1	ath-miR162a
TCGATAAACCTCTCATCCAG	--	0	t2084484	1	ath-miR162a
TCGATAATCCTCTGCATCCAG	--	0	t2160687	1	ath-miR162a
TCGATAAACCTCTGCATCCAGAAGA	--	0	t2352864	1	ath-miR162a
TGGAGAAGCAGGGCACGTGCA	t0000100	11967	t0000145	7061	ath-miR164a
TGGAGAAGTAGGGCACGTGCA	t0040595	24	t0024140	33	ath-miR164a
TGGAGAAGCAGGGCACGGGCA	t0016779	62	t0027144	29	ath-miR164a
TGGAGAAGCAGGGCACGTGC	t0034651	29	t0033190	24	ath-miR164a
GGAGAAGCAGGGCACGTGCA	t0055200	18	t0049174	16	ath-miR164a
TGGAGAAGCAGGGCACGTGCC	t0037387	27	t0057413	14	ath-miR164a
TGGAGAAGCAGGGCACTTGCA	t0068138	14	t0058058	13	ath-miR164a
TGGAGAAGCAGGGCATGTGCA	t0198107	5	t0058921	13	ath-miR164a
TGGAGAATCAGGGCACGTGCA	t0055665	18	t0061331	13	ath-miR164a
TGGAGAAGCAGGGCCCGTGCA	t0038939	25	t0067928	11	ath-miR164a
TGGAGAAGCAGGGCACGTTCA	t0114530	9	t0080698	10	ath-miR164a
TGGAGAAGCAGGGCACGTG	t0079875	12	t0083922	9	ath-miR164a
TGGAGAAGCAGGGCACGCGCA	t0047103	21	t0087924	9	ath-miR164a
TAGAGAAGCAGGGCACGTGCA	t0170276	6	t0098842	8	ath-miR164a
TGGAGAAGCAGGGCACGTGCAA	t0111689	9	t0099876	8	ath-miR164a
TGGAGAAGCATGGCACGTGCA	t0487702	2	t0148627	5	ath-miR164a
TGGAGCAGCAGGGCACGTGCA	t0165195	6	t0159712	5	ath-miR164a
TGGAGAAGCAGGGCACGTGTA	t0124383	8	t0164227	5	ath-miR164a
TGGAGAAGCAGGGCACCTGCA	t0392132	3	t0166816	5	ath-miR164a
TGGAGAAGCAGGGAACGTGCA	t0093154	11	t0179972	5	ath-miR164a
TGGAGAAGCAGGGCACGTCCA	t0087758	11	t0199738	4	ath-miR164a
TGGAGAAGCAGGTCACGTGCA	t0173467	6	t0222258	4	ath-miR164a
TGGAGAAGCAGGGCACGTTA	t2460826	1	t0223081	4	ath-miR164a
TGGAGAACCAGGGCACGTGCA	t0217336	5	t0227611	4	ath-miR164a
TGGAGAAGCAGAGCACGTGCA	t0291145	4	t0232791	4	ath-miR164a
TGGAGAAGCAGGACACGTGCA	t0468714	2	t0247180	3	ath-miR164a
TGGAGAAGCAGGGCAGGTGCA	t1168662	1	t0258173	3	ath-miR164a
TGGAGAAGCAGGGCACGT	t0119552	8	t0268973	3	ath-miR164a
TGAGAAGCAGGGCACGTGCA	t0623155	2	t0290710	3	ath-miR164a
CTGGAGAAGCAGGGCACGTGCA	t0714371	2	t0316515	3	ath-miR164a
TGGAGAAGCAGGGCACATGCA	t0127951	8	t0338068	3	ath-miR164a
TGGAGAAGCAGGGCACGTCA	t0298866	4	t0363801	3	ath-miR164a
TGGAGAAGCAGGGCACGTGCAT	t0032839	30	t0381568	2	ath-miR164a
TGTAGAAGCAGGGCACGTGCA	t0246969	4	t0468898	2	ath-miR164a
TGGGGAAGCAGGGCACGTGCA	t1785021	1	t0525498	2	ath-miR164a
CGGAGAAGCAGGGCACGTGCA	t0097813	10	t0535471	2	ath-miR164a
TGGAGAAGCAGGGCAAGTGCA	t0394487	3	t0612796	2	ath-miR164a
TGGAGAAGCAGGGCGCGTGCA	t0114049	9	t0706852	2	ath-miR164a
TGGAGAAGCAGGGGACGTGCA	t0901758	2	t0768397	2	ath-miR164a
TGCAGAAGCAGGGCACGTGCA	--	0	t0569828	2	ath-miR164a
GAGAAGCAGGGCACGTGCA	--	0	t0782717	2	ath-miR164a
TGGAGAAGCAGCGCACGTGCA	t0486929	2	t0899475	1	ath-miR164a
TTGAGAAGCAGGGCACGTGCA	t0514429	2	t1015455	1	ath-miR164a
TGGAGAAGCACGGCACGTGCA	t0518390	2	t1032049	1	ath-miR164a
TGGATAAGCAGGGCACGTGCA	t0137888	7	t1256209	1	ath-miR164a
TGGAGAAGCAGGGCACGTACA	t1544716	1	t1300746	1	ath-miR164a
TGGAGAAGCAGGGCACGTGA	t0599352	2	t1373644	1	ath-miR164a
TGGAGGAGCAGGGCACGTGCA	t0263700	4	t1655616	1	ath-miR164a
TGGAGAAGCAGGGCACGTGCAAAC	t2033472	1	t1702940	1	ath-miR164a
TGGAGAAACAGGGCACGTGCA	t0268588	4	t1782668	1	ath-miR164a
TGGAGAAGCAGGGCTCGTGCA	t2132646	1	t1784650	1	ath-miR164a
TCGAGAAGCAGGGCACGTGCA	t0402376	3	t2010645	1	ath-miR164a
TGGAGAAGCAGGGCACGTGAA	t0091139	11	t2105472	1	ath-miR164a
TGGAGAAGCAGGGCACGAGCA	t2549864	1	t2128745	1	ath-miR164a
AGGAGAAGCAGGGCACGTGCA	t2724890	1	t2272661	1	ath-miR164a
GGGAGAAGCAGGGCACGTGCA	t0439131	3	t2475817	1	ath-miR164a
TGGAGAAGCAGGGCACGTGGA	t0455693	3	t2683674	1	ath-miR164a
TGGAGAAGCAGGGGCCGTGCA	--	0	t0910882	1	ath-miR164a
TGGAGAACCAGGGCACGTGC	--	0	t0974141	1	ath-miR164a
TGGCGAAGCAGGGCCCGTGCA	--	0	t1049628	1	ath-miR164a
GGAGAAGCAGGGCACGTGC	--	0	t1098817	1	ath-miR164a
GGAGAAGCAGGGCACGTG	--	0	t1128388	1	ath-miR164a
TGGAGAGCAGGGCACGTGCA	--	0	t1156929	1	ath-miR164a
TGGAGAAGCAGGCCACGGGCA	--	0	t1168692	1	ath-miR164a
TGGAGATGCAGGGCACGTGCA	--	0	t1175517	1	ath-miR164a
TGGAAAGCAGGGCACGTGCA	--	0	t1218996	1	ath-miR164a
TGGAGAAGCAAGGCACGTGCA	--	0	t1238851	1	ath-miR164a
CTGGAGAAGCAGGGCACGTGC	--	0	t1551345	1	ath-miR164a
TGGAGAAGCAGCGCACGTGCC	--	0	t1660514	1	ath-miR164a
TGGAGAAGCAGGGACGTGCA	--	0	t1689760	1	ath-miR164a
TGGAGAAGCAGGGCACGTGCATT	--	0	t1718688	1	ath-miR164a
TGGAGAAACGGCACGTGCA	--	0	t1740781	1	ath-miR164a
TGGAAGCAGGGCACGTGCA	--	0	t1905839	1	ath-miR164a
TGGAGAATCAGGGCACATGCA	--	0	t2020834	1	ath-miR164a
TGGAGAAGCAGGGCACGCGCC	--	0	t2083496	1	ath-miR164a
TGGAGAAGCAGTGCACGTCCA	--	0	t2185752	1	ath-miR164a
TGGAGAAGCAGGGCAAGGGCA	--	0	t2187903	1	ath-miR164a
TGGAGAAGCGGGCACGTGCA	--	0	t2204918	1	ath-miR164a
TGGAGAAGTAGGGCACGT	--	0	t2337221	1	ath-miR164a
TGGAGAAGCGGCACGTGCA	--	0	t2558643	1	ath-miR164a
TGGAGAATCAGGGCCCGTGCA	--	0	t2687368	1	ath-miR164a
TGGAGAGGCAGGGCACGCGCA	--	0	t2716772	1	ath-miR164a
TGGAGAAGCAGGGCACGTGCG	t0186720	5	t0185860	4	ath-miR164c
TGGAGAATCAGGGCACGTGCG	--	0	t1605732	1	ath-miR164c
TCGGACCAGGCTTCATCCCCC	t0003248	370	t0001905	447	ath-miR165a
TCGGACCAGGCTTCCCCCC	t0003224	373	t0001967	434	ath-miR165a
TCGGACCAGGCTTCATCCCCT	t0011876	91	t0005968	148	ath-miR165a
TCGGACCAGGCTTCATCATCC	t0040723	24	t0025614	31	ath-miR165a
TCGGACCAGGCTTCATCCCCG	t0068404	14	t0038409	20	ath-miR165a
TCGGACCAGGCTTCCCCCCC	t0045571	22	t0044203	18	ath-miR165a
TCGGACCAGGCTTCACCCCCC	t0063502	15	t0044520	17	ath-miR165a
TCGGACCAGGCTTCCTCCCCC	--	0	t0078070	10	ath-miR165a
TCGGACCAGGCTTCCCCCT	t0053210	18	t0082264	9	ath-miR165a
TCGGACCAGGCTTCTCCCCC	t0327090	3	t0093727	8	ath-miR165a
TCGGACCAGGCTTCATACCCC	t0173840	6	t0100294	8	ath-miR165a
TCGGACCAGGCTTTCCCCC	t1430109	1	t0108595	7	ath-miR165a
TCGGACCAGGCTCCCCCC	t0108688	9	t0131257	6	ath-miR165a
TCGGACCAGGATTCATCCCCC	t1472953	1	t0197216	4	ath-miR165a
TCGGACCAGGGTTCCCCCC	--	0	t0201647	4	ath-miR165a
TCGGACCAGGCTTAATCCCCC	--	0	t0231965	4	ath-miR165a
TCGGACCAGGCTTCACCCCT	t3023663	1	t0360845	3	ath-miR165a
TCGGACCAGGCTTCGGCCCCC	--	0	t0260912	3	ath-miR165a
TCGGACCAGGCTTCATCTCTC	--	0	t0290361	3	ath-miR165a
TCGGACCAGGCTTCACCCCC	t0272045	4	t0604700	2	ath-miR165a
TCGGACCAGGCTTCATCCTCC	t2721355	1	t0688925	2	ath-miR165a
TCGGACCAGGCTTTCCCCT	--	0	t0501990	2	ath-miR165a
TCGGACCAGGCCTTATCCCCC	--	0	t0517617	2	ath-miR165a
TCGGACCAGGCTTATACCCC	--	0	t0533283	2	ath-miR165a
TCGGACCAGGCATCCCCC	--	0	t0558525	2	ath-miR165a
TCGGACCAGGCTTCAGCCCCC	--	0	t0565904	2	ath-miR165a
TCGGACCAGGGTTCATCCCCC	--	0	t0567360	2	ath-miR165a
TCGGACCAGGCTTGATCCCCC	--	0	t0592076	2	ath-miR165a
TCGGACCAGGCTACCCCCC	--	0	t0595220	2	ath-miR165a
GCGGACCAGGCTTCATCCCCC	--	0	t0626905	2	ath-miR165a
TCGGACCAGGCTATCCCCC	--	0	t0643432	2	ath-miR165a
TCGGACCAGGCTTCCTCCCCT	--	0	t0655702	2	ath-miR165a
TCGGACTAGGCTTCATCCCCC	--	0	t0698283	2	ath-miR165a
TTGGACCAGGCTTCATCCCAC	t1056633	1	t0897197	1	ath-miR165a
TCGGACCAGGCTTCCCCCCCC	t0333154	3	t1132866	1	ath-miR165a
TCGGACCAGGCTTCATCACCC	t2748755	1	t2292602	1	ath-miR165a
TCGGACCAGGCTTCCCCTC	--	0	t1085347	1	ath-miR165a
TCGGATGAGGCTTCATCCCCC	--	0	t1123750	1	ath-miR165a
TCGGACCAGGCCATGCCCC	--	0	t1384767	1	ath-miR165a
TCGGATCAGGCTTCATCCCCC	--	0	t1462512	1	ath-miR165a
TCGGACCAGGCTTCGCCCCCC	--	0	t1517350	1	ath-miR165a
TTGGACCAGGCTTCATCCCTC	--	0	t1822364	1	ath-miR165a
TCGGACAAGGCTTCATCCCCC	--	0	t1941938	1	ath-miR165a
TCGGACCAGGTTTCATCCCCT	--	0	t2026056	1	ath-miR165a
TCGGACCAGGCTTCTCCCCT	--	0	t2033147	1	ath-miR165a
TCGGACCAGGGTTCCCCCT	--	0	t2034002	1	ath-miR165a
TCGGACCAGGCTTCCGCCCCC	--	0	t2118199	1	ath-miR165a
TCGGACCAGGATTCGTCCCCC	--	0	t2156750	1	ath-miR165a
TCGGATTAGGCTTCCCCCC	--	0	t2199315	1	ath-miR165a
CCGGACCAGGCTTCATCCCCC	--	0	t2241910	1	ath-miR165a
TCGGACCAAGCTTCATCCCCC	--	0	t2310242	1	ath-miR165a
TCGGACCAGGCTTCAACCCCCA	--	0	t2335233	1	ath-miR165a
TCGGACCAGGCTTCCCCCG	--	0	t2344023	1	ath-miR165a
TCGGACCAGGCGGCCCCCC	--	0	t2522383	1	ath-miR165a
TCGGACCAGGCTATACCCC	--	0	t2550104	1	ath-miR165a
TCGGACCAGGGTTCCTCCCCC	--	0	t2636116	1	ath-miR165a
TCGGACCAGGCTTCCTCCTCC	--	0	t2679931	1	ath-miR165a
TCGACCAGGCTTCATCCCCC	--	0	t2693837	1	ath-miR165a
TTGGACCAGGCTTCCCCCC	--	0	t2714158	1	ath-miR165a
TCGGACCAGGCTTCATCCCAC	--	0	t2718496	1	ath-miR165a
TCGGACCAGGCTTCATTCCCC	t0000004	179511	t0000007	114572	ath-miR166a
TCGGACCAGGCTTCCTTCCCC	t0000293	4231	t0000262	3600	ath-miR166a
TTGGACCAGGCTTCATTCCAC	t0000330	3830	t0000314	2599	ath-miR166a
TCGGACCAGGCTTTATTCCCC	t0001128	1054	t0000494	1591	ath-miR166a
TCGGACCAGGCTTCATTTCCC	t0001062	1120	t0000561	1406	ath-miR166a
TCGGACCAGGCTTCATTCTCC	t0001929	626	t0001002	801	ath-miR166a
TCGGACCAGGATTCATTCCCC	t0001708	701	t0001346	616	ath-miR166a
TCGGATTAGGCTTCATTCCCC	t0003968	299	t0002077	414	ath-miR166a
TCGGACCAGGCCTTATTCCCC	t0004841	243	t0002232	385	ath-miR166a
TCGGACCAGGGTTCATTCCCC	t0002211	548	t0002474	345	ath-miR166a
TCGGACCAGGCTTCGTTCCCC	t0003584	336	t0002639	326	ath-miR166a
TCGGACCAGGCATTCCCC	t0005484	213	t0003340	264	ath-miR166a
TCGGACCAGGCTTCTTTCCCC	t0004185	282	t0003477	254	ath-miR166a
TCGGACCAGGCTTCATTTTCC	t0009211	120	t0004476	198	ath-miR166a
TCGGACCAGGTTTCATTCCCC	t0005496	213	t0004791	185	ath-miR166a
TCGGACCAGGCTTAATTCCCC	t0007554	149	t0004884	181	ath-miR166a
TCGGACTAGGCTTCATTCCCC	t0008186	137	t0005022	176	ath-miR166a
TCGGACCAGGCTTATTCCCC	t0008007	140	t0005367	164	ath-miR166a
CGGACCAGGCTTCATTCCCC	t0006768	169	t0006657	132	ath-miR166a
TCGGACCAGGCTATTCCCC	t0013291	80	t0007358	118	ath-miR166a
TTGGACCAGGCTTCATTCCCC	t0010437	105	t0007387	118	ath-miR166a
TCGGACCAGGCTCATTCCCC	t0010705	102	t0007586	115	ath-miR166a
TCGGACCAGGCCATTCCCC	t0020450	50	t0011890	70	ath-miR166a
TCGGACCAGGCTCCATTCCCC	t0020076	51	t0012032	69	ath-miR166a
TTCGGACCAGGCTTCATTCCCC	t0012376	87	t0013596	61	ath-miR166a
TCTGACCAGGCTTCATTCCCC	t0020081	51	t0015739	52	ath-miR166a
TCGGACCAGGCCTCATTCCCC	t0016236	65	t0015932	52	ath-miR166a
TCAGACCAGGCTTCATTCCCC	t0015321	69	t0017082	48	ath-miR166a
TCGGACCAGGCTTCATTACCC	t0022291	46	t0019329	42	ath-miR166a
TCGGACCAGGCTTGATTCCCC	t0023952	43	t0019468	42	ath-miR166a
TCGGACCATGCTTCATTCCCC	t0019521	53	t0019739	41	ath-miR166a
TCGGACCCGGCTTCATTCCCC	t0014904	71	t0020709	39	ath-miR166a
TGGGACCAGGCTTCATTCCCC	t0024748	41	t0021186	38	ath-miR166a
GGACCAGGCTTCATTCCCC	t0013551	79	t0021470	38	ath-miR166a
TCGGACCAGGATTCCTTCCCC	t0034244	29	t0021753	37	ath-miR166a
CTCGGACCAGGCTTCATTCCCC	t0021287	48	t0023471	34	ath-miR166a
TCGGACCGGGCTTCATTCCCC	t0022214	46	t0023627	34	ath-miR166a
TAGGACCAGGCTTCATTCCCC	t0019062	54	t0024826	32	ath-miR166a
TCGTACCAGGCTTCATTCCCC	t0021441	48	t0029489	27	ath-miR166a
TCGGACCTGGCTTCATTCCCC	t0028248	36	t0029563	27	ath-miR166a
TCGGACCAGGCTTCATTCCCA	t0023195	44	t0031518	25	ath-miR166a
GCGGACCAGGCTTCATTCCCC	t0032436	31	t0031698	25	ath-miR166a
CCGGACCAGGCTTCATTCCCC	t0023073	44	t0032409	24	ath-miR166a
TCGGACCAGGCTTTTTTCCCC	t0098763	10	t0034135	23	ath-miR166a
TCGGACCAGCCTTCATTCCCC	t0032449	31	t0039247	20	ath-miR166a
TCGGACCAGGCTTCACTCCCC	t0029003	35	t0039396	20	ath-miR166a
TCGGACCAGGGTTCCTTCCCC	t0034698	29	t0041748	19	ath-miR166a
TCGGACCAGTCTTCATTCCCC	t0041468	24	t0046297	17	ath-miR166a
TCGGACCAGGCTTTCTTCCCC	t0107349	9	t0047905	16	ath-miR166a
TCGGACCAGGCTTTGTTCCCC	t0201374	5	t0051421	15	ath-miR166a
TCGGACCAGGCTTCATTCACC	t0037038	27	t0052576	15	ath-miR166a
TCGGACCAGGTTATTCCCC	t0103588	10	t0053452	15	ath-miR166a
TCGGACCAGACTTCATTCCCC	t0056252	17	t0053770	14	ath-miR166a
TCGCACCAGGCTTCATTCCCC	t0070567	14	t0055837	14	ath-miR166a
ACGGACCAGGCTTCATTCCCC	t0049434	20	t0055922	14	ath-miR166a
TCGGACAAGGCTTCATTCCCC	t0057019	17	t0058778	13	ath-miR166a
TCGGACCAGGCTTCATTGCCC	t0027335	37	t0059464	13	ath-miR166a
TCGACCAGGCTTCATTCCCC	t0052194	19	t0060511	13	ath-miR166a
TCGGACCAGGGTTCGTTCCCC	t0102166	10	t0061208	13	ath-miR166a
TCGGACCAGGATTAATTCCCC	t0088907	11	t0064287	12	ath-miR166a
TGGACCAGGCTTCATTCCAC	t0211008	5	t0065213	12	ath-miR166a
TCGGACCAGGCTTCTTCCCC	t0073312	13	t0068229	11	ath-miR166a
TCGGACCAAGCTTCATTCCCC	t0031254	32	t0069539	11	ath-miR166a
TCGGCCCAGGCTTCATTCCCC	t0012839	84	t0073144	11	ath-miR166a
TCGGAACAGGCTTCATTCCCC	t0064851	15	t0076901	10	ath-miR166a
TCGGACCAGGCTTCATTCGCC	t0103494	10	t0081601	10	ath-miR166a
TCGGACCAGGTTTCCTTCCCC	t0134492	7	t0082857	9	ath-miR166a
TCGGACCAGGCTTCATTCCAC	t0054179	18	t0085469	9	ath-miR166a
ATCGGACCAGGCTTCATTCCCC	t0069401	14	t0085588	9	ath-miR166a
ATTTCGGACCAGGCTTCATTCCCC	t0086654	11	t0093757	8	ath-miR166a
TCGGACCAGGCTTTTCCCC	t0064181	15	t0094728	8	ath-miR166a
TTTCGGACCAGGCTTCATTCCCC	t0080113	12	t0094924	8	ath-miR166a
TCGGAGCAGGCTTCATTCCCC	t0088092	11	t0096023	8	ath-miR166a
TCCGACCAGGCTTCATTCCCC	t0084496	12	t0103186	8	ath-miR166a
TCGGACCAGGATTGATTCCCC	t1169491	1	t0106652	7	ath-miR166a
TCGGACCAGGTATTCCCC	t1211761	1	t0106962	7	ath-miR166a
TCGGACCAGGCTTACTTCCCC	t0069628	14	t0111872	7	ath-miR166a
TCGGACCCGGCTTCCTTCCCC	t0065635	15	t0114431	7	ath-miR166a
TCGGTCCAGGCTTCATTCCCC	t0144892	7	t0114803	7	ath-miR166a
TCGGACCACGCTTCATTCCCC	t0045306	22	t0118261	7	ath-miR166a
TCGGACCAGGCTTCCTTCTCC	t0248871	4	t0128352	6	ath-miR166a
TCGGACCAGGCGTCATTCCCC	t0205927	5	t0133599	6	ath-miR166a
TCGGACCAGGCTCTTCCCC	t0380549	3	t0133919	6	ath-miR166a
TCGGACCAGGCTTCATTATCC	t0839302	2	t0142001	6	ath-miR166a
TGGACCAGGCTTCATTCCCC	t0877469	2	t0143935	6	ath-miR166a
TCGGACCAGGTTTCGTTCCCC	t0332315	3	t0152646	5	ath-miR166a
TCGGACCAGGCTTCCTTTCCC	t0192999	5	t0153133	5	ath-miR166a
TCGGACCAGGCATCATTCCCC	t0204856	5	t0162714	5	ath-miR166a
TCGGACCGGCTTCATTCCCC	t0274252	4	t0167722	5	ath-miR166a
TCGGACCAGGCTACATTCCCC	t0746333	2	t0168903	5	ath-miR166a
TCGGACTAGGCTTCCTTCCCC	t0126489	8	t0168998	5	ath-miR166a
TCGGACCAGGGTTCTTTCCCC	t0176819	6	t0173538	5	ath-miR166a
TCGGACCAGCTTCATTCCCC	t0129982	8	t0176897	5	ath-miR166a
TCGGACCAGGCTTATTTCCC	--	0	t0175863	5	ath-miR166a
TCGGACCAGGCTTTATTTCCC	t1064457	1	t0186583	4	ath-miR166a
TCGGACCAGGCTCTATTCCCC	t1214842	1	t0190509	4	ath-miR166a
TCGGACCAGGGTTTATTCCCC	t0352104	3	t0201411	4	ath-miR166a
TCGGACCAGGGCATTCCCC	t0200314	5	t0204262	4	ath-miR166a
TCGGACCAGGCCTTCCCC	t0389817	3	t0216553	4	ath-miR166a
TCGGACCAGGATTCGTTCCCC	t0282550	4	t0225845	4	ath-miR166a
TCGGACGAGGCTTCATTCCCC	t0175593	6	t0226534	4	ath-miR166a
TCGGACCAGGCTTTATTCTCC	t0807027	2	t0229177	4	ath-miR166a
TCGGACCAGGTTCATTCCCC	t0290248	4	t0232083	4	ath-miR166a
TCGGACCAGGCAATTCCCC	t0830208	2	t0232268	4	ath-miR166a
TCGGACCAGGCTTTTTCCCC	t0429180	3	t0232442	4	ath-miR166a
TCTCGGACCAGGCTTCATTCCCC	t0179798	6	t0235145	4	ath-miR166a
TCGGACCAGGCTTCCTTACCC	t0442537	3	t0237779	4	ath-miR166a
TCGGACCAGGCTTCAATCCCC	t3149632	1	t0241039	4	ath-miR166a
TCGGACCAGGCCTCCTTCCCC	t0460281	3	t0244704	4	ath-miR166a
TCGGACCAGGTCATTCCCC	--	0	t0213687	4	ath-miR166a
CGGACCAGGCTTCCTTCCCC	t0306306	3	t0245118	3	ath-miR166a
TCGGACCAGGCTTAGTTCCCC	t0522293	2	t0262036	3	ath-miR166a
TCGGACCAGGATTCATTTCCC	t0195442	5	t0275856	3	ath-miR166a
TCGGACCAGGCTTCATTCCGC	t0373991	3	t0302683	3	ath-miR166a
TCGGACCAGGTTTCTTTCCCC	t0383337	3	t0310575	3	ath-miR166a
TCGGACCAGGCCTTCTTCCCC	t0761198	2	t0329811	3	ath-miR166a
TCGGACTAGGCTTTATTCCCC	t2551748	1	t0334938	3	ath-miR166a
TTGGACCAGGCTTCCTTCCCC	t2639835	1	t0339857	3	ath-miR166a
TCGGACCAGGATTCTTTCCCC	t0285332	4	t0340528	3	ath-miR166a
TCGGACAGGCTTCATTCCCC	t0435841	3	t0355233	3	ath-miR166a
TCGGACCAGGCTTCAGTCCCC	t0924093	2	t0375592	3	ath-miR166a
TCGGACCAGGTTTAATTCCCC	--	0	t0254594	3	ath-miR166a
TCGGACCAGGGTTGATTCCCC	--	0	t0278772	3	ath-miR166a
TCGGACCAGGCCCTTCCCC	--	0	t0295318	3	ath-miR166a
TCGGACCAGGCTAATTCCCC	--	0	t0318590	3	ath-miR166a
TCGGACCAGGCTTTATTACCC	--	0	t0363116	3	ath-miR166a
TCGGATAGGCTTCATTCCCC	--	0	t0366860	3	ath-miR166a
TTGGACCAGGCTTATTCCAC	t0994530	1	t0388133	2	ath-miR166a
TCTGACCAGGCTTCCTTCCCC	t1075943	1	t0402158	2	ath-miR166a
TCGGACCAGGCTTGCTTCCCC	t1425006	1	t0463038	2	ath-miR166a
GGACCAGGCTTCCTTCCCC	t0573241	2	t0475846	2	ath-miR166a
TCGGACCAGGCTCCTTCCCC	t0248834	4	t0478569	2	ath-miR166a
TTGGACCAGCTTCATTCCAC	t1938420	1	t0552353	2	ath-miR166a
TTCGGACCAGGCTTCATTTCCC	t2026107	1	t0567723	2	ath-miR166a
TCAGACCAGGCTTCCTTCCCC	t0692508	2	t0581957	2	ath-miR166a
TTGGACCAGGCTTCATTCTCC	t2834380	1	t0708710	2	ath-miR166a
TCGGACCAGGCTTAATTCCCA	t2990732	1	t0736162	2	ath-miR166a
TCGACCAGGCTTTATTCCCC	t3003701	1	t0738364	2	ath-miR166a
TCGGACCAGGGTTAATTCCCC	t0298935	4	t0751171	2	ath-miR166a
TCGGACCAGGGTTCATTCTCC	t3175593	1	t0768168	2	ath-miR166a
TCGGACTAGGCTTCATTTCCC	t0922915	2	t0787191	2	ath-miR166a
TTCGGACCAGGCTTCATTCTCC	--	0	t0472802	2	ath-miR166a
TCGGACCGGGCATTCCCC	--	0	t0496363	2	ath-miR166a
TCGGACCAGGCATTCATTCCCC	--	0	t0513733	2	ath-miR166a
TCGGACTAGGCCTCATTCCCC	--	0	t0537466	2	ath-miR166a
TCGGACTAGGCTTCATTCTCC	--	0	t0550745	2	ath-miR166a
TCTGACCAGGCTTCATTCTCC	--	0	t0561522	2	ath-miR166a
TCGGACCAGGCCCATTCCCC	--	0	t0609647	2	ath-miR166a
TCGGAGGCTTCATTCCCC	--	0	t0675742	2	ath-miR166a
AATCGGACCAGGCTTCATTCCCC	--	0	t0683047	2	ath-miR166a
TTGGACCAGGCTTCTTCCAC	--	0	t0696435	2	ath-miR166a
TCCGACCAGGCTTCCTTCCCC	--	0	t0707147	2	ath-miR166a
TCGGACCAGGCTATTTCCC	--	0	t0711928	2	ath-miR166a
TTGGACCAGGCTTCATTTCCC	--	0	t0721509	2	ath-miR166a
TCGGACCAGGGGCATTCCCC	--	0	t0724826	2	ath-miR166a
GCGGACCAGGCTTCCTTCCCC	--	0	t0736553	2	ath-miR166a
TCGGACCAGGTTTATTCCCC	t1013002	1	t0861482	1	ath-miR166a
TCGTACCAGGCTTCATTTCCC	t1013137	1	t0861574	1	ath-miR166a
GTCGGACCAGGCTTCATTCCCC	t0481901	2	t0878539	1	ath-miR166a
TCGGACCAGGGTCATTCCCC	t1037811	1	t0881948	1	ath-miR166a
TTCGGATTAGGCTTCATTCCCC	t1194411	1	t1011192	1	ath-miR166a
TCGGACCGGGCTTCATTTCCC	t1226966	1	t1037687	1	ath-miR166a
TCGGACCGGGCTTTATTCCCC	t1241135	1	t1049522	1	ath-miR166a
TCGGAACAGGCTTCATTTCCC	t1381842	1	t1166052	1	ath-miR166a
TCGGACCAGGCTGCATTCCCC	t0336134	3	t1170057	1	ath-miR166a
TCGGACCAGGCTCCCTTCCCC	t0558859	2	t1202126	1	ath-miR166a
TTGGACCAGGTTATTCCAC	t1590487	1	t1338451	1	ath-miR166a
TCGGACCATGCTTCCTTCCCC	t1602880	1	t1348908	1	ath-miR166a
CCTGACCAGGCTTCATTCCCC	t1632277	1	t1372968	1	ath-miR166a
TCGGACCAGCTTCCTTCCCC	t1737013	1	t1458969	1	ath-miR166a
TCGGACCAGGTTTGATTCCCC	t0627058	2	t1489679	1	ath-miR166a
TCGGACTCGGCTTCATTCCCC	t1804179	1	t1514352	1	ath-miR166a
TCGGCCCCGGCTTCATTCCCC	t1819160	1	t1526471	1	ath-miR166a
TCGGATTAGGCTTCATTCCCCA	t1854781	1	t1555958	1	ath-miR166a
TCGGACCAGGATTTATTCCCC	t0648580	2	t1580872	1	ath-miR166a
TCGGACCAGGGGTCATTCCCC	t2060398	1	t1725034	1	ath-miR166a
TCGGACAAGGCTTCCTTCCCC	t2154248	1	t1802063	1	ath-miR166a
TCGGACCAGGCTTGTTTCCCC	t2174617	1	t1819053	1	ath-miR166a
TCGGACCAGAATTCATTCCCC	t2195976	1	t1837091	1	ath-miR166a
GGACCAGGCTTCATTTCCC	t2238069	1	t1871778	1	ath-miR166a
TCAGACCAGGCTTCATTCTCC	t2277422	1	t1904104	1	ath-miR166a
TCGGACCAGGCTTAATTCACC	t0394739	3	t1913479	1	ath-miR166a
TCGGTAGGCTTCATTCCCC	t0730718	2	t1925651	1	ath-miR166a
TCGGACCAGGCTTCGTTCTCC	t2320777	1	t1939641	1	ath-miR166a
TCGACCAGGCTTCATTCTCC	t2359671	1	t1972034	1	ath-miR166a
TCGGACCAGGCGTCCTTCCCC	t0799364	2	t2214712	1	ath-miR166a
TCGGACCAGGCTTAATTACCC	t0287114	4	t2257932	1	ath-miR166a
TCGGACCATGCTTCATTCTCC	t2742645	1	t2287431	1	ath-miR166a
TCGGACCAGGATTCATTACCC	t0220565	5	t2338396	1	ath-miR166a
TCGGACCAGGTTTCATTTCCC	t2901076	1	t2418890	1	ath-miR166a
TCGGCCCAGGCTTCCTTCCCC	t0151802	7	t2515799	1	ath-miR166a
TCGGACAAGGCTTAATTCCCC	t3043064	1	t2536544	1	ath-miR166a
TCGGACCAGGCTTGTTCCCC	t3171356	1	t2641979	1	ath-miR166a
TCGGACGAGGCTTTATTCCCC	--	0	t0814525	1	ath-miR166a
TCGGACCAGACTTTATTCCCC	--	0	t0822706	1	ath-miR166a
TCGGACCAGGCTTTATTCACC	--	0	t0839657	1	ath-miR166a
TTCGGACCAGGCTTTTCCCC	--	0	t0842213	1	ath-miR166a
TAAATCGGACCAGGCTTCATTCCCC	--	0	t0871083	1	ath-miR166a
TCGGACCGCTTCATTCCCC	--	0	t0872031	1	ath-miR166a
GGACCAGGCTTTATTCCCC	--	0	t0894515	1	ath-miR166a
TCGGACCAGGTTCATTTTCC	--	0	t0895340	1	ath-miR166a
TTTGACCAGGCTTCATTCCCC	--	0	t0925801	1	ath-miR166a
TTCGGACCAGGTTTCCTTCCCC	--	0	t0933930	1	ath-miR166a
TCGGACCAGGCTCATTTCCC	--	0	t0937268	1	ath-miR166a
TCGGACTAGGCATTCCCC	--	0	t0965105	1	ath-miR166a
TCGGACCAGGCCTTTCCCC	--	0	t0987423	1	ath-miR166a
TCGGACCAGGTTTCATTACCC	--	0	t0988925	1	ath-miR166a
TCGGACCAGGCTTAACTCCCC	--	0	t0992227	1	ath-miR166a
TTCGGACCAGGCTTAATTCCCC	--	0	t1142119	1	ath-miR166a
CTCGGACCAGGCTTTATTCTCC	--	0	t1186169	1	ath-miR166a
TTCGGACCAGGGTTCATTCTCC	--	0	t1207033	1	ath-miR166a
TCGGACCTGCTTCATTCCCC	--	0	t1221975	1	ath-miR166a
TCGGACCAGGCTTCGCTCCCC	--	0	t1233229	1	ath-miR166a
TCGGTCCAGGCCTCATTCCCC	--	0	t1258376	1	ath-miR166a
TCGGACCAGTTCAATCCCC	--	0	t1260416	1	ath-miR166a
TCGGCCCAGGCTTAATTCCCC	--	0	t1276907	1	ath-miR166a
CCGGACCAGGCTTATTCCCC	--	0	t1279959	1	ath-miR166a
TCGGACCAGGCTTCCTTCCGC	--	0	t1304301	1	ath-miR166a
TCGGACCAGGCTACCTTCCCC	--	0	t1310590	1	ath-miR166a
TCGGACCAGGCTATATTCCCC	--	0	t1319095	1	ath-miR166a
TCGGACCAGGCTTAAATCCCC	--	0	t1322211	1	ath-miR166a
TCGGACCAGGCTTCATTTGCC	--	0	t1332010	1	ath-miR166a
TCGGACCAGGCTTCATTCGAC	--	0	t1337712	1	ath-miR166a
TCGGACCAGGATTCACTCCCC	--	0	t1469209	1	ath-miR166a
TCGGACCAGGCATATTCCCC	--	0	t1508500	1	ath-miR166a
TCGGACTAGGCTTCGTTCCCC	--	0	t1569057	1	ath-miR166a
TCGGCCCAGGCTTCATTACCC	--	0	t1582309	1	ath-miR166a
TCGGAACAGGCTTCTTTCCCC	--	0	t1584040	1	ath-miR166a
TCTGACCAGGCTTCATTTCCC	--	0	t1586762	1	ath-miR166a
TCGGACCAGACTTCCTTCCCC	--	0	t1594414	1	ath-miR166a
TCGGACCAAGATTCATTCCCC	--	0	t1604276	1	ath-miR166a
TCGGACAAGGCTTTATTCCCC	--	0	t1615835	1	ath-miR166a
TCGTACCAGGATTCATTCCCC	--	0	t1625264	1	ath-miR166a
TCGGACCAGATTTCATTCCCC	--	0	t1653731	1	ath-miR166a
GCGGACCAGGCTTAATTCCCC	--	0	t1696704	1	ath-miR166a
CGGACCAGGCTTCATTCTCC	--	0	t1708534	1	ath-miR166a
TCGGACCAGGCTGTTCCCC	--	0	t1729690	1	ath-miR166a
TCGGAACAGGCTTCATTCACC	--	0	t1740410	1	ath-miR166a
CGACCAGGCTTCATTCCCC	--	0	t1769823	1	ath-miR166a
TCGGACTAGGCTTATTCCCC	--	0	t1779074	1	ath-miR166a
CCTCGGACCAGGCTTCATTCCCC	--	0	t1785018	1	ath-miR166a
TAGGACCAGGATTCATTCCCC	--	0	t1795008	1	ath-miR166a
TCGGACCAGGGTTCAGTCCCC	--	0	t1831566	1	ath-miR166a
TTGGACCAGGCTATTCCAC	--	0	t1838369	1	ath-miR166a
CCGACCAGGCTTCATTCCCC	--	0	t1871786	1	ath-miR166a
TCGGACCAGGCTCTTTCCCC	--	0	t1873885	1	ath-miR166a
TCGGACCAGGGCCTTCCCC	--	0	t1887485	1	ath-miR166a
TCGGACCAGGGTTATTCCCC	--	0	t1889869	1	ath-miR166a
TCGGACCAGGCCTCATTCTCC	--	0	t1915214	1	ath-miR166a
TCGGACCAGCCTCCATTCCCC	--	0	t1928566	1	ath-miR166a
TCGGACCAGGCTTCATTGTCC	--	0	t1934328	1	ath-miR166a
ATCTCGGACCAGGCTTTATTCCCC	--	0	t1953444	1	ath-miR166a
TCGGACGAGGCTTCATTTCCC	--	0	t2068405	1	ath-miR166a
GGACCAGGCTTCATTCTCC	--	0	t2068543	1	ath-miR166a
TTGGACCAGGCTTTATTCCCC	--	0	t2075792	1	ath-miR166a
CTCGGATTAGGCTTCATTCCCC	--	0	t2093997	1	ath-miR166a
ACGGACCAGGGTTCATTCCCC	--	0	t2094742	1	ath-miR166a
TGGGACCAGGCTTCGTTCCCC	--	0	t2099350	1	ath-miR166a
TCGGACCTGGCTTCCTTCCCC	--	0	t2113803	1	ath-miR166a
TCGGACAGGCTTCATTTCCC	--	0	t2144139	1	ath-miR166a
GAGCTCGGACCAGGCTTCATTCCCC	--	0	t2149189	1	ath-miR166a
TCGGACCAGGCTTCATTACAC	--	0	t2165945	1	ath-miR166a
TCGGACCAGCCTTCATTACCC	--	0	t2208299	1	ath-miR166a
TCGGAACAGGCTTAATTCCCC	--	0	t2249685	1	ath-miR166a
TCGGACCAGGTTTCATTCTCC	--	0	t2251599	1	ath-miR166a
TCGGACCAGGCTTTACTCCCC	--	0	t2266557	1	ath-miR166a
ATTTCGGACCAGGCTTCCTTCCCC	--	0	t2275841	1	ath-miR166a
ACGGACCAGGCTTCATTACCC	--	0	t2304889	1	ath-miR166a
TCGGACCAGCTCATTCCCC	--	0	t2344861	1	ath-miR166a
TCGGACGAGGCTTCCTTCCCC	--	0	t2366563	1	ath-miR166a
TCGGACCAGGCTTCTTTTCCC	--	0	t2416650	1	ath-miR166a
TCGGATAGGCTTCATTTCCC	--	0	t2425944	1	ath-miR166a
TTGGACCAGGCTCATTCCAC	--	0	t2431728	1	ath-miR166a
TCGGACCCGGCTTCATTCTCC	--	0	t2445782	1	ath-miR166a
TCGGACCAGGATACATTCCCC	--	0	t2452452	1	ath-miR166a
TCGGACCAGGTTTTATTCCCC	--	0	t2477524	1	ath-miR166a
TGGGACCAGGCTTCATTCCAC	--	0	t2488325	1	ath-miR166a
TCGGACCAGGCTTATTCTCC	--	0	t2501666	1	ath-miR166a
TCGGACCCAGCTTCATTCCCC	--	0	t2509454	1	ath-miR166a
CCGGACCAGGCATTCCCC	--	0	t2510613	1	ath-miR166a
TCGGGTAGGCTTCATTCCCC	--	0	t2517890	1	ath-miR166a
TCGGACTAGGCTTCTTTCCCC	--	0	t2531430	1	ath-miR166a
TCGGACCAGGCTTCATTTTTCC	--	0	t2572464	1	ath-miR166a
TCGGACCAGGCTTCTTTCTCC	--	0	t2602205	1	ath-miR166a
GGACCAGGCCTTATTCCCC	--	0	t2606341	1	ath-miR166a
TCGGACCAGCCTTCATTCTCC	--	0	t2611065	1	ath-miR166a
TCGGACCAGGATTCATTGCCC	--	0	t2619922	1	ath-miR166a
TCGGACTAGGCCATTCCCC	--	0	t2624297	1	ath-miR166a
TCGACCAGGCTTCATTACCC	--	0	t2626111	1	ath-miR166a
TCGGACCAGGCCTGTTCCCC	--	0	t2663196	1	ath-miR166a
TCGGCCCAGGCTTCATTTCCC	--	0	t2677631	1	ath-miR166a
TAGGACCAGGCTTCCTTCCCC	--	0	t2698193	1	ath-miR166a
TCGGACCAGGCTTCTTTGCCC	--	0	t2707119	1	ath-miR166a
TCGGACCAGGCTTAATTCTCC	--	0	t2719009	1	ath-miR166a
TCGGAACGGGCTTCATTCCCC	--	0	t2722799	1	ath-miR166a
TCGGAGGCTTCCTTCCCC	--	0	t2724533	1	ath-miR166a
TCCCAGGCTTCATTCCCC	--	0	t2724611	1	ath-miR166a
TGAAGCTGCCAGCATGATCTA	t0000712	1635	t0000677	1162	ath-miR167a
TGAAGCTGCCAGCATGATCT	t0004886	241	t0002913	299	ath-miR167a
TGAAGCTGCCAGCATGATC	t0016594	63	t0017738	46	ath-miR167a
TGAAGCTGCCAGCATGATTTA	t0196244	5	t0040624	19	ath-miR167a
TGAAGCTGCCAGCATGAT	t0050670	19	t0042416	18	ath-miR167a
TGAAGCTGCCAGCATGATCA	t0112997	9	t0046321	17	ath-miR167a
GAAGCTGCAAGATGACCTA	t0140623	7	t0051396	15	ath-miR167a
TGAAGCTGCCAGCATGATTA	t0266146	4	t0055386	14	ath-miR167a
TGAAGCTGTTAGCATGATCTTA	t0264208	4	t0077536	10	ath-miR167a
TGAAGCTGCCAGCATGATT	t3176478	1	t0145230	6	ath-miR167a
TGAAGTCGCCAGCATGATCTTA	--	0	t0133528	6	ath-miR167a
TGAAGCTGTTAGCATGATCTA	--	0	t0223508	4	ath-miR167a
GAAGCTGCCAGCATGATCTA	t0486022	2	t0398467	2	ath-miR167a
TGAAGCTGCTAGCATGATCTA	t0575130	2	t0477554	2	ath-miR167a
CGAAGCTGCCAGCATGATCTA	t0432649	3	t0715279	2	ath-miR167a
TGCAGCTGCCAGCATGATCTA	t0849983	2	t0722482	2	ath-miR167a
TGAAGCTGTCAGCATGATCTA	t0293960	4	t0723658	2	ath-miR167a
TGAAGCTGCCAGCATCATCTA	--	0	t0389146	2	ath-miR167a
TGAAGTTGCCAGCATGATCTA	--	0	t0440584	2	ath-miR167a
TGAAGCTGCCAGCATGATCCTA	--	0	t0460697	2	ath-miR167a
AGAAGCTGCCAGCATGATCTA	--	0	t0471343	2	ath-miR167a
TGAAGCCTCCAGCATGATCTTA	--	0	t0485648	2	ath-miR167a
TGAATCTGCCAGCATGATCTA	t0744983	2	t1986172	1	ath-miR167a
TGAAGCTGCCAGCAAGATCTA	t2533972	1	t2115986	1	ath-miR167a
TGAAGCCGCCAGCATGATCTA	t3207170	1	t2671134	1	ath-miR167a
TGAAGCTGCCATCATGATCT	--	0	t0804672	1	ath-miR167a
AAGCTGCCAGCATGATCT	--	0	t0819826	1	ath-miR167a
TGAAGCTTCCAGCATGATCTA	--	0	t0821131	1	ath-miR167a
TGAAGCTGTCAGCATGATC	--	0	t0829664	1	ath-miR167a
TGAAGCTGCCAGCATTTA	--	0	t0853631	1	ath-miR167a
TGATGCTGCCAGTATGATCTTA	--	0	t0949046	1	ath-miR167a
GATGAAGCTGCCAGCATGATC	--	0	t0957808	1	ath-miR167a
TGAAGCTGCCCGCATGATCTA	--	0	t0987711	1	ath-miR167a
TGAAGCTGCCAGCATGCTCTA	--	0	t1015033	1	ath-miR167a
TGAAGCTGCCATCATGATCTA	--	0	t1067082	1	ath-miR167a
AGAAGCTGCAGCATGACCTA	--	0	t1125960	1	ath-miR167a
CGAAGCTGCCAGCATGATC	--	0	t1437408	1	ath-miR167a
TGATGCTGCCAGCATCTA	--	0	t1448040	1	ath-miR167a
TGAAGCTGGCAGCATGATCTA	--	0	t1458432	1	ath-miR167a
TGAAGCTGCCAGCATCTA	--	0	t1503356	1	ath-miR167a
TGAAGATGCCAGCATGATCTA	--	0	t1659433	1	ath-miR167a
TGAAGCTGCCAGCATAATCTA	--	0	t1777391	1	ath-miR167a
TGAAGCTGCCAGCATCTTA	--	0	t1845047	1	ath-miR167a
TGAAGCTGCCAGCATGATATA	--	0	t1879796	1	ath-miR167a
TGAACGCTGGCAGCATGCTTA	--	0	t1928117	1	ath-miR167a
TGAACCTGCCAGCATGATCTA	--	0	t1929276	1	ath-miR167a
TGAAGCTGCCAGCGATCTA	--	0	t2317027	1	ath-miR167a
GATGAAGCTGCCAGCATGATCT	--	0	t2359323	1	ath-miR167a
TGAAGCTGCCAGCACGATC	--	0	t2481285	1	ath-miR167a
TAAAGCTGCCAGCATGATCTA	--	0	t2563921	1	ath-miR167a
CTGAAGCTGCCAGCATGATCT	--	0	t2610183	1	ath-miR167a
TGAAACTGCAAGCATGATCTTA	--	0	t2619726	1	ath-miR167a
AAGCTGCCAGCATGATCTTA	t2944393	1	t0727969	2	ath-miR167c
AAGCTGCCAGCATGATCTGATG	--	0	t1259654	1	ath-miR167c
TAAGCTGCCAGCATGATCTTA	--	0	t1689384	1	ath-miR167c
AAGCTGCCAGCATGATCTG	--	0	t2323441	1	ath-miR167c
TGAAGCTGCCAGCATGATCTGT	t0000444	2640	t0000306	2712	ath-miR167d
TGAAGCTGCCAGCATGATCTGG	t0003797	313	t0002135	402	ath-miR167d
TGAAGCTGCCAGCATGATCTGC	t0008293	135	t0011326	74	ath-miR167d
TGAAGCTGCTAGCATGATCTGG	t0078569	12	t0025451	31	ath-miR167d
TGAAGCTGTCAGCATGATCTGG	t0136856	7	t0063082	12	ath-miR167d
TGAAGCTGTTAGCATGATCTGG	t0290112	4	t0102220	8	ath-miR167d
TGAAGCTGCCAGCATGATCTGAG	t0085574	11	t0146726	5	ath-miR167d
TGAAGCTGCTAGCATGATCTGT	t0346246	3	t0199117	4	ath-miR167d
GAAGCTGCCAGCATGATCTGT	--	0	t0234238	4	ath-miR167d
TGAAGCTGCCAGCATGATCTGAGGGGC	t0505335	2	t0257318	3	ath-miR167d
TGAAGCTGCCAGCATGCTCTGT	t1447728	1	t0273547	3	ath-miR167d
TGAAGCTGCCAGCATGATCTGAGG	t0255108	4	t0288263	3	ath-miR167d
TGAAGCTGTCAGCATGATCTGT	t0264643	4	t0304599	3	ath-miR167d
TGAAGCTGCCAGCATGATCTGAGGGC	--	0	t0273598	3	ath-miR167d
TGAAGCTGCCAGCATGGTCTGT	--	0	t0293323	3	ath-miR167d
TGAAGCTGCCAGCATGATGG	--	0	t0303997	3	ath-miR167d
TGAAGCTGCCAGCATGATCTGAGGGGA	--	0	t0348585	3	ath-miR167d
TGAAGCTGCCAGCATGATCTGAGAAA	t0363117	3	t0529042	2	ath-miR167d
TGAAGCTGCCAGCATGATCTGAGAAC	t2153392	1	t0589855	2	ath-miR167d
TGAACCTGCCAGCATGATCTGT	t2325746	1	t0619979	2	ath-miR167d
TGAAGCTGCCTGCATGATCTGG	t3176812	1	t0768352	2	ath-miR167d
TGAAGCTACCAGCATGATCTGT	--	0	t0383562	2	ath-miR167d
CGAAGCTGCCAGCATGATCTGT	--	0	t0386646	2	ath-miR167d
TGAAGCTGCCAGCACGATCTGT	--	0	t0510301	2	ath-miR167d
TGAAGCTGCCAGCATTATCTGG	--	0	t0561167	2	ath-miR167d
TGAAGCTGCCAGTATGATCTGC	--	0	t0587536	2	ath-miR167d
TGAATCTGCCAGCATGATCTGT	--	0	t0608099	2	ath-miR167d
TGAAGCTGCCAGCAGGATCTGT	t1036545	1	t0880956	1	ath-miR167d
TGAAGCTGCCAGCCTGATCTGT	t0485097	2	t0891771	1	ath-miR167d
TGAAGCTGCCAGCATGATCTGAAGG	t1574720	1	t1325488	1	ath-miR167d
TGAAGCTGCCAGCATTATCTGT	t0633804	2	t1518555	1	ath-miR167d
TGAAGCTGCCAGCATGATCTGCT	t1837937	1	t1541978	1	ath-miR167d
TGAAGCTGCCAGCGTGATCTGT	t1879636	1	t1576272	1	ath-miR167d
TGAAGCTGACAGCATGATCTGG	t0369873	3	t1599352	1	ath-miR167d
TGAAGCTGGCAGCATGATCTGT	t2004050	1	t1678722	1	ath-miR167d
TGAAGCTGCCAGCATGATTTGG	t2119853	1	t1774051	1	ath-miR167d
TGAAGCTCCCAGCATGATCTGT	t2166027	1	t1811705	1	ath-miR167d
GGAAGCTGCCAGCATGATCTGT	t2235794	1	t1869928	1	ath-miR167d
TGAAGCTGCCAGCATGATCTGAAAGC	t2293335	1	t1917105	1	ath-miR167d
TGAAGCTGCCAGCATGATCTGAGGGAC	t2311534	1	t1932122	1	ath-miR167d
TGCAGCTGCCAGCATGATCTGT	t0412950	3	t2144299	1	ath-miR167d
TGAAGCAGCCAGCATGATCTGT	t0796950	2	t2204010	1	ath-miR167d
TGAAGATGCCAGCATGATCTGT	t0804277	2	t2235419	1	ath-miR167d
TGAAGCTGCCAGCATGATCTGAGGAC	t0290985	4	t2356841	1	ath-miR167d
TGAAGCTGCCAGCGTGATCTGG	t3230485	1	t2690340	1	ath-miR167d
TGAAGCTGCCAGCATGATCCGT	t3292182	1	t2741018	1	ath-miR167d
TGAAGCTGCCAGCATGATGTGG	--	0	t0791844	1	ath-miR167d
TGAAGCTGCCAGCAAGATCTGT	--	0	t0815911	1	ath-miR167d
CGAAGCTGCCAGCATGATCTGC	--	0	t0834066	1	ath-miR167d
TGAAGCTGCCAGCATGATCTGAAGGA	--	0	t0928434	1	ath-miR167d
TGAAGCTGCCAGCATGATCTGAGAG	--	0	t1170899	1	ath-miR167d
TGAAGCTGCCAGCATGATCTTAGGGAC	--	0	t1236399	1	ath-miR167d
TGAAGCTGCCAGCATGATCTGATCGGA	--	0	t1248668	1	ath-miR167d
TGAAGCTGCCAGCATGATCAGT	--	0	t1280902	1	ath-miR167d
TTAAGCTGCCAGCATGATCTGT	--	0	t1362758	1	ath-miR167d
TGAAGCCCAGCATGATCTGG	--	0	t1388687	1	ath-miR167d
AGCTGCCAGCATGATCTGT	--	0	t1543601	1	ath-miR167d
TGAAGCTGACAGCATGATCTGC	--	0	t1572028	1	ath-miR167d
TGAAGCTGCCAGATGATCTGG	--	0	t1645855	1	ath-miR167d
TGAAGCTGCCAGCATGATCTGAGT	--	0	t1705689	1	ath-miR167d
TCAAGCTGCCAGCATGATCTGT	--	0	t1766339	1	ath-miR167d
TGAAGCTGCCAGCATCTGT	--	0	t1874716	1	ath-miR167d
TGAAGCTGCCATCATGATCTGT	--	0	t1933504	1	ath-miR167d
TGAAGCTGCCAGCATGATCTGGA	--	0	t2003076	1	ath-miR167d
TGAAGCTGCCAGCATATCTGT	--	0	t2076617	1	ath-miR167d
TGAAGCTGCCAGCATGATCTGAGCC	--	0	t2101859	1	ath-miR167d
TGAAGCAGCCAGCATGATCTGG	--	0	t2365900	1	ath-miR167d
TGTAGCTGCCAGCATGATCTGG	--	0	t2397259	1	ath-miR167d
TAAAGCTGCCAGCATGATCTGT	--	0	t2448155	1	ath-miR167d
TGAAGCTCCAGCATGATCTGG	--	0	t2459472	1	ath-miR167d
TGAAGCTGCCAGCATGATCTGAGGG	--	0	t2460981	1	ath-miR167d
TGAAGTTGCCAGCATGATCTGT	--	0	t2521497	1	ath-miR167d
TGAAGCTGCTAGCATGATCTGAG	--	0	t2582207	1	ath-miR167d
TGAAGCCAGCATGATCTGG	--	0	t2596350	1	ath-miR167d
TGAAGTCAGCATGATCTGT	--	0	t2611997	1	ath-miR167d
TGAAGCTGCCAGTATGATCTGT	--	0	t2654591	1	ath-miR167d
TGAGCTGCCAGCATGATCTGT	--	0	t2681849	1	ath-miR167d
TCGCTTGGTGCAGGTCGGGAA	t0000025	50200	t0000023	47515	ath-miR168a
TCGCTTGGTGCAGGTCGGGAT	t0001412	854	t0000866	921	ath-miR168a
CGCTTGGTGCAGGTCGGGAA	t0003114	387	t0001929	442	ath-miR168a
TCGCTTGGTGCAGGTCGGGAC	t0004769	247	t0004617	192	ath-miR168a
CGCTTGGTGCAGGTCGGGAAC	t0008160	138	t0007279	120	ath-miR168a
TCGCTTGGTGCAGGTCGGGA	t0008638	129	t0007776	112	ath-miR168a
TCGCTTGGTGCAGGGCGGGAA	t0011466	94	t0011023	76	ath-miR168a
TCGCTTGGTGCAGGTCGGGAAT	t0016676	63	t0014573	57	ath-miR168a
TCGCTTGTGCAGGTCGGGAA	t0035812	28	t0019438	42	ath-miR168a
TCGCTTGGTGCAGGTCGGGAAC	t0024680	41	t0020144	40	ath-miR168a
TCGCTTGGGGCAGGTCGGGAA	t0017962	58	t0022387	36	ath-miR168a
GCTTGGTGCAGGTCGGGAA	t0028213	36	t0023767	34	ath-miR168a
TCGCTTGGTGCAGGCCGGGAA	t0019097	54	t0024199	33	ath-miR168a
TCTCTTGGTGCAGGTCGGGAA	t0036115	28	t0024728	33	ath-miR168a
TCGCTTGGCGCAGGTCGGGAA	t0034964	28	t0027935	28	ath-miR168a
TCGCTTGGTGCAGTTCGGGAA	t0050772	19	t0029007	27	ath-miR168a
TCGCTTGGTGCAGGACGGGAA	t0039234	25	t0029137	27	ath-miR168a
TCGCTTGTTGCAGGTCGGGAA	t0046001	21	t0030056	26	ath-miR168a
TCGTTTGGTGCAGGTCGGGAA	t0071770	14	t0030824	26	ath-miR168a
TCGCTTGGTGCCGGTCGGGAA	t0036351	27	t0031216	25	ath-miR168a
TCGCTTTGTGCAGGTCGGGAA	t0066114	15	t0031803	25	ath-miR168a
TCGCTTGGTGCAGGTCTGGAA	t0045729	22	t0036347	22	ath-miR168a
TCGCTTGGTGCAGGTTGGGAA	t0069707	14	t0037089	21	ath-miR168a
TCGCTCGGTGCAGGTCGGGAA	t0045785	21	t0040083	19	ath-miR168a
TCGCTTGGTGCAGGTCGGGCA	t0037336	27	t0042037	19	ath-miR168a
TCGCTTGGTGCAGGTCGGGGA	t0068433	14	t0042533	18	ath-miR168a
TCGCTTGATGCAGGTCGGGAA	t0059864	16	t0044711	17	ath-miR168a
TCACTTGGTGCAGGTCGGGAA	t0053044	19	t0046987	17	ath-miR168a
TCGCTTGGTGCAGGTCGGGAG	t0038813	26	t0047067	17	ath-miR168a
TAGCTTGGTGCAGGTCGGGAA	t0126973	8	t0049055	16	ath-miR168a
TCGCTTAGTGCAGGTCGGGAA	t0228921	5	t0050067	16	ath-miR168a
TCGCTTGGTGCAGGTCGGG	t0118443	8	t0050538	15	ath-miR168a
ACGCTTGGTGCAGGTCGGGAA	t0106111	9	t0050698	15	ath-miR168a
TGGCTTGGTGCAGGTCGGGAA	t0170046	6	t0051970	15	ath-miR168a
TCGCTTGGTGCAGGTCGGAAA	t0123003	8	t0055105	14	ath-miR168a
TCCCTTGGTGCAGGTCGGGAA	t0099248	10	t0055587	14	ath-miR168a
TCGCTTGGTGCAGGTCAGGAA	t0053542	18	t0058136	13	ath-miR168a
TCGCTTGGTTCAGGTCGGGAA	t0146329	7	t0060410	13	ath-miR168a
TCGCTTGGTACAGGTCGGGAA	t0120550	8	t0063417	12	ath-miR168a
TCGCTTGGTCAGGTCGGGAA	t0142371	7	t0064489	12	ath-miR168a
GCGCTTGGTGCAGGTCGGGAA	t0079961	12	t0068819	11	ath-miR168a
TCGCCTGGTGCAGGTCGGGAA	t0199486	5	t0069583	11	ath-miR168a
TCGCTTGGTGCAGGTCGTGAA	t0092782	11	t0073065	11	ath-miR168a
CCGCTTGGTGCAGGTCGGGAA	t0046040	21	t0074862	10	ath-miR168a
TCGCTTGGTGCATGTCGGGAA	t0107124	9	t0075885	10	ath-miR168a
TCGCTTGGTGTAGGTCGGGAA	t0042720	23	t0077177	10	ath-miR168a
TCGCTTGGTGCAGATCGGGAA	t0229193	5	t0081868	10	ath-miR168a
TCGCTTGGTGCAAGTCGGGAA	t0192247	5	t0083698	9	ath-miR168a
TCGCTTGGTGCAGGTCGGGTA	t0109280	9	t0086156	9	ath-miR168a
TCGCTTGGTGCAGCTCGGGAA	t0380530	3	t0098232	8	ath-miR168a
TCGCTTGGTGCAGGTCGGTAA	t0146213	7	t0100019	8	ath-miR168a
TCGCTTCGTGCAGGTCGGGAA	t0217587	5	t0101345	8	ath-miR168a
TCGCTGGTGCAGGTCGGGAA	t0163080	6	t0109898	7	ath-miR168a
TGCTTGGTGCAGGTCGGGAA	t0167518	6	t0112603	7	ath-miR168a
TCGCTTGGTGCACGTCGGGAA	t0170570	6	t0114372	7	ath-miR168a
TCGCTTGCTGCAGGTCGGGAA	t0183616	6	t0121842	7	ath-miR168a
TCGCTTGGAGCAGGTCGGGAA	t0184425	6	t0122288	7	ath-miR168a
TCGCTTGGTGCGGGTCGGGAA	t0116886	8	t0123014	6	ath-miR168a
TCGCTTGGTGCAGGTCGGGAAA	t0137603	7	t0127822	6	ath-miR168a
TCGCTTGGTGCAGGTAGGGAA	t0085077	12	t0145031	6	ath-miR168a
TCGCTTGGTGCAGGTCGCGAA	t0302355	4	t0145338	6	ath-miR168a
TCGATTGGTGCAGGTCGGGAA	t0122169	8	t0159352	5	ath-miR168a
TCGCTTGGTGCTCGGGAA	t1972739	1	t0162596	5	ath-miR168a
TCGTTGGTGCAGGTCGGGAA	t0912201	2	t0181898	5	ath-miR168a
TTCGCTTGGTGCAGGTCGGGA	--	0	t0182889	5	ath-miR168a
TCGCTTGGTGCAGGTCGGGAATTT	t1206965	1	t0190280	4	ath-miR168a
TCGCTTGGTGCTGGTCGGGAA	t1246440	1	t0191334	4	ath-miR168a
TCGCTTGGTGCAGGTCGGAA	t0122140	8	t0204437	4	ath-miR168a
TCGCTTGGTGCAGGTCGAGAA	t0259720	4	t0207057	4	ath-miR168a
TCTTGGTGCAGGTCGGGAA	t2095452	1	t0213476	4	ath-miR168a
TCGCTTGGTAGGTCGGGAA	t0709762	2	t0216111	4	ath-miR168a
TCGCTTGCAGGTCGGGAA	t0144931	7	t0217877	4	ath-miR168a
CGCTTGGTGCAGGTCGGGAT	t0174347	6	t0223931	4	ath-miR168a
TCCTTGGTGCAGGTCGGGAA	t0091417	11	t0226808	4	ath-miR168a
TCGCTTGGTCCAGGTCGGGAA	t0176967	6	t0229382	4	ath-miR168a
TCGCTTGGTGCAGGTCCGGAA	t0226499	5	t0240088	4	ath-miR168a
CGCTTGGTGCAGGTCGGGAAT	t0226715	5	t0240373	4	ath-miR168a
TCGCTTGGTGCAGGTCGGCAA	t0311592	3	t0249566	3	ath-miR168a
TCGCTTGGGCAGGTCGGGAA	t0606795	2	t0285983	3	ath-miR168a
ATCGCTTGGTGCAGGTCGGGAA	t0705319	2	t0313929	3	ath-miR168a
TCGCTTGGTGGAGGTCGGGAA	t0419758	3	t0341774	3	ath-miR168a
TCGCTTGGTGCAGGTCGGGGT	t0426477	3	t0347440	3	ath-miR168a
TCGCTTGGTGCAGGTCGGGAAGGAC	--	0	t0326140	3	ath-miR168a
TCGCTTGGTGCAGGGCGGGAT	t0494177	2	t0405580	2	ath-miR168a
CTTGGTGCAGGTCGGGAA	t0135073	7	t0419758	2	ath-miR168a
CTCGCTTGGTGCAGGTCGGGAA	t0335536	3	t0454861	2	ath-miR168a
TCGCTTGGTGCAGGTCGG	t0555700	2	t0460418	2	ath-miR168a
TCGCTTGGTGCAGGTCGGGAATTTT	t1834736	1	t0534176	2	ath-miR168a
TCGCTTGGTGCAGGTCGGGTT	t0642636	2	t0537600	2	ath-miR168a
TCGCTTGGTGCAGGGGAA	t0262154	4	t0550467	2	ath-miR168a
TCGCTGGGTGCAGGTCGGGAA	t2101796	1	t0580895	2	ath-miR168a
TCGCATGGTGCAGGTCGGGAA	t2563215	1	t0661450	2	ath-miR168a
TCGCTTGGTGCAGGTCGAA	t2862239	1	t0713706	2	ath-miR168a
TCGCTTGGTGCAGTCGGGAA	t0180550	6	t0734423	2	ath-miR168a
TCGCTTGGTACGTCGGGAA	t3257221	1	t0782352	2	ath-miR168a
CGCTTGGTGCAGGTCGGTAA	--	0	t0419260	2	ath-miR168a
TCGCTCGTGCAGGTCGGGAA	--	0	t0425558	2	ath-miR168a
TCCCTTGGTGCAGGTCGGGA	--	0	t0439908	2	ath-miR168a
TCGCTTGGCGCAGGGCGGGAA	--	0	t0439976	2	ath-miR168a
CCGTTGGTGCAGGTCGGGAA	--	0	t0447238	2	ath-miR168a
TCGCTAGGTGCAGGTCGGGAA	--	0	t0498583	2	ath-miR168a
TCGCTTGGTGCAGGTCGGGT	--	0	t0528916	2	ath-miR168a
TCGCTTGGTGCAGGTCGGGTAA	--	0	t0669425	2	ath-miR168a
TCGCTTGGTGCGTCGGGAA	t1156874	1	t0979800	1	ath-miR168a
TCGCCTGGTGCAGGTCGGGAT	t1203158	1	t1018357	1	ath-miR168a
TCGCTTGGTGCAGGGCGGGA	t1220388	1	t1032498	1	ath-miR168a
CGCTTGGTGCAGGACGGGAA	t1327692	1	t1120932	1	ath-miR168a
TCTCTTGGTGCAGGTCGGGAT	t0550051	2	t1165389	1	ath-miR168a
TCGCTTGGTGCAGGTCGGGAAAA	t0556559	2	t1192701	1	ath-miR168a
TCGGTTGGTGCAGGTCGGGAA	t0567279	2	t1237965	1	ath-miR168a
TCGCTTGGTGCAGGTCAGGAT	t1723881	1	t1448203	1	ath-miR168a
TCGCTTGGTGCAGTTCGGGAT	t1948733	1	t1633043	1	ath-miR168a
TCGCTTGGTGCAGGTGGGGAA	t0720022	2	t1880393	1	ath-miR168a
TCGCTTTGTGCAGGTCGGGAT	t2303691	1	t1925670	1	ath-miR168a
TCGCTTGGTGAAGGTCGGGAA	t0172096	6	t1943028	1	ath-miR168a
TCGCTTGGCAGGTCGGGAA	t0780567	2	t2135589	1	ath-miR168a
TCGCTTGGGGTAGGTCGGGAA	t2589017	1	t2160846	1	ath-miR168a
TCGTCTGGTGCAGGTCGGGAA	t3055607	1	t2546898	1	ath-miR168a
CGCTTGGTGCAGGTCGGGAC	t0896833	2	t2625530	1	ath-miR168a
CGCTTGGTGCAGGTCGGGA	t0153153	7	t2638532	1	ath-miR168a
CCCTTGGTGCAGGTCGGGAA	t3275921	1	t2727643	1	ath-miR168a
TCGCTTGGTGCAGGGAGGGAA	--	0	t0859564	1	ath-miR168a
CGCTTGGCGCAGGTCGGGAA	--	0	t0863960	1	ath-miR168a
TCGCTGGTGCAGGTCGGGAG	--	0	t0897745	1	ath-miR168a
TCGCTTGGGGCAGGGCGGGAA	--	0	t0900444	1	ath-miR168a
ACGCTTGGAGCAGGTCGGGAA	--	0	t0944629	1	ath-miR168a
TCGCTCTCAGGTCGGGAA	--	0	t0955190	1	ath-miR168a
TCGCTTGGTGCAGGTCTGGAT	--	0	t0963558	1	ath-miR168a
TCGCTTGCAGGTCGGGAT	--	0	t0968289	1	ath-miR168a
TCGCTTGGTGCCGGACGGGAA	--	0	t0982626	1	ath-miR168a
TCTCTGGTGCAGGTCGGGAA	--	0	t0985395	1	ath-miR168a
TCGCGTGCAGGTCGGGAA	--	0	t1005881	1	ath-miR168a
TCGCTTGGTGCAGGTCGGGAATT	--	0	t1062429	1	ath-miR168a
TAGCTTGGTGCAGGACGGGAA	--	0	t1081665	1	ath-miR168a
TCGCTTGGTGTGTCGGGAA	--	0	t1097649	1	ath-miR168a
TCGCTTGGTGCAGGTCGGAAT	--	0	t1114447	1	ath-miR168a
TCGCTCGGCGCAGGTCGGGAA	--	0	t1125078	1	ath-miR168a
CGCTTGGTGCAGGCCGGGAA	--	0	t1131942	1	ath-miR168a
TCGCTTGGGGCCGGTCGGGAA	--	0	t1205067	1	ath-miR168a
TCGCTTGGTGCAGGTCTTGAA	--	0	t1217323	1	ath-miR168a
TCGCTTGGGTCAGGTCGGGAA	--	0	t1233921	1	ath-miR168a
TCGCTTGGTGCATGTCGGGAT	--	0	t1234807	1	ath-miR168a
ATTCGCTTGGTGCAGGTCGGG	--	0	t1277408	1	ath-miR168a
TCTCTTGGTGCAGCTCGGGAA	--	0	t1290054	1	ath-miR168a
TCGCTTGGTGCAGGTCGAGAT	--	0	t1355898	1	ath-miR168a
TCGCTTGGTGCAGGTTGGGAT	--	0	t1358934	1	ath-miR168a
TCTCTCTGGTGCAGGTCGGGAA	--	0	t1406925	1	ath-miR168a
TCGCTTGGTTCAGGTCGGGAAT	--	0	t1435809	1	ath-miR168a
TCCCTTGGTGCAGGTCGGGAT	--	0	t1531907	1	ath-miR168a
TCACTTGGTGCAGGTCGGGAC	--	0	t1601952	1	ath-miR168a
TCGCTTGGTGCGGGTCGGGGA	--	0	t1639044	1	ath-miR168a
CGCCTGGTGCAGGTCGGGAA	--	0	t1647618	1	ath-miR168a
TCTCGTGCAGGTCGGGAA	--	0	t1673833	1	ath-miR168a
TCGCTTGGTGCAGGTCGGGTTTT	--	0	t1676241	1	ath-miR168a
TCGCTTGGTGCAGGCCGGGCA	--	0	t1692497	1	ath-miR168a
TCTTTGGTGCAGGTCGGGAA	--	0	t1700710	1	ath-miR168a
TCGCCTGGTGCAGGTCCGGAA	--	0	t1740979	1	ath-miR168a
TGGCTTGGTGCAGGTCGGGAC	--	0	t1746638	1	ath-miR168a
TCGCTTGGTGCAGGTTGGGGA	--	0	t1802840	1	ath-miR168a
TCGCTTGGTGCAGCTCGGGAT	--	0	t1823590	1	ath-miR168a
TCGCTCGGTGCAGGTCGGGAT	--	0	t1887433	1	ath-miR168a
TCGCTTGGTTCAGGTCGGGAT	--	0	t1950462	1	ath-miR168a
TCGCTTGGTGCAGGTCGGGATT	--	0	t1981095	1	ath-miR168a
TCGCTTGGTGCGGGTCGGGAT	--	0	t2037707	1	ath-miR168a
TCGCTTGGTGCAGGTCGGTT	--	0	t2046457	1	ath-miR168a
TCGCTTGGTGCAGGTCGGGATTT	--	0	t2071030	1	ath-miR168a
CGCTTGGTGCAGGGCGGGAAT	--	0	t2073789	1	ath-miR168a
TCGCTTGGTGCAGGTCGGGAACTG	--	0	t2088298	1	ath-miR168a
AATCGCTTGGTGCAGGTCGGG	--	0	t2116818	1	ath-miR168a
TCGCTGGTGCAGGTCGGGAT	--	0	t2121181	1	ath-miR168a
TCGCTTGTTTCAGGTCGGGAA	--	0	t2170279	1	ath-miR168a
GCTTGGTGCAGGTCGGGAT	--	0	t2311034	1	ath-miR168a
CGCTTGGTGCAGTTCGGGAA	--	0	t2323594	1	ath-miR168a
TCGTTTGGTGCAGGTCGGGAT	--	0	t2348978	1	ath-miR168a
CCACTTGGTGCAGGTCGGGAA	--	0	t2358550	1	ath-miR168a
TCGCTTTGCAGGTCGGGAA	--	0	t2360196	1	ath-miR168a
CGTTTGGTGCAGGTCGGGAAC	--	0	t2386978	1	ath-miR168a
TCGCTTGGTTCAGGTCGGGA	--	0	t2397409	1	ath-miR168a
TCGCTTGGTGCAGGGCGGGAG	--	0	t2433179	1	ath-miR168a
TCGCTTTGTGCAGGTCGGGAAT	--	0	t2456902	1	ath-miR168a
CGCTTGGTGCAGGGCGGGAA	--	0	t2475406	1	ath-miR168a
TCGTTGGTGCAGGTCGGGA	--	0	t2508599	1	ath-miR168a
TCGCTTGGTGCAGGTCGGGAAGGGC	--	0	t2508635	1	ath-miR168a
TCGCTTGGTGCAGGGTGGGAA	--	0	t2562075	1	ath-miR168a
TCACTTGGTGCAGGTCGGGAAA	--	0	t2580543	1	ath-miR168a
CAGCCAAGGATGACTTGCCGGCAG	t0293189	4	t0102756	8	ath-miR169a
CAGCCAAGGATGACTTGCC	t0377201	3	t0305374	3	ath-miR169a
CAGCCAAGGATGACTTGCCG	t0605914	2	t0504734	2	ath-miR169a
CAGCCAAGGATGACTTGC	--	0	t0587563	2	ath-miR169a
CAGCCAAGGATGACTTGCCGGCA	--	0	t1040074	1	ath-miR169a
CAGCCAAGGATGACTTGCCGGAGC	--	0	t2356109	1	ath-miR169a
CAGCCAAGGATGACTTGCCGC	--	0	t2479151	1	ath-miR169a
CAGCCAAGGATGACTTGCCGG	t0003515	342	t0003053	287	ath-miR169b
CAGCCAAGGATGATTTGCCGG	t0631870	2	t0527988	2	ath-miR169b
CAGTCAAGGATGACTTGCCGG	--	0	t2435367	1	ath-miR169b
TGCCAAGGATGACTTACGT	--	0	t1889744	1	ath-miR169h
TGATTGAGCCGCGCCAATATC	t0266932	4	t0576724	2	ath-miR171a
TTGAGCCGCGCCAATATCACG	t0025818	39	t0014434	57	ath-miR171b
TTGAGCCGCGCCAATATCCCG	--	0	t0891463	1	ath-miR171b
CTGAGCCGCGCCAATATCACGG	--	0	t1682803	1	ath-miR171b
TTGAGCCGCGCTAATATCACG	--	0	t2466671	1	ath-miR171b
AGAATCTTGATGATGCTGCAT	t0000204	5756	t0000191	5330	ath-miR172a
AGAATCTTGATGATGCTGCAA	t0002898	416	t0001699	496	ath-miR172a
AGAATCTTGATGATGCTGCCT	t0073914	13	t0058522	13	ath-miR172a
AGAATTTTGATGATGCTGCAT	t0613663	2	t0069595	11	ath-miR172a
AGAATTGATGATGCTGCAT	t0180971	6	t0143547	6	ath-miR172a
ATAATCTTGATGATGCTGCAT	t0225691	5	t0144130	6	ath-miR172a
AGAATCTTGATGATGCTGCAC	t0303807	4	t0145823	6	ath-miR172a
AGAATCTTTATGATGCTGCAT	t0620077	2	t0289774	3	ath-miR172a
AGAATTTGATGATGCTGCAT	t1979061	1	t0303140	3	ath-miR172a
AGAATCTTGACGATGCTGCAT	t0900696	2	t0368994	3	ath-miR172a
AGAATCTTGATGATGCCGCAT	t0916337	2	t0373378	3	ath-miR172a
AGAATCTTGATGATGCTGAAT	--	0	t0253408	3	ath-miR172a
CAGAATCTTGATGATGCTGCAT	--	0	t0363940	3	ath-miR172a
AGAATCTTGATGATGCTGGAT	t1021112	1	t0392662	2	ath-miR172a
AGAATCTTGATGATGCTGCTT	t1064745	1	t0400247	2	ath-miR172a
AAGAATCTTGATGATGCTGCAT	t0335493	3	t0454781	2	ath-miR172a
AGAATCTTGATGATGCGGCAT	t0554934	2	t0459695	2	ath-miR172a
AGCATCTTGATGATGCTGCAT	t0620305	2	t0517550	2	ath-miR172a
AGAATCTTGATTATGCTGCAT	t2255865	1	t0607657	2	ath-miR172a
AGAATCTTGATGATGCTGCATA	t0211713	5	t0622295	2	ath-miR172a
AGAATCTTGATGATGCTGTAT	t0401849	3	t0632576	2	ath-miR172a
AGAATCTTGTTGATGCTGCAT	t2453494	1	t0642314	2	ath-miR172a
AGAACCTTGATGATGCTGCAT	t2633257	1	t0673725	2	ath-miR172a
AGAATCTTGATGATGCTCCAT	t3126552	1	t0759734	2	ath-miR172a
AGAATCTTGATGATGCTGCATT	t0115989	9	t0771611	2	ath-miR172a
AGAATCTTGATGATGCTACAT	--	0	t0387893	2	ath-miR172a
AGAATCTTCATGATGCTGCAT	--	0	t0444706	2	ath-miR172a
CGAATCTTGATGATGCTGCAT	--	0	t0462862	2	ath-miR172a
AGAATCTTGATGATCCTGCAT	--	0	t0525878	2	ath-miR172a
AGAATTTTGATGATGCTGCAA	--	0	t0640139	2	ath-miR172a
AGAATCTTGATAATGCTGCAT	t0185444	5	t0824171	1	ath-miR172a
AGAATCTCGATGATGCTGCAT	t1006188	1	t0855869	1	ath-miR172a
AGAATCTTGGTGATGCTGCAT	t0243016	4	t1126923	1	ath-miR172a
AGATCTTGATGATGCTGCAT	t0691131	2	t1758774	1	ath-miR172a
AGAATCTTGATGATGCTGCAAAA	t0388286	3	t1831967	1	ath-miR172a
AGAATCTTGATGATGCTGCGT	t0710466	2	t1840247	1	ath-miR172a
AGAATCTTGATGATGCTCAT	t0399600	3	t1975951	1	ath-miR172a
AGAATCTTGATGCTGCTGCAT	t2408000	1	t2011958	1	ath-miR172a
AAAATCTTGATGATGCTGCAA	t2564912	1	t2141027	1	ath-miR172a
AGACTCTTGATGATGCTGCAT	t2921311	1	t2435829	1	ath-miR172a
ACAATCTTGATGATGCTGCAT	t0894006	2	t2613674	1	ath-miR172a
AGAATCTTGATGATACTGCAT	t0460764	3	t2747575	1	ath-miR172a
AGACTCTTGATGATGCTGCCT	--	0	t0809908	1	ath-miR172a
[truncated: 10,150 more rows]
