# Supplementary material for: Phytoplasma-Responsive microRNAs Modulate Hormonal, Nutritional, and Stress Signalling Pathways in Mexican Lime Trees
Source: PLoS One. 2013 Jun 18;8(6):e66372. doi: 10.1371/journal.pone.0066372 (PMC3688891; doi:10.1371/journal.pone.0066372)
Supplement: Table S3 — The list of 1474 variants of known miRNAs which had 10 transcripts or more in at least one library. (XLSX) [file pone.0066372.s005.xlsx]

## Sheet: 1
Supplementary Table S3. The list of 1474 variants of known miRNAs which had 10 transcripts or more in at least one library.H: healthy plant; I: infected plant
sequence	miRNA	count (I)	Normalized count (I)	count (H)	Normalized count (H)	P-value	Fold Change for each variant	Expression Label for each variant	homolog(best one)
AGCGAGATTGGGAAAGTGCAT	miR1023a	44	2.44485	57	4.05121	0.076833	0.603488	unchanged	ppt-miR1023a-3p
AGACTGAGAATTGAAGAGAGTGCA	miR1023b	19	1.05573	23	1.6347	0.142222	0.645827	unchanged	ppt-miR1023b-3p
TGCACTTGTAGGGTTTAAGGAGGC	miR1028c	13	0.722343	4	0.284295	0.246251	2.54082	unchanged	ppt-miR1028c-3p
AGTGTGGAGTGGGAGTGGGAGTGG	miR1171	124	6.89004	80	5.6859	0.094223	1.21178	unchanged	cre-miR1171
GAGTGGAGTGGACAAGTGGAGTGG	miR1171	23	1.27799	17	1.20825	0.216093	1.05772	unchanged	cre-miR1171
AGGAATGGAGTAGAGAGTGGAGGG	miR1171	22	1.22243	14	0.995033	0.216093	1.22853	unchanged	cre-miR1171
TGAGTGGAGTATGAGTAGAGTAGG	miR1171	21	1.16686	6	0.426443	0.246251	2.73627	unchanged	cre-miR1171
AGTGTGGAGTGAGAGTAGGAGTGG	miR1171	19	1.05573	11	0.781812	0.216093	1.35037	unchanged	cre-miR1171
TTGAGTGGATGGGGAGTGTGATGG	miR1171	17	0.944602	7	0.497517	0.246251	1.89863	unchanged	cre-miR1171
CGGAGTGGGAGTGGAGTGAGGGGT	miR1171	13	0.722343	6	0.426443	0.246251	1.69388	unchanged	cre-miR1171
GGAGTGGGAGTGAGAGTAGATTGG	miR1171	11	0.611213	8	0.56859	0.216093	1.07496	unchanged	cre-miR1171
TAGGAGTGTGGAGTGGGAGTGG	miR1171	11	0.611213	4	0.284295	0.246251	2.14992	unchanged	cre-miR1171
AGTGTGGAGTGGGAGTAGGAGTGG	miR1171	10	0.555648	3	0.213221	0.246251	2.60597	unchanged	cre-miR1171
TGGAGTGAGAGTAGGAGTGGGAGT	miR1171	9	0.500084	10	0.710738	0.216093	0.703612	unchanged	cre-miR1171
AACCTGGCTCTGATACCA	miR1511	75	4.16736	125	8.88423	0.018759	0.469074	Down	gma-miR1511
TAACCTGGCTCTGATACCA	miR1511	15	0.833473	31	2.20329	0.142222	0.378286	unchanged	gma-miR1511
TGAGAGAAAGACTGCCTTCAC	miR1513	4	0.222259	11	0.781812	0.192516	0.284288	unchanged	gma-miR1513
TCATTTTTGCGTGCAATGATCC	miR1515	48	2.66711	31	2.20329	0.149325	1.21051	unchanged	csi-miR1515
GTCACGATCCTGTTGGACTAA	miR1520r	51	2.83381	22	1.56362	0.149325	1.81233	unchanged	gma-miR1520r
TGACAGAAGAGAGTGAGCAC	miR156a	87310	4851.37	45158	3209.55	0	1.51154	Up	ath-miR156a
CTGACAGAAGAGAGTGAGCAC	miR156a	69857	3881.59	53415	3796.41	0	1.02244	unchanged	ath-miR156a
TGACAGAAGAGAGTGAGCACA	miR156a	23339	1296.83	16495	1172.36	1.1e-05	1.10617	unchanged	bna-miR156a
ACTGACAGAAGAGAGTGAGCAC	miR156a	1192	66.2333	531	37.7402	0.011194	1.75498	Up	ath-miR156a
CTGACAGAAGAGAGTGAGCA	miR156a	662	36.7839	432	30.7039	0.040783	1.19802	unchanged	ath-miR156a
TGACAGAAGAGAGTGAGCACC	miR156a	387	21.5036	146	10.3768	0.022666	2.07228	Up	bna-miR156a
TGACAGAAGAGAGTGAGCA	miR156a	373	20.7257	263	18.6924	0.049533	1.10878	unchanged	ath-miR156a
TGACAGAAGAGAGTGAGCACT	miR156a	308	17.114	286	20.3271	0.026539	0.841929	unchanged	bna-miR156a
CTGACAGAAGAGAGTGAGCAA	miR156a	234	13.0022	211	14.9966	0.038723	0.86701	unchanged	bna-miR156a
TGACAGAAGAGAGTGAGCAT	miR156a	125	6.94561	92	6.53879	0.082684	1.06222	unchanged	ath-miR156a
TGACAGAAGAGAGTGAGCAA	miR156a	96	5.33422	79	5.61483	0.080537	0.950024	unchanged	bna-miR156a
TGACAGAAGAGAGTGAGCCC	miR156a	88	4.88971	39	2.77188	0.115569	1.76404	unchanged	ath-miR156a
CTGACAGAAGAGAGTGAGCACC	miR156a	85	4.72301	41	2.91403	0.115569	1.62079	unchanged	bna-miR156a
TGACAGAAGAGAGAGAGCAC	miR156a	77	4.27849	35	2.48758	0.125709	1.71994	unchanged	ahy-miR156a
TGACAGAAGAGATTGAGCAC	miR156a	71	3.9451	48	3.41154	0.128699	1.1564	unchanged	ath-miR156a
ACAGAAGAGAGTGAGCACAC	miR156a	61	3.38946	72	5.11731	0.070635	0.662351	unchanged	bna-miR156a
TTACAGAAGAGAGTGAGCAC	miR156a	54	3.0005	45	3.19832	0.131037	0.938149	unchanged	ath-miR156a
CTGACAGAAGAGATTGAGCAC	miR156a	50	2.77824	64	4.54872	0.070635	0.610774	unchanged	ath-miR156a
ACAGAAGAGAGTGAGCACA	miR156a	45	2.50042	40	2.84295	0.131037	0.879515	unchanged	bna-miR156a
CTGACAGAAGAGAGTGAGCCC	miR156a	45	2.50042	34	2.41651	0.149325	1.03472	unchanged	ath-miR156a
GACAGAAGAGAGTGAGCAC	miR156a	41	2.27816	57	4.05121	0.076833	0.562341	unchanged	ath-miR156a
TGCCAGAAGAGAGTGAGCAC	miR156a	41	2.27816	21	1.49255	0.181918	1.52635	unchanged	ath-miR156a
TGACAGAAGAGAGTGAGAAC	miR156a	39	2.16703	31	2.20329	0.159639	0.983543	unchanged	ath-miR156a
TAACAGAAGAGAGTGAGCAC	miR156a	39	2.16703	20	1.42148	0.181918	1.52449	unchanged	ath-miR156a
TGACAGAAGAGAGTGAGCACAT	miR156a	37	2.0559	23	1.6347	0.159639	1.25766	unchanged	bna-miR156a
CTGACAGAAGAGAGTGAGAAC	miR156a	36	2.00033	23	1.6347	0.159639	1.22367	unchanged	ath-miR156a
TGACAGAAGAGAGTGAGCACAA	miR156a	35	1.94477	12	0.852886	0.181918	2.28022	unchanged	bna-miR156a
TGACAGAAGAGAGTGCGCAC	miR156a	31	1.72251	18	1.27933	0.181918	1.34642	unchanged	ath-miR156a
TGACAGAAGATAGTGAGCAC	miR156a	31	1.72251	17	1.20825	0.181918	1.42562	unchanged	ath-miR156a
TGACAGAAGAGCGTGAGCAC	miR156a	30	1.66695	10	0.710738	0.181918	2.34537	unchanged	ath-miR156a
CTGCCAGAAGAGAGTGAGCAC	miR156a	29	1.61138	19	1.3504	0.181918	1.19326	unchanged	ath-miR156a
CTAACAGAAGAGAGTGAGCAC	miR156a	28	1.55582	15	1.06611	0.181918	1.45934	unchanged	ath-miR156a
TGACAGAAGGGAGTGAGCAC	miR156a	28	1.55582	12	0.852886	0.181918	1.82418	unchanged	ath-miR156a
TGATAGAAGAGAGTGAGCAC	miR156a	28	1.55582	12	0.852886	0.181918	1.82418	unchanged	ath-miR156a
TGACAGAAGAGAGTAAGCAC	miR156a	28	1.55582	11	0.781812	0.181918	1.99001	unchanged	ath-miR156a
CTGATAGAAGAGAGTGAGCAC	miR156a	27	1.50025	9	0.639664	0.181918	2.34537	unchanged	ath-miR156a
TGACAGAAGATAGTGAGCACA	miR156a	27	1.50025	18	1.27933	0.181918	1.17269	unchanged	bna-miR156a
ACAGAAGAGAGTGAGCAC	miR156a	26	1.44469	12	0.852886	0.216093	1.69388	unchanged	ath-miR156a
TGACAGAAGAGGGTGAGCAC	miR156a	25	1.38912	10	0.710738	0.216093	1.95448	unchanged	ath-miR156a
CTGACAGAAGAGCGTGAGCAC	miR156a	23	1.27799	17	1.20825	0.216093	1.05772	unchanged	ath-miR156a
ACTGACAGAAGAGAGTGAGCA	miR156a	22	1.22243	10	0.710738	0.216093	1.71994	unchanged	ath-miR156a
TGACAGAAGAGAGTTAGCAC	miR156a	22	1.22243	18	1.27933	0.216093	0.955522	unchanged	ath-miR156a
CTGACAGAAGAGAGTGGGCAC	miR156a	20	1.1113	13	0.923959	0.216093	1.20276	unchanged	ath-miR156a
GTGACAGAAGAGAGTGAGCAC	miR156a	20	1.1113	21	1.49255	0.216093	0.744563	unchanged	ath-miR156a
TGACAGAAGAGAGTGGGCAC	miR156a	20	1.1113	7	0.497517	0.246251	2.23369	unchanged	ath-miR156a
GGACAGAAGAGAGTGAGCAC	miR156a	20	1.1113	6	0.426443	0.246251	2.60597	unchanged	ath-miR156a
CTGACAGAAGAGAGTGCGCAC	miR156a	19	1.05573	18	1.27933	0.216093	0.825224	unchanged	ath-miR156a
CTGACAGAAGGGAGTGAGCAC	miR156a	19	1.05573	14	0.995033	0.216093	1.061	unchanged	ath-miR156a
CTGACAGAAGAGAGTTAGCAC	miR156a	19	1.05573	13	0.923959	0.216093	1.14262	unchanged	ath-miR156a
CTGACAGAAGAGAGTGAGCACA	miR156a	19	1.05573	19	1.3504	0.216093	0.781791	unchanged	bna-miR156a
TGACAGAAGAGACTGAGCAC	miR156a	19	1.05573	12	0.852886	0.216093	1.23784	unchanged	ath-miR156a
CTGACAGAAGAGACTGAGCAC	miR156a	18	1.00017	10	0.710738	0.216093	1.40722	unchanged	ath-miR156a
ATGACAGAAGAGAGTGAGCAC	miR156a	18	1.00017	15	1.06611	0.216093	0.938149	unchanged	ath-miR156a
TGACAGCAGAGAGTGAGCAC	miR156a	18	1.00017	9	0.639664	0.216093	1.56358	unchanged	ath-miR156a
TGACAGAAGAGAATGAGCAC	miR156a	18	1.00017	7	0.497517	0.246251	2.01032	unchanged	ath-miR156a
TCACAGAAGAGAGTGAGCAC	miR156a	18	1.00017	5	0.355369	0.246251	2.81445	unchanged	ath-miR156a
CTGACAGAAGAGAGTGAGTAC	miR156a	17	0.944602	13	0.923959	0.216093	1.02234	unchanged	ath-miR156a
CTGACGGAAGAGAGTGAGCAC	miR156a	17	0.944602	13	0.923959	0.216093	1.02234	unchanged	ath-miR156a
CTGACAGAAGCGAGTGAGCAC	miR156a	17	0.944602	12	0.852886	0.216093	1.10754	unchanged	ath-miR156a
TGACAGAAGAGATTGAGCACA	miR156a	17	0.944602	24	1.70577	0.142222	0.553768	unchanged	bna-miR156a
TGACAGAAGAGAGTGATCAC	miR156a	17	0.944602	17	1.20825	0.216093	0.781791	unchanged	ath-miR156a
TGACAGAAGAGAGTGAGCCCA	miR156a	17	0.944602	13	0.923959	0.216093	1.02234	unchanged	bna-miR156a
CTGACAGAAGAGGGTGAGCAC	miR156a	16	0.889037	15	1.06611	0.216093	0.83391	unchanged	ath-miR156a
CTGACAGAAAAGAGTGAGCAC	miR156a	16	0.889037	8	0.56859	0.216093	1.56358	unchanged	ath-miR156a
CTGGCAGAAGAGAGTGAGCAC	miR156a	16	0.889037	6	0.426443	0.246251	2.08478	unchanged	ath-miR156a
TGACAGAAGAGAGTGAGTAC	miR156a	16	0.889037	14	0.995033	0.216093	0.893475	unchanged	ath-miR156a
TGACAGAAGAGAGTGAACAC	miR156a	16	0.889037	7	0.497517	0.246251	1.78695	unchanged	ath-miR156a
CTGACAGAATAGAGTGAGCAC	miR156a	15	0.833473	20	1.42148	0.216093	0.586343	unchanged	ath-miR156a
CTTACAGAAGAGAGTGAGCAC	miR156a	15	0.833473	16	1.13718	0.216093	0.732929	unchanged	ath-miR156a
CTGACAGAAGAGAGTGAGCTC	miR156a	15	0.833473	6	0.426443	0.246251	1.95448	unchanged	ath-miR156a
TGGCAGAAGAGAGTGAGCAC	miR156a	15	0.833473	16	1.13718	0.216093	0.732929	unchanged	ath-miR156a
TGACATAAGAGAGTGAGCAC	miR156a	15	0.833473	11	0.781812	0.216093	1.06608	unchanged	ath-miR156a
TGACAGAATAGAGTGAGCAC	miR156a	15	0.833473	5	0.355369	0.246251	2.34537	unchanged	ath-miR156a
CTGACATAAGAGAGTGAGCAC	miR156a	14	0.777908	9	0.639664	0.216093	1.21612	unchanged	ath-miR156a
TGACAGAAGAGAGTCAGCAC	miR156a	14	0.777908	14	0.995033	0.216093	0.781791	unchanged	ath-miR156a
TTACAGAAGAGAGTGAGCACA	miR156a	14	0.777908	13	0.923959	0.216093	0.841929	unchanged	bna-miR156a
CTGACAGAAGAGAGTGAGC	miR156a	13	0.722343	9	0.639664	0.216093	1.12925	unchanged	ath-miR156a
CTGACAGAAGAGAGTGAACAC	miR156a	13	0.722343	7	0.497517	0.246251	1.4519	unchanged	ath-miR156a
TGACAGAAGACAGTGAGCAC	miR156a	13	0.722343	6	0.426443	0.246251	1.69388	unchanged	ath-miR156a
CTGACAGAAGAGAGTGATCAC	miR156a	12	0.666778	18	1.27933	0.216093	0.521194	unchanged	ath-miR156a
CTGACAGAAGAGAGTAAGCAC	miR156a	12	0.666778	11	0.781812	0.216093	0.852863	unchanged	ath-miR156a
CTGACAGAAGAGAGTGACCAC	miR156a	12	0.666778	10	0.710738	0.216093	0.938149	unchanged	ath-miR156a
CTGACAGAAGAGAATGAGCAC	miR156a	12	0.666778	8	0.56859	0.216093	1.17269	unchanged	ath-miR156a
TGACAGAAGAGAGTGATCACA	miR156a	12	0.666778	12	0.852886	0.216093	0.781791	unchanged	bna-miR156a
TGCCAGAAGAGAGTGAGCACA	miR156a	12	0.666778	9	0.639664	0.216093	1.04239	unchanged	bna-miR156a
TAACAGAAGAGAGTGAGCACA	miR156a	12	0.666778	5	0.355369	0.246251	1.8763	unchanged	bna-miR156a
TGACAGAAGAGAGTGAGCACAC	miR156a	12	0.666778	4	0.284295	0.246251	2.34537	unchanged	bna-miR156a
ACAGAAGAGAGTGAGCACACC	miR156a	11	0.611213	7	0.497517	0.246251	1.22853	unchanged	bna-miR156a
CTGACAGAAGAGAGTGAGCACT	miR156a	11	0.611213	10	0.710738	0.216093	0.85997	unchanged	bna-miR156a
CTGACAGAACAGAGTGAGCAC	miR156a	11	0.611213	6	0.426443	0.246251	1.43328	unchanged	ath-miR156a
TGACAGAAGAGAGTGAGC	miR156a	11	0.611213	5	0.355369	0.246251	1.71994	unchanged	ath-miR156a
TGACAGAAGAGAGTGAGCTC	miR156a	11	0.611213	13	0.923959	0.216093	0.661515	unchanged	ath-miR156a
TGACGGAAGAGAGTGAGCAC	miR156a	11	0.611213	13	0.923959	0.216093	0.661515	unchanged	ath-miR156a
AGACAGAAGAGAGTGAGCAC	miR156a	11	0.611213	7	0.497517	0.246251	1.22853	unchanged	ath-miR156a
TGACAGAAGAGAGTGAGCAAA	miR156a	11	0.611213	6	0.426443	0.246251	1.43328	unchanged	bna-miR156a
CTGACAGAAGAGAGTCAGCAC	miR156a	10	0.555648	18	1.27933	0.216093	0.434328	unchanged	ath-miR156a
CTGACAGGAGAGAGTGAGCAC	miR156a	10	0.555648	14	0.995033	0.216093	0.558422	unchanged	ath-miR156a
CTGACAAAAGAGAGTGAGCAC	miR156a	10	0.555648	12	0.852886	0.216093	0.651492	unchanged	ath-miR156a
CTGACAGAAGAGAGTAGCAC	miR156a	10	0.555648	9	0.639664	0.216093	0.868656	unchanged	ath-miR156a
CTGAAAGAAGAGAGTGAGCAC	miR156a	10	0.555648	3	0.213221	0.246251	2.60597	unchanged	ath-miR156a
TGACAGAAGAGAGTTAGCACA	miR156a	10	0.555648	14	0.995033	0.216093	0.558422	unchanged	bna-miR156a
TGACGGAAGAGAGAGAGCAC	miR156a	10	0.555648	9	0.639664	0.216093	0.868656	unchanged	ahy-miR156a
TGACAGAAGAGATGAGCAC	miR156a	10	0.555648	8	0.56859	0.216093	0.977238	unchanged	ath-miR156a
TACAGAAGAGAGTGAGCAC	miR156a	10	0.555648	7	0.497517	0.246251	1.11684	unchanged	ath-miR156a
TGACAGAAGCGAGTGAGCAC	miR156a	10	0.555648	7	0.497517	0.246251	1.11684	unchanged	ath-miR156a
TGACAGAAAAGAGTGAGCAC	miR156a	10	0.555648	6	0.426443	0.246251	1.30298	unchanged	ath-miR156a
TGACAGGAGAGAGTGAGCAC	miR156a	10	0.555648	5	0.355369	0.246251	1.56358	unchanged	ath-miR156a
TGACAAAAGAGAGTGAGCAC	miR156a	10	0.555648	4	0.284295	0.246251	1.95448	unchanged	ath-miR156a
CTCACAGAAGAGAGTGAGCAC	miR156a	9	0.500084	10	0.710738	0.216093	0.703612	unchanged	ath-miR156a
TGACAGAAGAGAGTGAGCGC	miR156a	9	0.500084	11	0.781812	0.216093	0.639647	unchanged	ath-miR156a
TAGACAGAAGAGAGTGAGCAC	miR156a	8	0.444519	13	0.923959	0.192516	0.481102	unchanged	ath-miR156a
CCTGACAGAAGAGAGTGAGCAC	miR156a	6	0.333389	10	0.710738	0.192516	0.469074	unchanged	ath-miR156a
TGACAGAAGAGAGTGACCAC	miR156a	6	0.333389	12	0.852886	0.192516	0.390895	unchanged	ath-miR156a
GACAGAAGAGAGTGAGCACA	miR156a	6	0.333389	10	0.710738	0.192516	0.469074	unchanged	bna-miR156a
TGGACAGAAGAGAGTGAGCAC	miR156a	4	0.222259	16	1.13718	0.192516	0.195448	unchanged	ath-miR156a
CTGACGGAAGATAGAGAGCAC	miR156b	278	15.447	96	6.82308	0.040444	2.26394	Up	smo-miR156b
CTGACAGAAGAGAGAGAGCAC	miR156b	210	11.6686	164	11.6561	0.058992	1.00107	unchanged	smo-miR156b
CGACGGAAGATAGAGAGCAC	miR156b	59	3.27833	21	1.49255	0.136131	2.19646	unchanged	smo-miR156b
CAGAAGATAGAGAGCGCAGAT	miR156b	20	1.1113	4	0.284295	0.246251	3.90895	unchanged	pta-miR156b
CTGACAGAAGATAGTGAGCAC	miR156b	18	1.00017	22	1.56362	0.142222	0.639647	unchanged	smo-miR156b
CTGACAGAAGATAGAGAGCAC	miR156b	12	0.666778	5	0.355369	0.246251	1.8763	unchanged	smo-miR156b
CTGACAGAAGAAAGTGAGCAC	miR156b	10	0.555648	4	0.284295	0.246251	1.95448	unchanged	smo-miR156b
TTGACAGAAGAGAGTGAGCAC	miR156c	30869	1715.23	49016	3483.75	0	0.492351	Down	ahy-miR156c
ATGACAGAAGAGAGAGAGTAC	miR156c	168	9.33489	588	41.7914	0	0.223369	Down	ahy-miR156c
TTGACAGAAGAGAGAGAGCAC	miR156c	144	8.00134	224	15.9205	0.005994	0.50258	Down	ahy-miR156c
TTGACAGAAGAGAGTGAGCA	miR156c	86	4.77858	135	9.59496	0.019402	0.49803	Down	ahy-miR156c
TTGACGGAAGAGAGAGAGCAC	miR156c	54	3.0005	41	2.91403	0.131037	1.02968	unchanged	ahy-miR156c
TTGACGGAAGAAAGAGAGCAC	miR156c	45	2.50042	15	1.06611	0.136131	2.34537	unchanged	smo-miR156c
TTGACAGAAGAGAGCGAGCAC	miR156c	42	2.33372	42	2.9851	0.116741	0.781791	unchanged	ahy-miR156c
TTGACAGAAGAGAGTGAGCAT	miR156c	36	2.00033	62	4.40658	0.076833	0.453943	unchanged	ahy-miR156c
TTGACAGAAGAGATTGAGCAC	miR156c	29	1.61138	57	4.05121	0.076833	0.397753	unchanged	ahy-miR156c
TTGACAGAAGAGAGTGAGAAC	miR156c	25	1.38912	30	2.13221	0.142222	0.651492	unchanged	ahy-miR156c
TTGACAGAAGAGAGTGAGCCC	miR156c	21	1.16686	34	2.41651	0.142222	0.482871	unchanged	ahy-miR156c
TCTGACAGAAGAGAGTGAGCAC	miR156c	17	0.944602	21	1.49255	0.216093	0.632878	unchanged	ahy-miR156c
CTTGACAGAAGAGAGTGAGCAC	miR156c	14	0.777908	14	0.995033	0.216093	0.781791	unchanged	ahy-miR156c
TTGACAGAAGCGAGTGAGCAC	miR156c	13	0.722343	7	0.497517	0.246251	1.4519	unchanged	ahy-miR156c
TTGACAGAAGAGCGTGAGCAC	miR156c	12	0.666778	19	1.3504	0.216093	0.493763	unchanged	ahy-miR156c
TTGATAGAAGAGAGTGAGCAC	miR156c	12	0.666778	18	1.27933	0.216093	0.521194	unchanged	ahy-miR156c
TTGACAGAAGGGAGTGAGCAC	miR156c	12	0.666778	7	0.497517	0.246251	1.34021	unchanged	ahy-miR156c
TTGACAGAATAGAGTGAGCAC	miR156c	10	0.555648	21	1.49255	0.216093	0.372281	unchanged	ahy-miR156c
TGTCAGAAGAGAGTGAGCAC	miR156c	10	0.555648	5	0.355369	0.246251	1.56358	unchanged	ghr-miR156c
TTGACGGAAGAGAGAGCAC	miR156c	9	0.500084	10	0.710738	0.216093	0.703612	unchanged	ahy-miR156c
TTTACAGAAGAGAGTGAGCAC	miR156c	9	0.500084	24	1.70577	0.142222	0.293172	unchanged	ahy-miR156c
TTGACAGAAAAGAGTGAGCAC	miR156c	9	0.500084	11	0.781812	0.216093	0.639647	unchanged	ahy-miR156c
TTGACAGAAGAGACTGAGCAC	miR156c	8	0.444519	15	1.06611	0.192516	0.416955	unchanged	ahy-miR156c
TTGACAGAAGAGGGTGAGCAC	miR156c	8	0.444519	14	0.995033	0.192516	0.446738	unchanged	ahy-miR156c
TTTGACAATGAGAGAGAGCAC	miR156c	7	0.388954	12	0.852886	0.192516	0.456045	unchanged	ahy-miR156c
TTGACAGAAGAGAGTGAGTAC	miR156c	7	0.388954	13	0.923959	0.192516	0.420964	unchanged	ahy-miR156c
TTGACAGAAGAGAGTGACCAC	miR156c	7	0.388954	11	0.781812	0.192516	0.497503	unchanged	ahy-miR156c
TTGGCAGAAGAGAGTGAGCAC	miR156c	7	0.388954	11	0.781812	0.192516	0.497503	unchanged	ahy-miR156c
TGATGACAGAAGAGAGAGAGTAC	miR156c	6	0.333389	25	1.77685	0.08447	0.18763	unchanged	ahy-miR156c
TTGACGGAAGAGAGTGAGCAC	miR156c	6	0.333389	14	0.995033	0.192516	0.335053	unchanged	ahy-miR156c
TTCACAGAAGAGAGTGAGCAC	miR156c	6	0.333389	11	0.781812	0.192516	0.426431	unchanged	ahy-miR156c
TTGACAGAAGAGAGTTAGCAC	miR156c	4	0.222259	20	1.42148	0.192516	0.156358	unchanged	ahy-miR156c
TTGACAGAAGAGAGTGATCAC	miR156c	4	0.222259	17	1.20825	0.192516	0.183951	unchanged	ahy-miR156c
TTGCCAGAAGAGAGTGAGCAC	miR156c	4	0.222259	15	1.06611	0.192516	0.208478	unchanged	ahy-miR156c
TTGACATAAGAGAGTGAGCAC	miR156c	4	0.222259	12	0.852886	0.192516	0.260597	unchanged	ahy-miR156c
TTAACAGAAGAGAGTGAGCAC	miR156c	3	0.166695	16	1.13718	0.192516	0.146586	unchanged	ahy-miR156c
TTGACAAAAGAGAGTGAGCAC	miR156c	2	0.11113	10	0.710738	0.192516	0.156358	unchanged	ahy-miR156c
TTGACGGAAGACAGAGAGCAC	miR156d	215	11.9464	76	5.40161	0.043119	2.21164	Up	smo-miR156d
TTGACAGAAGAGAGGGAGCAC	miR156d	135	7.50125	196	13.9305	0.013536	0.538478	Down	smo-miR156d
TTGACGGAAGACAGAGCAC	miR156d	33	1.83364	15	1.06611	0.181918	1.71994	unchanged	smo-miR156d
CTGACAGAGGAGAGTGAGCAC	miR156e	17	0.944602	11	0.781812	0.216093	1.20822	unchanged	vvi-miR156e
TGACAGAGGAGAGTGAGCAC	miR156e	12	0.666778	12	0.852886	0.216093	0.781791	unchanged	vvi-miR156e
TTGACGGAAGATAGAGAGCACA	miR156f	822	45.6743	239	16.9866	0.001063	2.68884	Up	gma-miR156f
TTGACAGAAGAGAGTGAGCACC	miR156f	62	3.44502	56	3.98013	0.100616	0.865554	unchanged	gma-miR156f
TTGACGGAAGATAGAGAGCACAA	miR156f	39	2.16703	5	0.355369	0.138204	6.09797	unchanged	gma-miR156f
TTGACGGAAGATAGAGAGCACAGA	miR156f	28	1.55582	4	0.284295	0.138204	5.47254	unchanged	gma-miR156f
TTGACAGAAGAGAGTGAGCAA	miR156f	27	1.50025	41	2.91403	0.116741	0.514838	unchanged	gma-miR156f
TTGACAATGAGAGAGAGCACA	miR156f	24	1.33356	36	2.55866	0.083203	0.521194	unchanged	gma-miR156f
TTGACAGAAGAGAGTGAGCACT	miR156f	7	0.388954	22	1.56362	0.08447	0.248752	unchanged	gma-miR156f
GCTCACTCTCTATCTGTCACC	miR156f*	49	2.72268	1	0.0710738	0.077565	38.3077	unchanged	aly-miR156f*
TTGACGGAAGATAGAGGGCAC	miR156g	387	21.5036	102	7.24953	0.006492	2.96621	Up	mtr-miR156g
TGACGGAAGATAGAGGGCAC	miR156g	91	5.0564	25	1.77685	0.098773	2.84572	unchanged	mtr-miR156g
ACGGAAGATAGAGAGCACAGA	miR156g	67	3.72284	11	0.781812	0.095502	4.76182	unchanged	gma-miR156g
CGACAGAAGAGAGTGAGCAC	miR156g	56	3.11163	23	1.6347	0.149325	1.90349	unchanged	ath-miR156g
TCGACAGAAGAGAGTGAGCAC	miR156g	46	2.55598	74	5.25946	0.070635	0.485978	unchanged	ath-miR156g
CCGACAGAAGAGAGTGAGCAC	miR156g	38	2.11146	25	1.77685	0.159639	1.18832	unchanged	ath-miR156g
CAGACAGAAGAGAGTGAGCAC	miR156g	20	1.1113	7	0.497517	0.246251	2.23369	unchanged	ath-miR156g
CGGACAGAAGAGAGTGAGCAC	miR156g	18	1.00017	10	0.710738	0.216093	1.40722	unchanged	ath-miR156g
ACGGAAGATAGAGAGCACAG	miR156g	18	1.00017	4	0.284295	0.246251	3.51806	unchanged	gma-miR156g
TTGACAGAAGAGAGTGGGCAC	miR156g	13	0.722343	13	0.923959	0.216093	0.781791	unchanged	mtr-miR156g
GTGCTCACTGCTCTTTCTGTCA	miR156h*	24	1.33356	22	1.56362	0.142222	0.852863	unchanged	zma-miR156h*
TGACGGAAGATAGAGAGCACA	miR156k	1400	77.7908	606	43.0707	0.005814	1.80612	Up	osa-miR156k
CTGACAGAAGAGAGGGAGCAC	miR156k	330	18.3364	216	15.3519	0.059726	1.1944	unchanged	ptc-miR156k
TGACAGAAGAGAGGGAGCAC	miR156k	243	13.5023	99	7.03631	0.049134	1.91894	Up	ptc-miR156k
TGACAGAAGAGAGCGAGCAC	miR156k	138	7.66795	62	4.40658	0.079236	1.74011	unchanged	zma-miR156k
CTGACAGAAGAGAGCGAGCAC	miR156k	85	4.72301	44	3.12725	0.115569	1.51028	unchanged	zma-miR156k
TGACAGAAGAGAGGGAGCACA	miR156k	77	4.27849	39	2.77188	0.128699	1.54354	unchanged	osa-miR156k
TGACAGAAGAGAGCGAGCACA	miR156k	43	2.38929	27	1.91899	0.159639	1.24507	unchanged	osa-miR156k
TGACAGAAGAGAGAGAGCACA	miR156k	27	1.50025	17	1.20825	0.181918	1.24167	unchanged	osa-miR156k
TGCTCGCTCCTCTTCTGTCAGC	miR156k*	61	3.38946	37	2.62973	0.131037	1.2889	unchanged	zma-miR156k*
GCTCGCTCCTCTTCTGTCAGCG	miR156k*	38	2.11146	22	1.56362	0.159639	1.35037	unchanged	zma-miR156k*
CTGACAGAAGAGAGTGAGCAT	miR156l	273	15.1692	154	10.9454	0.067908	1.3859	unchanged	osa-miR156l
CGACAGAAGAGAGTGAGCACA	miR156l	11	0.611213	8	0.56859	0.216093	1.07496	unchanged	osa-miR156l
TTGACGGAAGATAGAGAGCAC	miR157a	878281	48801.5	296858	21098.8	0	2.313	Up	ath-miR157a
GTGACAGAAGATAGAGAGCGC	miR157a	4750	263.933	409	29.0692	0	9.07948	Up	ath-miR157a
TTGACGGAAGATAGAGAGCACC	miR157a	3490	193.921	726	51.5996	0	3.7582	Up	ath-miR157a
TTGACGGAAGATAGAGAGCA	miR157a	2045	113.63	627	44.5633	9e-06	2.54986	Up	ath-miR157a
TTGACAGAAGATAGAGAGCAC	miR157a	1856	103.128	937	66.5962	0.0137	1.54856	Up	ath-miR157a
TTGACGGAAGATAGAGAGCAT	miR157a	1325	73.6234	494	35.1105	0.001523	2.09691	Up	ath-miR157a
TTGACGGAAGATAGAGAGCCC	miR157a	1207	67.0668	335	23.8097	0.000106	2.81678	Up	ath-miR157a
TTGACGGAAGATAGAGAGAAC	miR157a	1029	57.1762	288	20.4693	0.000227	2.79327	Up	ath-miR157a
TTGACGGAAGATAGATAGCAC	miR157a	838	46.5633	436	30.9882	0.030728	1.50262	Up	ath-miR157a
TTGACGGAAGATAGAGAGCAA	miR157a	748	41.5625	254	18.0527	0.004292	2.30228	Up	ath-miR157a
TTGATGGAAGATAGAGAGCAC	miR157a	725	40.2845	347	24.6626	0.03005	1.63342	Up	ath-miR157a
TTGACGGAAGATATAGAGCAC	miR157a	670	37.2284	335	23.8097	0.035335	1.56358	Up	ath-miR157a
TTGACGGAAGATAGAGAG	miR157a	588	32.6721	207	14.7123	0.010869	2.22074	Up	ath-miR157a
TTGACGGAAGATAGAGCGCAC	miR157a	518	28.7826	161	11.4429	0.00625	2.51533	Up	ath-miR157a
TTGACGGAAGATAGGGAGCAC	miR157a	455	25.282	145	10.3057	0.011402	2.45321	Up	ath-miR157a
TTGACGGAAGATAGAGAGCACT	miR157a	448	24.893	119	8.45778	0.004479	2.94321	Up	ath-miR157a
TTGACGGAAGATAGAGCAC	miR157a	383	21.2813	170	12.0825	0.042762	1.76133	Up	ath-miR157a
TCGACGGAAGATAGAGAGCAC	miR157a	347	19.281	146	10.3768	0.039809	1.85809	Up	ath-miR157a
CTTGACGGAAGATAGAGAGCAC	miR157a	299	16.6139	101	7.17845	0.025853	2.31441	Up	ath-miR157a
TTGACGGAAGATAGAGAGC	miR157a	289	16.0582	137	9.73711	0.059717	1.64918	unchanged	ath-miR157a
TTGACGGGAGATAGAGAGCAC	miR157a	261	14.5024	83	5.89913	0.029329	2.4584	Up	ath-miR157a
TTGACGGCAGATAGAGAGCAC	miR157a	261	14.5024	73	5.18839	0.019098	2.79517	Up	ath-miR157a
TTGACGGAAGATAGACAGCAC	miR157a	254	14.1135	99	7.03631	0.049134	2.00581	Up	ath-miR157a
TTGACTGAAGATAGAGAGCAC	miR157a	251	13.9468	111	7.88919	0.059285	1.76783	unchanged	ath-miR157a
TTGACGGAAGATAGCGAGCAC	miR157a	236	13.1133	87	6.18342	0.046557	2.12072	Up	ath-miR157a
TTGACGGAGGATAGAGAGCAC	miR157a	224	12.4465	74	5.25946	0.043119	2.3665	Up	ath-miR157a
TTGACGTAAGATAGAGAGCAC	miR157a	220	12.2243	90	6.39664	0.056758	1.91104	unchanged	ath-miR157a
TTGACGGAAGATAGAGAGTAC	miR157a	219	12.1687	123	8.74208	0.07591	1.39197	unchanged	ath-miR157a
TTTACGGAAGATAGAGAGCAC	miR157a	210	11.6686	97	6.89416	0.067595	1.69254	unchanged	ath-miR157a
TGGACGGAAGATAGAGAGCAC	miR157a	203	11.2797	72	5.11731	0.054233	2.20422	unchanged	ath-miR157a
TTAACGGAAGATAGAGAGCAC	miR157a	202	11.2241	86	6.11235	0.067421	1.8363	unchanged	ath-miR157a
GTGACGGAAGATAGAGAGCAC	miR157a	190	10.5573	48	3.41154	0.023475	3.09459	Up	ath-miR157a
TTGACGGAAGATAGAGAGGAC	miR157a	184	10.2239	62	4.40658	0.05047	2.32015	unchanged	ath-miR157a
TTGACGGAAGATAGAGATCAC	miR157a	183	10.1684	115	8.17349	0.08177	1.24407	unchanged	ath-miR157a
TAGACGGAAGATAGAGAGCAC	miR157a	183	10.1684	52	3.69584	0.05047	2.7513	unchanged	ath-miR157a
TTGACGGAAGGTAGAGAGCAC	miR157a	182	10.1128	56	3.98013	0.05047	2.54082	unchanged	ath-miR157a
TTGACGGAAGATAGAGACCAC	miR157a	181	10.0572	91	6.46772	0.077731	1.55499	unchanged	ath-miR157a
TTGACGGAAGATACAGAGCAC	miR157a	179	9.94611	86	6.11235	0.077731	1.62722	unchanged	ath-miR157a
TTGACGGAAGCTAGAGAGCAC	miR157a	161	8.94594	52	3.69584	0.064234	2.42054	unchanged	ath-miR157a
TTACGGAAGATAGAGAGCAC	miR157a	158	8.77924	60	4.26443	0.064234	2.05872	unchanged	ath-miR157a
TTGACGGAAGATAGAGAGCTC	miR157a	153	8.50142	61	4.3355	0.064234	1.96089	unchanged	ath-miR157a
TTGGCGGAAGATAGAGAGCAC	miR157a	152	8.44586	58	4.12228	0.079236	2.04883	unchanged	ath-miR157a
TTGACGGAAGATGGAGAGCAC	miR157a	152	8.44586	42	2.9851	0.060196	2.82934	unchanged	ath-miR157a
TTGACGGAAGATAAAGAGCAC	miR157a	144	8.00134	48	3.41154	0.060196	2.34537	unchanged	ath-miR157a
TTGACGGAAGATAGAGAGCGC	miR157a	142	7.89021	43	3.05617	0.060196	2.58173	unchanged	ath-miR157a
TTGACGAAGATAGAGAGCAC	miR157a	138	7.66795	58	4.12228	0.079236	1.86012	unchanged	ath-miR157a
ATGACGGAAGATAGAGAGCAC	miR157a	130	7.22343	31	2.20329	0.053334	3.27848	unchanged	ath-miR157a
TTGACGGAAGATAGAGAACAC	miR157a	118	6.55665	50	3.55369	0.094121	1.84503	unchanged	ath-miR157a
TTGACGGAAGATAGAAAGCAC	miR157a	118	6.55665	40	2.84295	0.078004	2.30628	unchanged	ath-miR157a
TTGACGCAAGATAGAGAGCAC	miR157a	111	6.1677	46	3.26939	0.097291	1.8865	unchanged	ath-miR157a
TTGACGGAAGATAGTGAGCAC	miR157a	108	6.001	46	3.26939	0.097291	1.83551	unchanged	ath-miR157a
TTGACGGAAGATCGAGAGCAC	miR157a	107	5.94544	39	2.77188	0.097291	2.14491	unchanged	ath-miR157a
TTCACGGAAGATAGAGAGCAC	miR157a	98	5.44535	34	2.41651	0.098773	2.2534	unchanged	ath-miR157a
TTGACGAAAGATAGAGAGCAC	miR157a	86	4.77858	44	3.12725	0.115569	1.52805	unchanged	ath-miR157a
TTGACGGAAGTTAGAGAGCAC	miR157a	85	4.72301	24	1.70577	0.098773	2.76884	unchanged	ath-miR157a
TTGACGGAATATAGAGAGCAC	miR157a	82	4.55632	24	1.70577	0.098773	2.67112	unchanged	ath-miR157a
TCTTGACGGAAGATAGAGAGCAC	miR157a	80	4.44519	28	1.99007	0.125709	2.23369	unchanged	ath-miR157a
TTGACGGACGATAGAGAGCAC	miR157a	77	4.27849	20	1.42148	0.095502	3.00989	unchanged	ath-miR157a
TTGACCGAAGATAGAGAGCAC	miR157a	77	4.27849	34	2.41651	0.125709	1.77053	unchanged	ath-miR157a
TTGAAGGAAGATAGAGAGCAC	miR157a	75	4.16736	24	1.70577	0.125709	2.4431	unchanged	ath-miR157a
TTGACGGAAGATAGAGTGCAC	miR157a	72	4.00067	29	2.06114	0.125709	1.941	unchanged	ath-miR157a
TTGACGGAAGATAGAGAGCATT	miR157a	66	3.66728	11	0.781812	0.095502	4.69074	unchanged	ath-miR157a
TTGACGGAAGATTGAGAGCAC	miR157a	63	3.50058	27	1.91899	0.125709	1.82418	unchanged	ath-miR157a
TTGAGGGAAGATAGAGAGCAC	miR157a	60	3.33389	17	1.20825	0.136131	2.75926	unchanged	ath-miR157a
TTGACGGATGATAGAGAGCAC	miR157a	57	3.1672	16	1.13718	0.136131	2.78513	unchanged	ath-miR157a
TTGCCGGAAGATAGAGAGCAC	miR157a	55	3.05607	22	1.56362	0.149325	1.95448	unchanged	ath-miR157a
TTGACGGAAAATAGAGAGCAC	miR157a	52	2.88937	25	1.77685	0.149325	1.62612	unchanged	ath-miR157a
TTGACGGAAGATACAGCAC	miR157a	49	2.72268	13	0.923959	0.136131	2.94675	unchanged	ath-miR157a
TTGACGGTAGATAGAGAGCAC	miR157a	48	2.66711	16	1.13718	0.136131	2.34537	unchanged	ath-miR157a
TTGACGGAACATAGAGAGCAC	miR157a	48	2.66711	11	0.781812	0.136131	3.41145	unchanged	ath-miR157a
TTGTCGGAAGATAGAGAGCAC	miR157a	45	2.50042	17	1.20825	0.136131	2.06945	unchanged	ath-miR157a
TTGACGGAAGATAGAGAGCAG	miR157a	43	2.38929	12	0.852886	0.181918	2.80142	unchanged	ath-miR157a
TTGAGGAAGATAGAGAGCAC	miR157a	36	2.00033	11	0.781812	0.181918	2.55859	unchanged	ath-miR157a
TTGACGGAAGATAGAGAGCACCT	miR157a	35	1.94477	6	0.426443	0.138204	4.56045	unchanged	ath-miR157a
GTGACAGAAGATAGAGAGCG	miR157a	34	1.8892	4	0.284295	0.138204	6.64522	unchanged	ath-miR157a
TTGACGGAAGATAGAAGCAC	miR157a	34	1.8892	12	0.852886	0.181918	2.21507	unchanged	ath-miR157a
TTGACGGAAGATAGAGAGCATC	miR157a	33	1.83364	13	0.923959	0.181918	1.98455	unchanged	ath-miR157a
TTGACGGAAGATAGAGAGCACTT	miR157a	28	1.55582	9	0.639664	0.181918	2.43224	unchanged	ath-miR157a
TTGACGGAAGATATAGCAC	miR157a	27	1.50025	18	1.27933	0.181918	1.17269	unchanged	ath-miR157a
GTGACAGAAGATAGAGAGCGCC	miR157a	25	1.38912	7	0.497517	0.246251	2.79211	unchanged	ath-miR157a
TTGACGGAAGATAAGAGCAC	miR157a	25	1.38912	9	0.639664	0.216093	2.17164	unchanged	ath-miR157a
TTGACGGAAGATGAGAGCAC	miR157a	22	1.22243	12	0.852886	0.216093	1.43328	unchanged	ath-miR157a
GTTGACGGAAGATAGAGAGCA	miR157a	21	1.16686	5	0.355369	0.246251	3.28352	unchanged	ath-miR157a
TTGACGGAAGATAGGAGCAC	miR157a	21	1.16686	16	1.13718	0.216093	1.0261	unchanged	ath-miR157a
TTGACAGAAGATAGTGAGCAC	miR157a	20	1.1113	22	1.56362	0.142222	0.710719	unchanged	ath-miR157a
TTGACGGAGATAGAGAGCAC	miR157a	19	1.05573	4	0.284295	0.246251	3.71351	unchanged	ath-miR157a
TGTTGACGGAAGATAGAGAGCAC	miR157a	18	1.00017	5	0.355369	0.246251	2.81445	unchanged	ath-miR157a
TTGACGGAAGATAGAGAGCATTT	miR157a	17	0.944602	8	0.56859	0.216093	1.66131	unchanged	ath-miR157a
TTGACGGAAGATAGAGAGCACTTT	miR157a	16	0.889037	6	0.426443	0.246251	2.08478	unchanged	ath-miR157a
TTGACGGAAGATAGAGGCAC	miR157a	15	0.833473	9	0.639664	0.216093	1.30298	unchanged	ath-miR157a
TTGACGGATATAGAGAGCAC	miR157a	12	0.666778	5	0.355369	0.246251	1.8763	unchanged	ath-miR157a
TTGACGGAAGATAGAGAGCACCC	miR157a	12	0.666778	1	0.0710738	0.246251	9.38149	unchanged	ath-miR157a
CTGTTGACGGAAGATAGAGAGCAC	miR157a	11	0.611213	1	0.0710738	0.246251	8.5997	unchanged	ath-miR157a
TTGACGGAAGATAGAGAGCAAC	miR157a	11	0.611213			0.246251	#DIV/0!	unchanged	ath-miR157a
ATTGACGGAAGATAGAGAGCAC	miR157a	11	0.611213	7	0.497517	0.246251	1.22853	unchanged	ath-miR157a
CTTGACGGAAGATAGAGAGCA	miR157a	10	0.555648	8	0.56859	0.216093	0.977238	unchanged	ath-miR157a
TTGACGGAAGATAGAGAGCACTC	miR157a	10	0.555648	1	0.0710738	0.246251	7.81791	unchanged	ath-miR157a
TTGACAGAAGAGTGAGCAC	miR157a	6	0.333389	11	0.781812	0.192516	0.426431	unchanged	ath-miR157a
GCTCTCTATTCTTCTGTCATCA	miR157a*	10	0.555648			0.246251	#DIV/0!	unchanged	aly-miR157a*
TGACGGAAGATAGAGAGCAC	miR157d	134563	7476.97	52838	3755.4	0	1.99099	Up	ath-miR157d
TGACGGAAGATAGAGAGCACC	miR157d	1425	79.1799	490	34.8262	0.000552	2.27358	Up	ath-miR157d
GACGGAAGATAGAGAGCA	miR157d	1038	57.6763	234	16.6313	3e-05	3.46794	Up	ath-miR157d
GACGGAAGATAGAGAGCAC	miR157d	661	36.7284	228	16.2048	0.006425	2.26651	Up	ath-miR157d
TGACGGAAGATAGAGAGCA	miR157d	255	14.169	68	4.83302	0.025522	2.93172	Up	ath-miR157d
TGACGGAAGATAGAGAGCCC	miR157d	254	14.1135	80	5.6859	0.037327	2.48219	Up	ath-miR157d
TGACGGAAGATAGAGAGCACT	miR157d	209	11.6131	82	5.82805	0.056758	1.99261	unchanged	ath-miR157d
TGACAGAAGATAGAGAGCGC	miR157d	124	6.89004	16	1.13718	0.027012	6.05888	Up	ath-miR157d
TGACGGAAGATAGAGAGAAC	miR157d	120	6.66778	35	2.48758	0.053334	2.68043	unchanged	ath-miR157d
TGACGGAAGATAGAGCGCAC	miR157d	118	6.55665	36	2.55866	0.078004	2.56254	unchanged	ath-miR157d
TGACGGAAGATAGAGAGCAA	miR157d	110	6.11213	33	2.34544	0.073913	2.60597	unchanged	ath-miR157d
TGACGGAAGATAGAGAGCAT	miR157d	107	5.94544	50	3.55369	0.106721	1.67303	unchanged	ath-miR157d
ACGGAAGATAGAGAGCAC	miR157d	92	5.11197	30	2.13221	0.098773	2.39749	unchanged	ath-miR157d
TGACGGAAGATATAGAGCAC	miR157d	67	3.72284	29	2.06114	0.125709	1.80621	unchanged	ath-miR157d
TGACAGAAGATAGAGAGCAC	miR157d	66	3.66728	20	1.42148	0.095502	2.57991	unchanged	ath-miR157d
TGACGGCAGATAGAGAGCAC	miR157d	65	3.61171	13	0.923959	0.095502	3.90895	unchanged	ath-miR157d
TGATGGAAGATAGAGAGCAC	miR157d	55	3.05607	18	1.27933	0.136131	2.38881	unchanged	ath-miR157d
TGACGGAAGATAGCGAGCAC	miR157d	55	3.05607	14	0.995033	0.136131	3.07132	unchanged	ath-miR157d
TGACGGAAGATAGATAGCAC	miR157d	51	2.83381	20	1.42148	0.136131	1.99357	unchanged	ath-miR157d
TAACGGAAGATAGAGAGCAC	miR157d	46	2.55598	29	2.06114	0.149325	1.24008	unchanged	ath-miR157d
TGACGGAAGATAGAAAGCAC	miR157d	40	2.22259	10	0.710738	0.181918	3.12716	unchanged	ath-miR157d
TGACGGAGGATAGAGAGCAC	miR157d	39	2.16703	12	0.852886	0.181918	2.54082	unchanged	ath-miR157d
TCACGGAAGATAGAGAGCAC	miR157d	37	2.0559	26	1.84792	0.159639	1.11255	unchanged	ath-miR157d
TGACGGAAGATAGAGCAC	miR157d	35	1.94477	16	1.13718	0.181918	1.71017	unchanged	ath-miR157d
TGACGGAAGATAGGGAGCAC	miR157d	35	1.94477	13	0.923959	0.181918	2.10482	unchanged	ath-miR157d
TGACGGAAGACAGAGAGCAC	miR157d	33	1.83364	15	1.06611	0.181918	1.71994	unchanged	ath-miR157d
TACGGAAGATAGAGAGCAC	miR157d	32	1.77807	10	0.710738	0.181918	2.50173	unchanged	ath-miR157d
TGACGGAAGATAGAGAGC	miR157d	28	1.55582	8	0.56859	0.181918	2.73627	unchanged	ath-miR157d
TGACGGAAGATAGAGAGGAC	miR157d	28	1.55582	11	0.781812	0.181918	1.99001	unchanged	ath-miR157d
TGACGGGAGATAGAGAGCAC	miR157d	27	1.50025	14	0.995033	0.181918	1.50774	unchanged	ath-miR157d
TGACGGAAGATAGACAGCAC	miR157d	26	1.44469	20	1.42148	0.216093	1.01633	unchanged	ath-miR157d
TGCCGGAAGATAGAGAGCAC	miR157d	25	1.38912	5	0.355369	0.246251	3.90895	unchanged	ath-miR157d
TGACTGAAGATAGAGAGCAC	miR157d	25	1.38912	7	0.497517	0.246251	2.79211	unchanged	ath-miR157d
TGACGGAAGATAGAGAGTAC	miR157d	24	1.33356	29	2.06114	0.142222	0.646999	unchanged	ath-miR157d
TGACGGAAGATAGAGAGCGC	miR157d	24	1.33356	10	0.710738	0.216093	1.8763	unchanged	ath-miR157d
TGACGGAAGATAGAGACCAC	miR157d	23	1.27799	10	0.710738	0.216093	1.79812	unchanged	ath-miR157d
GGACGGAAGATAGAGAGCAC	miR157d	22	1.22243	25	1.77685	0.142222	0.687976	unchanged	ath-miR157d
TGACGGAAGATAGAGATCAC	miR157d	20	1.1113	15	1.06611	0.216093	1.04239	unchanged	ath-miR157d
TGACGGAAGATGGAGAGCAC	miR157d	20	1.1113	11	0.781812	0.216093	1.42144	unchanged	ath-miR157d
TGACGGAAGATACAGAGCAC	miR157d	20	1.1113	8	0.56859	0.216093	1.95448	unchanged	ath-miR157d
TGACGGAAGATAGAGAGCTC	miR157d	19	1.05573	14	0.995033	0.216093	1.061	unchanged	ath-miR157d
TGACGGAAGGTAGAGAGCAC	miR157d	19	1.05573	11	0.781812	0.216093	1.35037	unchanged	ath-miR157d
TGACGTAAGATAGAGAGCAC	miR157d	19	1.05573	8	0.56859	0.216093	1.85675	unchanged	ath-miR157d
TGGCGGAAGATAGAGAGCAC	miR157d	19	1.05573	6	0.426443	0.246251	2.47567	unchanged	ath-miR157d
TGACGGAAGATAGAGAACAC	miR157d	17	0.944602	16	1.13718	0.216093	0.830653	unchanged	ath-miR157d
TGACGGAAGCTAGAGAGCAC	miR157d	17	0.944602	5	0.355369	0.246251	2.65809	unchanged	ath-miR157d
TGACGAAAGATAGAGAGCAC	miR157d	16	0.889037	8	0.56859	0.216093	1.56358	unchanged	ath-miR157d
AGACGGAAGATAGAGAGCAC	miR157d	16	0.889037	6	0.426443	0.246251	2.08478	unchanged	ath-miR157d
TGACGGAATATAGAGAGCAC	miR157d	15	0.833473	10	0.710738	0.216093	1.17269	unchanged	ath-miR157d
TGACGGAAGATAAAGAGCAC	miR157d	15	0.833473	7	0.497517	0.246251	1.67527	unchanged	ath-miR157d
TGACGGAAGATAGAGAGCACCT	miR157d	14	0.777908	5	0.355369	0.246251	2.18901	unchanged	ath-miR157d
TGACGGAAGATAGAGAGCACTT	miR157d	13	0.722343	1	0.0710738	0.246251	10.1633	unchanged	ath-miR157d
TGACGGAAGATCGAGAGCAC	miR157d	13	0.722343	7	0.497517	0.246251	1.4519	unchanged	ath-miR157d
TGACGCAAGATAGAGAGCAC	miR157d	13	0.722343	6	0.426443	0.246251	1.69388	unchanged	ath-miR157d
TGACGGAAGTTAGAGAGCAC	miR157d	10	0.555648	4	0.284295	0.246251	1.95448	unchanged	ath-miR157d
TGACGGAAGATAGTGAGCAC	miR157d	10	0.555648	3	0.213221	0.246251	2.60597	unchanged	ath-miR157d
TGACAGAAGATAGAGAGCGCC	miR157d	10	0.555648	1	0.0710738	0.246251	7.81791	unchanged	ath-miR157d
TGACCGAAGATAGAGAGCAC	miR157d	10	0.555648	2	0.142148	0.246251	3.90895	unchanged	ath-miR157d
GCTCTCTATTCTTCTGTCATC	miR157d*	33	1.83364	9	0.639664	0.181918	2.86657	unchanged	aly-miR157d*
TTTGGATTGAAGGGAGCTCTA	miR159a	803	44.6186	343	24.3783	0.013492	1.83026	Up	ath-miR159a
TTTGGATTGAAGGGAGCT	miR159a	189	10.5018	138	9.80818	0.071215	1.07071	unchanged	ath-miR159a
TTTGGATTGAAGGGAGCTTA	miR159a	143	7.94577	266	18.9056	0.001528	0.420286	Down	ath-miR159a
TTTGGATTGAAGGGAGTTCTA	miR159a	39	2.16703	78	5.54376	0.027611	0.390895	Down	ath-miR159a
TTTGGATTGAAGGGAGCTCT	miR159a	16	0.889037	2	0.142148	0.246251	6.25433	unchanged	ath-miR159a
TTTTTGGATTGAAGGGAGCTC	miR159a	11	0.611213	6	0.426443	0.246251	1.43328	unchanged	ath-miR159a
TTTGGATTGAAGGGAGCTTTA	miR159a	8	0.444519	10	0.710738	0.192516	0.625433	unchanged	ath-miR159a
TTTGGATTGAAGGGAGCCTTA	miR159b	8	0.444519	13	0.923959	0.192516	0.481102	unchanged	ath-miR159b
TTTGGATTGAAGGGAGTCCTA	miR159c	11	0.611213	28	1.99007	0.142222	0.307132	unchanged	ath-miR159c
TGCCTGGCTCCCTGTATGCCA	miR160a	100	5.55648	99	7.03631	0.073663	0.789688	unchanged	ath-miR160a
GCGTACGAGGAGCCAAGCATA	miR160a*	4998	277.713	2484	176.547	0.001669	1.57302	Up	bra-miR160a*
GCGTATGAGGAGCCATGCATA	miR160a*	1162	64.5663	672	47.7616	0.031774	1.35185	unchanged	bra-miR160a*
GCGTATGAGGAGCCATGCAT	miR160a*	14	0.777908	6	0.426443	0.246251	1.82418	unchanged	bra-miR160a*
GGCGTATGAGGAGCCATGCAT	miR160a*	13	0.722343	5	0.355369	0.246251	2.03266	unchanged	bra-miR160a*
CGTACGAGGAGCCAAGCATA	miR160a*	10	0.555648	8	0.56859	0.216093	0.977238	unchanged	bra-miR160a*
GCGTATGAGGAGCCATGCATT	miR160a*	8	0.444519	15	1.06611	0.192516	0.416955	unchanged	bra-miR160a*
TGGCGTATGAGGAGCCATGCA	miR160a*	7	0.388954	11	0.781812	0.192516	0.497503	unchanged	bra-miR160a*
GCGTACGAGGAGCCAAGCAT	miR160c*	49	2.72268	18	1.27933	0.136131	2.12821	unchanged	aly-miR160c*
GCGTACGAGGAGCCAAGCATT	miR160c*	47	2.61155	35	2.48758	0.149325	1.04983	unchanged	aly-miR160c*
GCGTACGAGGAGCCAAGCA	miR160c*	46	2.55598	13	0.923959	0.136131	2.76634	unchanged	aly-miR160c*
AGCGTGCGAGGAGCCATGCATG	miR160d*	2	0.11113	10	0.710738	0.192516	0.156358	unchanged	zma-miR160d*
TGCCTGGCTCCCTGTATGCCG	miR160e	42	2.33372	51	3.62476	0.076833	0.643828	unchanged	osa-miR160e
TGGAGGCAGCGGTTCATCGATC	miR162*	60	3.33389	60	4.26443	0.100616	0.781791	unchanged	csi-miR162*
TCGATAAACCTCTGCATCCAG	miR162a	457	25.3931	331	23.5254	0.038475	1.07939	unchanged	ath-miR162a
TCGATAAATTTCTGCATCCAG	miR162a	5	0.277824	14	0.995033	0.192516	0.279211	unchanged	ath-miR162a
GGAGGCAGCGGTTCATCGATC	miR162a*	54	3.0005	30	2.13221	0.149325	1.40722	unchanged	aly-miR162a*
TGGAGAAGCAGGGCACGTGCA	miR164a	11967	664.944	7061	501.852	0.00868	1.32498	unchanged	ath-miR164a
TGGAGAAGCAGGGCACGGGCA	miR164a	62	3.44502	29	2.06114	0.149325	1.67141	unchanged	ath-miR164a
TGGAGAAGCAGGGCACGTGCAT	miR164a	30	1.66695	2	0.142148	0.138204	11.7269	unchanged	ath-miR164a
TGGAGAAGCAGGGCACGTGC	miR164a	29	1.61138	24	1.70577	0.159639	0.944664	unchanged	ath-miR164a
TGGAGAAGCAGGGCACGTGCC	miR164a	27	1.50025	14	0.995033	0.181918	1.50774	unchanged	ath-miR164a
TGGAGAAGCAGGGCCCGTGCA	miR164a	25	1.38912	11	0.781812	0.216093	1.7768	unchanged	ath-miR164a
TGGAGAAGTAGGGCACGTGCA	miR164a	24	1.33356	33	2.34544	0.142222	0.568575	unchanged	ath-miR164a
TGGAGAAGCAGGGCACGCGCA	miR164a	21	1.16686	9	0.639664	0.216093	1.82418	unchanged	ath-miR164a
GGAGAAGCAGGGCACGTGCA	miR164a	18	1.00017	16	1.13718	0.216093	0.879515	unchanged	ath-miR164a
TGGAGAATCAGGGCACGTGCA	miR164a	18	1.00017	13	0.923959	0.216093	1.08248	unchanged	ath-miR164a
TGGAGAAGCAGGGCACTTGCA	miR164a	14	0.777908	13	0.923959	0.216093	0.841929	unchanged	ath-miR164a
TGGAGAAGCAGGGCACGTG	miR164a	12	0.666778	9	0.639664	0.216093	1.04239	unchanged	ath-miR164a
TGGAGAAGCAGGGAACGTGCA	miR164a	11	0.611213	5	0.355369	0.246251	1.71994	unchanged	ath-miR164a
TGGAGAAGCAGGGCACGTCCA	miR164a	11	0.611213	4	0.284295	0.246251	2.14992	unchanged	ath-miR164a
TGGAGAAGCAGGGCACGTGAA	miR164a	11	0.611213	1	0.0710738	0.246251	8.5997	unchanged	ath-miR164a
CGGAGAAGCAGGGCACGTGCA	miR164a	10	0.555648	2	0.142148	0.246251	3.90895	unchanged	ath-miR164a
TGGAGAAGCAGGGCACGTTCA	miR164a	9	0.500084	10	0.710738	0.216093	0.703612	unchanged	ath-miR164a
TGGAGAAGCAGGGCATGTGCA	miR164a	5	0.277824	13	0.923959	0.192516	0.300689	unchanged	ath-miR164a
TGGAGAAGCAGGGCACGTGCT	miR164d	280	15.5582	210	14.9255	0.054946	1.04239	unchanged	osa-miR164d
TGGAGAACTGCAAGGGCACTTGAG	miR164e	25	1.38912	19	1.3504	0.216093	1.02867	unchanged	osa-miR164e
TCGGACCAGGCTTCCCCCC	miR165a	373	20.7257	434	30.846	0.003688	0.671908	unchanged	ath-miR165a
TCGGACCAGGCTTCATCCCCC	miR165a	370	20.559	447	31.77	0.00268	0.64712	Down	ath-miR165a
TCGGACCAGGCTTCATCCCCT	miR165a	91	5.0564	148	10.5189	0.012382	0.480696	Down	ath-miR165a
TCGGACCAGGCTTCATCATCC	miR165a	24	1.33356	31	2.20329	0.142222	0.605257	unchanged	ath-miR165a
TCGGACCAGGCTTCCCCCCC	miR165a	22	1.22243	18	1.27933	0.216093	0.955522	unchanged	ath-miR165a
TCGGACCAGGCTTCCCCC	miR165a	21	1.16686	21	1.49255	0.216093	0.781791	unchanged	aly-miR165a
TCGGACCAGGCTTCCCCCT	miR165a	18	1.00017	9	0.639664	0.216093	1.56358	unchanged	ath-miR165a
TCGGACCAGGCTTCATCCCC	miR165a	18	1.00017	12	0.852886	0.216093	1.17269	unchanged	aly-miR165a
TCGGACCAGGCTTCACCCCCC	miR165a	15	0.833473	17	1.20825	0.216093	0.689815	unchanged	ath-miR165a
TCGGACCAGGCTTCATCCCCG	miR165a	14	0.777908	20	1.42148	0.216093	0.547254	unchanged	ath-miR165a
TCGGACCAGGCTTTCCCC	miR165a	13	0.722343	23	1.6347	0.142222	0.441882	unchanged	aly-miR165a
TCGGACCAGGCTTCCTCCCCC	miR165a			10	0.710738	0.192516	0	unchanged	ath-miR165a
TCGGACCAGGCTTCATTCCCCA	miR166	335	18.6142	163	11.585	0.053995	1.60675	unchanged	ctr-miR166
TCGGACCAGGCTTCATTCCCCC	miR166	86	4.77858	47	3.34047	0.115569	1.43051	unchanged	ctr-miR166
TCGGACCAGGCTTCATTCCCCT	miR166	79	4.38962	62	4.40658	0.112938	0.996153	unchanged	ctr-miR166
TCGGACCAGGCTTCATTCCCTC	miR166	40	2.22259	17	1.20825	0.181918	1.83951	unchanged	ctr-miR166
TCGGACCAGGCTTCATTTTCCC	miR166	18	1.00017	34	2.41651	0.142222	0.413889	unchanged	ctr-miR166
TCGGACCAGGCTTCATTCCCCAA	miR166	16	0.889037	11	0.781812	0.216093	1.13715	unchanged	ctr-miR166
CGGACCAGGCTTCATTCCCCT	miR166	12	0.666778	8	0.56859	0.216093	1.17269	unchanged	ctr-miR166
TCGGACCAGGCTTTCCCCCC	miR166	9	0.500084	18	1.27933	0.216093	0.390895	unchanged	ctr-miR166
TCGGACCAGGCTTCATTCCCC	miR166a	179511	9974.5	114572	8143.07	4e-05	1.22491	unchanged	ath-miR166a
TCGGACCAGGCTTCATTCCCG	miR166a	11603	644.719	5435	386.286	2e-06	1.66902	Up	crt-miR166a
TCGGACCAGGCTTCATTCC	miR166a	5166	287.048	3781	268.73	0.001523	1.06816	unchanged	vvi-miR166a
TCGGACCAGGCTTCCTTCCCC	miR166a	4231	235.095	3600	255.866	1.9e-05	0.918821	unchanged	ath-miR166a
TTGGACCAGGCTTCATTCCAC	miR166a	3830	212.813	2599	184.721	0.010178	1.15208	unchanged	ath-miR166a
TCGGACCAGGCTTCATTC	miR166a	3137	174.307	2788	198.154	2.6e-05	0.879655	unchanged	vvi-miR166a
TCGGACCAGGCTTCATTTCCC	miR166a	1120	62.2326	1406	99.9298	1e-06	0.622764	Down	ath-miR166a
TCGGACCAGGCTTTATTCCCC	miR166a	1054	58.5653	1591	113.078	0	0.517918	Down	ath-miR166a
TCGGACCAGGATTCATTCCCC	miR166a	701	38.951	616	43.7815	0.009529	0.889668	unchanged	ath-miR166a
TCGGACCAGGCTTCATTCTCC	miR166a	626	34.7836	801	56.9301	8.8e-05	0.610988	Down	ath-miR166a
TCGGACCAGGGTTCATTCCCC	miR166a	548	30.4495	345	24.5205	0.045894	1.2418	unchanged	ath-miR166a
TCGGACCAGGCTTCGTTCCCC	miR166a	336	18.6698	326	23.1701	0.019835	0.805772	unchanged	ath-miR166a
TCGGATTAGGCTTCATTCCCC	miR166a	299	16.6139	414	29.4246	0.00176	0.564627	Down	ath-miR166a
TCGGACCAGGCTTCTTTCCCC	miR166a	282	15.6693	254	18.0527	0.034036	0.867972	unchanged	ath-miR166a
TCGGACCAGGCCTTATTCCCC	miR166a	243	13.5023	385	27.3634	0.001041	0.493442	Down	ath-miR166a
TCGGACCAGGCATTCCCC	miR166a	213	11.8353	264	18.7635	0.009638	0.630763	Down	ath-miR166a
TCGGACCAGGTTTCATTCCCC	miR166a	213	11.8353	185	13.1487	0.049776	0.900116	unchanged	ath-miR166a
CGGACCAGGCTTCATTCCCC	miR166a	169	9.39046	132	9.38174	0.07103	1.00093	unchanged	ath-miR166a
TCGGACCAGGCTTCATCC	miR166a	167	9.27933	233	16.5602	0.00627	0.560339	Down	vvi-miR166a
TCGGACCAGGCTTAATTCCCC	miR166a	149	8.27916	181	12.8644	0.019632	0.643574	Down	ath-miR166a
TCGGACCAGGCTTATTCCCC	miR166a	140	7.77908	164	11.6561	0.027698	0.667382	unchanged	ath-miR166a
TCGGACTAGGCTTCATTCCCC	miR166a	137	7.61238	176	12.509	0.019632	0.608553	Down	ath-miR166a
TCGGACCAGGCTTCATTTTCC	miR166a	120	6.66778	198	14.0726	0.00877	0.473813	Down	ath-miR166a
TTGGACCAGGCTTCATTCCCC	miR166a	105	5.83431	118	8.38671	0.056561	0.695661	unchanged	ath-miR166a
TCGGACCAGGCTCATTCCCC	miR166a	102	5.66761	115	8.17349	0.056561	0.693414	unchanged	ath-miR166a
TTCGGACCAGGCTTCATTCCCC	miR166a	87	4.83414	61	4.3355	0.114092	1.11501	unchanged	ath-miR166a
TCGGCCCAGGCTTCATTCCCC	miR166a	84	4.66745	11	0.781812	0.064318	5.97004	unchanged	ath-miR166a
TCGGACCAGGCTATTCCCC	miR166a	80	4.44519	118	8.38671	0.029599	0.530028	Down	ath-miR166a
GGACCAGGCTTCATTCCCC	miR166a	79	4.38962	38	2.7008	0.128699	1.6253	unchanged	ath-miR166a
TCGGACCCGGCTTCATTCCCC	miR166a	71	3.9451	39	2.77188	0.128699	1.42326	unchanged	ath-miR166a
TCAGACCAGGCTTCATTCCCC	miR166a	69	3.83397	48	3.41154	0.128699	1.12382	unchanged	ath-miR166a
TCGGACCAGGCCTCATTCCCC	miR166a	65	3.61171	52	3.69584	0.112938	0.977238	unchanged	ath-miR166a
TAGGACCAGGCTTCATTCCCC	miR166a	54	3.0005	32	2.27436	0.149325	1.31927	unchanged	ath-miR166a
TCGGACCATGCTTCATTCCCC	miR166a	53	2.94494	41	2.91403	0.131037	1.01061	unchanged	ath-miR166a
TCGGACCAGGCTCCATTCCCC	miR166a	51	2.83381	69	4.90409	0.070635	0.577845	unchanged	ath-miR166a
TCTGACCAGGCTTCATTCCCC	miR166a	51	2.83381	52	3.69584	0.100616	0.766756	unchanged	ath-miR166a
TCGGACCAGGCCATTCCCC	miR166a	50	2.77824	70	4.97517	0.070635	0.558422	unchanged	ath-miR166a
CTCGGACCAGGCTTCATTCCCC	miR166a	48	2.66711	34	2.41651	0.149325	1.1037	unchanged	ath-miR166a
TCGTACCAGGCTTCATTCCCC	miR166a	48	2.66711	27	1.91899	0.149325	1.38985	unchanged	ath-miR166a
TCGGACCAGGCTTCATTACCC	miR166a	46	2.55598	42	2.9851	0.131037	0.856247	unchanged	ath-miR166a
TCGGACCGGGCTTCATTCCCC	miR166a	46	2.55598	34	2.41651	0.149325	1.05772	unchanged	ath-miR166a
TCGGACCAGGCTTCATTCCCA	miR166a	44	2.44485	25	1.77685	0.159639	1.37595	unchanged	ath-miR166a
CCGGACCAGGCTTCATTCCCC	miR166a	44	2.44485	24	1.70577	0.159639	1.43328	unchanged	ath-miR166a
TCGGACCAGGCTTGATTCCCC	miR166a	43	2.38929	42	2.9851	0.116741	0.800405	unchanged	ath-miR166a
TGGGACCAGGCTTCATTCCCC	miR166a	41	2.27816	38	2.7008	0.116741	0.843511	unchanged	ath-miR166a
TTTCGGACCAGGCTTCATTCC	miR166a	39	2.16703	55	3.90906	0.076833	0.554361	unchanged	vvi-miR166a
TCGGACCAGGCTTCATTGCCC	miR166a	37	2.0559	13	0.923959	0.181918	2.2251	unchanged	ath-miR166a
TCGGACCTGGCTTCATTCCCC	miR166a	36	2.00033	27	1.91899	0.159639	1.04239	unchanged	ath-miR166a
TCGGACCAGGCTTCACTCCCC	miR166a	35	1.94477	20	1.42148	0.181918	1.36813	unchanged	ath-miR166a
TCGGACCAGGCTTCATTTCCG	miR166a	32	1.77807	28	1.99007	0.159639	0.893475	unchanged	crt-miR166a
TCGGACCAAGCTTCATTCCCC	miR166a	32	1.77807	11	0.781812	0.181918	2.2743	unchanged	ath-miR166a
GCGGACCAGGCTTCATTCCCC	miR166a	31	1.72251	25	1.77685	0.159639	0.969421	unchanged	ath-miR166a
TCGGACCAGCCTTCATTCCCC	miR166a	31	1.72251	20	1.42148	0.181918	1.21178	unchanged	ath-miR166a
TCGGACCAGGATTCCTTCCCC	miR166a	29	1.61138	37	2.62973	0.116741	0.612755	unchanged	ath-miR166a
TCGGACCAGGGTTCCTTCCCC	miR166a	29	1.61138	19	1.3504	0.181918	1.19326	unchanged	ath-miR166a
TCGGACCAGGCTTCATTCACC	miR166a	27	1.50025	15	1.06611	0.181918	1.40722	unchanged	ath-miR166a
TCGGACCAGGCTTCCTTCC	miR166a	26	1.44469	12	0.852886	0.216093	1.69388	unchanged	vvi-miR166a
TCGGACCAGGCTTTATTCCCG	miR166a	24	1.33356	25	1.77685	0.142222	0.750519	unchanged	crt-miR166a
TCGGACCAGTCTTCATTCCCC	miR166a	24	1.33356	17	1.20825	0.216093	1.1037	unchanged	ath-miR166a
TCGGACCACGCTTCATTCCCC	miR166a	22	1.22243	7	0.497517	0.246251	2.45706	unchanged	ath-miR166a
TCGGACCAGGCTTCCTTCCCG	miR166a	21	1.16686	8	0.56859	0.216093	2.0522	unchanged	crt-miR166a
ACGGACCAGGCTTCATTCCCC	miR166a	20	1.1113	14	0.995033	0.216093	1.11684	unchanged	ath-miR166a
TCTTGGACCAGGCTTCATTCC	miR166a	19	1.05573	27	1.91899	0.142222	0.550149	unchanged	vvi-miR166a
CTCGGACCAGGCTTCATTCC	miR166a	19	1.05573	18	1.27933	0.216093	0.825224	unchanged	vvi-miR166a
TCGACCAGGCTTCATTCCCC	miR166a	19	1.05573	13	0.923959	0.216093	1.14262	unchanged	ath-miR166a
TCGGATTAGGCTTCATTCCCG	miR166a	18	1.00017	16	1.13718	0.216093	0.879515	unchanged	crt-miR166a
TCGGACCAGGCTTCATTCCAC	miR166a	18	1.00017	9	0.639664	0.216093	1.56358	unchanged	ath-miR166a
ATTTCGGACCAGGCTTCATTC	miR166a	17	0.944602	9	0.639664	0.216093	1.47672	unchanged	vvi-miR166a
TCGGACCAGACTTCATTCCCC	miR166a	17	0.944602	14	0.995033	0.216093	0.949317	unchanged	ath-miR166a
TCGGACAAGGCTTCATTCCCC	miR166a	17	0.944602	13	0.923959	0.216093	1.02234	unchanged	ath-miR166a
CTCGGACCAGGCTTCATTCCCG	miR166a	16	0.889037	6	0.426443	0.246251	2.08478	unchanged	crt-miR166a
TCGGACCAGGCTTTTCCCC	miR166a	15	0.833473	8	0.56859	0.216093	1.46586	unchanged	ath-miR166a
TCGGACCCGGCTTCCTTCCCC	miR166a	15	0.833473	7	0.497517	0.246251	1.67527	unchanged	ath-miR166a
TCGGAACAGGCTTCATTCCCC	miR166a	15	0.833473	10	0.710738	0.216093	1.17269	unchanged	ath-miR166a
TCGGACCAGGCTTACTTCCCC	miR166a	14	0.777908	7	0.497517	0.246251	1.56358	unchanged	ath-miR166a
TCGCACCAGGCTTCATTCCCC	miR166a	14	0.777908	14	0.995033	0.216093	0.781791	unchanged	ath-miR166a
ATCGGACCAGGCTTCATTCCCC	miR166a	14	0.777908	9	0.639664	0.216093	1.21612	unchanged	ath-miR166a
TCGGACCAGGCTTTATTCC	miR166a	13	0.722343	34	2.41651	0.142222	0.29892	unchanged	vvi-miR166a
TCGGACCAGGCTTCTTCCCC	miR166a	13	0.722343	11	0.781812	0.216093	0.923935	unchanged	ath-miR166a
TCGGATCAGGCTTCATTCCCG	miR166a	12	0.666778	9	0.639664	0.216093	1.04239	unchanged	crt-miR166a
TTTCGGACCAGGCTTCATTCCCC	miR166a	12	0.666778	8	0.56859	0.216093	1.17269	unchanged	ath-miR166a
TCCGACCAGGCTTCATTCCCC	miR166a	12	0.666778	8	0.56859	0.216093	1.17269	unchanged	ath-miR166a
ATTTCGGACCAGGCTTCATTCCCC	miR166a	11	0.611213	8	0.56859	0.216093	1.07496	unchanged	ath-miR166a
TCGGACCAGGATTAATTCCCC	miR166a	11	0.611213	12	0.852886	0.216093	0.716642	unchanged	ath-miR166a
CGGACCAGGCTTCATTCCCG	miR166a	11	0.611213	2	0.142148	0.246251	4.29985	unchanged	crt-miR166a
TCGGAGCAGGCTTCATTCCCC	miR166a	11	0.611213	8	0.56859	0.216093	1.07496	unchanged	ath-miR166a
TCGGACCAGGCTTCATTCCCGT	miR166a	11	0.611213	7	0.497517	0.246251	1.22853	unchanged	crt-miR166a
TCGGACCAGGCTTTTTTCCCC	miR166a	10	0.555648	23	1.6347	0.142222	0.339909	unchanged	ath-miR166a
CTTCGGACCAGGCTTCATTCC	miR166a	10	0.555648	21	1.49255	0.216093	0.372281	unchanged	vvi-miR166a
TCGGACCAGGTTATTCCCC	miR166a	10	0.555648	15	1.06611	0.216093	0.521194	unchanged	ath-miR166a
TCGGACCAGGGTTCGTTCCCC	miR166a	10	0.555648	13	0.923959	0.216093	0.601378	unchanged	ath-miR166a
TCTCGGACCAGGCTTCATTCCCGT	miR166a	10	0.555648	3	0.213221	0.246251	2.60597	unchanged	crt-miR166a
TCGGACCAGGCTTCATTCGCC	miR166a	10	0.555648	10	0.710738	0.216093	0.781791	unchanged	ath-miR166a
TCGGACCAGGCTTTCTTCCCC	miR166a	9	0.500084	16	1.13718	0.216093	0.439757	unchanged	ath-miR166a
TCGGACTAGGCTTCATTCCCG	miR166a	7	0.388954	10	0.710738	0.192516	0.547254	unchanged	crt-miR166a
TTCGGACCAGGCTTCATTCC	miR166a	7	0.388954	15	1.06611	0.192516	0.364836	unchanged	vvi-miR166a
CGGACCAGGCTTCATTCC	miR166a	7	0.388954	12	0.852886	0.192516	0.456045	unchanged	vvi-miR166a
TCGGACCAGGCTTTGTTCCCC	miR166a	5	0.277824	15	1.06611	0.192516	0.260597	unchanged	ath-miR166a
TGGACCAGGCTTCATTCCAC	miR166a	5	0.277824	12	0.852886	0.192516	0.325746	unchanged	ath-miR166a
TCGGACCAGGCTTCATTCTCG	miR166a	5	0.277824	10	0.710738	0.192516	0.390895	unchanged	crt-miR166a
TCGGACCAGGCCTTATTCC	miR166a	4	0.222259	15	1.06611	0.192516	0.208478	unchanged	vvi-miR166a
TCGGACCAGGTTTCATTC	miR166a	3	0.166695	10	0.710738	0.192516	0.234537	unchanged	vvi-miR166a
TCGGACCAGGCTTCATTCCCTT	miR166b	144	8.00134	61	4.3355	0.079236	1.84554	unchanged	crt-miR166b
TCGGACCAGGCTTCATTCCCTA	miR166b	62	3.44502	25	1.77685	0.149325	1.93884	unchanged	crt-miR166b
TCGGACCAGGCTTCATTTA	miR166b	18	1.00017	15	1.06611	0.216093	0.938149	unchanged	mtr-miR166b
TCGGACCAGGCTTCATTCCTTT	miR166b	18	1.00017	10	0.710738	0.216093	1.40722	unchanged	crt-miR166b
TCGGACCAGGCTTCATTCA	miR166b	11	0.611213	8	0.56859	0.216093	1.07496	unchanged	mtr-miR166b
TCTCGGACCAGGCTTCATTCCAA	miR166b	10	0.555648	8	0.56859	0.216093	0.977238	unchanged	mtr-miR166b
GGAATGTTGTCTGGCTCGAGG	miR166c*	821	45.6187	557	39.5881	0.03344	1.15233	unchanged	zma-miR166c*
GGAATGTTGTCTGGCTCGAG	miR166c*	39	2.16703	22	1.56362	0.159639	1.3859	unchanged	zma-miR166c*
GGAATGTTGTCTGGCTCGAGGA	miR166c*	16	0.889037	12	0.852886	0.216093	1.04239	unchanged	zma-miR166c*
GGAATGTTGTCTGGCTCGA	miR166c*	12	0.666778	3	0.213221	0.246251	3.12716	unchanged	zma-miR166c*
AGGGGAATGTTGTCTGGCTCGAGG	miR166c*	10	0.555648	4	0.284295	0.246251	1.95448	unchanged	zma-miR166c*
TCGGGCCAGGCTTCATTCCCC	miR166d	27	1.50025	17	1.20825	0.181918	1.24167	unchanged	mtr-miR166d
TCGAACCAGGCTTCATTCCCC	miR166e	36	2.00033	25	1.77685	0.159639	1.12578	unchanged	osa-miR166e
TTGGACCAGGCTTCATTCCTC	miR166g	1185	65.8443	472	33.5468	0.004848	1.96276	Up	osa-miR166g
TCGGACCAGGCTTCATTCCTC	miR166g	839	46.6189	863	61.3367	0.001077	0.760049	unchanged	osa-miR166g
TCGGACCAGGCTTCATTTC	miR166g	31	1.72251	23	1.6347	0.159639	1.05372	unchanged	osa-miR166g
TTTGGACCAGGCTTCATTCCTC	miR166g	23	1.27799	8	0.56859	0.216093	2.24765	unchanged	osa-miR166g
TCGGACCAGGCTTCATTCTTC	miR166g	23	1.27799	34	2.41651	0.142222	0.528858	unchanged	osa-miR166g
TCGGACCAGGCTTCCTTCCTC	miR166g	18	1.00017	12	0.852886	0.216093	1.17269	unchanged	osa-miR166g
TTCGGACCAGGCTTCATTCTC	miR166g	14	0.777908	12	0.852886	0.216093	0.912089	unchanged	osa-miR166g
TTGGACCAGGCTTCCTTCCTC	miR166g	14	0.777908	1	0.0710738	0.246251	10.9451	unchanged	osa-miR166g
GGAATAGTTGTTTGGGCTTGATGG	miR166g*	73	4.05623	30	2.13221	0.125709	1.90236	unchanged	aly-miR166g*
GGAATGTTGTTTGGCTCGAGGG	miR166g*	14	0.777908	8	0.56859	0.216093	1.36813	unchanged	aly-miR166g*
GGAATGTTGTCTGGTTCGAGA	miR166g*	11	0.611213	10	0.710738	0.216093	0.85997	unchanged	zma-miR166g*
TCGGACCAGGCTTCATTCCC	miR166h	2923	162.416	1875	133.263	0.018755	1.21876	unchanged	zma-miR166h
CTCGGACCAGGCTTCATTCCC	miR166h	192	10.6684	79	5.61483	0.067421	1.90005	unchanged	zma-miR166h
TCGGACCAGGCTTCATCCC	miR166h	156	8.66812	164	11.6561	0.036272	0.743655	unchanged	zma-miR166h
TCGGACCAGGCTTCCTTCCC	miR166h	48	2.66711	47	3.34047	0.131037	0.798425	unchanged	zma-miR166h
TCGGACCAGGCTTTATTCCC	miR166h	16	0.889037	23	1.6347	0.142222	0.543854	unchanged	zma-miR166h
TTGGACCAGGCTTCCTTCCAC	miR166h	11	0.611213	7	0.497517	0.246251	1.22853	unchanged	zma-miR166h
TCGGACCAGGCTTCATTTCC	miR166h	11	0.611213	17	1.20825	0.216093	0.505865	unchanged	zma-miR166h
TCGGACCAGGATTCATTCCC	miR166h	10	0.555648	8	0.56859	0.216093	0.977238	unchanged	zma-miR166h
CGGACCAGGCTTCATTCCC	miR166h	10	0.555648	4	0.284295	0.246251	1.95448	unchanged	zma-miR166h
ATCGGACCAGGCTTCATTCCC	miR166h	8	0.444519	18	1.27933	0.192516	0.347463	unchanged	zma-miR166h
TCGGACCAGGCCTTATTCCC	miR166h	5	0.277824	10	0.710738	0.192516	0.390895	unchanged	zma-miR166h
TCTCGGACCAGGCTTCATTCC	miR166j	21681	1204.7	21670	1540.17	0	0.782188	unchanged	ppt-miR166j
TTCGGACCAGGCTTCATTCCC	miR166j	3149	174.974	2470	175.552	0.001162	0.996704	unchanged	ppt-miR166j
TCTCGGACCAGGCTTCATTT	miR166j	414	23.0038	274	19.4742	0.053096	1.18125	unchanged	ppt-miR166j
TCGGATCAGGCTTCATTCCCC	miR166j	248	13.7801	318	22.6015	0.004869	0.609698	Down	osa-miR166j
TCTCGGACCAGGCTTCATTC	miR166j	210	11.6686	162	11.514	0.058992	1.01343	unchanged	ppt-miR166j
TTTCGGACCAGGCTTCATTCCC	miR166j	116	6.44552	73	5.18839	0.103016	1.2423	unchanged	ppt-miR166j
TCTCGGACCAGGCTTCCTTCC	miR166j	84	4.66745	75	5.33054	0.10012	0.875606	unchanged	ppt-miR166j
TCTCGGACCAGGCTTTATTCC	miR166j	64	3.55615	108	7.67597	0.029599	0.463283	Down	ppt-miR166j
TCTCGGACCAGGCTTCATTTC	miR166j	42	2.33372	84	5.9702	0.027611	0.390895	Down	ppt-miR166j
TCTCGGACCAGGCTTCATTCT	miR166j	42	2.33372	63	4.47765	0.076833	0.521194	unchanged	ppt-miR166j
TCTCGGACCAGGCTTCATTCCT	miR166j	38	2.11146	34	2.41651	0.159639	0.873766	unchanged	ppt-miR166j
TCTCGGACCAGGCCTTATTCC	miR166j	37	2.0559	66	4.69087	0.047196	0.438277	Down	ppt-miR166j
TCTCGGACCAGGCTTCATT	miR166j	36	2.00033	38	2.7008	0.116741	0.740644	unchanged	ppt-miR166j
TCTCGGATCAGGCTTCATTCC	miR166j	32	1.77807	46	3.26939	0.116741	0.543854	unchanged	ppt-miR166j
TTCGGACCAGGCTTCCTTCCC	miR166j	32	1.77807	34	2.41651	0.159639	0.735803	unchanged	ppt-miR166j
TCTCGGACCAGGCTTCATTCCC	miR166j	23	1.27799	11	0.781812	0.216093	1.63465	unchanged	ppt-miR166j
TCTCGGATTAGGCTTCATTCC	miR166j	20	1.1113	36	2.55866	0.083203	0.434328	unchanged	ppt-miR166j
TCTCGGACCAGGATTCATTCC	miR166j	20	1.1113	14	0.995033	0.216093	1.11684	unchanged	ppt-miR166j
TCTCGGACCAGGCTTATTCC	miR166j	19	1.05573	21	1.49255	0.216093	0.707334	unchanged	ppt-miR166j
TCTCGGACCAGGCTTCATTCCA	miR166j	18	1.00017	15	1.06611	0.216093	0.938149	unchanged	ppt-miR166j
TCTCGGACCAGGCTCATTCC	miR166j	16	0.889037	38	2.7008	0.083203	0.329175	unchanged	ppt-miR166j
TCTCGGACCAGGCTCCATTCC	miR166j	16	0.889037	23	1.6347	0.142222	0.543854	unchanged	ppt-miR166j
TCTCGGACTAGGCTTCATTCC	miR166j	14	0.777908	21	1.49255	0.216093	0.521194	unchanged	ppt-miR166j
TCTCGGACCAGGCCATTCC	miR166j	13	0.722343	38	2.7008	0.083203	0.267455	unchanged	ppt-miR166j
TCTCGGCCCAGGCTTCATTCC	miR166j	13	0.722343			0.246251	#DIV/0!	unchanged	ppt-miR166j
TCTCGGACCAGGCTTCATTAC	miR166j	11	0.611213	3	0.213221	0.246251	2.86657	unchanged	ppt-miR166j
TCTCTGACCAGGCTTCATTCC	miR166j	10	0.555648	8	0.56859	0.216093	0.977238	unchanged	ppt-miR166j
TTCGGACCAGGCTTTATTCCC	miR166j	10	0.555648	9	0.639664	0.216093	0.868656	unchanged	ppt-miR166j
TCTCGGACCAGGCTATTCC	miR166j	9	0.500084	16	1.13718	0.216093	0.439757	unchanged	ppt-miR166j
TCTCGGACCAGGTTTCATTCC	miR166j	9	0.500084	10	0.710738	0.216093	0.703612	unchanged	ppt-miR166j
TCTCAGACCAGGCTTCATTCC	miR166j	8	0.444519	13	0.923959	0.192516	0.481102	unchanged	ppt-miR166j
TCTCGGACCAGGCCTCATTCC	miR166j	6	0.333389	17	1.20825	0.192516	0.275926	unchanged	ppt-miR166j
ATCTCGGACCAGGCTTCATTCCCG	miR166j	6	0.333389	12	0.852886	0.192516	0.390895	unchanged	ppt-miR166j
TTCGGATTAGGCTTCATTCCC	miR166j	5	0.277824	12	0.852886	0.192516	0.325746	unchanged	osa-miR166j
TTCGGACCAGGCTTCATTTCC	miR166j	5	0.277824	11	0.781812	0.192516	0.355359	unchanged	ppt-miR166j
TCTCGGACCAGGGTTCATTCC	miR166j	3	0.166695	10	0.710738	0.192516	0.234537	unchanged	ppt-miR166j
TCGGACCAGGCTTCATTT	miR166k	116	6.44552	141	10.0214	0.029037	0.643175	Down	sbi-miR166k
TCGGACCAGGCTTCATTCT	miR166k	97	5.38979	87	6.18342	0.080537	0.871652	unchanged	sbi-miR166k
TCGGACCAGGCTTCATTCCT	miR166k	41	2.27816	53	3.76691	0.076833	0.604782	unchanged	sbi-miR166k
TCGGACCAGGCTTCACTCCCT	miR166k	12	0.666778	11	0.781812	0.216093	0.852863	unchanged	osa-miR166k
TCGGACCAGGCTTCATCCCT	miR166k	10	0.555648	10	0.710738	0.216093	0.781791	unchanged	osa-miR166k
TCGGACCAGGCTTCATCCT	miR166k	10	0.555648	10	0.710738	0.216093	0.781791	unchanged	sbi-miR166k
TCGGACCAGGCTTCATCT	miR166k	7	0.388954	15	1.06611	0.192516	0.364836	unchanged	sbi-miR166k
TCGGACCAGGCTTCATTTCT	miR166k	7	0.388954	10	0.710738	0.192516	0.547254	unchanged	sbi-miR166k
TCGGACCAGGCTTCCCCT	miR166k	2	0.11113	11	0.781812	0.192516	0.142144	unchanged	osa-miR166k
TCGGACCAGGCTTCATTCCCT	miR166m	79519	4418.46	46086	3275.51	0.000288	1.34894	unchanged	osa-miR166m
TCGGACCAGGCTTCCTTCCCT	miR166m	538	29.8939	257	18.266	0.034726	1.63659	Up	osa-miR166m
TCGGACCAGGCTTCATTTCCT	miR166m	303	16.8361	325	23.099	0.012506	0.72887	unchanged	osa-miR166m
TCGGACCAGGCTTTATTCCCT	miR166m	231	12.8355	305	21.6775	0.00478	0.59211	Down	osa-miR166m
TCGGATTAGGCTTCATTCCCT	miR166m	124	6.89004	175	12.4379	0.019741	0.553955	Down	osa-miR166m
TCGGATCAGGCTTCATTCCCT	miR166m	104	5.77874	98	6.96523	0.073663	0.829655	unchanged	osa-miR166m
TCGGACCAGGCTTCATTCTCT	miR166m	98	5.44535	91	6.46772	0.080537	0.841929	unchanged	osa-miR166m
TCGGACCAGGATTCATTCCCT	miR166m	86	4.77858	74	5.25946	0.10012	0.908568	unchanged	osa-miR166m
TCGGACTAGGCTTCATTCCCT	miR166m	78	4.33406	82	5.82805	0.065227	0.743655	unchanged	osa-miR166m
TCGGACCAGGGTTCATTCCCT	miR166m	73	4.05623	44	3.12725	0.128699	1.29706	unchanged	osa-miR166m
TCGGACCAGGCTTCGTTCCCT	miR166m	66	3.66728	27	1.91899	0.125709	1.91104	unchanged	osa-miR166m
CGGACCAGGCTTCATTCCCT	miR166m	65	3.61171	42	2.9851	0.128699	1.20991	unchanged	osa-miR166m
TTGGACCAGGCTTCATTCCCT	miR166m	55	3.05607	40	2.84295	0.131037	1.07496	unchanged	osa-miR166m
TCGGACCAGGCATTCCCT	miR166m	53	2.94494	52	3.69584	0.100616	0.796825	unchanged	osa-miR166m
TCAGACCAGGCTTCATTCCCT	miR166m	47	2.61155	15	1.06611	0.136131	2.44961	unchanged	osa-miR166m
TCGGACCAGGCCTTATTCCCT	miR166m	46	2.55598	91	6.46772	0.046489	0.395191	Down	osa-miR166m
TCGGACCAGGTTTCATTCCCT	miR166m	41	2.27816	33	2.34544	0.159639	0.971316	unchanged	osa-miR166m
TCGGCCCAGGCTTCATTCCCT	miR166m	41	2.27816	2	0.142148	0.138204	16.0267	unchanged	osa-miR166m
TCGGACCAGGCTTATTCCCT	miR166m	35	1.94477	22	1.56362	0.159639	1.24376	unchanged	osa-miR166m
TCGGACCCGGCTTCATTCCCT	miR166m	31	1.72251	13	0.923959	0.181918	1.86427	unchanged	osa-miR166m
GGACCAGGCTTCATTCCCT	miR166m	28	1.55582	23	1.6347	0.159639	0.951745	unchanged	osa-miR166m
CTCGGACCAGGCTTCATTCCCT	miR166m	28	1.55582	9	0.639664	0.181918	2.43224	unchanged	osa-miR166m
TCGGACCAGGCTCATTCCCT	miR166m	27	1.50025	27	1.91899	0.159639	0.781791	unchanged	osa-miR166m
CCGGACCAGGCTTCATTCCCT	miR166m	25	1.38912	16	1.13718	0.216093	1.22155	unchanged	osa-miR166m
TCGGACCAGGCTTCTTTCCCT	miR166m	25	1.38912	12	0.852886	0.216093	1.62873	unchanged	osa-miR166m
GCGGACCAGGCTTCATTCCCT	miR166m	25	1.38912	10	0.710738	0.216093	1.95448	unchanged	osa-miR166m
TCGGACCAGGCCTCATTCCCT	miR166m	24	1.33356	16	1.13718	0.216093	1.17269	unchanged	osa-miR166m
TCGGACCAGGCTTAATTCCCT	miR166m	23	1.27799	22	1.56362	0.142222	0.817327	unchanged	osa-miR166m
TCGGACCATGCTTCATTCCCT	miR166m	23	1.27799	12	0.852886	0.216093	1.49843	unchanged	osa-miR166m
TCGGACCGGGCTTCATTCCCT	miR166m	23	1.27799	9	0.639664	0.216093	1.99791	unchanged	osa-miR166m
TGGGACCAGGCTTCATTCCCT	miR166m	21	1.16686	15	1.06611	0.216093	1.09451	unchanged	osa-miR166m
TCGGACCAGGCTATTCCCT	miR166m	20	1.1113	23	1.6347	0.142222	0.679818	unchanged	osa-miR166m
TAGGACCAGGCTTCATTCCCT	miR166m	20	1.1113	13	0.923959	0.216093	1.20276	unchanged	osa-miR166m
TCGGGCCAGGCTTCATTCCCT	miR166m	20	1.1113	11	0.781812	0.216093	1.42144	unchanged	osa-miR166m
TCGGACCTGGCTTCATTCCCT	miR166m	19	1.05573	12	0.852886	0.216093	1.23784	unchanged	osa-miR166m
TCGGACCAGGCTTCATTTTCT	miR166m	17	0.944602	35	2.48758	0.142222	0.379727	unchanged	osa-miR166m
TCGGACCAGGCTTCATTCCAT	miR166m	16	0.889037	6	0.426443	0.246251	2.08478	unchanged	osa-miR166m
TCGGACCAGGCTCCATTCCCT	miR166m	14	0.777908	13	0.923959	0.216093	0.841929	unchanged	osa-miR166m
TCGGACCAGTCTTCATTCCCT	miR166m	13	0.722343	9	0.639664	0.216093	1.12925	unchanged	osa-miR166m
TCGGACCAGGCTTCATTCACT	miR166m	13	0.722343	7	0.497517	0.246251	1.4519	unchanged	osa-miR166m
TCGGACCAGGCTTCATTGCCT	miR166m	13	0.722343	4	0.284295	0.246251	2.54082	unchanged	osa-miR166m
TCGTACCAGGCTTCATTCCCT	miR166m	13	0.722343	4	0.284295	0.246251	2.54082	unchanged	osa-miR166m
TCGGACCAGACTTCATTCCCT	miR166m	12	0.666778	6	0.426443	0.246251	1.56358	unchanged	osa-miR166m
TCGGACCAAGCTTCATTCCCT	miR166m	10	0.555648	8	0.56859	0.216093	0.977238	unchanged	osa-miR166m
TCGGACCAGGCTTCATTACCT	miR166m	10	0.555648	8	0.56859	0.216093	0.977238	unchanged	osa-miR166m
ACGGACCAGGCTTCATTCCCT	miR166m	10	0.555648	7	0.497517	0.246251	1.11684	unchanged	osa-miR166m
TCTGACCAGGCTTCATTCCCT	miR166m	10	0.555648	2	0.142148	0.246251	3.90895	unchanged	osa-miR166m
TCGGACCAGGCCATTCCCT	miR166m	8	0.444519	11	0.781812	0.192516	0.568575	unchanged	osa-miR166m
TCGGACCAGGCTTCATTTT	miR166n	386	21.448	306	21.7486	0.033529	0.98618	unchanged	ptc-miR166n
TCTCGGACCAGGCTTCATTTT	miR166n	136	7.55682	181	12.8644	0.019632	0.587423	Down	ptc-miR166n
TCGGACCAGGCTTCATTTTT	miR166n	128	7.1123	103	7.3206	0.082684	0.971546	unchanged	ptc-miR166n
TCTCGGACCAGGCTTCATTTTT	miR166n	75	4.16736	96	6.82308	0.044974	0.610774	Down	ptc-miR166n
TCGGACCAGGCTTCATTCCTT	miR166n	53	2.94494	64	4.54872	0.070635	0.64742	unchanged	ptc-miR166n
TCGGACCAGGCTTCATTCTTT	miR166n	38	2.11146	28	1.99007	0.159639	1.061	unchanged	ptc-miR166n
TCGGACCAGGCTTCATTCATT	miR166n	20	1.1113	17	1.20825	0.216093	0.919754	unchanged	ptc-miR166n
TCGGACCAGGCTTCATTTTTT	miR166n	18	1.00017	41	2.91403	0.083203	0.343225	unchanged	ptc-miR166n
TCGGACCAGGCTTCATTCTT	miR166n	13	0.722343	28	1.99007	0.142222	0.362974	unchanged	ptc-miR166n
TCTCGGACCAGGCTTCATTCCTT	miR166n	10	0.555648	7	0.497517	0.246251	1.11684	unchanged	ptc-miR166n
AGATCATCTGGCAGTTTCACC	miR167	364	20.2256	249	17.6974	0.051447	1.14286	unchanged	ahy-miR167-3p
AGATCATGCGGCAGTTTCACC	miR167	264	14.6691	257	18.266	0.028539	0.803085	unchanged	ahy-miR167-3p
AGATCATCTGGCAGTTTCAC	miR167	75	4.16736	64	4.54872	0.089196	0.916161	unchanged	ahy-miR167-3p
AGATCATGCGGCAGTTTCAC	miR167	12	0.666778	13	0.923959	0.216093	0.721653	unchanged	ahy-miR167-3p
TGAAGCTGCCAGCATGATCTGA	miR167a	249467	13861.6	225155	16002.6	0	0.866208	unchanged	ccl-miR167a
TGAAGCTGCCAGCATGATCTTA	miR167a	4454	247.486	5272	374.701	0	0.660489	Down	mdm-miR167a
TGAAGCTGCCAGCATGATCTA	miR167a	1635	90.8485	1162	82.5878	0.015867	1.10002	unchanged	ath-miR167a
TGAAGCTGCCAGCATGATCTGAA	miR167a	887	49.286	936	66.5251	0.000367	0.740864	unchanged	mdm-miR167a
TGAAGCTGCCAGCATGATCTGAT	miR167a	308	17.114	261	18.5503	0.032695	0.922573	unchanged	ccl-miR167a
TGAAGCTGCCAGCATGATCT	miR167a	241	13.3911	299	21.2511	0.006848	0.630139	Down	ath-miR167a
TGAAGCTGTCAGCATGATCTGA	miR167a	234	13.0022	308	21.8907	0.00478	0.593958	Down	ccl-miR167a
TGAAGCTGTTAGCATGATCTGA	miR167a	230	12.7799	455	32.3386	6.3e-05	0.395191	Down	ccl-miR167a
TGAAGCTGCCAGCATGATCTGAC	miR167a	195	10.8351	169	12.0115	0.052555	0.902066	unchanged	ccl-miR167a
TGAAGCTGCCAGCCTGATCTGA	miR167a	176	9.77941	116	8.24456	0.08177	1.18617	unchanged	ccl-miR167a
TGAAGCTGCTAGCATGATCTGA	miR167a	173	9.61272	210	14.9255	0.019123	0.644047	Down	ccl-miR167a
TGAAGCTGCCCGCATGATCTGA	miR167a	170	9.44602	172	12.2247	0.036272	0.7727	unchanged	ccl-miR167a
TGCAGCTGCCAGCATGATCTGA	miR167a	170	9.44602	122	8.671	0.07103	1.08938	unchanged	ccl-miR167a
TGAAGCTGCCAGCATGATCTGAAA	miR167a	159	8.83481	168	11.9404	0.036272	0.739909	unchanged	mdm-miR167a
CGAAGCTGCCAGCATGATCTGA	miR167a	129	7.16786	104	7.39168	0.082684	0.969721	unchanged	ccl-miR167a
TGAAGTTGCCAGCATGATCTGA	miR167a	122	6.77891	179	12.7222	0.013326	0.532841	Down	ccl-miR167a
TGAAGCTGCCAGCATGCTCTGA	miR167a	116	6.44552	80	5.6859	0.0904	1.1336	unchanged	ccl-miR167a
TGAAGCTACCAGCATGATCTGA	miR167a	109	6.05657	105	7.46275	0.073663	0.811573	unchanged	ccl-miR167a
TGAATCTGCCAGCATGATCTGA	miR167a	100	5.55648	99	7.03631	0.073663	0.789688	unchanged	ccl-miR167a
TGAAGCTGCCAGTATGATCTGA	miR167a	97	5.38979	140	9.95033	0.019402	0.541669	Down	ccl-miR167a
TGAAGCTGCCAGCATGATTTGA	miR167a	91	5.0564	85	6.04127	0.080537	0.836976	unchanged	ccl-miR167a
TGAAGCTTCCAGCATGATCTGA	miR167a	87	4.83414	91	6.46772	0.080537	0.747426	unchanged	ccl-miR167a
TGAAGCTGCCAGCATTATCTGA	miR167a	79	4.38962	100	7.10738	0.044974	0.617615	Down	ccl-miR167a
TGAAGCTGCCAGCAGGATCTGA	miR167a	76	4.22293	62	4.40658	0.112938	0.958324	unchanged	ccl-miR167a
TAAAGCTGCCAGCATGATCTGA	miR167a	75	4.16736	81	5.75698	0.065227	0.72388	unchanged	ccl-miR167a
TGAAGCTGACAGCATGATCTGA	miR167a	68	3.77841	42	2.9851	0.128699	1.26576	unchanged	ccl-miR167a
TGAAGCTGCCAGCACGATCTGA	miR167a	67	3.72284	62	4.40658	0.112938	0.844838	unchanged	ccl-miR167a
TGAAGCTGCCAGCATGACCTGA	miR167a	65	3.61171	53	3.76691	0.112938	0.9588	unchanged	ccl-miR167a
TGAAGCTGCCAGCATGATC	miR167a	63	3.50058	46	3.26939	0.128699	1.07071	unchanged	ath-miR167a
TGAAGCTGCCAGAATGATCTGA	miR167a	63	3.50058	65	4.6198	0.089196	0.757736	unchanged	ccl-miR167a
TGAAGCTGCCGGCATGATCTGA	miR167a	62	3.44502	40	2.84295	0.131037	1.21178	unchanged	ccl-miR167a
TGAAGCTGCCAGCATCTGA	miR167a	61	3.38946	39	2.77188	0.131037	1.2228	unchanged	ccl-miR167a
GGAAGCTGCCAGCATGATCTGA	miR167a	56	3.11163	48	3.41154	0.131037	0.912089	unchanged	ccl-miR167a
TGAAGCTGCCAGCATGATCCGA	miR167a	56	3.11163	38	2.7008	0.131037	1.15211	unchanged	ccl-miR167a
TGAAGCTGCCAACATGATCTGA	miR167a	55	3.05607	50	3.55369	0.100616	0.85997	unchanged	ccl-miR167a
TGAAGCTCCCAGCATGATCTGA	miR167a	55	3.05607	44	3.12725	0.131037	0.977238	unchanged	ccl-miR167a
TGGAGCTGCCAGCATGATCTGA	miR167a	53	2.94494	40	2.84295	0.131037	1.03587	unchanged	ccl-miR167a
TGAAGCTGCAAGCATGATCTGA	miR167a	51	2.83381	45	3.19832	0.131037	0.88603	unchanged	ccl-miR167a
TGAAGCTGCCAGCATGATCTAA	miR167a	51	2.83381	38	2.7008	0.131037	1.04925	unchanged	mdm-miR167a
TGAAGCTCCAGCATGATCTGA	miR167a	50	2.77824	53	3.76691	0.100616	0.737538	unchanged	ccl-miR167a
TGAGGCTGCCAGCATGATCTGA	miR167a	50	2.77824	25	1.77685	0.149325	1.56358	unchanged	ccl-miR167a
TGAAGCCGCCAGCATGATCTGA	miR167a	49	2.72268	55	3.90906	0.100616	0.696504	unchanged	ccl-miR167a
CTGAAGCTGCCAGCATGATCTGA	miR167a	48	2.66711	30	2.13221	0.149325	1.25087	unchanged	ccl-miR167a
TGAAGCTGCCAGCATGATTGA	miR167a	45	2.50042	28	1.99007	0.149325	1.25645	unchanged	ccl-miR167a
TGAAGCTGCCAGCAAGATCTGA	miR167a	43	2.38929	50	3.55369	0.076833	0.67234	unchanged	ccl-miR167a
TGAAGCTGCCAGCATCATCTGA	miR167a	40	2.22259	55	3.90906	0.076833	0.568575	unchanged	ccl-miR167a
TGAAGCTGCCAGCATGATATGA	miR167a	40	2.22259	31	2.20329	0.159639	1.00876	unchanged	ccl-miR167a
TGAAGCTGCCAGCATGGTCTGA	miR167a	37	2.0559	46	3.26939	0.116741	0.628832	unchanged	ccl-miR167a
TGAAGTCGCCAGCATGATCTGA	miR167a	36	2.00033	84	5.9702	0.027611	0.335053	Down	ccl-miR167a
TGAAGCTGCCAGCGTGATCTGA	miR167a	36	2.00033	31	2.20329	0.159639	0.907886	unchanged	ccl-miR167a
AAGCTGCCAGCATGATCTGA	miR167a	35	1.94477	18	1.27933	0.181918	1.52015	unchanged	ccl-miR167a
TGAAGCTGCCAGCATAATCTGA	miR167a	35	1.94477	39	2.77188	0.116741	0.701607	unchanged	ccl-miR167a
TCAAGCTGCCAGCATGATCTGA	miR167a	35	1.94477	24	1.70577	0.159639	1.14011	unchanged	ccl-miR167a
TGAAACTGCCAGCATGATCTGA	miR167a	34	1.8892	30	2.13221	0.159639	0.88603	unchanged	ccl-miR167a
TGAAGATGCCAGCATGATCTGA	miR167a	34	1.8892	24	1.70577	0.159639	1.10754	unchanged	ccl-miR167a
TGACGCTGCCAGCATGATCTGA	miR167a	33	1.83364	15	1.06611	0.181918	1.71994	unchanged	ccl-miR167a
TGAAGCTGCCATCATGATCTGA	miR167a	31	1.72251	36	2.55866	0.116741	0.673209	unchanged	ccl-miR167a
GAAGCTGCCAGCATGATCTGA	miR167a	30	1.66695	45	3.19832	0.116741	0.521194	unchanged	ccl-miR167a
TGAAGCTGCCAGCATGATGA	miR167a	29	1.61138	38	2.7008	0.116741	0.59663	unchanged	ccl-miR167a
AGAAGCTGCCAGCATGATCTGA	miR167a	28	1.55582	37	2.62973	0.116741	0.591625	unchanged	ccl-miR167a
TGAAGCTGCAGCATGATCTGA	miR167a	28	1.55582	30	2.13221	0.159639	0.729671	unchanged	ccl-miR167a
TGAAGCTGCCAGCATGTTCTGA	miR167a	28	1.55582	21	1.49255	0.181918	1.04239	unchanged	ccl-miR167a
TGAAGCTGCGAGCATGATCTGA	miR167a	28	1.55582	20	1.42148	0.181918	1.09451	unchanged	ccl-miR167a
TGAAGCTGGCAGCATGATCTGA	miR167a	27	1.50025	38	2.7008	0.116741	0.555483	unchanged	ccl-miR167a
TGAAGCTGCCACCATGATCTGA	miR167a	27	1.50025	32	2.27436	0.159639	0.659636	unchanged	ccl-miR167a
TGAACCTGCCAGCATGATCTGA	miR167a	27	1.50025	29	2.06114	0.159639	0.727874	unchanged	ccl-miR167a
TGAAGCTGCCAGCATGATCTAT	miR167a	27	1.50025	26	1.84792	0.159639	0.81186	unchanged	mdm-miR167a
TTAAGCTGCCAGCATGATCTGA	miR167a	26	1.44469	29	2.06114	0.142222	0.700916	unchanged	ccl-miR167a
TGAAGCTGCCAGCATATCTGA	miR167a	23	1.27799	25	1.77685	0.142222	0.719247	unchanged	ccl-miR167a
TGAAGCTGCCAGCATGATCTCA	miR167a	20	1.1113	20	1.42148	0.216093	0.781791	unchanged	mdm-miR167a
TGAAGCTGCCAGCATGAT	miR167a	19	1.05573	18	1.27933	0.216093	0.825224	unchanged	ath-miR167a
TGAAGCTGCCAGGATGATCTGA	miR167a	18	1.00017	13	0.923959	0.216093	1.08248	unchanged	ccl-miR167a
AGCTGCCAGCATGATCTGA	miR167a	17	0.944602	2	0.142148	0.246251	6.64522	unchanged	ccl-miR167a
AAGCTGCCAGCATGATCTGAAC	miR167a	16	0.889037	15	1.06611	0.216093	0.83391	unchanged	mdm-miR167a
TGAAGCTCAGCATGATCTGA	miR167a	16	0.889037	23	1.6347	0.142222	0.543854	unchanged	ccl-miR167a
TCTGAAGCTGCCAGCATGATCTGA	miR167a	16	0.889037	11	0.781812	0.216093	1.13715	unchanged	ccl-miR167a
TGAAGCCCAGCATGATCTGA	miR167a	15	0.833473	18	1.27933	0.216093	0.651492	unchanged	ccl-miR167a
TGACCTGCCAGCATGATCTGA	miR167a	15	0.833473	7	0.497517	0.246251	1.67527	unchanged	ccl-miR167a
TGAAGCTGCCTGCATGATCTGA	miR167a	15	0.833473	20	1.42148	0.216093	0.586343	unchanged	ccl-miR167a
TGAAGCTGCCAGCATGAACTGA	miR167a	13	0.722343	18	1.27933	0.216093	0.564627	unchanged	ccl-miR167a
TGAAGCTGCCAGCATGATCAGA	miR167a	13	0.722343	9	0.639664	0.216093	1.12925	unchanged	ccl-miR167a
TGAAGCCAGCATGATCTGA	miR167a	12	0.666778	16	1.13718	0.216093	0.586343	unchanged	ccl-miR167a
TGAAGCTGCCATGATCTGA	miR167a	12	0.666778	15	1.06611	0.216093	0.625433	unchanged	ccl-miR167a
TGTAGCTGCCAGCATGATCTGA	miR167a	11	0.611213	12	0.852886	0.216093	0.716642	unchanged	ccl-miR167a
TGAAGCTAGCATGATCTGA	miR167a	10	0.555648	14	0.995033	0.216093	0.558422	unchanged	ccl-miR167a
TGAAGCTTAGCATGATCTGA	miR167a	9	0.500084	28	1.99007	0.142222	0.25129	unchanged	ccl-miR167a
TGAAGCTGCCAGCATGATCA	miR167a	9	0.500084	17	1.20825	0.216093	0.413889	unchanged	ath-miR167a
TGATGCTGCCAGCATGATCTGA	miR167a	9	0.500084	14	0.995033	0.216093	0.50258	unchanged	ccl-miR167a
TGAAGCAGCCAGCATGATCTGA	miR167a	9	0.500084	10	0.710738	0.216093	0.703612	unchanged	ccl-miR167a
TGAAGCTGCTAGCATGATCTTA	miR167a	8	0.444519	14	0.995033	0.192516	0.446738	unchanged	mdm-miR167a
TGAGCTGCCAGCATGATCTGA	miR167a	8	0.444519	10	0.710738	0.192516	0.625433	unchanged	ccl-miR167a
GAAGCTGCAAGATGACCTA	miR167a	7	0.388954	15	1.06611	0.192516	0.364836	unchanged	ath-miR167a
TGAAGTCAGCATGATCTGA	miR167a	7	0.388954	12	0.852886	0.192516	0.456045	unchanged	ccl-miR167a
TGAAGCTGCCAGCATGATCTGAAAA	miR167a	7	0.388954	11	0.781812	0.192516	0.497503	unchanged	mdm-miR167a
TGAAGTTGCCAGCATGATCTTA	miR167a	6	0.333389	10	0.710738	0.192516	0.469074	unchanged	mdm-miR167a
TGAAGCTGCCAGCATGATGTGA	miR167a	6	0.333389	12	0.852886	0.192516	0.390895	unchanged	ccl-miR167a
TGAAGCTGCCAGCATGATTTA	miR167a	5	0.277824	19	1.3504	0.192516	0.205734	unchanged	ath-miR167a
TGAAGCTGTTAGCATGATCTTA	miR167a	4	0.222259	10	0.710738	0.192516	0.312716	unchanged	ath-miR167a
TGAAGCTGCCAGCATGATTCGA	miR167a	4	0.222259	10	0.710738	0.192516	0.312716	unchanged	ccl-miR167a
TGAAGCTGCCAGCATGATTA	miR167a	4	0.222259	14	0.995033	0.192516	0.223369	unchanged	ath-miR167a
TGAAGCTGCCAGCATTCTGA	miR167a	3	0.166695	10	0.710738	0.192516	0.234537	unchanged	ccl-miR167a
TGAAGCTGCCAGCATGATTTTA	miR167a			10	0.710738	0.192516	0	unchanged	mdm-miR167a
TGAAGCTGCCAGCATGATCTC	miR167c	18	1.00017	7	0.497517	0.246251	2.01032	unchanged	vvi-miR167c
TGAAGCTGCCAGCATGATCTGT	miR167d	2640	146.691	2712	192.752	0	0.761035	unchanged	ath-miR167d
TGAAGCTGCCAGCATGATCTG	miR167d	819	45.5076	679	48.2591	0.01355	0.942985	unchanged	osa-miR167d
TGAAGCTGCCAGCATGATCTGG	miR167d	313	17.3918	402	28.5717	0.00176	0.608708	Down	ath-miR167d
TGAAGCTGCCAGCATGATCTGC	miR167d	135	7.50125	74	5.25946	0.090392	1.42624	unchanged	ath-miR167d
TGAAGCTGCTAGCATGATCTGG	miR167d	12	0.666778	31	2.20329	0.142222	0.302629	unchanged	ath-miR167d
TGAAGCTGCCAGCATGATCTGAG	miR167d	11	0.611213	5	0.355369	0.246251	1.71994	unchanged	ath-miR167d
TGAAGCTGTCAGCATGATCTGG	miR167d	7	0.388954	12	0.852886	0.192516	0.456045	unchanged	ath-miR167d
AGGTCATCTTGCAGCTTCAAT	miR167d*	91	5.0564	101	7.17845	0.060578	0.704386	unchanged	aly-miR167d*
AGGTCATCTTGCAGCTTCAA	miR167d*	10	0.555648	7	0.497517	0.246251	1.11684	unchanged	aly-miR167d*
TGAAGCTGCCAGCATGATCTT	miR167f	159	8.83481	252	17.9106	0.004127	0.493273	Down	ptc-miR167f
TGAAGCTGCCAGCATGATCTTT	miR167f	52	2.88937	70	4.97517	0.070635	0.580759	unchanged	ptc-miR167f
TGAAGCTGCCAGCATGATTT	miR167f	10	0.555648	12	0.852886	0.216093	0.651492	unchanged	ptc-miR167f
TGAAGCTGCCAGCATGATCTCT	miR167f	3	0.166695	15	1.06611	0.192516	0.156358	unchanged	ptc-miR167f
TTGCTTGGTGCAGGTCGGGAA	miR168	48	2.66711	55	3.90906	0.100616	0.68229	unchanged	mtr-miR168
TCGCTTGGTGCAGGTCGGGAA	miR168a	50200	2789.36	47515	3377.07	0	0.825969	unchanged	ath-miR168a
TCGCTTGGTGCAGGTCGGGAT	miR168a	854	47.4524	921	65.459	0.000366	0.724918	unchanged	ath-miR168a
CGCTTGGTGCAGGTCGGGAA	miR168a	387	21.5036	442	31.4146	0.004986	0.684509	unchanged	ath-miR168a
TCGCTTGGTGCAGGTCGGGAC	miR168a	247	13.7245	192	13.6462	0.053069	1.00574	unchanged	ath-miR168a
TCGCTTGGTGCAGATCGGGAC	miR168a	168	9.33489	121	8.59993	0.07103	1.08546	unchanged	osa-miR168a
CGCTTGGTGCAGGTCGGGAAC	miR168a	138	7.66795	120	8.52886	0.06328	0.899059	unchanged	ath-miR168a
TCGCTTGGTGCAGGTCGGGA	miR168a	129	7.16786	112	7.96027	0.068023	0.900455	unchanged	ath-miR168a
TCGCTTGGTGCAGGGCGGGAA	miR168a	94	5.2231	76	5.40161	0.10012	0.966952	unchanged	ath-miR168a
TCGCTTGGTGCAGGTCGGGAAT	miR168a	63	3.50058	57	4.05121	0.112938	0.864085	unchanged	ath-miR168a
TCGCTTGGGGCAGGTCGGGAA	miR168a	58	3.22276	36	2.55866	0.131037	1.25955	unchanged	ath-miR168a
TCGCTTGGTGCAGGCCGGGAA	miR168a	54	3.0005	33	2.34544	0.149325	1.27929	unchanged	ath-miR168a
TCGCTTGGTGCAGGTCGGGAAC	miR168a	41	2.27816	40	2.84295	0.116741	0.801336	unchanged	ath-miR168a
GCTTGGTGCAGGTCGGGAA	miR168a	36	2.00033	34	2.41651	0.159639	0.827778	unchanged	ath-miR168a
TCGCTTGTGCAGGTCGGGAA	miR168a	28	1.55582	42	2.9851	0.116741	0.521194	unchanged	ath-miR168a
TCTCTTGGTGCAGGTCGGGAA	miR168a	28	1.55582	33	2.34544	0.159639	0.663338	unchanged	ath-miR168a
TCGCTTGGCGCAGGTCGGGAA	miR168a	28	1.55582	28	1.99007	0.159639	0.781791	unchanged	ath-miR168a
TCGCTTGGTGCCGGTCGGGAA	miR168a	27	1.50025	25	1.77685	0.159639	0.844334	unchanged	ath-miR168a
TCGCTTGGTGCAGGTCGGGCA	miR168a	27	1.50025	19	1.3504	0.181918	1.11097	unchanged	ath-miR168a
TCGCTTGGTGCAGGTCGGGAG	miR168a	26	1.44469	17	1.20825	0.216093	1.19568	unchanged	ath-miR168a
TCGCTTGGTGCAGGACGGGAA	miR168a	25	1.38912	27	1.91899	0.142222	0.72388	unchanged	ath-miR168a
TCGCTTGGTGTAGGTCGGGAA	miR168a	23	1.27799	10	0.710738	0.216093	1.79812	unchanged	ath-miR168a
TCGCTTGGTGCAGGTCTGGAA	miR168a	22	1.22243	22	1.56362	0.142222	0.781791	unchanged	ath-miR168a
TCGCTTGTTGCAGGTCGGGAA	miR168a	21	1.16686	26	1.84792	0.142222	0.631446	unchanged	ath-miR168a
TCGCTCGGTGCAGGTCGGGAA	miR168a	21	1.16686	19	1.3504	0.216093	0.864085	unchanged	ath-miR168a
CCGCTTGGTGCAGGTCGGGAA	miR168a	21	1.16686	10	0.710738	0.216093	1.64176	unchanged	ath-miR168a
TCGCTTGGTGCAGTTCGGGAA	miR168a	19	1.05573	27	1.91899	0.142222	0.550149	unchanged	ath-miR168a
TCACTTGGTGCAGGTCGGGAA	miR168a	19	1.05573	17	1.20825	0.216093	0.873766	unchanged	ath-miR168a
TCGCTTGGTGCAGGTCAGGAA	miR168a	18	1.00017	13	0.923959	0.216093	1.08248	unchanged	ath-miR168a
TCGCTTGATGCAGGTCGGGAA	miR168a	16	0.889037	17	1.20825	0.216093	0.735803	unchanged	ath-miR168a
TCGCTTTGTGCAGGTCGGGAA	miR168a	15	0.833473	25	1.77685	0.142222	0.469074	unchanged	ath-miR168a
TCGTTTGGTGCAGGTCGGGAA	miR168a	14	0.777908	26	1.84792	0.142222	0.420964	unchanged	ath-miR168a
TCGCTTGGTGCAGGTTGGGAA	miR168a	14	0.777908	21	1.49255	0.216093	0.521194	unchanged	ath-miR168a
TCGCTTGGTGCAGGTCGGGGA	miR168a	14	0.777908	18	1.27933	0.216093	0.608059	unchanged	ath-miR168a
GCGCTTGGTGCAGGTCGGGAA	miR168a	12	0.666778	11	0.781812	0.216093	0.852863	unchanged	ath-miR168a
TCGCTTGGTGCAGGTAGGGAA	miR168a	12	0.666778	6	0.426443	0.246251	1.56358	unchanged	ath-miR168a
TCGCTTGGTGCAGGTCGTGAA	miR168a	11	0.611213	11	0.781812	0.216093	0.781791	unchanged	ath-miR168a
TCCTTGGTGCAGGTCGGGAA	miR168a	11	0.611213	4	0.284295	0.246251	2.14992	unchanged	ath-miR168a
TCCCTTGGTGCAGGTCGGGAA	miR168a	10	0.555648	14	0.995033	0.216093	0.558422	unchanged	ath-miR168a
ACGCTTGGTGCAGGTCGGGAA	miR168a	9	0.500084	15	1.06611	0.216093	0.469074	unchanged	ath-miR168a
TCGCTTGGTGCATGTCGGGAA	miR168a	9	0.500084	10	0.710738	0.216093	0.703612	unchanged	ath-miR168a
TCGCTTGGTGCAGGTCGGG	miR168a	8	0.444519	15	1.06611	0.192516	0.416955	unchanged	ath-miR168a
TAGCTTGGTGCAGGTCGGGAA	miR168a	8	0.444519	16	1.13718	0.192516	0.390895	unchanged	ath-miR168a
TCGCTTGGTGCAGGTCGGAAA	miR168a	8	0.444519	14	0.995033	0.192516	0.446738	unchanged	ath-miR168a
TCGCTTGGTACAGGTCGGGAA	miR168a	8	0.444519	12	0.852886	0.192516	0.521194	unchanged	ath-miR168a
TCGCTTGGTTCAGGTCGGGAA	miR168a	7	0.388954	13	0.923959	0.192516	0.420964	unchanged	ath-miR168a
TCGCTTGGTCAGGTCGGGAA	miR168a	7	0.388954	12	0.852886	0.192516	0.456045	unchanged	ath-miR168a
TGGCTTGGTGCAGGTCGGGAA	miR168a	6	0.333389	15	1.06611	0.192516	0.312716	unchanged	ath-miR168a
TCGCTTAGTGCAGGTCGGGAA	miR168a	5	0.277824	16	1.13718	0.192516	0.24431	unchanged	ath-miR168a
TCGCCTGGTGCAGGTCGGGAA	miR168a	5	0.277824	11	0.781812	0.192516	0.355359	unchanged	ath-miR168a
TCGCTTGGTGCAGATCGGGAA	miR168a	5	0.277824	10	0.710738	0.192516	0.390895	unchanged	ath-miR168a
CCCGCCTTGCATCAACTGAAT	miR168a*	871	48.397	872	61.9764	0.001068	0.780894	unchanged	aly-miR168a*
TCCCGCCTTGCATCAACTGAA	miR168a*	239	13.28	189	13.4329	0.055872	0.988614	unchanged	aly-miR168a*
TCCCGCCTTGCATCAACTGAT	miR168a*	76	4.22293	56	3.98013	0.112938	1.061	unchanged	aly-miR168a*
CCCGCCTTGCATCAACTGAATT	miR168a*	48	2.66711	46	3.26939	0.131037	0.815782	unchanged	aly-miR168a*
CCCGCCTTGCATCAACTGAA	miR168a*	27	1.50025	28	1.99007	0.159639	0.75387	unchanged	aly-miR168a*
CCCGCCTTGCATCAACTGA	miR168a*	11	0.611213	10	0.710738	0.216093	0.85997	unchanged	aly-miR168a*
TCCCGCCTTGCATCAACTGAAT	miR168a*	7	0.388954	14	0.995033	0.192516	0.390895	unchanged	aly-miR168a*
CAGCCAAGGATGACTTGCCGG	miR169b	342	19.0032	287	20.3982	0.036224	0.931611	unchanged	ath-miR169b
AGGCAAGTCGTCTTTGGCTAT	miR169c*	10	0.555648			0.246251	#DIV/0!	unchanged	aly-miR169c*
AGCCAAGGATGACTTGCCGG	miR169e	20	1.1113	20	1.42148	0.216093	0.781791	unchanged	gma-miR169e
TGCCAAGGATGACTCTACGTA	miR169f	22	1.22243	29	2.06114	0.142222	0.593083	unchanged	osa-miR169f
CGGCAAGTTGTCTTTGGCTAC	miR169r*	35	1.94477	14	0.995033	0.181918	1.95448	unchanged	zma-miR169r*
GGCAAGTTGCCCTTGGCTACA	miR169r*	11	0.611213	7	0.497517	0.246251	1.22853	unchanged	zma-miR169r*
GGCAAGTTGTCCTTGGCTACA	miR169r*	9	0.500084	14	0.995033	0.216093	0.50258	unchanged	zma-miR169r*
TTGAGCCGCGTCAATATCTCC	miR171	236	13.1133	398	28.2874	0.000407	0.463574	Down	ctr-miR171
CGAGCCGAATCAATATCACTC	miR171b	339	18.8365	52	3.69584	0.002466	5.09667	Up	gma-miR171b-3p
TTGAGCCGCGCCAATATCACG	miR171b	39	2.16703	57	4.05121	0.076833	0.534909	unchanged	ath-miR171b
TGATTGAGCCGTGCCAATATC	miR171b	39	2.16703	20	1.42148	0.181918	1.52449	unchanged	osa-miR171b
AGATATTGGTGCGGTTCAATC	miR171c*	12	0.666778	8	0.56859	0.216093	1.17269	unchanged	aly-miR171c*
GGATATTGGTGCGGTTCAATA	miR171c*	6	0.333389	14	0.995033	0.192516	0.335053	unchanged	aly-miR171c*
TTGAGCCGCGCCAATATCAC	miR171d	23	1.27799	18	1.27933	0.216093	0.998955	unchanged	sly-miR171d
TGTTGGAACGGCTCAATCAAA	miR171i*	589	32.7277	327	23.2411	0.043254	1.40818	unchanged	zma-miR171i*
TGTTGGAACGGCTCAATCAAAT	miR171i*	16	0.889037	6	0.426443	0.246251	2.08478	unchanged	zma-miR171i*
TGTTGGAACGGCTCAATCAA	miR171i*	12	0.666778	2	0.142148	0.246251	4.69074	unchanged	zma-miR171i*
AGAATCTTGATGATGCTGCAT	miR172a	5756	319.831	5330	378.823	0	0.844275	unchanged	ath-miR172a
AGAATCTTGATGATGCTGCAA	miR172a	416	23.115	496	35.2526	0.001973	0.655695	Down	ath-miR172a
AGAATCTTGATGATGCTGCA	miR172a	20	1.1113	17	1.20825	0.216093	0.919754	unchanged	zma-miR172a
AGAATCTTGATGATGCTGCCT	miR172a	13	0.722343	13	0.923959	0.216093	0.781791	unchanged	ath-miR172a
AGAATTTTGATGATGCTGCAT	miR172a	2	0.11113	11	0.781812	0.192516	0.142144	unchanged	ath-miR172a
GCAGCGTCCTCAAGATTCACA	miR172a*	100	5.55648	247	17.5552	0.00067	0.316514	Down	csi-miR172a*
GCAGAGTCCTCAAGATTCACA	miR172a*	60	3.33389	34	2.41651	0.149325	1.37963	unchanged	csi-miR172a*
GCAGAGTCCTCAAGATTCAC	miR172a*	49	2.72268	22	1.56362	0.149325	1.74126	unchanged	csi-miR172a*
GCAGCGTCCTCAAGATTCAC	miR172a*	39	2.16703	35	2.48758	0.159639	0.871138	unchanged	csi-miR172a*
GCGGCATCATCGAGATTCACA	miR172a*	31	1.72251	69	4.90409	0.047196	0.351239	Down	aly-miR172a*
GCGGCATCATCGAGATTCAC	miR172a*	10	0.555648	34	2.41651	0.142222	0.229938	unchanged	aly-miR172a*
GCAGCGTCCTCAAGATTCA	miR172a*	8	0.444519	14	0.995033	0.192516	0.446738	unchanged	csi-miR172a*
AGCGTCCTCAAGATTCACA	miR172a*	2	0.11113	10	0.710738	0.192516	0.156358	unchanged	csi-miR172a*
GTAGCATCATCAAGATTCAC	miR172c*	16	0.889037	6	0.426443	0.246251	2.08478	unchanged	aly-miR172c*
GTAGCATCATCAAGATTCACA	miR172c*	10	0.555648	19	1.3504	0.216093	0.411469	unchanged	aly-miR172c*
GCAGCATCATCAAGATTCACA	miR172c*	9	0.500084	26	1.84792	0.142222	0.27062	unchanged	aly-miR172c*
GAATCTTGATGATGCTGCAT	miR172e	32	1.77807	44	3.12725	0.116741	0.568575	unchanged	aly-miR172e
ATATGTGGATTCGAATGCAGGTAA	miR1852	11	0.611213	2	0.142148	0.246251	4.29985	unchanged	osa-miR1852
TTACCTATGCCACCCATTCC	miR2089	19	1.05573	16	1.13718	0.216093	0.928377	unchanged	mtr-miR2089
AAGGATTGGGTAAGAGCGTAAAGA	miR2089*	22	1.22243	20	1.42148	0.216093	0.85997	unchanged	mtr-miR2089*
AGGATTGGGTAAGAGCGTAAAGAG	miR2089*	19	1.05573	14	0.995033	0.216093	1.061	unchanged	mtr-miR2089*
TGATAACTCGACGGATCGC	miR2199	714	39.6733	311	22.104	0.018732	1.79485	Up	mtr-miR2199
AGCAATTGGGCTAGTGAATTGGGC	miR2621	14	0.777908	7	0.497517	0.246251	1.56358	unchanged	mtr-miR2621
TTTGTGTTGAAGATGGCTGAATAT	miR2636	12	0.666778	12	0.852886	0.216093	0.781791	unchanged	mtr-miR2636
GCCGGCCGGGGGACGGACTGGGA	miR2911	23085	1282.71	21753	1546.07	0	0.829662	unchanged	peu-miR2911
CCGGGGGACGGACTGGGA	miR2911	964	53.5645	475	33.7601	0.023267	1.58662	Up	peu-miR2911
CCGGCCGGGGGACGGACTGGG	miR2911	489	27.1712	158	11.2297	0.010329	2.41959	Up	peu-miR2911
GCCGGGGGACGGACTGGGA	miR2911	479	26.6156	389	27.6477	0.027177	0.962668	unchanged	peu-miR2911
GCCGGGGGACGGACTGGG	miR2911	391	21.7259	406	28.856	0.00874	0.752907	unchanged	peu-miR2911
CGGCCGGGGGACGGACTGGG	miR2911	367	20.3923	202	14.3569	0.057545	1.42038	unchanged	peu-miR2911
GCCGGGGGACGGACTGGGAA	miR2911	282	15.6693	245	17.4131	0.041068	0.899857	unchanged	peu-miR2911
GGCCGGGGGACGGACTGGG	miR2911	277	15.3915	338	24.0229	0.004936	0.640698	Down	peu-miR2911
GGCCGGGGGACGGACTGGGAA	miR2911	242	13.4467	226	16.0627	0.030795	0.837139	unchanged	peu-miR2911
CGGCCGGGGGACGGACTGGGA	miR2911	236	13.1133	159	11.3007	0.069653	1.16039	unchanged	peu-miR2911
CCGGGGGACGGACTGGGAA	miR2911	225	12.5021	130	9.23959	0.072098	1.3531	unchanged	peu-miR2911
GGCCGGGGGACGGACTGGGA	miR2911	217	12.0576	225	15.9916	0.024597	0.753994	unchanged	peu-miR2911
GCCGGCCGGGGGACGGGCTGGG	miR2911	160	8.89037	99	7.03631	0.086813	1.2635	unchanged	peu-miR2911
GCCGCCGGGGGACGGACTGGG	miR2911	101	5.61205	48	3.41154	0.097291	1.64502	unchanged	peu-miR2911
CGGCCGGGGGACGGACTGG	miR2911	85	4.72301	71	5.04624	0.10012	0.935947	unchanged	peu-miR2911
GCCGGCCGGGGGACGGCCTGGGA	miR2911	75	4.16736	57	4.05121	0.112938	1.02867	unchanged	peu-miR2911
CGGCCGGGGGACGGACTGGGAA	miR2911	66	3.66728	33	2.34544	0.125709	1.56358	unchanged	peu-miR2911
CCGGCCGGGGGACGGACTGGGAA	miR2911	61	3.38946	23	1.6347	0.149325	2.07345	unchanged	peu-miR2911
CCGGCCGGGGGACGGACTGGGA	miR2911	54	3.0005	33	2.34544	0.149325	1.27929	unchanged	peu-miR2911
GCCGGCCGGGGGACGGGCTGGGA	miR2911	37	2.0559	25	1.77685	0.159639	1.15705	unchanged	peu-miR2911
GGCCGGGGGACGGACTGG	miR2911	34	1.8892	47	3.34047	0.116741	0.565551	unchanged	peu-miR2911
GCCGGGGGACGGACTGGGAAC	miR2911	32	1.77807	33	2.34544	0.159639	0.7581	unchanged	peu-miR2911
GCCGGCCGGGGGACGGGCTGGGAA	miR2911	31	1.72251	10	0.710738	0.181918	2.42355	unchanged	peu-miR2911
GGCCGGGGGACGGACTGGGAAC	miR2911	31	1.72251	46	3.26939	0.116741	0.526859	unchanged	peu-miR2911
GCGGCCGGGGGACGGACTGGG	miR2911	24	1.33356	15	1.06611	0.216093	1.25087	unchanged	peu-miR2911
CCCGGGGGACGGACTGGG	miR2911	18	1.00017	2	0.142148	0.246251	7.03612	unchanged	peu-miR2911
ACCGGCCGGGGGACGGACTGGGA	miR2911	16	0.889037	13	0.923959	0.216093	0.962204	unchanged	peu-miR2911
GCTGGCCGGGGGACGGACTGGGA	miR2911	16	0.889037	6	0.426443	0.246251	2.08478	unchanged	peu-miR2911
GTCGGCCGGGGGACGGACTGGGA	miR2911	15	0.833473	20	1.42148	0.216093	0.586343	unchanged	peu-miR2911
CCGGGGGACGGACTGGTA	miR2911	15	0.833473	2	0.142148	0.246251	5.86343	unchanged	peu-miR2911
GCCTGCCGGGGGACGGACTGGGA	miR2911	14	0.777908	20	1.42148	0.216093	0.547254	unchanged	peu-miR2911
ACGGGGGACGGACTGGGA	miR2911	14	0.777908	6	0.426443	0.246251	1.82418	unchanged	peu-miR2911
GCCGGGGGACGGACTGGTA	miR2911	13	0.722343	4	0.284295	0.246251	2.54082	unchanged	peu-miR2911
TCCGGCCGGGGGACGGACTGGGA	miR2911	12	0.666778	15	1.06611	0.216093	0.625433	unchanged	peu-miR2911
GCCGACCGGGGGACGGACTGGGA	miR2911	12	0.666778	9	0.639664	0.216093	1.04239	unchanged	peu-miR2911
GCCGCCGGGGGACGGACTGGGA	miR2911	12	0.666778	8	0.56859	0.216093	1.17269	unchanged	peu-miR2911
CCCGGCCGGGGGACGGACTGGGA	miR2911	11	0.611213	6	0.426443	0.246251	1.43328	unchanged	peu-miR2911
GCCGGGGGACGGACTGGCA	miR2911	10	0.555648	2	0.142148	0.246251	3.90895	unchanged	peu-miR2911
GACGGCCGGGGGACGGACTGGGA	miR2911	9	0.500084	13	0.923959	0.216093	0.54124	unchanged	peu-miR2911
GTTGGGGGCTCGAAGACGATCAGA	miR2916	4812	267.378	1885	133.974	2e-06	1.99574	Up	peu-miR2916
GGGGCTCGAAGACGATCAGA	miR2916	2249	124.965	1224	86.9943	0.017222	1.43648	unchanged	peu-miR2916
GTTGGGGGCTCGAAGACGATCAGATA	miR2916	1426	79.2355	580	41.2228	0.003202	1.92213	Up	peu-miR2916
GGGGCTCGAAGACGATCAGATA	miR2916	988	54.8981	617	43.8525	0.035085	1.25188	unchanged	peu-miR2916
GGGGGCTCGAAGACGATCAGA	miR2916	930	51.6753	446	31.6989	0.022016	1.63019	Up	peu-miR2916
GTTGGGGGCTCGAAGACGATCAGAT	miR2916	592	32.8944	243	17.2709	0.018848	1.90461	Up	peu-miR2916
AGTTGGGGGCTCGAAGACGATCAGAT	miR2916	470	26.1155	185	13.1487	0.023916	1.98617	Up	peu-miR2916
GGGCTCGAAGACGATCAGAT	miR2916	357	19.8366	293	20.8246	0.034831	0.952557	unchanged	peu-miR2916
TGGGGGCTCGAAGACGATCA	miR2916	349	19.3921	211	14.9966	0.059984	1.2931	unchanged	peu-miR2916
TGGGGGCTCGAAGACGATCAGA	miR2916	347	19.281	187	13.2908	0.058317	1.4507	unchanged	peu-miR2916
GGGGGCTCGAAGACGATCAGATA	miR2916	337	18.7254	219	15.5652	0.057573	1.20303	unchanged	peu-miR2916
GGGGCTCGAAGACGATCAGAT	miR2916	311	17.2807	352	25.018	0.00691	0.69073	unchanged	peu-miR2916
TGGGGGCTCGAAGACGATCAG	miR2916	277	15.3915	154	10.9454	0.067908	1.40621	unchanged	peu-miR2916
GGGGGCTCGAAGACGATCAGAT	miR2916	176	9.77941	274	19.4742	0.004343	0.502172	Down	peu-miR2916
TTGGGGGCTCGAAGACGATCAGA	miR2916	158	8.77924	106	7.53382	0.080943	1.16531	unchanged	peu-miR2916
GGGGGCTCGAAGACGATCAGATAC	miR2916	98	5.44535	88	6.25449	0.080537	0.870631	unchanged	peu-miR2916
TGGGGGCTCGAAGACGATCAGATA	miR2916	82	4.55632	40	2.84295	0.115569	1.60267	unchanged	peu-miR2916
GGGGCTCGAAGACGATCAGATAC	miR2916	78	4.33406	86	6.11235	0.065227	0.709066	unchanged	peu-miR2916
TTGGGGGCTCGAAGACGATCAGATA	miR2916	45	2.50042	36	2.55866	0.131037	0.977238	unchanged	peu-miR2916
TGGGGGCTCGAAGACGATCAGAT	miR2916	43	2.38929	69	4.90409	0.047196	0.487203	Down	peu-miR2916
TTGGGGGCTCGAAGACGATCAGAT	miR2916	39	2.16703	36	2.55866	0.116741	0.84694	unchanged	peu-miR2916
TGGGGGCTCGAAGACGATCAGATAC	miR2916	20	1.1113	22	1.56362	0.142222	0.710719	unchanged	peu-miR2916
TTGGGGGCTCGAAGACGATCAGATAC	miR2916	8	0.444519	12	0.852886	0.192516	0.521194	unchanged	peu-miR2916
TGGGGGCTCGAAGACGATCAGATACC	miR2916	7	0.388954	18	1.27933	0.192516	0.30403	unchanged	peu-miR2916
TGGGAGCTCGAGGCGATCGGA	miR3444	1179	65.5109	294	20.8957	2.8e-05	3.13514	Up	aly-miR3444
TCTGGGAGCTCGAGGCGATCG	miR3444	221	12.2798	88	6.25449	0.056758	1.96336	unchanged	aly-miR3444
TTACCTATGCCACCCATTCCTT	miR3633a*	149	8.27916	76	5.40161	0.090392	1.53272	unchanged	vvi-miR3633a*
GTTCCCATGCCACCCATTTCTA	miR3633b*	16	0.889037	22	1.56362	0.142222	0.568575	unchanged	vvi-miR3633b*
AAGCTCAGGAGGGATAGCGCC	miR390a	1109	61.6214	1035	73.5614	0.001447	0.837687	unchanged	ath-miR390a
AGCTCAGGAGGGATAGCGCC	miR390a	65	3.61171	36	2.55866	0.128699	1.41157	unchanged	ath-miR390a
AAGCTCAGGAGGGATAGCGC	miR390a	14	0.777908	7	0.497517	0.246251	1.56358	unchanged	ath-miR390a
AAACTCAGGATGGATAGCGCC	miR390a	13	0.722343	18	1.27933	0.216093	0.564627	unchanged	ath-miR390a
AAAGCTCAGGAGGGATAGCGC	miR390a	11	0.611213	16	1.13718	0.216093	0.537481	unchanged	ath-miR390a
CGCTATCCATCCTGAGTTTCA	miR390a*	23	1.27799	22	1.56362	0.142222	0.817327	unchanged	aly-miR390a*
CAGCTCAGGAGGGATAGACAA	miR390b	294	16.3361	124	8.81315	0.052347	1.8536	unchanged	gma-miR390b
ACAGCTCAGGAGGGATAGACA	miR390b	18	1.00017	5	0.355369	0.246251	2.81445	unchanged	gma-miR390b
AAAGCTCAGGTAGGATAGCAC	miR390b	16	0.889037	6	0.426443	0.246251	2.08478	unchanged	gma-miR390b
AACAGCTCAGGAGGGATAGAC	miR390b	10	0.555648	7	0.497517	0.246251	1.11684	unchanged	gma-miR390b
TTGGCAGGGAGATAGTGACCA	miR391	98	5.44535	90	6.39664	0.080537	0.851283	unchanged	ath-miR391
TTCCAAAGGGATCGCATTGATC	miR393	89	4.94527	40	2.84295	0.115569	1.73948	unchanged	csi-miR393
TTCCAAAGGGATCGCATTGAT	miR393	36	2.00033	17	1.20825	0.181918	1.65556	unchanged	csi-miR393
ATCATGCGATCCCTTCGGAAT	miR393a*	37	2.0559	34	2.41651	0.159639	0.850772	unchanged	zma-miR393a*
TCATGCGATCCCTTCGGAAT	miR393b	14	0.777908	5	0.355369	0.246251	2.18901	unchanged	osa-miR393b-3p
TTCCAAAGGGATCGCATTGATT	miR393b	12	0.666778	16	1.13718	0.216093	0.586343	unchanged	osa-miR393b
TCCAAAGGGATCGCATTGATTT	miR393b	10	0.555648	4	0.284295	0.246251	1.95448	unchanged	osa-miR393b
TCATGCGATCCCTTCGGAATT	miR393b*	567	31.5053	316	22.4593	0.043286	1.40277	unchanged	aly-miR393b*
GGAGTGGGAGTGGGAGTAGGGTGT	miR3948	334	18.5587	235	16.7023	0.053494	1.11114	unchanged	csi-miR3948
GGAGTGGGAGTGGGAGTAGGTTGT	miR3948	315	17.5029	236	16.7734	0.050305	1.04349	unchanged	csi-miR3948
AGGAGTGTGGAGTGGGAGTGGGAG	miR3948	276	15.3359	278	19.7585	0.017206	0.776166	unchanged	csi-miR3948
TAGGAGTGTGGAGTGGGAGTGGGA	miR3948	247	13.7245	131	9.31067	0.066476	1.47406	unchanged	csi-miR3948
TGGGAGTGTGGAGTGGGAGTGGGA	miR3948	237	13.1689	164	11.6561	0.063669	1.12978	unchanged	csi-miR3948
GGATTGGGAGTGTGGAGTGGGAG	miR3948	205	11.3908	233	16.5602	0.013574	0.687842	unchanged	csi-miR3948
GGGAGTGTGGAGTGGGAGTGGGAG	miR3948	178	9.89054	159	11.3007	0.055675	0.875212	unchanged	csi-miR3948
GTGGAGTGGGAGTGGGAGTAGGTT	miR3948	166	9.22376	134	9.52389	0.059215	0.968487	unchanged	csi-miR3948
GGAGTGGGAGTGAGAGTAGGGTGT	miR3948	156	8.66812	135	9.59496	0.059215	0.903403	unchanged	csi-miR3948
GTGGAGTGGGAGTGAGAGTAGGTT	miR3948	145	8.0569	101	7.17845	0.087009	1.12237	unchanged	csi-miR3948
TTGGAGTGGGGAGTGGGAGTGGGA	miR3948	128	7.1123	63	4.47765	0.094121	1.5884	unchanged	csi-miR3948
TGGAGTGGGAGTGGGAGTAGGGTG	miR3948	123	6.83448	40	2.84295	0.078004	2.40401	unchanged	csi-miR3948
GTGGAGTGGGAGTGGGAGTAGGGT	miR3948	115	6.38996	57	4.05121	0.106721	1.5773	unchanged	csi-miR3948
GGAGTGGGAGTAGGAGTAGGGTGT	miR3948	113	6.27883	92	6.53879	0.073663	0.960243	unchanged	csi-miR3948
GTGGAGTGGGAGTGAGAGTAGGGT	miR3948	103	5.72318	57	4.05121	0.106721	1.41271	unchanged	csi-miR3948
TGGAGTGGGAGTGAGAGTAGGGTG	miR3948	89	4.94527	49	3.48262	0.115569	1.41999	unchanged	csi-miR3948
GGAGTGAGAGTGGGAGTAGGTTGT	miR3948	88	4.88971	47	3.34047	0.115569	1.46378	unchanged	csi-miR3948
TGGAGTGGGGAGTGGGAGTGGGAC	miR3948	84	4.66745	51	3.62476	0.114092	1.28766	unchanged	csi-miR3948
GGAGTGGGAGTGGGAGTGGGAGTA	miR3948	84	4.66745	48	3.41154	0.115569	1.36813	unchanged	csi-miR3948
GAGTGGGAGTGGGAGTAGGGTGTT	miR3948	83	4.61188	63	4.47765	0.114092	1.02998	unchanged	csi-miR3948
TGGAGTGAGGAGTGGGAGTGGGAC	miR3948	83	4.61188	47	3.34047	0.115569	1.38061	unchanged	csi-miR3948
GGAGTGGGAGTAGGAGTAGGTTGT	miR3948	82	4.55632	59	4.19335	0.114092	1.08656	unchanged	csi-miR3948
TGGAGTGGGAGTGGGAGTGGGAGT	miR3948	81	4.50075	46	3.26939	0.115569	1.37663	unchanged	csi-miR3948
GGAGTGGGAGTGGGAGTAGGGTG	miR3948	80	4.44519	47	3.34047	0.128699	1.33071	unchanged	csi-miR3948
TGAGAGTGTGGAGTGGGAGTGGGA	miR3948	76	4.22293	49	3.48262	0.128699	1.21257	unchanged	csi-miR3948
AGTGGGAGTGGGAGTAGGGTGTT	miR3948	74	4.1118	40	2.84295	0.128699	1.44631	unchanged	csi-miR3948
TGGAGTGGGAGTGAGAGTAGGTT	miR3948	67	3.72284	53	3.76691	0.112938	0.988302	unchanged	csi-miR3948
GAGTGGGAGTGAGAGTAGGGTGTT	miR3948	61	3.38946	32	2.27436	0.149325	1.49029	unchanged	csi-miR3948
GGAGTGGGAGTGAGAGTAGGTTGT	miR3948	60	3.33389	34	2.41651	0.149325	1.37963	unchanged	csi-miR3948
TTGGAGTGAGGAGTGGGAGTGGGA	miR3948	58	3.22276	28	1.99007	0.149325	1.61942	unchanged	csi-miR3948
GAGTGGGAGTGGGAGTAGGGTGT	miR3948	57	3.1672	32	2.27436	0.149325	1.39256	unchanged	csi-miR3948
GGAGTGTGGAGTGGGAGTGAGAGT	miR3948	56	3.11163	44	3.12725	0.131037	0.995006	unchanged	csi-miR3948
TGGAGTGGGAGTGGGAGTAGGTT	miR3948	55	3.05607	37	2.62973	0.131037	1.16212	unchanged	csi-miR3948
GAGTGTGGAGTGGAAGTAGGGTGT	miR3948	54	3.0005	34	2.41651	0.149325	1.24167	unchanged	csi-miR3948
GGAGTGTGGAGTGGGAGTGGGAGT	miR3948	50	2.77824	49	3.48262	0.131037	0.797746	unchanged	csi-miR3948
AGGAGTGTGGAGTGGGAGTGGGA	miR3948	49	2.72268	47	3.34047	0.131037	0.815058	unchanged	csi-miR3948
GGAGTGGGAGTGGGAGTAGGTTG	miR3948	49	2.72268	31	2.20329	0.149325	1.23573	unchanged	csi-miR3948
GGAGTGGGAGTGGAAGTAGGTTGT	miR3948	47	2.61155	38	2.7008	0.131037	0.966952	unchanged	csi-miR3948
GAAGTGGGAGTGGGAGTAGGGTGT	miR3948	47	2.61155	19	1.3504	0.136131	1.9339	unchanged	csi-miR3948
TGGGAGTGGGAGTGGGAGTAGGTT	miR3948	47	2.61155	18	1.27933	0.136131	2.04134	unchanged	csi-miR3948
GGAGTGGGGAGTGGGAGTGGGAC	miR3948	46	2.55598	36	2.55866	0.131037	0.998955	unchanged	csi-miR3948
GAGTGTGGAGTGGGAGTGGGAGTG	miR3948	43	2.38929	35	2.48758	0.159639	0.960486	unchanged	csi-miR3948
GGAGTGGGAGTGAGAGTATGGTGT	miR3948	42	2.33372	48	3.41154	0.116741	0.684067	unchanged	csi-miR3948
GGAGTGGGAGTGGGAGTGGGAGT	miR3948	41	2.27816	17	1.20825	0.181918	1.8855	unchanged	csi-miR3948
TGGAGTGGGGAGTGGGAGTGGGAA	miR3948	39	2.16703	28	1.99007	0.159639	1.08892	unchanged	csi-miR3948
TGGAGTGGGAGTGAGGAGTATGGA	miR3948	38	2.11146	7	0.497517	0.138204	4.24401	unchanged	csi-miR3948
GAGTGTGGAGTGGGAGTAGGAGTA	miR3948	37	2.0559	39	2.77188	0.116741	0.741699	unchanged	csi-miR3948
GGAGTGGGAGTGAGAGTAGGATGT	miR3948	37	2.0559	42	2.9851	0.116741	0.68872	unchanged	csi-miR3948
GGAGTGGGAGTGGGAGTAGATTGT	miR3948	37	2.0559	17	1.20825	0.181918	1.70154	unchanged	csi-miR3948
TGTGGAGTGGGAGTGGGAGTAGGT	miR3948	37	2.0559	16	1.13718	0.181918	1.80789	unchanged	csi-miR3948
GGAGTGAGAGTGGGAGTAGGGTGT	miR3948	37	2.0559	23	1.6347	0.159639	1.25766	unchanged	csi-miR3948
GTGGAGTGGGAGTGGGAGTGGGAG	miR3948	36	2.00033	23	1.6347	0.159639	1.22367	unchanged	csi-miR3948
GGGAGTGTGGAGTGGGAGTGGGA	miR3948	35	1.94477	24	1.70577	0.159639	1.14011	unchanged	csi-miR3948
TGGAGTGGGAAGTGGGAGTGGGAC	miR3948	35	1.94477	29	2.06114	0.159639	0.943541	unchanged	csi-miR3948
GAGTGGGAGTGGGAGTAGGTTGT	miR3948	35	1.94477	7	0.497517	0.138204	3.90895	unchanged	csi-miR3948
GAGTGGGAGTGAGAGTAGGGTGT	miR3948	34	1.8892	28	1.99007	0.159639	0.949317	unchanged	csi-miR3948
GGGAGTGGGAGTGGGAGTAGGTT	miR3948	33	1.83364	37	2.62973	0.116741	0.697273	unchanged	csi-miR3948
GAGTGGGAGTGGGAGTAGGTTGTT	miR3948	31	1.72251	19	1.3504	0.181918	1.27555	unchanged	csi-miR3948
AGGAGTGTGGAGTGGGAGTAGGAG	miR3948	31	1.72251	56	3.98013	0.076833	0.432777	unchanged	csi-miR3948
GTGGAGTGGGAGTGTGAGTAGGTT	miR3948	30	1.66695	33	2.34544	0.159639	0.710719	unchanged	csi-miR3948
TGGAGTGAGGAGTGGGAGTGGGAA	miR3948	30	1.66695	24	1.70577	0.159639	0.977238	unchanged	csi-miR3948
GGAGTGGAAGTGGGAGTAGGGTAT	miR3948	29	1.61138	18	1.27933	0.181918	1.25955	unchanged	csi-miR3948
GGAGTGGGAGTGGGAGTATGGTGT	miR3948	29	1.61138	22	1.56362	0.159639	1.03054	unchanged	csi-miR3948
GTGGAGTGGGAGTGGGAGTATGGT	miR3948	29	1.61138	12	0.852886	0.181918	1.88933	unchanged	csi-miR3948
GAGTGGGAGTAGGAGTAGGGTGTT	miR3948	28	1.55582	8	0.56859	0.181918	2.73627	unchanged	csi-miR3948
GTGGAGTGGGAGTAGGAGTAGGGT	miR3948	28	1.55582	22	1.56362	0.159639	0.995006	unchanged	csi-miR3948
GGAGTGGGAGTGGGAGTAGAGTGT	miR3948	28	1.55582	11	0.781812	0.181918	1.99001	unchanged	csi-miR3948
TGGAGTGGGAGTAGGAGTAGGGTG	miR3948	28	1.55582	16	1.13718	0.181918	1.36813	unchanged	csi-miR3948
AGAGTGGGAGTGAGAGTAGGGTGT	miR3948	27	1.50025	17	1.20825	0.181918	1.24167	unchanged	csi-miR3948
GGAGTGGGAGTGGGAGTGGGAGTG	miR3948	27	1.50025	17	1.20825	0.181918	1.24167	unchanged	csi-miR3948
TGGAGTGGAAGTGGGAGTAGGGTA	miR3948	27	1.50025	11	0.781812	0.181918	1.91894	unchanged	csi-miR3948
TGGAGTGGGGAGTGGGAGAGGGAC	miR3948	26	1.44469	15	1.06611	0.216093	1.3551	unchanged	csi-miR3948
GTGGAGTGGGAGTGGAAGTAGGTT	miR3948	26	1.44469	13	0.923959	0.216093	1.56358	unchanged	csi-miR3948
GGAGTGGGAGTGGGAGTAAGGTGT	miR3948	26	1.44469	25	1.77685	0.142222	0.813062	unchanged	csi-miR3948
GGAGTGGGAGTGGGAGTAGGATGT	miR3948	26	1.44469	11	0.781812	0.216093	1.84787	unchanged	csi-miR3948
GGAGTGGGAGTAGGAGTAGGGTG	miR3948	26	1.44469	34	2.41651	0.142222	0.59784	unchanged	csi-miR3948
TGTGGAGTGGGAGTGAGAGTAGGG	miR3948	25	1.38912	6	0.426443	0.246251	3.25746	unchanged	csi-miR3948
GTGGAGTGGGAGTGAGAGTATGGT	miR3948	25	1.38912	8	0.56859	0.216093	2.4431	unchanged	csi-miR3948
GGGAGTGGGAGTGGGAGTAGGAGT	miR3948	25	1.38912	8	0.56859	0.216093	2.4431	unchanged	csi-miR3948
TGGGAGTGTGGAGTGGGAGTAGGT	miR3948	24	1.33356	12	0.852886	0.216093	1.56358	unchanged	csi-miR3948
TGTGGAGTGGGAGTGAGAGTAGGT	miR3948	23	1.27799	12	0.852886	0.216093	1.49843	unchanged	csi-miR3948
GAGTGTGGAGTGGGAGTATGGTGT	miR3948	23	1.27799	11	0.781812	0.216093	1.63465	unchanged	csi-miR3948
GGAGTGGGAGTGGAAGTAGGGTGT	miR3948	23	1.27799	25	1.77685	0.142222	0.719247	unchanged	csi-miR3948
GGAGTGGGAGTAGGAGTAGGATGT	miR3948	22	1.22243	19	1.3504	0.216093	0.905231	unchanged	csi-miR3948
GTGGAGTGAGAGTGGGAGTAGGTT	miR3948	22	1.22243	17	1.20825	0.216093	1.01173	unchanged	csi-miR3948
GGAGTGAGAGTGGGAGTAGGTTG	miR3948	22	1.22243	10	0.710738	0.216093	1.71994	unchanged	csi-miR3948
GTGGAGTGGGAGTGGGAGTAAGGT	miR3948	22	1.22243	8	0.56859	0.216093	2.14992	unchanged	csi-miR3948
TGGGAGTGGGAGTGGGAGTAGGGT	miR3948	22	1.22243	4	0.284295	0.246251	4.29985	unchanged	csi-miR3948
TGGAGTGGGAGTGGGAGTAGGTTG	miR3948	22	1.22243	10	0.710738	0.216093	1.71994	unchanged	csi-miR3948
GAGTGTGGAGTGGGAGTAGGTTGT	miR3948	21	1.16686	19	1.3504	0.216093	0.864085	unchanged	csi-miR3948
GAGTGTGGAGTGGGAGTAGGAGT	miR3948	21	1.16686	17	1.20825	0.216093	0.965742	unchanged	csi-miR3948
GGAGTGAGAGTAGGAGTAGGGTGT	miR3948	21	1.16686	11	0.781812	0.216093	1.49251	unchanged	csi-miR3948
GGGAGTGTGGAGTGGGAGTGGG	miR3948	20	1.1113	15	1.06611	0.216093	1.04239	unchanged	csi-miR3948
GGAGTAGGAGTGGGAGTAGGTTGT	miR3948	20	1.1113	13	0.923959	0.216093	1.20276	unchanged	csi-miR3948
GAAGTGGGAGTGAGAGTAGGGTGT	miR3948	20	1.1113	12	0.852886	0.216093	1.30298	unchanged	csi-miR3948
GTGGAGTGGGAGTAGGAGTAGGTT	miR3948	20	1.1113	11	0.781812	0.216093	1.42144	unchanged	csi-miR3948
GTGGAGTGGGAGTGGGAGTAGGT	miR3948	20	1.1113	18	1.27933	0.216093	0.868656	unchanged	csi-miR3948
GGAGTGGGAGTGAGAGTAGGGTG	miR3948	20	1.1113	9	0.639664	0.216093	1.73731	unchanged	csi-miR3948
TAGGAGTGTGGAGTGGGAGTAGGA	miR3948	19	1.05573	8	0.56859	0.216093	1.85675	unchanged	csi-miR3948
TGTGGAGTGGGAGTGGGAGTAGAT	miR3948	19	1.05573	7	0.497517	0.246251	2.122	unchanged	csi-miR3948
GTGGAGTGAGAGTGAGAGTAGGGT	miR3948	19	1.05573	15	1.06611	0.216093	0.990268	unchanged	csi-miR3948
GGAGTGGGAGTGGGAGTATGTTGT	miR3948	19	1.05573	14	0.995033	0.216093	1.061	unchanged	csi-miR3948
GGGAGTGTGGAGTGGGAGTAGGTT	miR3948	19	1.05573	12	0.852886	0.216093	1.23784	unchanged	csi-miR3948
GGAGTGGAAGTGGGAGTAGGTTGT	miR3948	19	1.05573	8	0.56859	0.216093	1.85675	unchanged	csi-miR3948
GTGGAGTGGGAGTGGGAGTAGAGT	miR3948	19	1.05573	11	0.781812	0.216093	1.35037	unchanged	csi-miR3948
TTGGAGTGGAGAGTGGGAGTGGGA	miR3948	18	1.00017	27	1.91899	0.142222	0.521194	unchanged	csi-miR3948
GGAGTGAGAGTGAGAGTAGGGTGT	miR3948	18	1.00017	20	1.42148	0.216093	0.703612	unchanged	csi-miR3948
GAAGTGGGAGTGGGAGTAGGTTGT	miR3948	18	1.00017	13	0.923959	0.216093	1.08248	unchanged	csi-miR3948
GGAGTGGGAGTGTGAGTAGGTTGT	miR3948	18	1.00017	8	0.56859	0.216093	1.75903	unchanged	csi-miR3948
GGGAGTGGGAGTGGGAGTGGGAGT	miR3948	18	1.00017	7	0.497517	0.246251	2.01032	unchanged	csi-miR3948
GGAGTGAGAGTGGGAGTATGGTGT	miR3948	18	1.00017	6	0.426443	0.246251	2.34537	unchanged	csi-miR3948
GGAGTGTGGAGTGGGAGTAGGAGT	miR3948	18	1.00017	5	0.355369	0.246251	2.81445	unchanged	csi-miR3948
GGAGTGGGAGTGAGGAGTATGGA	miR3948	17	0.944602	13	0.923959	0.216093	1.02234	unchanged	csi-miR3948
TGTGGAGTGAGAGTGGGAGTAGGT	miR3948	17	0.944602	4	0.284295	0.246251	3.32261	unchanged	csi-miR3948
GGAGTGAGAGTGGGAGTAGGGTAT	miR3948	17	0.944602	16	1.13718	0.216093	0.830653	unchanged	csi-miR3948
GGAGTGGGAGTGAGAGTAAGGTGT	miR3948	17	0.944602	13	0.923959	0.216093	1.02234	unchanged	csi-miR3948
GGGAGTGTGGAGTGGGAGTAGGAG	miR3948	17	0.944602	6	0.426443	0.246251	2.21507	unchanged	csi-miR3948
GGAGTGGGAGTGGGAATAGGGTGT	miR3948	17	0.944602	11	0.781812	0.216093	1.20822	unchanged	csi-miR3948
TTGGAGTGGGAAGTGGGAGTGGGA	miR3948	16	0.889037	9	0.639664	0.216093	1.38985	unchanged	csi-miR3948
GAGTGGGAGTAGGAGTAGGGTGT	miR3948	16	0.889037	7	0.497517	0.246251	1.78695	unchanged	csi-miR3948
GGAGTGGGAGTAGGAGTAGGTTG	miR3948	16	0.889037	12	0.852886	0.216093	1.04239	unchanged	csi-miR3948
TGGAGTGGGAGTGAGAGTAGGGT	miR3948	16	0.889037	10	0.710738	0.216093	1.25087	unchanged	csi-miR3948
TGGAGTGGGAGTGAGAGTATGGTG	miR3948	16	0.889037	7	0.497517	0.246251	1.78695	unchanged	csi-miR3948
TGGAGTGGGAGTGGGAGTAGGGT	miR3948	16	0.889037	27	1.91899	0.142222	0.463283	unchanged	csi-miR3948
AGGAGTGTGGAGTGGGAGTGGG	miR3948	15	0.833473	13	0.923959	0.216093	0.902066	unchanged	csi-miR3948
GGAGTGGGAGTGGAGTGAGGGGTA	miR3948	15	0.833473	8	0.56859	0.216093	1.46586	unchanged	csi-miR3948
GTGGATTTGGGAGTGGGAGTAGGT	miR3948	15	0.833473	6	0.426443	0.246251	1.95448	unchanged	csi-miR3948
TGGAGTGGGAGTGAGAGTGGGAGT	miR3948	15	0.833473	11	0.781812	0.216093	1.06608	unchanged	csi-miR3948
TGTGGAGTGGGAGTGGGAGTAGGG	miR3948	15	0.833473	3	0.213221	0.246251	3.90895	unchanged	csi-miR3948
GGAGTGGGAGTGGGAGTAGGGGGT	miR3948	15	0.833473	8	0.56859	0.216093	1.46586	unchanged	csi-miR3948
TGGAGTGGGAGTGAGAGTAGGTTG	miR3948	15	0.833473	9	0.639664	0.216093	1.30298	unchanged	csi-miR3948
TGGAGTGGGAGTGAGAGTAAGGTG	miR3948	15	0.833473	3	0.213221	0.246251	3.90895	unchanged	csi-miR3948
GGAGTGTGGAGTGGGAGTGAGAG	miR3948	14	0.777908	13	0.923959	0.216093	0.841929	unchanged	csi-miR3948
TGGGAGTGTGGAGTGGGAGTGGG	miR3948	14	0.777908	7	0.497517	0.246251	1.56358	unchanged	csi-miR3948
GAGTGGGAGTGGGAGTGGGAGTGG	miR3948	14	0.777908	6	0.426443	0.246251	1.82418	unchanged	csi-miR3948
GGAGTAGGAGTGAGAGTAGGGTGT	miR3948	14	0.777908	19	1.3504	0.216093	0.576056	unchanged	csi-miR3948
GGAGTGGGAGTGGCAGTAGGATGT	miR3948	14	0.777908	11	0.781812	0.216093	0.995006	unchanged	csi-miR3948
GGAGTGGGAGTGGGAGCAGGTTGT	miR3948	14	0.777908	11	0.781812	0.216093	0.995006	unchanged	csi-miR3948
GTAGAGTGGGAGTGGGAGTGGGAG	miR3948	14	0.777908	10	0.710738	0.216093	1.09451	unchanged	csi-miR3948
TGGAGTGGGGAGTGGGAGTGGGAG	miR3948	14	0.777908	16	1.13718	0.216093	0.684067	unchanged	csi-miR3948
TGGAGTGGGAGTGGGAGTAAGGTG	miR3948	14	0.777908	5	0.355369	0.246251	2.18901	unchanged	csi-miR3948
TGTGAGTGTGGAGTGGGAGTGGGA	miR3948	13	0.722343	12	0.852886	0.216093	0.84694	unchanged	csi-miR3948
GAGTGGGAGTGGGAGTGGGAGTAG	miR3948	13	0.722343	10	0.710738	0.216093	1.01633	unchanged	csi-miR3948
GGAGTGGAGAGTGGGAGTGGGAGT	miR3948	13	0.722343	6	0.426443	0.246251	1.69388	unchanged	csi-miR3948
GAGTGGGAGTGGGAGTAAGGTGTT	miR3948	13	0.722343	4	0.284295	0.246251	2.54082	unchanged	csi-miR3948
GAGTGGGAGTGAGAGTAGGTTGT	miR3948	13	0.722343	3	0.213221	0.246251	3.38776	unchanged	csi-miR3948
GGAGTGGGAGTGGGAGTAGAGTAT	miR3948	13	0.722343	9	0.639664	0.216093	1.12925	unchanged	csi-miR3948
GGAGTGAGAGTGGGAGTAGGGTA	miR3948	13	0.722343	13	0.923959	0.216093	0.781791	unchanged	csi-miR3948
GTGGAGTGAGAGTGGGAGTAGGGT	miR3948	13	0.722343	10	0.710738	0.216093	1.01633	unchanged	csi-miR3948
GTGGAGTGGGAGTGGGAGTAGGG	miR3948	13	0.722343	10	0.710738	0.216093	1.01633	unchanged	csi-miR3948
GAGTGGGAGTGGAAGTAGGGTGTT	miR3948	12	0.666778	12	0.852886	0.216093	0.781791	unchanged	csi-miR3948
TGGAGTGGGAGTGAGGAGTGTGA	miR3948	12	0.666778	8	0.56859	0.216093	1.17269	unchanged	csi-miR3948
GGAGTGGGAGTGGGAGTAAGGTAT	miR3948	12	0.666778	15	1.06611	0.216093	0.625433	unchanged	csi-miR3948
TGGGAGTGGGAGTGTGAGTAGGTT	miR3948	12	0.666778	7	0.497517	0.246251	1.34021	unchanged	csi-miR3948
ATGGAGTGGGAGTGAGAGTAGGTT	miR3948	12	0.666778	4	0.284295	0.246251	2.34537	unchanged	csi-miR3948
TGGAGTGGGAGTGAGGAGTGCGTA	miR3948	12	0.666778	4	0.284295	0.246251	2.34537	unchanged	csi-miR3948
GTGGAGTGGAAGTGGGAGTAGGTT	miR3948	12	0.666778	2	0.142148	0.246251	4.69074	unchanged	csi-miR3948
TGGAGTGGAGAGTGGGAGTGGGAC	miR3948	12	0.666778	1	0.0710738	0.246251	9.38149	unchanged	csi-miR3948
TGGAGTGTGGAGTGGGAGTGGGAG	miR3948	12	0.666778	13	0.923959	0.216093	0.721653	unchanged	csi-miR3948
GGAGTGGGAGTGGGAGTAGGAGTA	miR3948	12	0.666778	8	0.56859	0.216093	1.17269	unchanged	csi-miR3948
TGGAGTGGGAGTGTGGAGTGGGAG	miR3948	12	0.666778	5	0.355369	0.246251	1.8763	unchanged	csi-miR3948
TGGAGTGGAGAGTGGGAGTGGGAG	miR3948	12	0.666778	4	0.284295	0.246251	2.34537	unchanged	csi-miR3948
TGGAGTGGGAGTGGGAGTATGGTG	miR3948	12	0.666778	3	0.213221	0.246251	3.12716	unchanged	csi-miR3948
GGAGTGAGGAGTGGGAGTGGGAC	miR3948	11	0.611213	12	0.852886	0.216093	0.716642	unchanged	csi-miR3948
TGTGGAGTGGGAGTGGGAGTGGGA	miR3948	11	0.611213	9	0.639664	0.216093	0.955522	unchanged	csi-miR3948
TTGGAGTGTGGAGTGGGAGTGGGA	miR3948	11	0.611213	3	0.213221	0.246251	2.86657	unchanged	csi-miR3948
GAGTGGGAGTGGGAGTGGGAGTA	miR3948	11	0.611213	2	0.142148	0.246251	4.29985	unchanged	csi-miR3948
AGGAGTGTGGAGTGGGAGTATGGT	miR3948	11	0.611213	18	1.27933	0.216093	0.477761	unchanged	csi-miR3948
TGGAGTGGGAGTGAGGAGTGTGG	miR3948	11	0.611213	13	0.923959	0.216093	0.661515	unchanged	csi-miR3948
GTGGAGTGAGAGTGGGAGTATGGT	miR3948	11	0.611213	12	0.852886	0.216093	0.716642	unchanged	csi-miR3948
GGAGTGGGAGTGAGAGTAGAGTGT	miR3948	11	0.611213	7	0.497517	0.246251	1.22853	unchanged	csi-miR3948
TGGGAGTGGGAGTGGGAGTGGGAC	miR3948	11	0.611213	1	0.0710738	0.246251	8.5997	unchanged	csi-miR3948
TGGAGTGGGAGTGGAAGTAGGTT	miR3948	11	0.611213			0.246251	#DIV/0!	unchanged	csi-miR3948
TGGAGTGGGAGTGGGAGTGAGAGT	miR3948	11	0.611213	13	0.923959	0.216093	0.661515	unchanged	csi-miR3948
GGAGTAGGAGTGGGAGTAGGGTGT	miR3948	11	0.611213	12	0.852886	0.216093	0.716642	unchanged	csi-miR3948
GGAGTGGGAGTGGGAGTAGGGTAT	miR3948	11	0.611213	8	0.56859	0.216093	1.07496	unchanged	csi-miR3948
TGGGAGTGGGAGTGGGAGTGGGAG	miR3948	11	0.611213	7	0.497517	0.246251	1.22853	unchanged	csi-miR3948
GTGGAGTGGGAGTGGGAGTAGGGA	miR3948	11	0.611213	4	0.284295	0.246251	2.14992	unchanged	csi-miR3948
GGAGTGTGAGTGGGAGTAGGTTG	miR3948	11	0.611213	1	0.0710738	0.246251	8.5997	unchanged	csi-miR3948
TGGAGTGGGAGTAGGAGTAGGGT	miR3948	11	0.611213	8	0.56859	0.216093	1.07496	unchanged	csi-miR3948
GGAGTGAGAGTGGGAGTAGGGTG	miR3948	11	0.611213	4	0.284295	0.246251	2.14992	unchanged	csi-miR3948
TGGAGTGGGAGTGGAAGTAGGGTG	miR3948	11	0.611213	3	0.213221	0.246251	2.86657	unchanged	csi-miR3948
GGAGTGGGAGTGTGGAGTGGGAGT	miR3948	10	0.555648	14	0.995033	0.216093	0.558422	unchanged	csi-miR3948
GGGAGTGTGGAGTGGGAGTGGGAGT	miR3948	10	0.555648	10	0.710738	0.216093	0.781791	unchanged	csi-miR3948
TGGGAGTGTGGAGTGGGAGTAGGA	miR3948	10	0.555648	3	0.213221	0.246251	2.60597	unchanged	csi-miR3948
GAGTGGGAGTGGGAGTATGGTGTT	miR3948	10	0.555648	2	0.142148	0.246251	3.90895	unchanged	csi-miR3948
GTGGAGTAGGAGTGGGAGTAGGTT	miR3948	10	0.555648	13	0.923959	0.216093	0.601378	unchanged	csi-miR3948
TGGGAGTGGGAGTAGGAGTAGGTT	miR3948	10	0.555648	12	0.852886	0.216093	0.651492	unchanged	csi-miR3948
GTGGAGTGGGAGTGGGAGTAGGAA	miR3948	10	0.555648	10	0.710738	0.216093	0.781791	unchanged	csi-miR3948
GTGGAGTGGGAGTGGGAGCAGGTT	miR3948	10	0.555648	7	0.497517	0.246251	1.11684	unchanged	csi-miR3948
GAGTGTGGAGTGGGAGTAGGGTGT	miR3948	10	0.555648	6	0.426443	0.246251	1.30298	unchanged	csi-miR3948
GTGGAGTGGGAATGGGAGTATGGT	miR3948	10	0.555648	3	0.213221	0.246251	2.60597	unchanged	csi-miR3948
GCAGTGGGAGTGGGAGTAGGGTGT	miR3948	10	0.555648	4	0.284295	0.246251	1.95448	unchanged	csi-miR3948
GTGGAGTGGGAGTGGGAGTAGGTA	miR3948	10	0.555648	4	0.284295	0.246251	1.95448	unchanged	csi-miR3948
TGGAGTGGGAGTAGGAGTAGGTT	miR3948	10	0.555648	4	0.284295	0.246251	1.95448	unchanged	csi-miR3948
GGATTGGGAGTGTGGAGTAGGAGT	miR3948	9	0.500084	12	0.852886	0.216093	0.586343	unchanged	csi-miR3948
GGAGTAGAAGTGGGAGTAGGGTGT	miR3948	9	0.500084	17	1.20825	0.216093	0.413889	unchanged	csi-miR3948
GGAGTGTGGAGTGGGAGTGGGAG	miR3948	9	0.500084	11	0.781812	0.216093	0.639647	unchanged	csi-miR3948
GGAGTGGAAGTGGGAGTAGGGTA	miR3948	9	0.500084	16	1.13718	0.216093	0.439757	unchanged	csi-miR3948
GGAGTGGGAGTGGGAGTATGGTG	miR3948	9	0.500084	12	0.852886	0.216093	0.586343	unchanged	csi-miR3948
TGGAGTGGGAGTGGGAGTGGGAG	miR3948	9	0.500084	10	0.710738	0.216093	0.703612	unchanged	csi-miR3948
GTGGAGTGGGAGTGGGAGTAG	miR3948	8	0.444519	22	1.56362	0.08447	0.284288	unchanged	csi-miR3948
GGAGTGGGAGTGGGAGTAGGTCGT	miR3948	8	0.444519	15	1.06611	0.192516	0.416955	unchanged	csi-miR3948
TGGAGTGGGGAGTGGGAGTGGGAT	miR3948	8	0.444519	14	0.995033	0.192516	0.446738	unchanged	csi-miR3948
GGAGTGTGAGTGGGAGTAGGTTGT	miR3948	8	0.444519	13	0.923959	0.192516	0.481102	unchanged	csi-miR3948
GAAGTGGGAGTAGGAGTAGGGTGT	miR3948	7	0.388954	12	0.852886	0.192516	0.456045	unchanged	csi-miR3948
GGAGTGGGAGTGAGAGTATGGTG	miR3948	7	0.388954	15	1.06611	0.192516	0.364836	unchanged	csi-miR3948
GTGGAGTGGGAGTGGGAGTAGGAT	miR3948	7	0.388954	10	0.710738	0.192516	0.547254	unchanged	csi-miR3948
GGAGTGGGAGTGGGAGTAAGTTGT	miR3948	6	0.333389	10	0.710738	0.192516	0.469074	unchanged	csi-miR3948
TGGAGTGGGAGTGGGAATAGGGTG	miR3948	6	0.333389	10	0.710738	0.192516	0.469074	unchanged	csi-miR3948
GTGGAGTGGGAGTGGGAGTGG	miR3948	3	0.166695	11	0.781812	0.192516	0.213216	unchanged	csi-miR3948
GTGGAGTGGGAGTAGAAGTAGGT	miR3948	2	0.11113	11	0.781812	0.192516	0.142144	unchanged	csi-miR3948
GGAGTGGGAGTAGGAGTAGGGTAT	miR3948	2	0.11113	11	0.781812	0.192516	0.142144	unchanged	csi-miR3948
TTGGCATTCTGTCCACCTCC	miR394a	144	8.00134	134	9.52389	0.049978	0.840133	unchanged	ath-miR394a
TATTTTCTGCAACATGATTGT	miR3950	17	0.944602	16	1.13718	0.216093	0.830653	unchanged	csi-miR3950
TAGATAAAGATGAGAGAAAAA	miR3951	63	3.50058	257	18.266	0.000116	0.191645	Down	csi-miR3951
TGAAGGGCCTTTCTAGAGCAC	miR3952	192	10.6684	180	12.7933	0.042572	0.83391	unchanged	csi-miR3952
TGAAGGGCCTTTCTAGAGCACT	miR3952	16	0.889037	4	0.284295	0.246251	3.12716	unchanged	csi-miR3952
TTGAGTTCTGCAAGCCGTCGA	miR3953	20	1.1113	32	2.27436	0.142222	0.488619	unchanged	csi-miR3953
TTGGACAGAGAAATCACGGTCA	miR3954	61373	3410.18	56950	4047.65	0	0.842508	unchanged	csi-miR3954
TGGACAGAGAAATCACGGTCA	miR3954	4440	246.708	4002	284.437	1e-06	0.867354	unchanged	csi-miR3954
TTGGACAGAGAAATCACGGTCT	miR3954	887	49.286	1013	71.9978	8.5e-05	0.684549	unchanged	csi-miR3954
TTGGACAGAGAAATCACGG	miR3954	327	18.1697	311	22.104	0.020441	0.822012	unchanged	csi-miR3954
TGGACAGAGAAATCACGGTCAT	miR3954	243	13.5023	287	20.3982	0.013139	0.661934	Down	csi-miR3954
TTGGACAGAGAAATCACGGTC	miR3954	156	8.66812	160	11.3718	0.047239	0.762246	unchanged	csi-miR3954
TGGACAGAGAAATCACGGTC	miR3954	154	8.55699	123	8.74208	0.07103	0.978827	unchanged	csi-miR3954
TTGGACAGAGAAATCACGGT	miR3954	125	6.94561	135	9.59496	0.039578	0.72388	unchanged	csi-miR3954
TTGGACAGAGAAATTACGGTCA	miR3954	100	5.55648	170	12.0825	0.012959	0.459877	Down	csi-miR3954
TTGGACAGAGAAATCACGGTCAT	miR3954	100	5.55648	104	7.39168	0.073663	0.751722	unchanged	csi-miR3954
TTGGACAGAGAAATCACGGTCG	miR3954	91	5.0564	79	5.61483	0.080537	0.900544	unchanged	csi-miR3954
TTGGACAGAGAAATCACGGCCA	miR3954	89	4.94527	51	3.62476	0.114092	1.3643	unchanged	csi-miR3954
GGACAGAGAAATCACGGTCA	miR3954	87	4.83414	128	9.09745	0.029479	0.531373	Down	csi-miR3954
TTGGACAGAGAAATAACGGTCA	miR3954	77	4.27849	77	5.47268	0.089196	0.781791	unchanged	csi-miR3954
TGGACAGAGAAATCACGGTCT	miR3954	63	3.50058	79	5.61483	0.065227	0.623453	unchanged	csi-miR3954
TTGGACAGAGAAATCACGGGCA	miR3954	61	3.38946	49	3.48262	0.131037	0.97325	unchanged	csi-miR3954
TTGGACATAGAAATCACGGTCA	miR3954	60	3.33389	56	3.98013	0.100616	0.837633	unchanged	csi-miR3954
TTGGACAGAGAAATCCCGGTCA	miR3954	49	2.72268	25	1.77685	0.149325	1.53231	unchanged	csi-miR3954
TTGGACAGAGAAATCACGGTTT	miR3954	38	2.11146	23	1.6347	0.159639	1.29165	unchanged	csi-miR3954
TTGGACAGAGAAATCACGGTCC	miR3954	28	1.55582	22	1.56362	0.159639	0.995006	unchanged	csi-miR3954
TTGGACAGAGCAATCACGGTCA	miR3954	26	1.44469	16	1.13718	0.216093	1.27041	unchanged	csi-miR3954
TTAGACAGAGAAATCACGGTCA	miR3954	24	1.33356	26	1.84792	0.142222	0.721653	unchanged	csi-miR3954
TTGGACAGGGAAATCACGGTCA	miR3954	24	1.33356	14	0.995033	0.216093	1.34021	unchanged	csi-miR3954
TTGGACAGAGAAATCATGGTCA	miR3954	23	1.27799	21	1.49255	0.216093	0.856247	unchanged	csi-miR3954
TTGGACAGAGAAATGACGGTCA	miR3954	23	1.27799	8	0.56859	0.216093	2.24765	unchanged	csi-miR3954
TTGGATAGAGAAATCACGGTCA	miR3954	22	1.22243	27	1.91899	0.142222	0.637015	unchanged	csi-miR3954
TTGGACAGAGGAATCACGGTCA	miR3954	21	1.16686	17	1.20825	0.216093	0.965742	unchanged	csi-miR3954
TTGGACAGAGAAATCACGGTAA	miR3954	20	1.1113	16	1.13718	0.216093	0.977238	unchanged	csi-miR3954
TCGGACAGAGAAATCACGGTCA	miR3954	20	1.1113	21	1.49255	0.216093	0.744563	unchanged	csi-miR3954
TAGGACAGAGAAATCACGGTCA	miR3954	19	1.05573	12	0.852886	0.216093	1.23784	unchanged	csi-miR3954
TTGGACAGCGAAATCACGGTCA	miR3954	18	1.00017	15	1.06611	0.216093	0.938149	unchanged	csi-miR3954
TTGACAGAGAAATCACGGTCA	miR3954	18	1.00017	12	0.852886	0.216093	1.17269	unchanged	csi-miR3954
TTGGACAGAGAAATCACGGTTA	miR3954	17	0.944602	31	2.20329	0.142222	0.428724	unchanged	csi-miR3954
TGGACAGAGAAATCACGGTCATT	miR3954	17	0.944602	16	1.13718	0.216093	0.830653	unchanged	csi-miR3954
TTGGACGGAGAAATCACGGTCA	miR3954	17	0.944602	13	0.923959	0.216093	1.02234	unchanged	csi-miR3954
CTGGACAGAGAAATCACGGTCA	miR3954	16	0.889037	19	1.3504	0.216093	0.65835	unchanged	csi-miR3954
TTGGACAGAAAAATCACGGTCA	miR3954	15	0.833473	13	0.923959	0.216093	0.902066	unchanged	csi-miR3954
TTTGACAGAGAAATCACGGTCA	miR3954	14	0.777908	16	1.13718	0.216093	0.684067	unchanged	csi-miR3954
GTGGACAGAGAAATCACGGTCA	miR3954	14	0.777908	15	1.06611	0.216093	0.729671	unchanged	csi-miR3954
TGGACAGAGAAATCACGG	miR3954	13	0.722343	24	1.70577	0.142222	0.42347	unchanged	csi-miR3954
TTGGACAGAGAAATCACGGACA	miR3954	13	0.722343	14	0.995033	0.216093	0.725949	unchanged	csi-miR3954
TTGGACAGATAAATCACGGTCA	miR3954	12	0.666778	13	0.923959	0.216093	0.721653	unchanged	csi-miR3954
TGGGACAGAGAAATCACGGTCA	miR3954	12	0.666778	10	0.710738	0.216093	0.938149	unchanged	csi-miR3954
TTGGACAGAGAAATCACGGTT	miR3954	11	0.611213	8	0.56859	0.216093	1.07496	unchanged	csi-miR3954
TTGGACAGAGAAATCACAGTCA	miR3954	11	0.611213	21	1.49255	0.216093	0.409509	unchanged	csi-miR3954
TTGGACAGAGAAATCAAGGTCA	miR3954	11	0.611213	16	1.13718	0.216093	0.537481	unchanged	csi-miR3954
CTTGGACAGAGAAATCACGGTCA	miR3954	11	0.611213	9	0.639664	0.216093	0.955522	unchanged	csi-miR3954
TTGGACCGAGAAATCACGGTCA	miR3954	11	0.611213	8	0.56859	0.216093	1.07496	unchanged	csi-miR3954
TTGGACAGAGAAACCACGGTCA	miR3954	10	0.555648	17	1.20825	0.216093	0.459877	unchanged	csi-miR3954
TTGGACAGAGAAATCACGGTCAA	miR3954	9	0.500084	16	1.13718	0.216093	0.439757	unchanged	csi-miR3954
TTGGACAGAGAGATCACGGTCA	miR3954	9	0.500084	11	0.781812	0.216093	0.639647	unchanged	csi-miR3954
TTGGACAGAGAAATCACGGTTTT	miR3954	8	0.444519	18	1.27933	0.192516	0.347463	unchanged	csi-miR3954
TTGGGCAGAGAAATCACGGTCA	miR3954	8	0.444519	12	0.852886	0.192516	0.521194	unchanged	csi-miR3954
TTGGACAGAGAATCACGGTCA	miR3954	6	0.333389	21	1.49255	0.192516	0.223369	unchanged	csi-miR3954
TTGTACAGAGAAATCACGGTCA	miR3954	5	0.277824	15	1.06611	0.192516	0.260597	unchanged	csi-miR3954
TGGACAGAGAAATTACGGTCA	miR3954	5	0.277824	11	0.781812	0.192516	0.355359	unchanged	csi-miR3954
TTGGACACAGAAATCACGGTCA	miR3954	4	0.222259	11	0.781812	0.192516	0.284288	unchanged	csi-miR3954
TTGGACAGACAAATCACGGTCA	miR3954	3	0.166695	12	0.852886	0.192516	0.195448	unchanged	csi-miR3954
CTGAAGTGTTTGGGGGAACTC	miR395a	136	7.55682	20	1.42148	0.017055	5.31618	Up	ath-miR395a
CTGAAGTGTTTGGGGGAA	miR395a	106	5.88987	6	0.426443	0.013712	13.8116	Up	ath-miR395a
CTGAAGTGTTTGGGGGAAC	miR395a	39	2.16703	10	0.710738	0.181918	3.04898	unchanged	ath-miR395a
TGAAGTGTTTGGGGGAACTC	miR395b	10	0.555648	1	0.0710738	0.246251	7.81791	unchanged	tae-miR395b
TTCCACGGCTTTCTTGAA	miR396	365	20.2812	393	27.932	0.006781	0.726091	unchanged	smo-miR396
TTCCACGGCTTTCTTGAAC	miR396	34	1.8892	38	2.7008	0.116741	0.699497	unchanged	smo-miR396
TTCCACGGCTTTTTTGAA	miR396			11	0.781812	0.192516	0	unchanged	smo-miR396
TTCCACAGCTTTCTTGAACTG	miR396a	300	16.6695	377	26.7948	0.003585	0.622115	Down	ath-miR396a
GTTCAATAAAGCTGTGGGAAG	miR396a*	158	8.77924	103	7.3206	0.086813	1.19925	unchanged	aly-miR396a*
TTCAATAAAGCTGTGGGAAG	miR396a*	64	3.55615	70	4.97517	0.089196	0.71478	unchanged	aly-miR396a*
TTCCACAGCTTTCTTGAA	miR396b	97	5.38979	72	5.11731	0.10012	1.05325	unchanged	vvi-miR396b
TTCCACAGCTTTCTTGAACTT	miR396b	84	4.66745	67	4.76194	0.10012	0.980156	unchanged	ath-miR396b
TTCCACAGCTTTCTTGAAC	miR396b	35	1.94477	26	1.84792	0.159639	1.05241	unchanged	vvi-miR396b
GCTCAAGAAAGCTGTGGGAGA	miR396b*	984	54.6758	1012	71.9267	0.000472	0.76016	unchanged	aly-miR396b*
CTCAAGAAAGCTGTGGGAGA	miR396b*	308	17.114	338	24.0229	0.009374	0.712401	unchanged	aly-miR396b*
TTCAATAAAGCTGTGGGAAGA	miR396b*	175	9.72385	142	10.0925	0.066467	0.963475	unchanged	zma-miR396b*
GCTCAAGAATGCCGTGGGAAA	miR396b*	134	7.44569	146	10.3768	0.039578	0.717534	unchanged	aly-miR396b*
CTCAAGAAAGCTGTGGGAGAC	miR396b*	51	2.83381	31	2.20329	0.149325	1.28617	unchanged	aly-miR396b*
TCAATAAAGCTGTGGGAAGA	miR396b*	46	2.55598	44	3.12725	0.131037	0.817327	unchanged	zma-miR396b*
GCTCAAGAAAGCTGTGGGAGAC	miR396b*	28	1.55582	24	1.70577	0.159639	0.912089	unchanged	aly-miR396b*
CTCAAGAATGCCGTGGGAAA	miR396b*	23	1.27799	42	2.9851	0.083203	0.428124	unchanged	aly-miR396b*
GTTCAATAAAGCTGTGGGAA	miR396b*	21	1.16686	18	1.27933	0.216093	0.912089	unchanged	zma-miR396b*
GGAGCTCAAGAAAGCTGTGGGAGA	miR396b*	19	1.05573	24	1.70577	0.142222	0.618918	unchanged	aly-miR396b*
CTCAAGAATGCCGTGGGAAAA	miR396b*	18	1.00017	14	0.995033	0.216093	1.00516	unchanged	aly-miR396b*
GCTCAAGAAAGCTGTGGGAGT	miR396b*	10	0.555648	2	0.142148	0.246251	3.90895	unchanged	aly-miR396b*
TTCAAGAAATCTGTGGGAAG	miR396c	313	17.3918	250	17.7685	0.039328	0.978802	unchanged	csi-miR396c
GTTCAAGAAATCTGTGGGAAG	miR396c	112	6.22326	108	7.67597	0.056561	0.810746	unchanged	csi-miR396c
TTCCACAGCTTTCTTGAACTGCAT	miR396e	11	0.611213	9	0.639664	0.216093	0.955522	unchanged	gma-miR396e
TTCCACGGCTTTCTTGAACT	miR396f	10	0.555648	12	0.852886	0.216093	0.651492	unchanged	ptc-miR396f
TTCCACGGCTTTCTTGAACTT	miR396g	22	1.22243	13	0.923959	0.216093	1.32303	unchanged	ptc-miR396g
ATTCAAGAAAGCTGTGGAAAA	miR396g*	26	1.44469	20	1.42148	0.216093	1.01633	unchanged	zma-miR396g*
TCAAGAAAGCTGTGGGAGA	miR396g*	16	0.889037	25	1.77685	0.142222	0.500346	unchanged	zma-miR396g*
TGCGTTGAGGCGCAGCAGTTGACTG	miR397a	26	1.44469	13	0.923959	0.216093	1.56358	unchanged	zma-miR397a
TCATTGAGTGCAGCGTTGATG	miR397a	19	1.05573	3	0.213221	0.246251	4.95134	unchanged	ath-miR397a
CGCCAAAGGAGAATTGCC	miR399	12	0.666778	10	0.710738	0.216093	0.938149	unchanged	tae-miR399
TGCCAAAGGAGATTTGCCCGG	miR399f	44	2.44485	68	4.83302	0.047196	0.505865	Down	ath-miR399f
CACTGCCAAAGGAGATTTGCCCGG	miR399f	10	0.555648	7	0.497517	0.246251	1.11684	unchanged	ath-miR399f
CGCCAAAGGAGAATTGCCCTG	miR399i	22	1.22243	36	2.55866	0.083203	0.477761	unchanged	vvi-miR399i
TGCCAAAGGAGAGTTGCCCTA	miR399j	82	4.55632	142	10.0925	0.019402	0.451457	Down	osa-miR399j
TTAGATTCACGCACAAACTCG	miR403	25	1.38912	50	3.55369	0.045633	0.390895	Down	ath-miR403
TTAGATTCACGCACAAACT	miR403	22	1.22243	49	3.48262	0.083203	0.351008	unchanged	ath-miR403
TTAGATTCACGCACAAAC	miR403	8	0.444519	24	1.70577	0.08447	0.260597	unchanged	ath-miR403
ACGGGGAACAGGCAGAGCATG	miR408	156	8.66812	199	14.1437	0.019414	0.612861	Down	ahy-miR408-5p
ATGCACTGCCTCTTCCCTGGC	miR408	33	1.83364	35	2.48758	0.159639	0.737117	unchanged	ath-miR408
ACGGGGAACAGGCAGAGCATGA	miR408	4	0.222259	16	1.13718	0.192516	0.195448	unchanged	ahy-miR408-5p
CGGGGAACAGGCAGAGCATGG	miR408*	113	6.27883	121	8.59993	0.041362	0.730102	unchanged	aly-miR408*
TTTGAATAAGGGACACAGAGACC	miR4393b	11	0.611213	13	0.923959	0.216093	0.661515	unchanged	gma-miR4393b
TTGAATAAGGGACACAGAGAC	miR4393b	8	0.444519	12	0.852886	0.192516	0.521194	unchanged	gma-miR4393b
ACGACACGAACACGACCCGATGAC	miR4403	236	13.1133	231	16.418	0.030795	0.798713	unchanged	gma-miR4403
ACGACACGAACACGACACGATGAC	miR4403	127	7.05673	68	4.83302	0.099113	1.46011	unchanged	gma-miR4403
ACGACACGAACACGACTCGATGAC	miR4403	13	0.722343	3	0.213221	0.246251	3.38776	unchanged	gma-miR4403
ACGACACGAACACGACACGATGA	miR4403	8	0.444519	11	0.781812	0.192516	0.568575	unchanged	gma-miR4403
AGGGCACGAGACACGACACGGCAC	miR4403	5	0.277824	17	1.20825	0.192516	0.229938	unchanged	gma-miR4403
AGCTGCTGACTCGTTGGTTCA	miR4414	1713	95.1826	2297	163.257	0	0.583025	Down	gma-miR4414
AGCTGCTGACTCGTTGGTTC	miR4414	639	35.5059	562	39.9435	0.012416	0.888904	unchanged	gma-miR4414
AGCTGCCGACTCGTTGGTTCA	miR4414	19	1.05573	16	1.13718	0.216093	0.928377	unchanged	gma-miR4414
AGCTGCCGACTCGTTGGTTC	miR4414	17	0.944602	11	0.781812	0.216093	1.20822	unchanged	gma-miR4414
AGCTGCTGACTCGTTGGTTCT	miR4414	16	0.889037	28	1.99007	0.142222	0.446738	unchanged	gma-miR4414
CAGCTGCTGACTCGTTGGTTCA	miR4414	6	0.333389	14	0.995033	0.192516	0.335053	unchanged	gma-miR4414
TTTTTCCCACACCTCCCATCCC	miR472	216	12.002	204	14.4991	0.04056	0.827778	unchanged	csi-miR472
TTTTCCCACACCTCCCATCCC	miR472	12	0.666778	13	0.923959	0.216093	0.721653	unchanged	csi-miR472
ACTCTCCCTCAAGGGCTTCGC	miR473	32	1.77807			0.138204	#DIV/0!	unchanged	csi-miR473
ACTCTCCCTCAAGGGCTTCT	miR473	12	0.666778	1	0.0710738	0.246251	9.38149	unchanged	csi-miR473
ACTCTCCCTCAAGGGCTTCTC	miR473	12	0.666778	1	0.0710738	0.246251	9.38149	unchanged	csi-miR473
ACTCTCCCTCAAGGGCTTCTGA	miR473	11	0.611213	1	0.0710738	0.246251	8.5997	unchanged	csi-miR473
ACCTCCCTCGAAGGCTTCCAA	miR477a	146	8.11247	4	0.284295	0.004319	28.5354	Up	csi-miR477a
TGTGATATTGGTTCGGCTCATC	miR479	5706	317.053	330	23.4544	0	13.5179	Up	csi-miR479
TGTGATATTGGTTCGGCTCAT	miR479	124	6.89004	4	0.284295	0.007696	24.2355	Up	csi-miR479
TGTGATATTGGTTCGGCTCCTC	miR479	72	4.00067	3	0.213221	0.043532	18.763	Up	csi-miR479
TGTGATATTGGTTCGGCTCA	miR479	60	3.33389	9	0.639664	0.136131	5.21194	unchanged	csi-miR479
TGTGATATTGGTTCGGCTCATCT	miR479	26	1.44469	2	0.142148	0.246251	10.1633	unchanged	csi-miR479
TGTGATATTGGTTCGGCTCATT	miR479	19	1.05573			0.246251	#DIV/0!	unchanged	csi-miR479
TGTGATATTGGTTCGGCTCATCA	miR479	10	0.555648			0.246251	#DIV/0!	unchanged	csi-miR479
GAGGGAAGATGAAGGAACCTT	miR482*	22	1.22243	15	1.06611	0.216093	1.14663	unchanged	zma-miR482*
TCTTACCTATGCCACCCATTCC	miR482a	606	33.6723	436	30.9882	0.035768	1.08662	unchanged	csi-miR482a
TCTTCCCTATGCCTCCCATTCC	miR482a	171	9.50159	99	7.03631	0.082828	1.35037	unchanged	csi-miR482a
TCTTCCCTATGCCCATTCC	miR482a	20	1.1113	25	1.77685	0.142222	0.625433	unchanged	csi-miR482a
CTTACCTATGCCACCCATTCC	miR482a	19	1.05573	10	0.710738	0.216093	1.4854	unchanged	csi-miR482a
CTTCCCTATGCCTCCCATTCC	miR482a	10	0.555648	7	0.497517	0.246251	1.11684	unchanged	csi-miR482a
TCTTCCCTATGCCTTTCATTCC	miR482a	3	0.166695	11	0.781812	0.192516	0.213216	unchanged	csi-miR482a
AGTGGGAGCGTGGGGTAAGAAG	miR482a*	5151	286.214	3454	245.489	0.008786	1.1659	unchanged	csi-miR482a*
AGTGGGAGCGTGGGGTAAGAA	miR482a*	355	19.7255	179	12.7222	0.054003	1.55048	unchanged	csi-miR482a*
AGTGGGAGCGTGGGGTAAGAAGA	miR482a*	160	8.89037	162	11.514	0.036272	0.772139	unchanged	csi-miR482a*
AGTGGGAGCGTGGGGTAAG	miR482a*	41	2.27816	38	2.7008	0.116741	0.843511	unchanged	csi-miR482a*
AGTGGGAGCGTGGGGTAAGAAGT	miR482a*	28	1.55582	23	1.6347	0.159639	0.951745	unchanged	csi-miR482a*
GTGGGAGCGTGGGGTAAGAAG	miR482a*	28	1.55582	21	1.49255	0.181918	1.04239	unchanged	csi-miR482a*
AGTGGGAGCGTGGGGGAAGAAG	miR482a*	15	0.833473	6	0.426443	0.246251	1.95448	unchanged	csi-miR482a*
AGTGGGAGCGTGGGGTAAGAT	miR482a*	14	0.777908	10	0.710738	0.216093	1.09451	unchanged	csi-miR482a*
AGTGGGAGCGTGGGTAAGAAG	miR482a*	14	0.777908	4	0.284295	0.246251	2.73627	unchanged	csi-miR482a*
AGTGGGAGCGTGGGGTAAGA	miR482a*	13	0.722343	14	0.995033	0.216093	0.725949	unchanged	csi-miR482a*
AGTGGGAGCGTGGGGTAAGAAT	miR482a*	12	0.666778	8	0.56859	0.216093	1.17269	unchanged	csi-miR482a*
AGTGGGAGCGTGGGGTAAGAAGAG	miR482a*	11	0.611213	15	1.06611	0.216093	0.573313	unchanged	csi-miR482a*
AGTGGGAGCGGGGGGTAAGAAG	miR482a*	11	0.611213	6	0.426443	0.246251	1.43328	unchanged	csi-miR482a*
TCTTCCCTACTCCACCCATGCC	miR482b	309	17.1695	283	20.1139	0.026539	0.853616	unchanged	ghr-miR482b
CTTCCCTACTCCACCCATGCCA	miR482b	61	3.38946	59	4.19335	0.100616	0.808292	unchanged	ghr-miR482b
TCTTGCCCACCCCTCCCATTCC	miR482b	26	1.44469	17	1.20825	0.216093	1.19568	unchanged	csi-miR482b
TCCCTACTCCACCCATGCCA	miR482b	19	1.05573	21	1.49255	0.216093	0.707334	unchanged	ghr-miR482b
CTTCCCTACTCCACCCATGCCATA	miR482b	14	0.777908	11	0.781812	0.216093	0.995006	unchanged	ghr-miR482b
TTCCCTAGTCCCCCTATTCCTA	miR482c	31	1.72251	29	2.06114	0.159639	0.835707	unchanged	csi-miR482c
TGGAAGGGGCATGCAGAGGAG	miR528	14	0.777908	12	0.852886	0.216093	0.912089	unchanged	osa-miR528
TGCATTTGCACCTGCACCTTG	miR530a	119	6.61222	31	2.20329	0.053334	3.00107	unchanged	csi-miR530a
TGCATTTGCACCTGCATCTTG	miR530b	55	3.05607	15	1.06611	0.136131	2.86657	unchanged	csi-miR530b
GAGTGGCCAGGGCTGTTGGAGGGC	miR533a*	12	0.666778	6	0.426443	0.246251	1.56358	unchanged	ppt-miR533a*
TGACAATGAGAGAGAGCACAC	miR535	30667	1704.01	31715	2254.11	0	0.755957	unchanged	csi-miR535
TGACAATGAGAGAGAGCACA	miR535	892	49.5638	909	64.6061	0.000815	0.76717	unchanged	csi-miR535
TTGACAATGAGAGAGAGCACAC	miR535	403	22.3926	463	32.9072	0.0027	0.680479	unchanged	csi-miR535
TGACAATGAGAGAGAGCACACC	miR535	202	11.2241	157	11.1586	0.062494	1.00587	unchanged	csi-miR535
TGACAATGAGAGAGAGCACACT	miR535	159	8.83481	194	13.7883	0.019414	0.640746	Down	csi-miR535
TGACAATGAGAGAGAGCACAT	miR535	59	3.27833	91	6.46772	0.046489	0.506875	Down	csi-miR535
TGACAATGAGAGAGAGCAC	miR535	57	3.1672	48	3.41154	0.131037	0.928377	unchanged	csi-miR535
CTGACAATGAGAGAGAGCACAC	miR535	51	2.83381	33	2.34544	0.149325	1.20822	unchanged	csi-miR535
TGACAATGAGAGAGAGCACACA	miR535	50	2.77824	33	2.34544	0.149325	1.18453	unchanged	csi-miR535
TGACAATGAGAGAGAGCCCAC	miR535	46	2.55598	43	3.05617	0.131037	0.836334	unchanged	csi-miR535
TGACAATGAGAGAGAGCACAA	miR535	41	2.27816	34	2.41651	0.159639	0.942748	unchanged	csi-miR535
TGACAATGAGAGAGAGCA	miR535	32	1.77807	25	1.77685	0.159639	1.00069	unchanged	csi-miR535
TGACAATGAGAGAGAGCACCC	miR535	32	1.77807	35	2.48758	0.159639	0.71478	unchanged	csi-miR535
TGACAATGAGAGAGCGCACAC	miR535	27	1.50025	35	2.48758	0.159639	0.603096	unchanged	csi-miR535
TTTGACAATGAGAGAGAGCACAC	miR535	25	1.38912	23	1.6347	0.142222	0.849773	unchanged	csi-miR535
TGACAATGAGAGAGAGCACACAA	miR535	24	1.33356	11	0.781812	0.216093	1.70573	unchanged	csi-miR535
TGACAATGAGAGAGGGCACAC	miR535	22	1.22243	27	1.91899	0.142222	0.637015	unchanged	csi-miR535
TGACAATGAGAGATAGCACAC	miR535	22	1.22243	23	1.6347	0.142222	0.7478	unchanged	csi-miR535
TCTGACAATGAGAGAGAGCACAC	miR535	21	1.16686	16	1.13718	0.216093	1.0261	unchanged	csi-miR535
TGACAATGAGAGAGAGCACACTT	miR535	21	1.16686	14	0.995033	0.216093	1.17269	unchanged	csi-miR535
TGACAATGAGAGAGAGCACACGAAA	miR535	20	1.1113	26	1.84792	0.142222	0.601378	unchanged	csi-miR535
TGACAATGAGAGAGAGAACAC	miR535	19	1.05573	20	1.42148	0.216093	0.742701	unchanged	csi-miR535
CGACAATGAGAGAGAGCACAC	miR535	17	0.944602	17	1.20825	0.216093	0.781791	unchanged	csi-miR535
TGACAATGAGAGCGAGCACAC	miR535	17	0.944602	8	0.56859	0.216093	1.66131	unchanged	csi-miR535
TGACAATGATAGAGAGCACAC	miR535	16	0.889037	6	0.426443	0.246251	2.08478	unchanged	csi-miR535
TGACAATGAGAGAGAGTACAC	miR535	15	0.833473	26	1.84792	0.142222	0.451033	unchanged	csi-miR535
TTACAATGAGAGAGAGCACAC	miR535	15	0.833473	14	0.995033	0.216093	0.837633	unchanged	csi-miR535
TGACAATGAGAGAGAGCAAAC	miR535	14	0.777908	17	1.20825	0.216093	0.643828	unchanged	csi-miR535
TGACAATGAGAGAGAGCATAC	miR535	14	0.777908	11	0.781812	0.216093	0.995006	unchanged	csi-miR535
TGACAATGAGAGAGAGCGCAC	miR535	14	0.777908	7	0.497517	0.246251	1.56358	unchanged	csi-miR535
TGACAATGAGGGAGAGCACAC	miR535	13	0.722343	16	1.13718	0.216093	0.635205	unchanged	csi-miR535
TGACAATGAGATAGAGCACAC	miR535	13	0.722343	11	0.781812	0.216093	0.923935	unchanged	csi-miR535
TAACAATGAGAGAGAGCACAC	miR535	12	0.666778	20	1.42148	0.216093	0.469074	unchanged	csi-miR535
TGATAATGAGAGAGAGCACAC	miR535	12	0.666778	8	0.56859	0.216093	1.17269	unchanged	csi-miR535
TGACAATGAGAGAGAGCAGAC	miR535	11	0.611213	3	0.213221	0.246251	2.86657	unchanged	csi-miR535
CTGACAATGAGAGAGAGCACA	miR535	10	0.555648	9	0.639664	0.216093	0.868656	unchanged	csi-miR535
TGACAATTAGAGAGAGCACAC	miR535	10	0.555648	15	1.06611	0.216093	0.521194	unchanged	csi-miR535
TGACAATGAGCGAGAGCACAC	miR535	10	0.555648	11	0.781812	0.216093	0.710719	unchanged	csi-miR535
TGACGATGAGAGAGAGCACAC	miR535	10	0.555648	8	0.56859	0.216093	0.977238	unchanged	csi-miR535
TGACAATGAGAGAGAGCACACAAAA	miR535	7	0.388954	12	0.852886	0.192516	0.456045	unchanged	csi-miR535
TGACAATGAGAGAGCACAC	miR535	6	0.333389	13	0.923959	0.192516	0.360827	unchanged	csi-miR535
TGACAATGAGAGAAAGCACAC	miR535	3	0.166695	11	0.781812	0.192516	0.213216	unchanged	csi-miR535
TGACAATGAGAGACAGCACAC	miR535	3	0.166695	11	0.781812	0.192516	0.213216	unchanged	csi-miR535
TGACAACGAGAGAGAGCACAC	miR535a	5	0.277824	10	0.710738	0.192516	0.390895	unchanged	ppt-miR535a
TTCTTCGGACACATTTGGCAT	miR780.2	29	1.61138	15	1.06611	0.181918	1.51146	unchanged	ath-miR780.2
AAGTGTAGATCAGAAATGGCGT	miR811a	11	0.611213	6	0.426443	0.246251	1.43328	unchanged	osa-miR811a
TTAGATGACCATCAACAAACAT	miR827	20	1.1113	44	3.12725	0.083203	0.355359	unchanged	ath-miR827
TTAGATGACCATCAACAAACA	miR827a	76	4.22293	364	25.8709	1e-06	0.163231	Down	ghr-miR827a
ATCAAGATTACAAGGAGATGGAGA	miR831*	18	1.00017	10	0.710738	0.216093	1.40722	unchanged	aly-miR831*
GAGGAAGAGGAAAGGGAGATGAGA	miR831*	11	0.611213	5	0.355369	0.246251	1.71994	unchanged	aly-miR831*
AGAAGAGGTAGAGAGAGAGAGAGC	miR831*	11	0.611213	4	0.284295	0.246251	2.14992	unchanged	aly-miR831*
AGAGAATTACAGAGGATGATGAGA	miR831*	10	0.555648	12	0.852886	0.216093	0.651492	unchanged	aly-miR831*
TAGCTCTGATACCAAGCTGATGCA	miR845a	23	1.27799	15	1.06611	0.216093	1.19875	unchanged	vvi-miR845a
TGGCTCTGATACCAAGCTGATGCA	miR845d	19	1.05573	19	1.3504	0.216093	0.781791	unchanged	vvi-miR845d
TGTTGAATGTTGAATGGTTGGCAC	miR857	15	0.833473	1	0.0710738	0.246251	11.7269	unchanged	csi-miR857
CTCGTTGTCTGTTCGACCTTG	miR858	12	0.666778	15	1.06611	0.216093	0.625433	unchanged	ath-miR858
GTTTCACGTCGGGTTCACCA	miR894	3231	179.53	3685	261.907	0	0.685472	unchanged	ppt-miR894
TTCGTTTCACGTCGGGTTCACCA	miR894	2035	113.074	2676	190.193	0	0.594523	Down	ppt-miR894
CGTTTCACGTCGGGTTCACCA	miR894	1672	92.9044	2303	163.683	0	0.567588	Down	ppt-miR894
TCGTTTCACGTCGGGTTCACCA	miR894	1273	70.734	1628	115.708	0	0.611314	Down	ppt-miR894
TTTCACGTCGGGTTCACCA	miR894	1218	67.678	1365	97.0157	1.7e-05	0.697598	unchanged	ppt-miR894
TTCACGTCGGGTTCACCA	miR894	1196	66.4555	1493	106.113	0	0.62627	Down	ppt-miR894
GTTCGTTTCACGTCGGGTTCACCA	miR894	838	46.5633	1346	95.6653	0	0.486732	Down	ppt-miR894
GATTCACGTCGGGTTCACCA	miR894	190	10.5573	217	15.423	0.025368	0.684517	unchanged	ppt-miR894
TTCGTTTCACGTCGGGTTCA	miR894	125	6.94561	189	13.4329	0.013326	0.517057	Down	ppt-miR894
ATTCACGTCGGGTTCACCA	miR894	102	5.66761	80	5.6859	0.0904	0.996783	unchanged	ppt-miR894
TTCGATTCACGTCGGGTTCACCA	miR894	99	5.50092	119	8.45778	0.056561	0.650397	unchanged	ppt-miR894
GTTTCACGTCGGGGTCACCA	miR894	84	4.66745	63	4.47765	0.114092	1.04239	unchanged	ppt-miR894
TTCGTTTCACGTCGGGTTCACC	miR894	84	4.66745	91	6.46772	0.080537	0.721653	unchanged	ppt-miR894
GTTTCACGTCGGGTTCACC	miR894	79	4.38962	128	9.09745	0.018759	0.482511	Down	ppt-miR894
TTCGTTTCACGTCGGGGTCACCA	miR894	78	4.33406	67	4.76194	0.089196	0.910144	unchanged	ppt-miR894
TCGTTTCACGTCGGGTTCA	miR894	74	4.1118	107	7.6049	0.029599	0.540678	Down	ppt-miR894
CGTTTCACGTCGGGTTCA	miR894	73	4.05623	112	7.96027	0.029599	0.50956	Down	ppt-miR894
CGATTCACGTCGGGTTCACCA	miR894	72	4.00067	108	7.67597	0.029599	0.521194	Down	ppt-miR894
TTCGTTTCACGTCGGGTTCAC	miR894	69	3.83397	108	7.67597	0.029599	0.499477	Down	ppt-miR894
TGTTCGTTTCACGTCGGGTTCACCA	miR894	67	3.72284	89	6.32557	0.065227	0.588539	unchanged	ppt-miR894
GGTTCACGTCGGGTTCACCA	miR894	67	3.72284	81	5.75698	0.065227	0.646666	unchanged	ppt-miR894
GTTTCACGTCGGGTTCAC	miR894	62	3.44502	90	6.39664	0.046489	0.538567	Down	ppt-miR894
TCGATTCACGTCGGGTTCACCA	miR894	58	3.22276	55	3.90906	0.100616	0.824434	unchanged	ppt-miR894
CGTTTCACGTCGGGGTCACCA	miR894	56	3.11163	54	3.83799	0.100616	0.810746	unchanged	ppt-miR894
TCGTTTCACGTCGGGGTCACCA	miR894	55	3.05607	55	3.90906	0.100616	0.781791	unchanged	ppt-miR894
TCGTTTCACGTCGGGTTCACC	miR894	52	2.88937	71	5.04624	0.070635	0.572579	unchanged	ppt-miR894
CGTTTCACGTCGGGTTCAC	miR894	46	2.55598	74	5.25946	0.070635	0.485978	unchanged	ppt-miR894
CGTTTCACGTCGGGTTCACC	miR894	43	2.38929	94	6.68094	0.015576	0.357628	Down	ppt-miR894
TTTCACGTCGGGTTCACC	miR894	40	2.22259	59	4.19335	0.076833	0.530028	unchanged	ppt-miR894
TTTCACGTCGGGGTCACCA	miR894	37	2.0559	40	2.84295	0.116741	0.723156	unchanged	ppt-miR894
TTCGGTTCACGTCGGGTTCACCA	miR894	36	2.00033	61	4.3355	0.076833	0.461385	unchanged	ppt-miR894
GTTCGTTTCACGTCGGGTTCACC	miR894	34	1.8892	69	4.90409	0.047196	0.38523	Down	ppt-miR894
TCGTTTCACGTCGGGTTCAC	miR894	34	1.8892	63	4.47765	0.076833	0.421919	unchanged	ppt-miR894
CGGTTCACGTCGGGTTCACCA	miR894	32	1.77807	52	3.69584	0.076833	0.481102	unchanged	ppt-miR894
GTTCGTTTCACGTCGGGTTCAC	miR894	25	1.38912	57	4.05121	0.045633	0.342891	Down	ppt-miR894
GTGTTCGTTTCACGTCGGGTTCACC	miR894	23	1.27799	37	2.62973	0.083203	0.485978	unchanged	ppt-miR894
GTGTTTCACGTCGGGTTCACCA	miR894	17	0.944602	55	3.90906	0.045633	0.241644	Down	ppt-miR894
GTTCACGTCGGGTTCACCA	miR894	16	0.889037	25	1.77685	0.142222	0.500346	unchanged	ppt-miR894
TTCTTTCACGTCGGGTTCACCA	miR894	15	0.833473	20	1.42148	0.216093	0.586343	unchanged	ppt-miR894
TTTCACGTCGGGTTCACCC	miR894	14	0.777908	9	0.639664	0.216093	1.21612	unchanged	ppt-miR894
TCGTTTCACGTCGGGTTCCCCA	miR894	13	0.722343	5	0.355369	0.246251	2.03266	unchanged	ppt-miR894
GTTTCACGTCGGGTTCACCC	miR894	13	0.722343	13	0.923959	0.216093	0.781791	unchanged	ppt-miR894
CGTTTCACGTCGGGTTCCCCA	miR894	13	0.722343	8	0.56859	0.216093	1.27041	unchanged	ppt-miR894
GTTTCACGTCGGGTTCCCCA	miR894	12	0.666778	5	0.355369	0.246251	1.8763	unchanged	ppt-miR894
TGTTTCACGTCGGGTTCACCA	miR894	11	0.611213	43	3.05617	0.083203	0.199993	unchanged	ppt-miR894
CGTTTCACGTCGGGTTCACCC	miR894	10	0.555648	14	0.995033	0.216093	0.558422	unchanged	ppt-miR894
TCGTTTCACGTCGGGTTCACCC	miR894	9	0.500084	15	1.06611	0.216093	0.469074	unchanged	ppt-miR894
TCGTTTCACGTCGGGTTC	miR894	8	0.444519	25	1.77685	0.08447	0.250173	unchanged	ppt-miR894
TCGGTTCACGTCGGGTTCACCA	miR894	8	0.444519	18	1.27933	0.192516	0.347463	unchanged	ppt-miR894
TTCGTTTCACGTCGGGTTCCCCA	miR894	7	0.388954	10	0.710738	0.192516	0.547254	unchanged	ppt-miR894
CTTCACGTCGGGTTCACCA	miR894	7	0.388954	25	1.77685	0.08447	0.218901	unchanged	ppt-miR894
CGTGTTTCACGTCGGGTTCACCA	miR894	6	0.333389	11	0.781812	0.192516	0.426431	unchanged	ppt-miR894
GTTTCACGTCGGGTTTACCA	miR894	4	0.222259	16	1.13718	0.192516	0.195448	unchanged	ppt-miR894
CGTTTCACGTCGGGTTCATCA	miR894	1	0.0555648	12	0.852886	0.192516	0.0651492	unchanged	ppt-miR894
TGTGGTCAAAGAGTGTGGTGG	miR909.1	30	1.66695	27	1.91899	0.159639	0.868656	unchanged	cre-miR909.1
AACGAGGATCCATTGGAG	miR952b	11	0.611213	9	0.639664	0.216093	0.955522	unchanged	pta-miR952b
