# Supplementary material for: Phytoplasma-Responsive microRNAs Modulate Hormonal, Nutritional, and Stress Signalling Pathways in Mexican Lime Trees
Source: PLoS One. 2013 Jun 18;8(6):e66372. doi: 10.1371/journal.pone.0066372 (PMC3688891; doi:10.1371/journal.pone.0066372)
Supplement: Table S4 — The list 151 conserved miRNA families which had 10 transcripts or more in at least one library. (XLSX) [file pone.0066372.s006.xlsx]

## Sheet: 1
Supplementary Table S4. The list 151 known miRNAs which had 10 transcripts or more in at least one library .H: healthy plant; I: infected plant
miRNA	No. of all variants for each miRNA	No. of upregulated variants	No. of downregulated variants	No. of Unchanged variants	Raw (Sum) of all upregulated variants (I/H)	Raw (Sum) of all downregulated variants (I/H)	Raw (Sum) of all unchanged variants (I/H)	Raw (Sum) of all variants (I)	Raw Sum of all variants (H)	Normalized (Sum) of all variants (I)	Normalized (Sum) of all variants (H)	Overal fold change for each miRNA (I/H)	P-value	Overall expression Label for each miRNA
miR171	1	0	1	0	0/0	236/398	0/0	236	398	13.1133	28.2874	0.463574	0.000407	Down
miR3951	1	0	1	0	0/0	63/257	0/0	63	257	3.50058	18.266	0.191645	0.000116	Down
miR396a	1	0	1	0	0/0	300/377	0/0	300	377	16.6695	26.7948	0.622115	0.003585	Down
miR399j	1	0	1	0	0/0	82/142	0/0	82	142	4.55632	10.0925	0.451457	0.019402	Down
miR827a	1	0	1	0	0/0	76/364	0/0	76	364	4.22293	25.8709	0.163231	1e-06	Down
miR2199	1	1	0	0	714/311	0/0	0/0	714	311	39.6733	22.104	1.79485	0.018732	Up
miR477a	1	1	0	0	146/4	0/0	0/0	146	4	8.11247	0.284295	28.5354	0.004319	Up
miR3444	2	1	0	1	1179/294	0/0	221/88	1400	382	77.7908	27.1502	2.8652	2.3e-05	Up
miR395a	3	2	0	1	242/26	0/0	39/10	281	36	15.6137	2.55866	6.10231	0.00348	Up
miR171b	3	1	0	2	339/52	0/0	78/77	417	129	23.1705	9.16852	2.52718	0.012605	Up
miR1511	2	0	1	1	0/0	75/125	15/31	90	156	5.00084	11.0875	0.451033	0.012382	Down
miR408	3	0	1	2	0/0	156/199	37/51	193	250	10.724	17.7685	0.603542	0.009595	Down
miR403	3	0	1	2	0/0	25/50	30/73	55	123	3.05607	8.74208	0.349581	0.010285	Down
miR167f	4	0	1	3	0/0	159/252	65/97	224	349	12.4465	24.8048	0.50178	0.000903	Down
miR4414	6	0	1	5	0/0	1713/2297	697/631	2410	2928	133.911	208.104	0.643482	0	Down
miR172a*	8	0	2	6	0/0	131/316	168/149	299	465	16.6139	33.0493	0.5027	0.000367	Down
miR165a	12	0	2	10	0/0	461/595	518/595	979	1190	54.398	84.5778	0.643171	7e-06	Down
miR156c	37	0	4	33	0/0	31267/49963	462/654	31729	50617	1763.02	3597.54	0.490061	0	Down
miR894	54	0	16	38	0/0	7687/10563	5856/6752	13543	17315	752.515	1230.64	0.611481	0	Down
miR479	7	3	0	4	5902/337	0/0	115/11	6017	348	334.334	24.7337	13.5173	0	Up
miR160a*	7	1	0	6	4998/2484	0/0	1214/717	6212	3201	345.169	227.507	1.51718	0.002107	Up
miR156f	7	1	0	6	822/239	0/0	187/164	1009	403	56.0649	28.6427	1.95739	0.007421	Up
miR156b	7	1	0	6	278/96	0/0	329/220	607	316	33.7279	22.4593	1.50173	0.037427	Up
miR156k	8	2	0	6	1643/705	0/0	700/405	2343	1110	130.188	78.8919	1.65021	0.005098	Up
miR156g	10	1	0	9	387/102	0/0	367/192	754	294	41.8959	20.8957	2.005	0.010824	Up
miR2916	24	5	2	17	8230/3339	219/343	5750/3701	14199	7383	788.965	524.738	1.50354	0.000158	Up
miR157d	58	7	0	51	138320/53954	0/0	1989/804	140309	54758	7796.25	3891.86	2.00322	0	Up
miR157a	98	25	0	73	901428/303559	0/0	6425/2510	907853	306069	50444.7	21753.5	2.31893	0	Up
miR390b	4	0	0	4	0/0	0/0	338/142	338	142	18.7809	10.0925	1.86088	0.039809	Up
miR473	4	0	0	4	0/0	0/0	67/3	67	3	3.72284	0.213221	17.46	0.043532	Up
miR169b	1	0	0	1	0/0	0/0	342/287	342	287	19.0032	20.3982	0.931611	0.036224	Unchanged
miR408*	1	0	0	1	0/0	0/0	113/121	113	121	6.27883	8.59993	0.730102	0.041362	Unchanged
miR393b*	1	0	0	1	0/0	0/0	567/316	567	316	31.5053	22.4593	1.40277	0.043286	Unchanged
miR394a	1	0	0	1	0/0	0/0	144/134	144	134	8.00134	9.52389	0.840133	0.049978	Unchanged
miR530a	1	0	0	1	0/0	0/0	119/31	119	31	6.61222	2.20329	3.00107	0.053334	Unchanged
miR164d	1	0	0	1	0/0	0/0	280/210	280	210	15.5582	14.9255	1.04239	0.054946	Unchanged
miR160a	1	0	0	1	0/0	0/0	100/99	100	99	5.55648	7.03631	0.789688	0.073663	Unchanged
miR1023a	1	0	0	1	0/0	0/0	44/57	44	57	2.44485	4.05121	0.603488	0.076833	Unchanged
miR160e	1	0	0	1	0/0	0/0	42/51	42	51	2.33372	3.62476	0.643828	0.076833	Unchanged
miR156f*	1	0	0	1	0/0	0/0	49/1	49	1	2.72268	0.0710738	38.3077	0.077565	Unchanged
miR391	1	0	0	1	0/0	0/0	98/90	98	90	5.44535	6.39664	0.851283	0.080537	Unchanged
miR827	1	0	0	1	0/0	0/0	20/44	20	44	1.1113	3.12725	0.355359	0.083203	Unchanged
miR399i	1	0	0	1	0/0	0/0	22/36	22	36	1.22243	2.55866	0.477761	0.083203	Unchanged
miR3633a*	1	0	0	1	0/0	0/0	149/76	149	76	8.27916	5.40161	1.53272	0.090392	Unchanged
miR168	1	0	0	1	0/0	0/0	48/55	48	55	2.66711	3.90906	0.68229	0.100616	Unchanged
miR162*	1	0	0	1	0/0	0/0	60/60	60	60	3.33389	4.26443	0.781791	0.100616	Unchanged
miR172e	1	0	0	1	0/0	0/0	32/44	32	44	1.77807	3.12725	0.568575	0.116741	Unchanged
miR530b	1	0	0	1	0/0	0/0	55/15	55	15	3.05607	1.06611	2.86657	0.136131	Unchanged
miR159c	1	0	0	1	0/0	0/0	11/28	11	28	0.611213	1.99007	0.307132	0.142222	Unchanged
miR3953	1	0	0	1	0/0	0/0	20/32	20	32	1.1113	2.27436	0.488619	0.142222	Unchanged
miR3633b*	1	0	0	1	0/0	0/0	16/22	16	22	0.889037	1.56362	0.568575	0.142222	Unchanged
miR169f	1	0	0	1	0/0	0/0	22/29	22	29	1.22243	2.06114	0.593083	0.142222	Unchanged
miR1023b	1	0	0	1	0/0	0/0	19/23	19	23	1.05573	1.6347	0.645827	0.142222	Unchanged
miR390a*	1	0	0	1	0/0	0/0	23/22	23	22	1.27799	1.56362	0.817327	0.142222	Unchanged
miR156h*	1	0	0	1	0/0	0/0	24/22	24	22	1.33356	1.56362	0.852863	0.142222	Unchanged
miR1515	1	0	0	1	0/0	0/0	48/31	48	31	2.66711	2.20329	1.21051	0.149325	Unchanged
miR162a*	1	0	0	1	0/0	0/0	54/30	54	30	3.0005	2.13221	1.40722	0.149325	Unchanged
miR1520r	1	0	0	1	0/0	0/0	51/22	51	22	2.83381	1.56362	1.81233	0.149325	Unchanged
miR482c	1	0	0	1	0/0	0/0	31/29	31	29	1.72251	2.06114	0.835707	0.159639	Unchanged
miR393a*	1	0	0	1	0/0	0/0	37/34	37	34	2.0559	2.41651	0.850772	0.159639	Unchanged
miR909.1	1	0	0	1	0/0	0/0	30/27	30	27	1.66695	1.91899	0.868656	0.159639	Unchanged
miR166e	1	0	0	1	0/0	0/0	36/25	36	25	2.00033	1.77685	1.12578	0.159639	Unchanged
miR166d	1	0	0	1	0/0	0/0	27/17	27	17	1.50025	1.20825	1.24167	0.181918	Unchanged
miR780.2	1	0	0	1	0/0	0/0	29/15	29	15	1.61138	1.06611	1.51146	0.181918	Unchanged
miR157d*	1	0	0	1	0/0	0/0	33/9	33	9	1.83364	0.639664	2.86657	0.181918	Unchanged
miR160d*	1	0	0	1	0/0	0/0	2/10	2	10	0.11113	0.710738	0.156358	0.192516	Unchanged
miR1513	1	0	0	1	0/0	0/0	4/11	4	11	0.222259	0.781812	0.284288	0.192516	Unchanged
miR535a	1	0	0	1	0/0	0/0	5/10	5	10	0.277824	0.710738	0.390895	0.192516	Unchanged
miR159b	1	0	0	1	0/0	0/0	8/13	8	13	0.444519	0.923959	0.481102	0.192516	Unchanged
miR858	1	0	0	1	0/0	0/0	12/15	12	15	0.666778	1.06611	0.625433	0.216093	Unchanged
miR396f	1	0	0	1	0/0	0/0	10/12	10	12	0.555648	0.852886	0.651492	0.216093	Unchanged
miR169e	1	0	0	1	0/0	0/0	20/20	20	20	1.1113	1.42148	0.781791	0.216093	Unchanged
miR2636	1	0	0	1	0/0	0/0	12/12	12	12	0.666778	0.852886	0.781791	0.216093	Unchanged
miR845d	1	0	0	1	0/0	0/0	19/19	19	19	1.05573	1.3504	0.781791	0.216093	Unchanged
miR3950	1	0	0	1	0/0	0/0	17/16	17	16	0.944602	1.13718	0.830653	0.216093	Unchanged
miR528	1	0	0	1	0/0	0/0	14/12	14	12	0.777908	0.852886	0.912089	0.216093	Unchanged
miR2089	1	0	0	1	0/0	0/0	19/16	19	16	1.05573	1.13718	0.928377	0.216093	Unchanged
miR399	1	0	0	1	0/0	0/0	12/10	12	10	0.666778	0.710738	0.938149	0.216093	Unchanged
miR396e	1	0	0	1	0/0	0/0	11/9	11	9	0.611213	0.639664	0.955522	0.216093	Unchanged
miR952b	1	0	0	1	0/0	0/0	11/9	11	9	0.611213	0.639664	0.955522	0.216093	Unchanged
miR171d	1	0	0	1	0/0	0/0	23/18	23	18	1.27799	1.27933	0.998955	0.216093	Unchanged
miR164e	1	0	0	1	0/0	0/0	25/19	25	19	1.38912	1.3504	1.02867	0.216093	Unchanged
miR482*	1	0	0	1	0/0	0/0	22/15	22	15	1.22243	1.06611	1.14663	0.216093	Unchanged
miR845a	1	0	0	1	0/0	0/0	23/15	23	15	1.27799	1.06611	1.19875	0.216093	Unchanged
miR396g	1	0	0	1	0/0	0/0	22/13	22	13	1.22243	0.923959	1.32303	0.216093	Unchanged
miR811a	1	0	0	1	0/0	0/0	11/6	11	6	0.611213	0.426443	1.43328	0.246251	Unchanged
miR2621	1	0	0	1	0/0	0/0	14/7	14	7	0.777908	0.497517	1.56358	0.246251	Unchanged
miR533a*	1	0	0	1	0/0	0/0	12/6	12	6	0.666778	0.426443	1.56358	0.246251	Unchanged
miR167c	1	0	0	1	0/0	0/0	18/7	18	7	1.00017	0.497517	2.01032	0.246251	Unchanged
miR1028c	1	0	0	1	0/0	0/0	13/4	13	4	0.722343	0.284295	2.54082	0.246251	Unchanged
miR1852	1	0	0	1	0/0	0/0	11/2	11	2	0.611213	0.142148	4.29985	0.246251	Unchanged
miR395b	1	0	0	1	0/0	0/0	10/1	10	1	0.555648	0.0710738	7.81791	0.246251	Unchanged
miR857	1	0	0	1	0/0	0/0	15/1	15	1	0.833473	0.0710738	11.7269	0.246251	Unchanged
miR157a*	1	0	0	1	0/0	0/0	10/0	10	0	0.555648	0	#DIV/0!	0.246251	Unchanged
miR169c*	1	0	0	1	0/0	0/0	10/0	10	0	0.555648	0	#DIV/0!	0.246251	Unchanged
miR396c	2	0	0	2	0/0	0/0	425/358	425	358	23.6151	25.4444	0.928104	0.03008	Unchanged
miR162a	2	0	0	2	0/0	0/0	462/345	462	345	25.671	24.5205	1.04692	0.037169	Unchanged
miR472	2	0	0	2	0/0	0/0	228/217	228	217	12.6688	15.423	0.821421	0.038723	Unchanged
miR3952	2	0	0	2	0/0	0/0	208/184	208	184	11.5575	13.0776	0.883763	0.049776	Unchanged
miR167d*	2	0	0	2	0/0	0/0	101/108	101	108	5.61205	7.67597	0.731119	0.056561	Unchanged
miR396a*	2	0	0	2	0/0	0/0	222/173	222	173	12.3354	12.2958	1.00322	0.058992	Unchanged
miR156l	2	0	0	2	0/0	0/0	284/162	284	162	15.7804	11.514	1.37055	0.065844	Unchanged
miR399f	2	0	1	1	0/0	44/68	10/7	54	75	3.0005	5.33054	0.562889	0.070635	Unchanged
miR393	2	0	0	2	0/0	0/0	125/57	125	57	6.94561	4.05121	1.71445	0.094121	Unchanged
miR156k*	2	0	0	2	0/0	0/0	99/59	99	59	5.50092	4.19335	1.31182	0.106721	Unchanged
miR396g*	2	0	0	2	0/0	0/0	42/45	42	45	2.33372	3.19832	0.729671	0.116741	Unchanged
miR397a	2	0	0	2	0/0	0/0	45/16	45	16	2.50042	1.13718	2.19879	0.136131	Unchanged
miR4393b	2	0	0	2	0/0	0/0	19/25	19	25	1.05573	1.77685	0.594161	0.142222	Unchanged
miR171c*	2	0	0	2	0/0	0/0	18/22	18	22	1.00017	1.56362	0.639647	0.142222	Unchanged
miR2089*	2	0	0	2	0/0	0/0	41/34	41	34	2.27816	2.41651	0.942748	0.159639	Unchanged
miR156e	2	0	0	2	0/0	0/0	29/23	29	23	1.61138	1.6347	0.985736	0.159639	Unchanged
miR396	3	0	0	3	0/0	0/0	399/442	399	442	22.1704	31.4146	0.705734	0.004986	Unchanged
miR171i*	3	0	0	3	0/0	0/0	617/335	617	335	34.2835	23.8097	1.4399	0.043154	Unchanged
miR156d	3	1	1	1	215/76	135/196	33/15	383	287	21.2813	20.3982	1.0433	0.044553	Unchanged
miR396b	3	0	0	3	0/0	0/0	216/165	216	165	12.002	11.7272	1.02344	0.058992	Unchanged
miR172c*	3	0	0	3	0/0	0/0	35/51	35	51	1.94477	3.62476	0.536523	0.076833	Unchanged
miR160c*	3	0	0	3	0/0	0/0	142/66	142	66	7.89021	4.69087	1.68203	0.090392	Unchanged
miR166g*	3	0	0	3	0/0	0/0	98/48	98	48	5.44535	3.41154	1.59616	0.115569	Unchanged
miR169r*	3	0	0	3	0/0	0/0	55/35	55	35	3.05607	2.48758	1.22853	0.149325	Unchanged
miR393b	3	0	0	3	0/0	0/0	36/25	36	25	2.00033	1.77685	1.12578	0.159639	Unchanged
miR167	4	0	0	4	0/0	0/0	715/583	715	583	39.7289	41.436	0.9588	0.01848	Unchanged
miR831*	4	0	0	4	0/0	0/0	50/31	50	31	2.77824	2.20329	1.26095	0.149325	Unchanged
miR172a	5	0	1	4	0/0	416/496	5791/5371	6207	5867	344.891	416.99	0.827097	0	Unchanged
miR390a	5	0	0	5	0/0	0/0	1212/1112	1212	1112	67.3446	79.0341	0.852096	0.001342	Unchanged
miR482b	5	0	0	5	0/0	0/0	429/391	429	391	23.8373	27.7899	0.85777	0.01714	Unchanged
miR4403	5	0	0	5	0/0	0/0	389/330	389	330	21.6147	23.4544	0.921565	0.032308	Unchanged
miR166c*	5	0	0	5	0/0	0/0	898/598	898	598	49.8972	42.5021	1.17399	0.032695	Unchanged
miR482a	6	0	0	6	0/0	0/0	829/588	829	588	46.0633	41.7914	1.10222	0.028622	Unchanged
miR166b	6	0	0	6	0/0	0/0	263/127	263	127	14.6136	9.02637	1.61898	0.059694	Unchanged
miR167d	7	0	1	6	0/0	313/402	3624/3513	3937	3915	218.759	278.254	0.786184	0	Unchanged
miR168a*	7	0	0	7	0/0	0/0	1279/1215	1279	1215	71.0674	86.3547	0.822972	0.000659	Unchanged
miR159a	7	1	2	4	803/343	182/344	224/156	1209	843	67.1779	59.9152	1.12122	0.023211	Unchanged
miR166g	8	1	0	7	1185/472	0/0	962/953	2147	1425	119.298	101.28	1.1779	0.01968	Unchanged
miR166	8	0	0	8	0/0	0/0	595/360	595	360	33.0611	25.5866	1.29213	0.045684	Unchanged
miR166k	9	0	1	8	0/0	116/141	186/207	302	348	16.7806	24.7337	0.678451	0.00691	Unchanged
miR166n	10	0	2	8	0/0	211/277	666/594	877	871	48.7304	61.9053	0.787176	0.001358	Unchanged
miR166h	11	0	0	11	0/0	0/0	3390/2252	3390	2252	188.365	160.058	1.17685	0.013789	Unchanged
miR1171	11	0	0	11	0/0	0/0	280/166	280	166	15.5582	11.7983	1.31868	0.065844	Unchanged
miR396b*	12	0	0	12	0/0	0/0	1817/1837	1817	1837	100.961	130.563	0.773279	1.4e-05	Unchanged
miR482a*	13	0	0	13	0/0	0/0	5853/3940	5853	3940	325.221	280.031	1.16138	0.007031	Unchanged
miR164a	18	0	0	18	0/0	0/0	12304/7269	12304	7269	683.67	516.635	1.32331	0.008622	Unchanged
miR166j	36	0	4	32	0/0	391/576	26088/25277	26479	25853	1471.3	1837.47	0.800721	0	Unchanged
miR2911	39	2	1	36	1453/633	277/338	26502/24401	28232	25372	1568.71	1803.28	0.869916	0	Unchanged
miR535	43	0	2	41	0/0	218/285	32916/33944	33134	34229	1841.09	2432.79	0.756781	0	Unchanged
miR166m	48	1	3	44	538/257	401/571	81205/47396	82144	48224	4564.32	3427.46	1.33169	0.000802	Unchanged
miR168a	50	0	0	50	0/0	0/0	53036/50346	53036	50346	2946.94	3578.28	0.823562	0	Unchanged
miR3954	58	0	3	55	0/0	430/585	68658/63854	69088	64439	3838.86	4579.92	0.838194	0	Unchanged
miR167a	102	0	9	93	0/0	5666/7047	256122/231035	261788	238082	14546.2	16921.4	0.859634	0	Unchanged
miR166a	102	1	11	90	11603/5435	4208/5767	200516/131214	216327	142416	12020.2	10122	1.18752	0	Unchanged
miR156a	115	3	0	112	88889/45835	0/0	97223/72871	186112	118706	10341.3	8436.89	1.22572	3.8e-05	Unchanged
miR3948	213	0	0	213	0/0	0/0	7600/5351	7600	5351	422.293	380.316	1.11037	0.001691	Unchanged
