# Supplementary material for: Phytoplasma-Responsive microRNAs Modulate Hormonal, Nutritional, and Stress Signalling Pathways in Mexican Lime Trees
Source: PLoS One. 2013 Jun 18;8(6):e66372. doi: 10.1371/journal.pone.0066372 (PMC3688891; doi:10.1371/journal.pone.0066372)
Supplement: Table S5 — Novel miRNA identified in this study. (XLSX) [file pone.0066372.s007.xlsx]

## Sheet: 1
Supplementary Table S5. All novel miRNA identified in this study: H: healthy plant; I: infected plant.
Group	ID	Count (I)	Count (H)	Arm	Sequence	Length (nt)	Precursor Sequence	Length of precursor (nt)	MFE (kcal/mol)
Common novel miRNA candidate	miR-IH1	9	17	5p	TGTCTGCGGCTAAATTTAACC	21	ACTCATAGCCTGTCTGCGGCTAAATTTAACCAAGTGTGAGAAACGATGTGTACTTCAATGAGCTCTTGGGCTGAAATAGTGGTTTAGACTTTAGACACGGGCTGGGCAGTA	111	-27.2
	miR-IH2	7	8	3p	AACTCAGGCCTAGCTGATCGG	21	TTCCTTTTAGTGAATCATTTGGTTCTGTTTGGTTTCAAACCGAACTAAACAAGAACTAATTGTTTTAGAAATTTCTAAACCATTTAGTTTTTACCACCGGTGCAGATTTGACATAATACGGTTCGGACTCCCCTCAGAGAAACTCAGGCCTAGCTGATCGGCTATTTCTCC	171	-41.3
	miR-IH3	44	43	5p	TGCAGGTGAGATGATACCGTCA	22	ATGTTTGCCATGCAGGTGAGATGATACCGTCACCGCTGCTCTCTTGTTTCCGACAGGGGCTTGGCTGCCGGAATCATTTCTCCCGCGTGAGAAACCT	97	-38.4
	miR-IH4	255	273	3p	TGGTTGATGCCTGAGAGTCGA	21	TGATATTGAGTTCAACTTTACAAGGCTCAGCCGCAGGAAGGCTCTGATTGTTCTTGATGATTTGACTTGTTTCAGACAAATAAAATTCTTAATCAGAAGTCTTGATTGGTTGATGCCTGAGAGTCGAATCATAATTA	137	-39.73
	miR-IH5	129	119	5p	AAGGGATAAGTTGGAGGGAGC	21	GAGGAGTCTTAAGGGATAAGTTGGAGGGAGCTGAAAGTTCTAGATGAGAAGCTGGAGGGATCTGAAAGTTCTAGATCTACTTTTACTCTTTCTCTATTATCCTTTATTTTTTTA	114	-36.1
	miR-IH6	29	10	3p	AGGTGCAGTTGCAAGTGCAGA	21	GATGTATCCTTTATCTGCATTTGCACCTGCATCTTGTTGCGTTACCTGGTTCTGGTTCGTAAAAGCCAAAGCACAAGAAGAGCCAATCGCCGTCGGCAGATATGGTGGCAACATGGGGTTATATATATGCATCAAGGTGCAGTTGCAAGTGCAGATGAATGCCAT	165	-65.92
	miR-IH7	21479	10450	5p	CGAAGGTCCGAGGTCGAGGTT	21	AAGAAAGTAACGAAGGTCCGAGGTCGAGGTTCTAAAATTTTATAAGAAACCTGTTCTTCAGACACTCAAGTTACTTTGTTTATCTTGCTCAAATGAGTGTTCCATTCAGGACTAAATTCCAACACCTATTGCCTGGTGGTTGTCCATATCATCATCATCATCAAGATTATTAGCACCACCTTCTTCTTCCTCTTGGCCTTCTTTGTTGCTCTGAG	215	-47.96
	miR-IH8	733	952	3p	ACGGGTATGGAAAAGGGGCGCAT	23	TTTCGATTGATTTCTATGATCTATCATCATAGAGGCGGCCCCTTTACCATTCTGTACAAATAGGCTATTCTATTTGTACGGGTATGGAAAAGGGGCGCATTCAATCCTTG	110	-52.2
	miR-IH9	5797	1747	5p	AAGCGACGTGCAGTTGGGGCT	21	ACCCGTGAGGAAGCGACGTGCAGTTGGGGCTAGTAGGGTCGACAGCCCTCATGCGGGTTCTCCTTCCCACATCTCCATTAGCGAGGGG	88	-32.2
	miR-IH10	111	67	3p	TGCTCGCTCCTCTTCTGTCAGC	22	ACGAGAGAGCTACTGACAGAAGAGAGTGAGCACACGCAGGTAATTGTATTAGAAAATATCTTTGCAGGTGCGTGCTCGCTCCTCTTCTGTCAGCGTCATTTTTG	104	-49.9
	miR-IH11	49041	37466	5p	GGTCATGGGAGGATTGGCGAGA	22	GAGGCCCGTAAGACATTTTCGGTCATGGGAGGATTGGCGAGAAAATCTTTCAATTTTACCATAAAGTATGTAAGATGACGATGATGATTAAAGGAAATCTTTTGCCAACTCCTCCCATGCCGATGATTTCTTATGGTTTCAAT	143	-56.3
I specific novel miRNA candidate	miR-I1	29	0	5p	CCTTGGGTGAGCTGGTGGGGGC	22	GACGGCTGTACCTTGGGTGAGCTGGTGGGGGCCATGCAACATAGCGCCTTCCACCTCAGCTGCATGGCCACCTATTACAAGGCTAAGGTGAGCCACT	97	-43.22
	miR-I2	7	0	5p	AAGACTATTTTGGACCCAGAA	21	ACGAGTTGTGAAGACTATTTTGGACCCAGAATGAAAAGGGACGCCCAAATTTGTTAAATCAATTTTGAACTCCCATATATCATCCAATAGCAATACAAAGTTCTTGTGCTGTAAAGTGTTGGTGATGTCTCTAGCCTTGGCTTCAAAACTTTTTCCCTGCCATGAACTTGTTGCGAAGCCTATCCGGTTTCCAATATCGTCTTGAATCTGCTTCA	215	-52.3
	miR-I3	14	0	5p	TTTTGTTGCATGATGCTGATAA	22	CTTTCACTCTTTTTGTTGCATGATGCTGATAATGAATGTAGGCCATTGATACTTTTCACTACCTGCATCATGCAACAAAAGAGTTGAAGT	90	-35.6
	miR-I4	8	0	3p	AAGCTGAAGTAGGACCGATGCA	22	AGAGACAGGCTGCCCAGGTTGCTGCTTAAGCTTTTACAATGAATTTGGATACATTTTGCTGCTTTGTTTTTTCTTGTTGAATTAGAGCTGGTTGGCACTCTCTAAAGCTGAAGTAGGACCGATGCAAAAATGAATC	136	-29.8
	miR-I5	6	0	3p	GGGGACGAGAATGAGATTGGTGC	23	TTCGATGCCCAAATCGGCGCCGTTTTTGCTGCCTTGTTTGCCTTGAAGTACGACGACATTAGAATGGTTGTAACGGAGACGGGATTGCCGTCGAAGGGGACGAGAATGAGATTGGTGCAAGCGTCGAA	128	-39.8
	miR-I6	10	0	3p	CACTTGACTTGTGAAGTATGGTA	23	ATGGATATACTTACTAGTGTACAAGTGAGCATAGCATATCATTATCTCTTCCCCTGTTTATTGTCTAACATTAAGGCGCACGCATTTTGATGCTGCGTTCGCCTACCGGTTGCACCCAATTCTCCGCTATTGCCGAAATATCATTTGGACCCTTTAACTTCTACAATTTCTCACTTAGGGATAATTATTTTATTATACGCATCACTATCAATTATGTGATATGCATTCACTTGACTTGTGAAGTATGGTACTAC	254	-55.3
	miR-I7	266	0	3p	GAAAGTGAATGTTGGCGGTTG	21	AATGATGGAGTCAACTAATGTCATGTTTATTGAGGAACTCTCTGAAAGTGAATGTTGGCGGTTGTTCCAACAAT	74	-20.2
	miR-I8	5	0	3p	AACTTCTAGGCTTTGATGGGATA	23	ATGGGAGAGAGCAGATTTCGTTGGAGATTTAGAAAGTATTAGCTAAACATCTTCACTTAGATACTGTAAATTTACAATTAGGAAATCTTATACTGGCTTGCAAGTATAGCAAATGAATATGTATGAAAAGTCATTATCATACTTGATGTTCCATAGAAGCAGATTGTTCTTCAATTTCTGTTTACACCATAAAAAATATTGTGCATTTTAATTTTAAACTTCTAGGCTTTGATGGGATAAAACTTCATA	249	-45.7
	miR-I9	7	0	5p	AGGAGAAGAAACTTTGTGGTG	21	ATGCTTCTAAAGGAGAAGAAACTTTGTGGTGCCTACAACTCTGCTGGCCTACACGTAATTTATATAGCCGCAAGCTAGAATTGAAAGATGTATAACGAAACTCAGAAAACATAAGACTTTCCACAGACTTTGCAGATAAGTGCAACATTTGTATATAAAGAACAAATTGGACACAATCAGTTTCTTCCATTTTTATAACTTT	202	-36.3
	miR-I10	13	0	3p	TGGGAGGCTGCACCTTACATT	21	CCTTATATGTAATGTAAAGTACAATCTCTCACAAATTTAATTGTGAATTTTATTTAGACCTATAATCTTGTGGGAGGCTGCACCTTACATTACATGTAAGA	101	-36.4
	miR-I11	121	0	5p	TGGCTGAGAAGATAGGATGCC	21	TGGAAGGCAATGGCTGAGAAGATAGGATGCCTCTTGGGTAGCCAGCGCTGGTTCAAGCTCATCTTGTCTGTCTCTTCAGCGACCTCAG	88	-28.8
	miR-I12	5	0	5p	AATTGACAAGTTTAAGGGCAT	21	TTATTTAGGGAATTGACAAGTTTAAGGGCATTGCAAATCGTATATCGCAAGTTGGTCTTCGACTCTGGAGATTCCGAGAAACA	83	-19.7
	miR-I13	268	0	3p	TTGAGCCGCGTCAATATCTCC	21	ATTGTAAAATGAAATCATCAAGGTATTGGCGCGCCTCAATTTAAAGACGTGGTTAAATGGGCATGATTAGCCATGTATTTTCATTGAGCCGCGTCAATATCTCCTTAATTATTTTGTAACTCTC	124	-41.24
	miR-I14	31	0	3p	TGAGGTTCTTGGGGAGAGTAG	21	TTAATGGCACTCATTGCTCACTTCTCCCTCGAGGGCTTCTGAACTGGCCTTGTTCACCTTCAATTAAAGGCCTAGACTGAGGTTCTTGGGGAGAGTAGATAATGCTGGCTATTTCTTC	118	-44.86
	miR-I15	8	0	5p	AGCTGTGGAAGAAGAGCGGGA	21	TACGAAATGGAGCTGTGGAAGAAGAGCGGGAAGTTAGGGTTTCGTTGGTATGGCGAAAAAGAAGCCAAAGGCTACGTTAAGAGGAAAGATCGCCCCCAGAATCTCTCTTTCCTGGAACATATTCGCATCTTTCTTTCATCCTCCACCGAT	150	-43.6
	miR-I16	12	0	3p	TTAGTGATGTGATGGAGCCGG	21	ATCTTAAAGCTTTATTGCTTGAATGGCGTGATTGGAACCGTGTCAACCAAAGACGGGGTAACCTTAGTGATGTGATGGAGCCGGGCTTTAAAAT	94	-27.1
	miR-I17	6	0	5p	TCTAAGGGCAGTGAGAGTGAG	21	TCCGCATCTCTCTAAGGGCAGTGAGAGTGAGCAATGCTTGTGGTAGCTTTGTAAGGTCTTCACAATGACTCAATTCCAGCCTGCACTGCAACTCTGGCTGTTGTTGGTCATGTACT	116	-36.9
	miR-I18	10	0	5p	TTCTGACTTGAAGGAAGTGCT	21	TCCAAAATGTTTCTGACTTGAAGGAAGTGCTCGAAGATTTGATGCAAAAAGATCCAATTGCTATTTCTCTTCCTTGTAGAGATATTCAANTCCTGAAAGGCTGGAA	106	-23.7
	miR-I19	2986	0	5p	AATGGGTGCGTGGGCAAGAGA	21	AAATTTCGGGAATGGGTGCGTGGGCAAGAGAAGGAGAAAAAGAAAATATAAACTTCCTTTCTTACCTATGCCACCCATTCCTTTGATTTC	90	-37.73
	miR-I20	5	0	5p	AGTTGTTTGATGAGGTGGTT	20	ATAGAAGAGAAGTTGTTTGATGAGGTGGTTATGGTTGAGGTAACACGGACCCCAGACCAGAAACCAATTCAAGACAAAATTGCTTCTGTTTTGG	94	-30
	miR-I21	5	0	3p	TTAGGATCATGGCAAAGGGCA	21	ACTAATTGTGCCACATTCCTTGCCCAACCACTGATCTTGATCCCATGATGGGGAACCTCTGTCAACAAAGCTCAAAAGCCTAGATTTCTGGAGAAGAATCAGGTACGAGACAGGAGTTCTGGAATTAGGATCATGGCAAAGGGCACACACATCTT	155	-43.31
	miR-I22	5	0	5p	CTGGACCGAGTTTATGAGATAGG	23	AGTTGGTGGACTGGACCGAGTTTATGAGATAGGAAAACAATTTAGAAACGAGGGTATTGATCTGACTCATAATCCTGAGTTCACCACCTGCG	92	-24.24
H specific novel miRNA candidate	miR-H1	0	53	5p	TTGCTGGTGATGTGGTGTTG	20	TCTGGTCAGTTTGCTGGTGATGTGGTGTTGAGGATTTCTTGATCTCAAGGTTTCTTTGCACCTCCCATACCCAGCAATATTGAGATAACCAACCTTACCCCATTCCCGGAT	111	-35.84
	miR-H2	0	23	3p	CGGTTACTGCCTGAGAGTCGA	21	CATATTGAACTCAACTTTAGAAGGCTTAGCCGCAGGAAGGTTCTGATTGTTTTAGATGATGTGACTTGTTTGAACCAAATAGAATCCTTAGTTGGAAGTCTTGATCGGTTACTGCCTGAGAGTCGAATCTTAATTA	136	-34.5
	miR-H3	0	9	5p	AAAGTTGTGATCGTTTTTTGGA	22	GTTTTGATGGAAAGTTGTGATCGTTTTTTGGAATTTATAAAGAGGAGTAATGCAGTTAGCCCTACTATTGCATTGGAAACTGCAAATGCTTTGCAGATGAAGATCGAGAAAGTGACTCGTCGAGCACAAGAACAATTTCAAATGGTGTTGGAAGAACAAAGCAGATTTGCACTTGATATTGATCTCGATGCTCCAAAGGTTAGATTTCCTATAAGGACAAGTGGCACTTCCAGATGTGATAGTCATTTTCTTTTAGATTTTGGCC	265	-63.8
	miR-H4	0	5	3p	GTGCAGTGGCATGATCGGTCCGT	23	CAATTGCAATACGGGGTCATCAATCACTGCCCGCTTTAGGTCCTCAAAAACTCTTTTACACTCTTCCAATCAGTGCAGTGGCATGATCGGTCCGTACGTTCTTCT	105	-20.31
	miR-H5	0	175	3p	TTTCTCTTATCGTTATCTGTG	21	GGAGTGCTTGGCATAGATAAAGATGAGAGAAAAATATGAGAGAAAGACGAGAGAAATTTGTTCCCTCTCCACCCACCCACTCTCTCTTCTCTTTTCTTCTTTTTCTCTTATCGTTATCTGTGCTTAGCATTT	132	-53.57
	miR-H6	0	12	5p	CTTGCTTTCTGACTTGCTTAA	21	ATCACTTGCTTTCTGACTTGCTTAACTAGTGTGGTTTTACCCACGCCGCCCATCCCATAGACCCCAATTATTTTGAAACTATCATCCTTCAACGCATCCACAACATCTTGAAATACTTTCGTTCTTGAATCGAAGGCCTCGTAATCTTTCACTGGCATATATTCTGTACTCTTTGGAGCAGGACGGTAGGAAACACTAGAGAAGGTGCCTTTTCCCTCGAGACTAGCGGCAGCTTCTGCGGCCTTTGCTGCTTGTTTACTAAGCTGGTAACGAGAAATCAAGTTGGG	287	-67.7
	miR-H7	0	39	5p	AGGTATTGGCGCGCCTCAATT	21	ATTGTAAAATGAAATCATCAAGGTATTGGCGCGCCTCAATTTAAAGACGTGGTTAAATGGGCATGATTAGCCATGTATTTTCATTGAGCCGCGTCAATATCTCCTTAATTATTTTGTAACTCTC	124	-38.4
	miR-H8	0	6	5p	CAGGGGTAGGAAGGTTCGCAA	21	CTGTTGGATCCAGGGGTAGGAAGGTTCGCAAGCACTCAGCTTCATTGAAGGCCTCAAATTTTGTGGATGTTTCCCGTCTGCAACGA	86	-20.62
	miR-H9	0	11	3p	GAGGGAGAGAGAGAGAGAGAGAG	23	TCTATGTACCTGTTTCTTTGTTAATAATATCCCTCAAATTTTCAACAGAGGGTGAGAATAAGTGGAGCAGTTGTACCCATCAACAGAGATAGAAAGAGGGAGAGAGAGAGAGAGAGAGAGAGCAGAGG	128	-30.4
	miR-H10	0	8	5p	TGGTTGTGCATCGTTGGGAAA	21	TCAGTGTAAATGGTTGTGCATCGTTGGGAAAATTGTCAGATACACTAAAATTATGCAAGTGGGAGCACATATTCATTGATTGTATAGACTGCTTGAAATTGCTTTGCAACGATGATTTAGCGTGTTCAATGCTGAA	136	-30.4
	miR-H11	0	10	5p	TCAGACTTGAGATTTTCAACGAC	23	TACAGCTTGTTCAGACTTGAGATTTTCAACGACTCCTTTGTTTTTCAACTTCATTTGTTTGTTTTGTTTCAAGTTTGTCAATGTGTAA	88	-18.8
	miR-H12	0	6	5p	AAAGGTTGAGGATGGCTGTC	20	CCTCCTCCCTAAAGGTTGAGGATGGCTGTCTTGTTTTGGCCTCCTCCACCTTTAGGTGTGAGGATGGT	68	-36.7
	miR-H13	0	6	3p	GATGTTGGAAATGTACGAGGC	21	TTCTGTGGAGTTTCATGATCCTGTACATGCCAAACGTTTTTACTCTACACATGAGATATTGGAAGAAAGTATGATGAAGTTGACACCTGGTGTGGATGGAGAAGATGGATATAAATTGTGGCAGAGCTTGGTGCGTCAGACTGAACTGACTGCTCAATTGTGTTCTATAATGAGAGATGTTGGAAATGTACGAGGCAATACCCAGA	206	-49.03
	miR-H14	0	7	3p	CTTTAAGTGGATGTGGGATAA	21	AGAGGTTTTGCATTGCCTCCACTATCCACTTTATCTTCTTTAAGAACGCTAACTTTAAGTGGATGTGGGATAATAGAAATCTC	83	-23.32
