# Supplementary material for: Phytoplasma-Responsive microRNAs Modulate Hormonal, Nutritional, and Stress Signalling Pathways in Mexican Lime Trees
Source: PLoS One. 2013 Jun 18;8(6):e66372. doi: 10.1371/journal.pone.0066372 (PMC3688891; doi:10.1371/journal.pone.0066372)
Supplement: Table S6 — The list of miRNAs in group I and their variants expression patterns. (XLSX) [file pone.0066372.s008.xlsx]

## Sheet: 1
Supplementary Table S6. The list of miRNAs in group I and their variants expression patterns.H: healthy plant; I: infected plant
miRNA	No. of all variants for each miRNA	No. of upregulated variants	No. of downregulated variants	No. of Unchanged variants	Raw (Sum) of all upregulated variants (I/H)	Raw (Sum) of all downregulated variants (I/H)	Raw (Sum) of all unchanged variants (I/H)	Raw (Sum) of all variants (I)	Raw Sum of all variants (H)	Normalized (Sum) of all variants (I)	Normalized (Sum) of all variants (H)	Overal fold change for each miRNA (I/H)	P-value	Overall expression Label for each miRNA	Group
miR171	1	0	1	0	0/0	236/398	0/0	236	398	13.1133	28.2874	0.463574	0.000407	Down	Group I
miR3951	1	0	1	0	0/0	63/257	0/0	63	257	3.50058	18.266	0.191645	0.000116	Down	Group I
miR396a	1	0	1	0	0/0	300/377	0/0	300	377	16.6695	26.7948	0.622115	0.003585	Down	Group I
miR399j	1	0	1	0	0/0	82/142	0/0	82	142	4.55632	10.0925	0.451457	0.019402	Down	Group I
miR827a	1	0	1	0	0/0	76/364	0/0	76	364	4.22293	25.8709	0.163231	1e-06	Down	Group I
miR-H1	1	0	1	0	0	0/53	0	0	53	2.22259	6.60986	0.336	0	Down	Group I
miR-H11	1	0	1	0	0	0/10	0	0	10	2.22259	3.55369	0.625	0.000116	Down	Group I
miR-H2	1	0	1	0	0	0/23	0	0	23	2.22259	4.47765	0.496	0	Down	Group I
miR-H5	1	0	1	0	0	0/175	0	0	175	2.22259	15.2809	0.145	0	Down	Group I
miR-H6	1	0	1	0	0	0/12	0	0	12	2.22259	3.69584	0.601	2.2e-05	Down	Group I
miR-H7	1	0	1	0	0	0/39	0	0	39	2.22259	5.61483	0.395	0	Down	Group I
miR-H9	1	0	1	0	0	0/11	0	0	11	2.22259	3.62476	0.613	5.1e-05	Down	Group I
miR-IH8	1	0	1	0	0	733/952	0	733	952	42.9516	70.5052	0.609	0	Down	Group I
miR-I11	1	1	0	0	121/0	0	0	121	0	8.94594	2.84295	3.146	0	Up	Group I
miR-I13	1	1	0	0	268/0	0	0	268	0	17.114	2.84295	6.019	0	Up	Group I
miR-I19	1	1	0	0	2986/0	0	0	2986	0	168.139	2.84295	59.14	0	Up	Group I
miR-I7	1	1	0	0	266/0	0	0	266	0	17.0028	2.84295	5.98	0	Up	Group I
miR-IH7	1	1	0	0	21479/10450	0	0	21479	10450	1195.7	745.564	1.603	0	Up	Group I
miR-IH9	1	1	0	0	5797/1747	0	0	5797	1747	324.332	127.009	2.553	0	Up	Group I
miR2199	1	1	0	0	714/311	0/0	0/0	714	311	39.6733	22.104	1.79485	0.018732	Up	Group I
miR477a	1	1	0	0	146/4	0/0	0/0	146	4	8.11247	0.284295	28.5354	0.004319	Up	Group I
