# Supplementary material for: Phytoplasma-Responsive microRNAs Modulate Hormonal, Nutritional, and Stress Signalling Pathways in Mexican Lime Trees
Source: PLoS One. 2013 Jun 18;8(6):e66372. doi: 10.1371/journal.pone.0066372 (PMC3688891; doi:10.1371/journal.pone.0066372)
Supplement: Table S7 — The list of miRNAs in group II and their variants expression patterns. (XLSX) [file pone.0066372.s009.xlsx]

## Sheet: 1
Supplementary Table S7. The list of miRNAs in group II and their variants expression patterns.H: healthy plant; I: infected plant
miRNA	No. of all variants for each miRNA	No. of upregulated variants	No. of downregulated variants	No. of Unchanged variants	Raw (Sum) of all upregulated variants (I/H)	Raw (Sum) of all downregulated variants (I/H)	Raw (Sum) of all unchanged variants (I/H)	Raw (Sum) of all variants (I)	Raw Sum of all variants (H)	Normalized (Sum) of all variants (I)	Normalized (Sum) of all variants (H)	Overal fold change for each miRNA (I/H)	P-value	Overall expression Label for each miRNA	Group
miR3444	2	1	0	1	1179/294	0/0	221/88	1400	382	77.7908	27.1502	2.8652	2.3e-05	Up	Group II
miR395a	3	2	0	1	242/26	0/0	39/10	281	36	15.6137	2.55866	6.10231	0.00348	Up	Group II
miR171b	3	1	0	2	339/52	0/0	78/77	417	129	23.1705	9.16852	2.52718	0.012605	Up	Group II
miR1511	2	0	1	1	0/0	75/125	15/31	90	156	5.00084	11.0875	0.451033	0.012382	Down	Group II
miR408	3	0	1	2	0/0	156/199	37/51	193	250	10.724	17.7685	0.603542	0.009595	Down	Group II
miR403	3	0	1	2	0/0	25/50	30/73	55	123	3.05607	8.74208	0.349581	0.010285	Down	Group II
miR167f	4	0	1	3	0/0	159/252	65/97	224	349	12.4465	24.8048	0.50178	0.000903	Down	Group II
miR4414	6	0	1	5	0/0	1713/2297	697/631	2410	2928	133.911	208.104	0.643482	0	Down	Group II
miR172a*	8	0	2	6	0/0	131/316	168/149	299	465	16.6139	33.0493	0.5027	0.000367	Down	Group II
miR165a	12	0	2	10	0/0	461/595	518/595	979	1190	54.398	84.5778	0.643171	7e-06	Down	Group II
miR156c	37	0	4	33	0/0	31267/49963	462/654	31729	50617	1763.02	3597.54	0.490061	0	Down	Group II
miR894	54	0	16	38	0/0	7687/10563	5856/6752	13543	17315	752.515	1230.64	0.611481	0	Down	Group II
miR479	7	3	0	4	5902/337	0/0	115/11	6017	348	334.334	24.7337	13.5173	0	Up	Group II
miR160a*	7	1	0	6	4998/2484	0/0	1214/717	6212	3201	345.169	227.507	1.51718	0.002107	Up	Group II
miR156f	7	1	0	6	822/239	0/0	187/164	1009	403	56.0649	28.6427	1.95739	0.007421	Up	Group II
miR156b	7	1	0	6	278/96	0/0	329/220	607	316	33.7279	22.4593	1.50173	0.037427	Up	Group II
miR156k	8	2	0	6	1643/705	0/0	700/405	2343	1110	130.188	78.8919	1.65021	0.005098	Up	Group II
miR156g	10	1	0	9	387/102	0/0	367/192	754	294	41.8959	20.8957	2.005	0.010824	Up	Group II
miR2916	24	5	2	17	8230/3339	219/343	5750/3701	14199	7383	788.965	524.738	1.50354	0.000158	Up	Group II
miR157d	58	7	0	51	138320/53954	0/0	1989/804	140309	54758	7796.25	3891.86	2.00322	0	Up	Group II
miR157a	98	25	0	73	901428/303559	0/0	6425/2510	907853	306069	50444.7	21753.5	2.31893	0	Up	Group II
miR390b	4	0	0	4	0/0	0/0	338/142	338	142	18.7809	10.0925	1.86088	0.039809	Up	Group II
miR473	4	0	0	4	0/0	0/0	67/3	67	3	3.72284	0.213221	17.46	0.043532	Up	Group II
