# Supplementary material for: Phytoplasma-Responsive microRNAs Modulate Hormonal, Nutritional, and Stress Signalling Pathways in Mexican Lime Trees
Source: PLoS One. 2013 Jun 18;8(6):e66372. doi: 10.1371/journal.pone.0066372 (PMC3688891; doi:10.1371/journal.pone.0066372)
Supplement: Table S8 — The list of miRNAs in group III and their variants expression patterns. (XLSX) [file pone.0066372.s010.xlsx]

## Sheet: 1
Supplementary Table S8. The list of miRNAs in group III and their variants expression patterns.H: healthy plant; I: infected plant
miRNA	No. of all variants for each miRNA	No. of upregulated variants	No. of downregulated variants	No. of Unchanged variants	Raw (Sum) of all upregulated variants (I/H)	Raw (Sum) of all downregulated variants (I/H)	Raw (Sum) of all unchanged variants (I/H)	Raw (Sum) of all variants (I)	Raw Sum of all variants (H)	Normalized (Sum) of all variants (I)	Normalized (Sum) of all variants (H)	Overal fold change for each miRNA (I/H)	P-value	Overall expression Label for each miRNA	Group
miR169b	1	0	0	1	0/0	0/0	342/287	342	287	19.0032	20.3982	0.931611	0.036224	Unchanged	Group III
miR408*	1	0	0	1	0/0	0/0	113/121	113	121	6.27883	8.59993	0.730102	0.041362	Unchanged	Group III
miR393b*	1	0	0	1	0/0	0/0	567/316	567	316	31.5053	22.4593	1.40277	0.043286	Unchanged	Group III
miR394a	1	0	0	1	0/0	0/0	144/134	144	134	8.00134	9.52389	0.840133	0.049978	Unchanged	Group III
miR530a	1	0	0	1	0/0	0/0	119/31	119	31	6.61222	2.20329	3.00107	0.053334	Unchanged	Group III
miR164d	1	0	0	1	0/0	0/0	280/210	280	210	15.5582	14.9255	1.04239	0.054946	Unchanged	Group III
miR160a	1	0	0	1	0/0	0/0	100/99	100	99	5.55648	7.03631	0.789688	0.073663	Unchanged	Group III
miR1023a	1	0	0	1	0/0	0/0	44/57	44	57	2.44485	4.05121	0.603488	0.076833	Unchanged	Group III
miR160e	1	0	0	1	0/0	0/0	42/51	42	51	2.33372	3.62476	0.643828	0.076833	Unchanged	Group III
miR156f*	1	0	0	1	0/0	0/0	49/1	49	1	2.72268	0.0710738	38.3077	0.077565	Unchanged	Group III
miR391	1	0	0	1	0/0	0/0	98/90	98	90	5.44535	6.39664	0.851283	0.080537	Unchanged	Group III
miR827	1	0	0	1	0/0	0/0	20/44	20	44	1.1113	3.12725	0.355359	0.083203	Unchanged	Group III
miR399i	1	0	0	1	0/0	0/0	22/36	22	36	1.22243	2.55866	0.477761	0.083203	Unchanged	Group III
miR3633a*	1	0	0	1	0/0	0/0	149/76	149	76	8.27916	5.40161	1.53272	0.090392	Unchanged	Group III
miR168	1	0	0	1	0/0	0/0	48/55	48	55	2.66711	3.90906	0.68229	0.100616	Unchanged	Group III
miR162*	1	0	0	1	0/0	0/0	60/60	60	60	3.33389	4.26443	0.781791	0.100616	Unchanged	Group III
miR172e	1	0	0	1	0/0	0/0	32/44	32	44	1.77807	3.12725	0.568575	0.116741	Unchanged	Group III
miR530b	1	0	0	1	0/0	0/0	55/15	55	15	3.05607	1.06611	2.86657	0.136131	Unchanged	Group III
miR159c	1	0	0	1	0/0	0/0	11/28	11	28	0.611213	1.99007	0.307132	0.142222	Unchanged	Group III
miR3953	1	0	0	1	0/0	0/0	20/32	20	32	1.1113	2.27436	0.488619	0.142222	Unchanged	Group III
miR3633b*	1	0	0	1	0/0	0/0	16/22	16	22	0.889037	1.56362	0.568575	0.142222	Unchanged	Group III
miR169f	1	0	0	1	0/0	0/0	22/29	22	29	1.22243	2.06114	0.593083	0.142222	Unchanged	Group III
miR1023b	1	0	0	1	0/0	0/0	19/23	19	23	1.05573	1.6347	0.645827	0.142222	Unchanged	Group III
miR390a*	1	0	0	1	0/0	0/0	23/22	23	22	1.27799	1.56362	0.817327	0.142222	Unchanged	Group III
miR156h*	1	0	0	1	0/0	0/0	24/22	24	22	1.33356	1.56362	0.852863	0.142222	Unchanged	Group III
miR1515	1	0	0	1	0/0	0/0	48/31	48	31	2.66711	2.20329	1.21051	0.149325	Unchanged	Group III
miR162a*	1	0	0	1	0/0	0/0	54/30	54	30	3.0005	2.13221	1.40722	0.149325	Unchanged	Group III
miR1520r	1	0	0	1	0/0	0/0	51/22	51	22	2.83381	1.56362	1.81233	0.149325	Unchanged	Group III
miR482c	1	0	0	1	0/0	0/0	31/29	31	29	1.72251	2.06114	0.835707	0.159639	Unchanged	Group III
miR393a*	1	0	0	1	0/0	0/0	37/34	37	34	2.0559	2.41651	0.850772	0.159639	Unchanged	Group III
miR909.1	1	0	0	1	0/0	0/0	30/27	30	27	1.66695	1.91899	0.868656	0.159639	Unchanged	Group III
miR166e	1	0	0	1	0/0	0/0	36/25	36	25	2.00033	1.77685	1.12578	0.159639	Unchanged	Group III
miR166d	1	0	0	1	0/0	0/0	27/17	27	17	1.50025	1.20825	1.24167	0.181918	Unchanged	Group III
miR780.2	1	0	0	1	0/0	0/0	29/15	29	15	1.61138	1.06611	1.51146	0.181918	Unchanged	Group III
miR157d*	1	0	0	1	0/0	0/0	33/9	33	9	1.83364	0.639664	2.86657	0.181918	Unchanged	Group III
miR160d*	1	0	0	1	0/0	0/0	2/10	2	10	0.11113	0.710738	0.156358	0.192516	Unchanged	Group III
miR1513	1	0	0	1	0/0	0/0	4/11	4	11	0.222259	0.781812	0.284288	0.192516	Unchanged	Group III
miR535a	1	0	0	1	0/0	0/0	5/10	5	10	0.277824	0.710738	0.390895	0.192516	Unchanged	Group III
miR159b	1	0	0	1	0/0	0/0	8/13	8	13	0.444519	0.923959	0.481102	0.192516	Unchanged	Group III
miR858	1	0	0	1	0/0	0/0	12/15	12	15	0.666778	1.06611	0.625433	0.216093	Unchanged	Group III
miR396f	1	0	0	1	0/0	0/0	10/12	10	12	0.555648	0.852886	0.651492	0.216093	Unchanged	Group III
miR169e	1	0	0	1	0/0	0/0	20/20	20	20	1.1113	1.42148	0.781791	0.216093	Unchanged	Group III
miR2636	1	0	0	1	0/0	0/0	12/12	12	12	0.666778	0.852886	0.781791	0.216093	Unchanged	Group III
miR845d	1	0	0	1	0/0	0/0	19/19	19	19	1.05573	1.3504	0.781791	0.216093	Unchanged	Group III
miR3950	1	0	0	1	0/0	0/0	17/16	17	16	0.944602	1.13718	0.830653	0.216093	Unchanged	Group III
miR528	1	0	0	1	0/0	0/0	14/12	14	12	0.777908	0.852886	0.912089	0.216093	Unchanged	Group III
miR2089	1	0	0	1	0/0	0/0	19/16	19	16	1.05573	1.13718	0.928377	0.216093	Unchanged	Group III
miR399	1	0	0	1	0/0	0/0	12/10	12	10	0.666778	0.710738	0.938149	0.216093	Unchanged	Group III
miR396e	1	0	0	1	0/0	0/0	11/9	11	9	0.611213	0.639664	0.955522	0.216093	Unchanged	Group III
miR952b	1	0	0	1	0/0	0/0	11/9	11	9	0.611213	0.639664	0.955522	0.216093	Unchanged	Group III
miR171d	1	0	0	1	0/0	0/0	23/18	23	18	1.27799	1.27933	0.998955	0.216093	Unchanged	Group III
miR164e	1	0	0	1	0/0	0/0	25/19	25	19	1.38912	1.3504	1.02867	0.216093	Unchanged	Group III
miR482*	1	0	0	1	0/0	0/0	22/15	22	15	1.22243	1.06611	1.14663	0.216093	Unchanged	Group III
miR845a	1	0	0	1	0/0	0/0	23/15	23	15	1.27799	1.06611	1.19875	0.216093	Unchanged	Group III
miR396g	1	0	0	1	0/0	0/0	22/13	22	13	1.22243	0.923959	1.32303	0.216093	Unchanged	Group III
miR811a	1	0	0	1	0/0	0/0	11/6	11	6	0.611213	0.426443	1.43328	0.246251	Unchanged	Group III
miR2621	1	0	0	1	0/0	0/0	14/7	14	7	0.777908	0.497517	1.56358	0.246251	Unchanged	Group III
miR533a*	1	0	0	1	0/0	0/0	12/6	12	6	0.666778	0.426443	1.56358	0.246251	Unchanged	Group III
miR167c	1	0	0	1	0/0	0/0	18/7	18	7	1.00017	0.497517	2.01032	0.246251	Unchanged	Group III
miR1028c	1	0	0	1	0/0	0/0	13/4	13	4	0.722343	0.284295	2.54082	0.246251	Unchanged	Group III
miR1852	1	0	0	1	0/0	0/0	11/2	11	2	0.611213	0.142148	4.29985	0.246251	Unchanged	Group III
miR395b	1	0	0	1	0/0	0/0	10/1	10	1	0.555648	0.0710738	7.81791	0.246251	Unchanged	Group III
miR857	1	0	0	1	0/0	0/0	15/1	15	1	0.833473	0.0710738	11.7269	0.246251	Unchanged	Group III
miR157a*	1	0	0	1	0/0	0/0	10/0	10	0	0.555648	0	#DIV/0!	0.246251	Unchanged	Group III
miR169c*	1	0	0	1	0/0	0/0	10/0	10	0	0.555648	0	#DIV/0!	0.246251	Unchanged	Group III
miR396c	2	0	0	2	0/0	0/0	425/358	425	358	23.6151	25.4444	0.928104	0.03008	Unchanged	Group III
miR162a	2	0	0	2	0/0	0/0	462/345	462	345	25.671	24.5205	1.04692	0.037169	Unchanged	Group III
miR472	2	0	0	2	0/0	0/0	228/217	228	217	12.6688	15.423	0.821421	0.038723	Unchanged	Group III
miR3952	2	0	0	2	0/0	0/0	208/184	208	184	11.5575	13.0776	0.883763	0.049776	Unchanged	Group III
miR167d*	2	0	0	2	0/0	0/0	101/108	101	108	5.61205	7.67597	0.731119	0.056561	Unchanged	Group III
miR396a*	2	0	0	2	0/0	0/0	222/173	222	173	12.3354	12.2958	1.00322	0.058992	Unchanged	Group III
miR156l	2	0	0	2	0/0	0/0	284/162	284	162	15.7804	11.514	1.37055	0.065844	Unchanged	Group III
miR399f	2	0	1	1	0/0	44/68	10/7	54	75	3.0005	5.33054	0.562889	0.070635	Unchanged	Group III
miR393	2	0	0	2	0/0	0/0	125/57	125	57	6.94561	4.05121	1.71445	0.094121	Unchanged	Group III
miR156k*	2	0	0	2	0/0	0/0	99/59	99	59	5.50092	4.19335	1.31182	0.106721	Unchanged	Group III
miR396g*	2	0	0	2	0/0	0/0	42/45	42	45	2.33372	3.19832	0.729671	0.116741	Unchanged	Group III
miR397a	2	0	0	2	0/0	0/0	45/16	45	16	2.50042	1.13718	2.19879	0.136131	Unchanged	Group III
miR4393b	2	0	0	2	0/0	0/0	19/25	19	25	1.05573	1.77685	0.594161	0.142222	Unchanged	Group III
miR171c*	2	0	0	2	0/0	0/0	18/22	18	22	1.00017	1.56362	0.639647	0.142222	Unchanged	Group III
miR2089*	2	0	0	2	0/0	0/0	41/34	41	34	2.27816	2.41651	0.942748	0.159639	Unchanged	Group III
miR156e	2	0	0	2	0/0	0/0	29/23	29	23	1.61138	1.6347	0.985736	0.159639	Unchanged	Group III
miR396	3	0	0	3	0/0	0/0	399/442	399	442	22.1704	31.4146	0.705734	0.004986	Unchanged	Group III
miR171i*	3	0	0	3	0/0	0/0	617/335	617	335	34.2835	23.8097	1.4399	0.043154	Unchanged	Group III
miR156d	3	1	1	1	215/76	135/196	33/15	383	287	21.2813	20.3982	1.0433	0.044553	Unchanged	Group III
miR396b	3	0	0	3	0/0	0/0	216/165	216	165	12.002	11.7272	1.02344	0.058992	Unchanged	Group III
miR172c*	3	0	0	3	0/0	0/0	35/51	35	51	1.94477	3.62476	0.536523	0.076833	Unchanged	Group III
miR160c*	3	0	0	3	0/0	0/0	142/66	142	66	7.89021	4.69087	1.68203	0.090392	Unchanged	Group III
miR166g*	3	0	0	3	0/0	0/0	98/48	98	48	5.44535	3.41154	1.59616	0.115569	Unchanged	Group III
miR169r*	3	0	0	3	0/0	0/0	55/35	55	35	3.05607	2.48758	1.22853	0.149325	Unchanged	Group III
miR393b	3	0	0	3	0/0	0/0	36/25	36	25	2.00033	1.77685	1.12578	0.159639	Unchanged	Group III
miR167	4	0	0	4	0/0	0/0	715/583	715	583	39.7289	41.436	0.9588	0.01848	Unchanged	Group III
miR831*	4	0	0	4	0/0	0/0	50/31	50	31	2.77824	2.20329	1.26095	0.149325	Unchanged	Group III
miR172a	5	0	1	4	0/0	416/496	5791/5371	6207	5867	344.891	416.99	0.827097	0	Unchanged	Group III
miR390a	5	0	0	5	0/0	0/0	1212/1112	1212	1112	67.3446	79.0341	0.852096	0.001342	Unchanged	Group III
miR482b	5	0	0	5	0/0	0/0	429/391	429	391	23.8373	27.7899	0.85777	0.01714	Unchanged	Group III
miR4403	5	0	0	5	0/0	0/0	389/330	389	330	21.6147	23.4544	0.921565	0.032308	Unchanged	Group III
miR166c*	5	0	0	5	0/0	0/0	898/598	898	598	49.8972	42.5021	1.17399	0.032695	Unchanged	Group III
miR482a	6	0	0	6	0/0	0/0	829/588	829	588	46.0633	41.7914	1.10222	0.028622	Unchanged	Group III
miR166b	6	0	0	6	0/0	0/0	263/127	263	127	14.6136	9.02637	1.61898	0.059694	Unchanged	Group III
miR167d	7	0	1	6	0/0	313/402	3624/3513	3937	3915	218.759	278.254	0.786184	0	Unchanged	Group III
miR168a*	7	0	0	7	0/0	0/0	1279/1215	1279	1215	71.0674	86.3547	0.822972	0.000659	Unchanged	Group III
miR159a	7	1	2	4	803/343	182/344	224/156	1209	843	67.1779	59.9152	1.12122	0.023211	Unchanged	Group III
miR166g	8	1	0	7	1185/472	0/0	962/953	2147	1425	119.298	101.28	1.1779	0.01968	Unchanged	Group III
miR166	8	0	0	8	0/0	0/0	595/360	595	360	33.0611	25.5866	1.29213	0.045684	Unchanged	Group III
miR166k	9	0	1	8	0/0	116/141	186/207	302	348	16.7806	24.7337	0.678451	0.00691	Unchanged	Group III
miR166n	10	0	2	8	0/0	211/277	666/594	877	871	48.7304	61.9053	0.787176	0.001358	Unchanged	Group III
miR166h	11	0	0	11	0/0	0/0	3390/2252	3390	2252	188.365	160.058	1.17685	0.013789	Unchanged	Group III
miR1171	11	0	0	11	0/0	0/0	280/166	280	166	15.5582	11.7983	1.31868	0.065844	Unchanged	Group III
miR396b*	12	0	0	12	0/0	0/0	1817/1837	1817	1837	100.961	130.563	0.773279	1.4e-05	Unchanged	Group III
miR482a*	13	0	0	13	0/0	0/0	5853/3940	5853	3940	325.221	280.031	1.16138	0.007031	Unchanged	Group III
miR164a	18	0	0	18	0/0	0/0	12304/7269	12304	7269	683.67	516.635	1.32331	0.008622	Unchanged	Group III
miR166j	36	0	4	32	0/0	391/576	26088/25277	26479	25853	1471.3	1837.47	0.800721	0	Unchanged	Group III
miR2911	39	2	1	36	1453/633	277/338	26502/24401	28232	25372	1568.71	1803.28	0.869916	0	Unchanged	Group III
miR535	43	0	2	41	0/0	218/285	32916/33944	33134	34229	1841.09	2432.79	0.756781	0	Unchanged	Group III
miR166m	48	1	3	44	538/257	401/571	81205/47396	82144	48224	4564.32	3427.46	1.33169	0.000802	Unchanged	Group III
miR168a	50	0	0	50	0/0	0/0	53036/50346	53036	50346	2946.94	3578.28	0.823562	0	Unchanged	Group III
miR3954	58	0	3	55	0/0	430/585	68658/63854	69088	64439	3838.86	4579.92	0.838194	0	Unchanged	Group III
miR167a	102	0	9	93	0/0	5666/7047	256122/231035	261788	238082	14546.2	16921.4	0.859634	0	Unchanged	Group III
miR166a	102	1	11	90	11603/5435	4208/5767	200516/131214	216327	142416	12020.2	10122	1.18752	0	Unchanged	Group III
miR156a	115	3	0	112	88889/45835	0/0	97223/72871	186112	118706	10341.3	8436.89	1.22572	3.8e-05	Unchanged	Group III
miR3948	213	0	0	213	0/0	0/0	7600/5351	7600	5351	422.293	380.316	1.11037	0.001691	Unchanged	Group III
miR-IH1	1	0	0	1	0	0	9/17	9	17	2.72268	4.05121	0.672	0.00627	Unchanged	Group III
miR-IH4	1	0	0	1	0	0	255/273	255	273	16.3916	22.2461	0.736	2.3e-05	Unchanged	Group III
miR-IH3	1	0	0	1	0	0	44/43	44	43	4.66745	5.89913	0.791	0.021811	Unchanged	Group III
miR-IH5	1	0	0	1	0	0	129/119	129	119	9.39046	11.3007	0.83	0.009551	Unchanged	Group III
miR-I6	1	0	0	1	0	0	10/0	10	0	2.77824	2.84295	0.977	0.00136	Unchanged	Group III
miR-I18	1	0	0	1	0	0	10/0	10	0	2.77824	2.84295	0.977	0.00136	Unchanged	Group III
miR-I16	1	0	0	1	0	0	12/0	12	0	2.88937	2.84295	1.016	0.000429	Unchanged	Group III
miR-IH11	1	0	0	1	0	0	49041/37466	49041	37466	2727.18	2665.69	1.023	4e-06	Unchanged	Group III
miR-I10	1	0	0	1	0	0	13/0	13	0	2.94494	2.84295	1.035	0.00024	Unchanged	Group III
miR-I3	1	0	0	1	0	0	14/0	14	0	3.0005	2.84295	1.055	0.000135	Unchanged	Group III
miR-IH6	1	0	0	1	0	0	29/10	29	10	3.83397	3.55369	1.078	0.003918	Unchanged	Group III
miR-IH10	1	0	0	1	0	0	111/67	111	67	8.39029	7.6049	1.103	0.006508	Unchanged	Group III
miR-I1	1	0	0	1	0	0	29/0	29	0	3.83397	2.84295	1.348	0	Unchanged	Group III
miR-I14	1	0	0	1	0	0	31/0	31	0	3.9451	2.84295	1.387	0	Unchanged	Group III
