# Supplementary material for: Phytoplasma-Responsive microRNAs Modulate Hormonal, Nutritional, and Stress Signalling Pathways in Mexican Lime Trees
Source: PLoS One. 2013 Jun 18;8(6):e66372. doi: 10.1371/journal.pone.0066372 (PMC3688891; doi:10.1371/journal.pone.0066372)
Supplement: Table S9 — Up- and downregulated miRNAs of group I and II and their targets. (XLSX) [file pone.0066372.s011.xlsx]

## Sheet: 1
Supplementary Table S9 Up- and downregulated miRNAs of group I and II and their Target annotation
miRNA information										Target information (RNA)
miRNA_Acc.	miRNA ID	count of small R sequence (I)	Normalized expression (I)	count of small R sequence (H)	Normalized expression (H)	p-Value	Each variant fold change	Overall (sum of all variants) expression Label	Each variant expression label	Target_Acc. (from Transcriptome database)	Nr-ID	Nr-annotation	Swissprot-ID	Swissprot-annotation
135	miR156b	278	15	96	7	0.040444	2.26394	Up	Up	Unigene49867_All	gi|219879366|gb|ACL51015.1|	squamosa promoter-binding protein [Citrus trifoliata]	sp|Q700W2|SPL9_ARATH	Squamosa promoter-binding-like protein 9 OS=Arabidopsis thaliana GN=SPL9 PE=2 SV=2
135	miR156b	278	15	96	7	0.040444	2.26394	Up	Up	Unigene1357_All	gi|30577628|emb|CAD90156.1|	squamosa promoter binding like-protein [Betula pendula] >gi|30577630|emb|CAD90157.1| squamosa promoter binding like-protein [Betula pendula]	sp|Q38740|SBP2_ANTMA	Squamosa promoter-binding protein 2 OS=Antirrhinum majus GN=SBP2 PE=2 SV=1
135	miR156b	278	15	96	7	0.040444	2.26394	Up	Up	Unigene52450_All	--	--	--	--
135	miR156b	278	15	96	7	0.040444	2.26394	Up	Up	Unigene23467_All	gi|13877707|gb|AAK43931.1|AF370612_1	similar to squamosa-promoter binding protein 1 isolog gi|1707009 [Arabidopsis thaliana]	sp|Q94JW8|SPL6_ARATH	Squamosa promoter-binding-like protein 6 OS=Arabidopsis thaliana GN=SPL6 PE=2 SV=2
135	miR156b	278	15	96	7	0.040444	2.26394	Up	Up	Unigene10828_All	gi|295815792|gb|ADG36381.1|	promoter-binding protein SPL10 [Vitis vinifera]	sp|Q9S840|SPL2_ARATH	Squamosa promoter-binding-like protein 2 OS=Arabidopsis thaliana GN=SPL2 PE=2 SV=1
135	miR156b	278	15	96	7	0.040444	2.26394	Up	Up	Unigene31400_All	gi|219879368|gb|ACL51016.1|	squamosa promoter-binding protein [Citrus trifoliata]	sp|Q6YZE8|SPL16_ORYSJ	Squamosa promoter-binding-like protein 16 OS=Oryza sativa subsp. japonica GN=SPL16 PE=2 SV=1
135	miR156b	278	15	96	7	0.040444	2.26394	Up	Up	Unigene69490_All	gi|30697804|ref|NP_177077.3|	squamosa promoter-binding protein-like 6 (SPL6) [Arabidopsis thaliana] >gi|67461542|sp|Q94JW8.2|SPL6_ARATH RecName: Full=Squamosa promoter-binding-like protein 6 >gi|12325078|gb|AAG52487.1|AC018364_5 squamosa promoter binding protein-like 6; 91282-89867 [Arabidopsis thaliana] >gi|5931683|emb|CAB56595.1| squamosa promoter binding protein-like 6 [Arabidopsis thaliana] >gi|5931685|emb|CAB56596.1| sq…	sp|Q94JW8|SPL6_ARATH	Squamosa promoter-binding-like protein 6 OS=Arabidopsis thaliana GN=SPL6 PE=2 SV=2
135	miR156b	278	15	96	7	0.040444	2.26394	Up	Up	Unigene59576_All	gi|219879366|gb|ACL51015.1|	squamosa promoter-binding protein [Citrus trifoliata]	sp|Q7EXZ2|SPL14_ORYSJ	Squamosa promoter-binding-like protein 14 OS=Oryza sativa subsp. japonica GN=SPL14 PE=2 SV=1
135	miR156b	278	15	96	7	0.040444	2.26394	Up	Up	Unigene59667_All	--	--	--	--
135	miR156b	278	15	96	7	0.040444	2.26394	Up	Up	Unigene27229_All	gi|6623973|gb|AAF19226.1|AC007505_2	Highly similar to Ta1-3 polyprotein [Arabidopsis thaliana]	sp|P10978|POLX_TOBAC	Retrovirus-related Pol polyprotein from transposon TNT 1-94 OS=Nicotiana tabacum PE=2 SV=1
135	miR156b	278	15	96	7	0.040444	2.26394	Up	Up	Unigene61394_All	gi|122162768|sp|Q01JD1.1|SPL7_ORYSI	RecName: Full=Squamosa promoter-binding-like protein 7 >gi|116310136|emb|CAH67152.1| OSIGBa0122F23.9 [Oryza sativa (indica cultivar-group)]	sp|Q7XT42|SPL7_ORYSJ	Squamosa promoter-binding-like protein 7 OS=Oryza sativa subsp. japonica GN=SPL7 PE=2 SV=2
135	miR156b	278	15	96	7	0.040444	2.26394	Up	Up	Unigene67466_All	--	--	--	--
136	miR156b	210	12	164	12	0.058992	1.00107	Up	unchanged	Unigene49390_All	--	--	--	--
136	miR156b	210	12	164	12	0.058992	1.00107	Up	unchanged	Unigene8031_All	gi|297821082|ref|XP_002878424.1|	serine protease inhibitor, Kazal-type family protein [Arabidopsis lyrata subsp. lyrata] >gi|297324262|gb|EFH54683.1| serine protease inhibitor, Kazal-type family protein [Arabidopsis lyrata subsp. lyrata]	--	--
136	miR156b	210	12	164	12	0.058992	1.00107	Up	unchanged	Unigene3873_All	gi|15219179|ref|NP_175717.1|	SPA4 (SPA1-RELATED 4); protein binding / signal transducer [Arabidopsis thaliana] >gi|30695417|ref|NP_849802.1| SPA4 (SPA1-RELATED 4); protein binding / signal transducer [Arabidopsis thaliana] >gi|75332075|sp|Q94BM7.1|SPA4_ARATH RecName: Full=Protein SPA1-RELATED 4	sp|Q94BM7|SPA4_ARATH	Protein SPA1-RELATED 4 OS=Arabidopsis thaliana GN=SPA4 PE=1 SV=1
136	miR156b	210	12	164	12	0.058992	1.00107	Up	unchanged	Unigene49867_All	gi|219879366|gb|ACL51015.1|	squamosa promoter-binding protein [Citrus trifoliata]	sp|Q700W2|SPL9_ARATH	Squamosa promoter-binding-like protein 9 OS=Arabidopsis thaliana GN=SPL9 PE=2 SV=2
136	miR156b	210	12	164	12	0.058992	1.00107	Up	unchanged	Unigene1357_All	gi|30577628|emb|CAD90156.1|	squamosa promoter binding like-protein [Betula pendula] >gi|30577630|emb|CAD90157.1| squamosa promoter binding like-protein [Betula pendula]	sp|Q38740|SBP2_ANTMA	Squamosa promoter-binding protein 2 OS=Antirrhinum majus GN=SBP2 PE=2 SV=1
136	miR156b	210	12	164	12	0.058992	1.00107	Up	unchanged	Unigene1987_All	gi|225468347|ref|XP_002270830.1|	PREDICTED: similar to intron maturase, type II family protein [Vitis vinifera]	--	--
136	miR156b	210	12	164	12	0.058992	1.00107	Up	unchanged	Unigene23467_All	gi|13877707|gb|AAK43931.1|AF370612_1	similar to squamosa-promoter binding protein 1 isolog gi|1707009 [Arabidopsis thaliana]	sp|Q94JW8|SPL6_ARATH	Squamosa promoter-binding-like protein 6 OS=Arabidopsis thaliana GN=SPL6 PE=2 SV=2
136	miR156b	210	12	164	12	0.058992	1.00107	Up	unchanged	Unigene10828_All	gi|295815792|gb|ADG36381.1|	promoter-binding protein SPL10 [Vitis vinifera]	sp|Q9S840|SPL2_ARATH	Squamosa promoter-binding-like protein 2 OS=Arabidopsis thaliana GN=SPL2 PE=2 SV=1
136	miR156b	210	12	164	12	0.058992	1.00107	Up	unchanged	Unigene31400_All	gi|219879368|gb|ACL51016.1|	squamosa promoter-binding protein [Citrus trifoliata]	sp|Q6YZE8|SPL16_ORYSJ	Squamosa promoter-binding-like protein 16 OS=Oryza sativa subsp. japonica GN=SPL16 PE=2 SV=1
136	miR156b	210	12	164	12	0.058992	1.00107	Up	unchanged	Unigene59548_All	gi|285027181|gb|ADC34069.1|	phytoene synthase [Cucumis melo]	sp|P37271|PSY_ARATH	Phytoene synthase, chloroplastic OS=Arabidopsis thaliana GN=PSY1 PE=2 SV=2
136	miR156b	210	12	164	12	0.058992	1.00107	Up	unchanged	Unigene69490_All	gi|30697804|ref|NP_177077.3|	squamosa promoter-binding protein-like 6 (SPL6) [Arabidopsis thaliana] >gi|67461542|sp|Q94JW8.2|SPL6_ARATH RecName: Full=Squamosa promoter-binding-like protein 6 >gi|12325078|gb|AAG52487.1|AC018364_5 squamosa promoter binding protein-like 6; 91282-89867 [Arabidopsis thaliana] >gi|5931683|emb|CAB56595.1| squamosa promoter binding protein-like 6 [Arabidopsis thaliana] >gi|5931685|emb|CAB56596.1| sq…	sp|Q94JW8|SPL6_ARATH	Squamosa promoter-binding-like protein 6 OS=Arabidopsis thaliana GN=SPL6 PE=2 SV=2
136	miR156b	210	12	164	12	0.058992	1.00107	Up	unchanged	Unigene59576_All	gi|219879366|gb|ACL51015.1|	squamosa promoter-binding protein [Citrus trifoliata]	sp|Q7EXZ2|SPL14_ORYSJ	Squamosa promoter-binding-like protein 14 OS=Oryza sativa subsp. japonica GN=SPL14 PE=2 SV=1
136	miR156b	210	12	164	12	0.058992	1.00107	Up	unchanged	Unigene8652_All	gi|50313464|gb|AAT74602.1|	cyclopropane fatty acid synthase [Gossypium hirsutum]	sp|P31049|YLP3_PSEPU	Uncharacterized methyltransferase in lpd-3 5'region OS=Pseudomonas putida PE=4 SV=1
136	miR156b	210	12	164	12	0.058992	1.00107	Up	unchanged	Unigene61394_All	gi|122162768|sp|Q01JD1.1|SPL7_ORYSI	RecName: Full=Squamosa promoter-binding-like protein 7 >gi|116310136|emb|CAH67152.1| OSIGBa0122F23.9 [Oryza sativa (indica cultivar-group)]	sp|Q7XT42|SPL7_ORYSJ	Squamosa promoter-binding-like protein 7 OS=Oryza sativa subsp. japonica GN=SPL7 PE=2 SV=2
137	miR156b	59	3	21	1	0.136131	2.19646	Up	Up	Unigene49867_All	gi|219879366|gb|ACL51015.1|	squamosa promoter-binding protein [Citrus trifoliata]	sp|Q700W2|SPL9_ARATH	Squamosa promoter-binding-like protein 9 OS=Arabidopsis thaliana GN=SPL9 PE=2 SV=2
137	miR156b	59	3	21	1	0.136131	2.19646	Up	Up	Unigene1357_All	gi|30577628|emb|CAD90156.1|	squamosa promoter binding like-protein [Betula pendula] >gi|30577630|emb|CAD90157.1| squamosa promoter binding like-protein [Betula pendula]	sp|Q38740|SBP2_ANTMA	Squamosa promoter-binding protein 2 OS=Antirrhinum majus GN=SBP2 PE=2 SV=1
137	miR156b	59	3	21	1	0.136131	2.19646	Up	Up	Unigene23467_All	gi|13877707|gb|AAK43931.1|AF370612_1	similar to squamosa-promoter binding protein 1 isolog gi|1707009 [Arabidopsis thaliana]	sp|Q94JW8|SPL6_ARATH	Squamosa promoter-binding-like protein 6 OS=Arabidopsis thaliana GN=SPL6 PE=2 SV=2
137	miR156b	59	3	21	1	0.136131	2.19646	Up	Up	Unigene10828_All	gi|295815792|gb|ADG36381.1|	promoter-binding protein SPL10 [Vitis vinifera]	sp|Q9S840|SPL2_ARATH	Squamosa promoter-binding-like protein 2 OS=Arabidopsis thaliana GN=SPL2 PE=2 SV=1
137	miR156b	59	3	21	1	0.136131	2.19646	Up	Up	Unigene32785_All	--	--	--	--
137	miR156b	59	3	21	1	0.136131	2.19646	Up	Up	Unigene31400_All	gi|219879368|gb|ACL51016.1|	squamosa promoter-binding protein [Citrus trifoliata]	sp|Q6YZE8|SPL16_ORYSJ	Squamosa promoter-binding-like protein 16 OS=Oryza sativa subsp. japonica GN=SPL16 PE=2 SV=1
137	miR156b	59	3	21	1	0.136131	2.19646	Up	Up	Unigene69490_All	gi|30697804|ref|NP_177077.3|	squamosa promoter-binding protein-like 6 (SPL6) [Arabidopsis thaliana] >gi|67461542|sp|Q94JW8.2|SPL6_ARATH RecName: Full=Squamosa promoter-binding-like protein 6 >gi|12325078|gb|AAG52487.1|AC018364_5 squamosa promoter binding protein-like 6; 91282-89867 [Arabidopsis thaliana] >gi|5931683|emb|CAB56595.1| squamosa promoter binding protein-like 6 [Arabidopsis thaliana] >gi|5931685|emb|CAB56596.1| sq…	sp|Q94JW8|SPL6_ARATH	Squamosa promoter-binding-like protein 6 OS=Arabidopsis thaliana GN=SPL6 PE=2 SV=2
137	miR156b	59	3	21	1	0.136131	2.19646	Up	Up	Unigene59576_All	gi|219879366|gb|ACL51015.1|	squamosa promoter-binding protein [Citrus trifoliata]	sp|Q7EXZ2|SPL14_ORYSJ	Squamosa promoter-binding-like protein 14 OS=Oryza sativa subsp. japonica GN=SPL14 PE=2 SV=1
137	miR156b	59	3	21	1	0.136131	2.19646	Up	Up	Unigene76110_All	--	--	--	--
137	miR156b	59	3	21	1	0.136131	2.19646	Up	Up	Unigene61394_All	gi|122162768|sp|Q01JD1.1|SPL7_ORYSI	RecName: Full=Squamosa promoter-binding-like protein 7 >gi|116310136|emb|CAH67152.1| OSIGBa0122F23.9 [Oryza sativa (indica cultivar-group)]	sp|Q7XT42|SPL7_ORYSJ	Squamosa promoter-binding-like protein 7 OS=Oryza sativa subsp. japonica GN=SPL7 PE=2 SV=2
138	miR156b	20	1	4	0	0.246251	3.90895	Up	Up	Unigene49867_All	gi|219879366|gb|ACL51015.1|	squamosa promoter-binding protein [Citrus trifoliata]	sp|Q700W2|SPL9_ARATH	Squamosa promoter-binding-like protein 9 OS=Arabidopsis thaliana GN=SPL9 PE=2 SV=2
138	miR156b	20	1	4	0	0.246251	3.90895	Up	Up	Unigene75660_All	--	--	--	--
138	miR156b	20	1	4	0	0.246251	3.90895	Up	Up	Unigene8619_All	gi|240254318|ref|NP_176659.6|	binding [Arabidopsis thaliana]	sp|Q92616|GCN1L_HUMAN	Translational activator GCN1 OS=Homo sapiens GN=GCN1L1 PE=1 SV=5
138	miR156b	20	1	4	0	0.246251	3.90895	Up	Up	Unigene59576_All	gi|219879366|gb|ACL51015.1|	squamosa promoter-binding protein [Citrus trifoliata]	sp|Q7EXZ2|SPL14_ORYSJ	Squamosa promoter-binding-like protein 14 OS=Oryza sativa subsp. japonica GN=SPL14 PE=2 SV=1
138	miR156b	20	1	4	0	0.246251	3.90895	Up	Up	Unigene1109_All	gi|224060417|ref|XP_002300189.1|	white-brown-complex ABC transporter family [Populus trichocarpa] >gi|222847447|gb|EEE84994.1| white-brown-complex ABC transporter family [Populus trichocarpa]	sp|Q8RXN0|AB11G_ARATH	ABC transporter G family member 11 OS=Arabidopsis thaliana GN=ABCG11 PE=1 SV=1
139	miR156b	18	1	22	2	0.142222	0.639647	Up	down	Unigene49867_All	gi|219879366|gb|ACL51015.1|	squamosa promoter-binding protein [Citrus trifoliata]	sp|Q700W2|SPL9_ARATH	Squamosa promoter-binding-like protein 9 OS=Arabidopsis thaliana GN=SPL9 PE=2 SV=2
139	miR156b	18	1	22	2	0.142222	0.639647	Up	down	Unigene1357_All	gi|30577628|emb|CAD90156.1|	squamosa promoter binding like-protein [Betula pendula] >gi|30577630|emb|CAD90157.1| squamosa promoter binding like-protein [Betula pendula]	sp|Q38740|SBP2_ANTMA	Squamosa promoter-binding protein 2 OS=Antirrhinum majus GN=SBP2 PE=2 SV=1
139	miR156b	18	1	22	2	0.142222	0.639647	Up	down	Unigene35075_All	gi|13877707|gb|AAK43931.1|AF370612_1	similar to squamosa-promoter binding protein 1 isolog gi|1707009 [Arabidopsis thaliana]	sp|Q94JW8|SPL6_ARATH	Squamosa promoter-binding-like protein 6 OS=Arabidopsis thaliana GN=SPL6 PE=2 SV=2
139	miR156b	18	1	22	2	0.142222	0.639647	Up	down	Unigene23467_All	gi|13877707|gb|AAK43931.1|AF370612_1	similar to squamosa-promoter binding protein 1 isolog gi|1707009 [Arabidopsis thaliana]	sp|Q94JW8|SPL6_ARATH	Squamosa promoter-binding-like protein 6 OS=Arabidopsis thaliana GN=SPL6 PE=2 SV=2
139	miR156b	18	1	22	2	0.142222	0.639647	Up	down	Unigene10828_All	gi|295815792|gb|ADG36381.1|	promoter-binding protein SPL10 [Vitis vinifera]	sp|Q9S840|SPL2_ARATH	Squamosa promoter-binding-like protein 2 OS=Arabidopsis thaliana GN=SPL2 PE=2 SV=1
139	miR156b	18	1	22	2	0.142222	0.639647	Up	down	Unigene31400_All	gi|219879368|gb|ACL51016.1|	squamosa promoter-binding protein [Citrus trifoliata]	sp|Q6YZE8|SPL16_ORYSJ	Squamosa promoter-binding-like protein 16 OS=Oryza sativa subsp. japonica GN=SPL16 PE=2 SV=1
139	miR156b	18	1	22	2	0.142222	0.639647	Up	down	Unigene69490_All	gi|30697804|ref|NP_177077.3|	squamosa promoter-binding protein-like 6 (SPL6) [Arabidopsis thaliana] >gi|67461542|sp|Q94JW8.2|SPL6_ARATH RecName: Full=Squamosa promoter-binding-like protein 6 >gi|12325078|gb|AAG52487.1|AC018364_5 squamosa promoter binding protein-like 6; 91282-89867 [Arabidopsis thaliana] >gi|5931683|emb|CAB56595.1| squamosa promoter binding protein-like 6 [Arabidopsis thaliana] >gi|5931685|emb|CAB56596.1| sq…	sp|Q94JW8|SPL6_ARATH	Squamosa promoter-binding-like protein 6 OS=Arabidopsis thaliana GN=SPL6 PE=2 SV=2
139	miR156b	18	1	22	2	0.142222	0.639647	Up	down	Unigene59576_All	gi|219879366|gb|ACL51015.1|	squamosa promoter-binding protein [Citrus trifoliata]	sp|Q7EXZ2|SPL14_ORYSJ	Squamosa promoter-binding-like protein 14 OS=Oryza sativa subsp. japonica GN=SPL14 PE=2 SV=1
139	miR156b	18	1	22	2	0.142222	0.639647	Up	down	Unigene10232_All	--	--	--	--
139	miR156b	18	1	22	2	0.142222	0.639647	Up	down	Unigene27229_All	gi|6623973|gb|AAF19226.1|AC007505_2	Highly similar to Ta1-3 polyprotein [Arabidopsis thaliana]	sp|P10978|POLX_TOBAC	Retrovirus-related Pol polyprotein from transposon TNT 1-94 OS=Nicotiana tabacum PE=2 SV=1
139	miR156b	18	1	22	2	0.142222	0.639647	Up	down	Unigene61394_All	gi|122162768|sp|Q01JD1.1|SPL7_ORYSI	RecName: Full=Squamosa promoter-binding-like protein 7 >gi|116310136|emb|CAH67152.1| OSIGBa0122F23.9 [Oryza sativa (indica cultivar-group)]	sp|Q7XT42|SPL7_ORYSJ	Squamosa promoter-binding-like protein 7 OS=Oryza sativa subsp. japonica GN=SPL7 PE=2 SV=2
140	miR156b	12	1	5	0	0.246251	1.8763	Up	Up	Unigene56522_All	--	--	--	--
140	miR156b	12	1	5	0	0.246251	1.8763	Up	Up	Unigene49867_All	gi|219879366|gb|ACL51015.1|	squamosa promoter-binding protein [Citrus trifoliata]	sp|Q700W2|SPL9_ARATH	Squamosa promoter-binding-like protein 9 OS=Arabidopsis thaliana GN=SPL9 PE=2 SV=2
140	miR156b	12	1	5	0	0.246251	1.8763	Up	Up	Unigene1357_All	gi|30577628|emb|CAD90156.1|	squamosa promoter binding like-protein [Betula pendula] >gi|30577630|emb|CAD90157.1| squamosa promoter binding like-protein [Betula pendula]	sp|Q38740|SBP2_ANTMA	Squamosa promoter-binding protein 2 OS=Antirrhinum majus GN=SBP2 PE=2 SV=1
140	miR156b	12	1	5	0	0.246251	1.8763	Up	Up	Unigene23467_All	gi|13877707|gb|AAK43931.1|AF370612_1	similar to squamosa-promoter binding protein 1 isolog gi|1707009 [Arabidopsis thaliana]	sp|Q94JW8|SPL6_ARATH	Squamosa promoter-binding-like protein 6 OS=Arabidopsis thaliana GN=SPL6 PE=2 SV=2
140	miR156b	12	1	5	0	0.246251	1.8763	Up	Up	Unigene10828_All	gi|295815792|gb|ADG36381.1|	promoter-binding protein SPL10 [Vitis vinifera]	sp|Q9S840|SPL2_ARATH	Squamosa promoter-binding-like protein 2 OS=Arabidopsis thaliana GN=SPL2 PE=2 SV=1
140	miR156b	12	1	5	0	0.246251	1.8763	Up	Up	Unigene31400_All	gi|219879368|gb|ACL51016.1|	squamosa promoter-binding protein [Citrus trifoliata]	sp|Q6YZE8|SPL16_ORYSJ	Squamosa promoter-binding-like protein 16 OS=Oryza sativa subsp. japonica GN=SPL16 PE=2 SV=1
140	miR156b	12	1	5	0	0.246251	1.8763	Up	Up	Unigene69490_All	gi|30697804|ref|NP_177077.3|	squamosa promoter-binding protein-like 6 (SPL6) [Arabidopsis thaliana] >gi|67461542|sp|Q94JW8.2|SPL6_ARATH RecName: Full=Squamosa promoter-binding-like protein 6 >gi|12325078|gb|AAG52487.1|AC018364_5 squamosa promoter binding protein-like 6; 91282-89867 [Arabidopsis thaliana] >gi|5931683|emb|CAB56595.1| squamosa promoter binding protein-like 6 [Arabidopsis thaliana] >gi|5931685|emb|CAB56596.1| sq…	sp|Q94JW8|SPL6_ARATH	Squamosa promoter-binding-like protein 6 OS=Arabidopsis thaliana GN=SPL6 PE=2 SV=2
140	miR156b	12	1	5	0	0.246251	1.8763	Up	Up	Unigene59576_All	gi|219879366|gb|ACL51015.1|	squamosa promoter-binding protein [Citrus trifoliata]	sp|Q7EXZ2|SPL14_ORYSJ	Squamosa promoter-binding-like protein 14 OS=Oryza sativa subsp. japonica GN=SPL14 PE=2 SV=1
140	miR156b	12	1	5	0	0.246251	1.8763	Up	Up	Unigene27229_All	gi|6623973|gb|AAF19226.1|AC007505_2	Highly similar to Ta1-3 polyprotein [Arabidopsis thaliana]	sp|P10978|POLX_TOBAC	Retrovirus-related Pol polyprotein from transposon TNT 1-94 OS=Nicotiana tabacum PE=2 SV=1
140	miR156b	12	1	5	0	0.246251	1.8763	Up	Up	Unigene61394_All	gi|122162768|sp|Q01JD1.1|SPL7_ORYSI	RecName: Full=Squamosa promoter-binding-like protein 7 >gi|116310136|emb|CAH67152.1| OSIGBa0122F23.9 [Oryza sativa (indica cultivar-group)]	sp|Q7XT42|SPL7_ORYSJ	Squamosa promoter-binding-like protein 7 OS=Oryza sativa subsp. japonica GN=SPL7 PE=2 SV=2
140	miR156b	12	1	5	0	0.246251	1.8763	Up	Up	Unigene67466_All	--	--	--	--
141	miR156b	10	1	4	0	0.246251	1.95448	Up	Up	Unigene49867_All	gi|219879366|gb|ACL51015.1|	squamosa promoter-binding protein [Citrus trifoliata]	sp|Q700W2|SPL9_ARATH	Squamosa promoter-binding-like protein 9 OS=Arabidopsis thaliana GN=SPL9 PE=2 SV=2
141	miR156b	10	1	4	0	0.246251	1.95448	Up	Up	Unigene1357_All	gi|30577628|emb|CAD90156.1|	squamosa promoter binding like-protein [Betula pendula] >gi|30577630|emb|CAD90157.1| squamosa promoter binding like-protein [Betula pendula]	sp|Q38740|SBP2_ANTMA	Squamosa promoter-binding protein 2 OS=Antirrhinum majus GN=SBP2 PE=2 SV=1
141	miR156b	10	1	4	0	0.246251	1.95448	Up	Up	Unigene35165_All	gi|224079409|ref|XP_002305854.1|	histone deacetylase [Populus trichocarpa] >gi|222848818|gb|EEE86365.1| histone deacetylase [Populus trichocarpa]	sp|Q8RX28|HDA5_ARATH	Histone deacetylase 5 OS=Arabidopsis thaliana GN=HDA5 PE=2 SV=1
141	miR156b	10	1	4	0	0.246251	1.95448	Up	Up	Unigene35075_All	gi|13877707|gb|AAK43931.1|AF370612_1	similar to squamosa-promoter binding protein 1 isolog gi|1707009 [Arabidopsis thaliana]	sp|Q94JW8|SPL6_ARATH	Squamosa promoter-binding-like protein 6 OS=Arabidopsis thaliana GN=SPL6 PE=2 SV=2
141	miR156b	10	1	4	0	0.246251	1.95448	Up	Up	Unigene23467_All	gi|13877707|gb|AAK43931.1|AF370612_1	similar to squamosa-promoter binding protein 1 isolog gi|1707009 [Arabidopsis thaliana]	sp|Q94JW8|SPL6_ARATH	Squamosa promoter-binding-like protein 6 OS=Arabidopsis thaliana GN=SPL6 PE=2 SV=2
141	miR156b	10	1	4	0	0.246251	1.95448	Up	Up	Unigene10828_All	gi|295815792|gb|ADG36381.1|	promoter-binding protein SPL10 [Vitis vinifera]	sp|Q9S840|SPL2_ARATH	Squamosa promoter-binding-like protein 2 OS=Arabidopsis thaliana GN=SPL2 PE=2 SV=1
141	miR156b	10	1	4	0	0.246251	1.95448	Up	Up	Unigene31400_All	gi|219879368|gb|ACL51016.1|	squamosa promoter-binding protein [Citrus trifoliata]	sp|Q6YZE8|SPL16_ORYSJ	Squamosa promoter-binding-like protein 16 OS=Oryza sativa subsp. japonica GN=SPL16 PE=2 SV=1
141	miR156b	10	1	4	0	0.246251	1.95448	Up	Up	Unigene23320_All	gi|5230728|gb|AAD40979.1|AF089851_1	peroxisomal copper-containing amine oxidase [Glycine max]	sp|Q07123|AMO2_ARTS1	Copper methylamine oxidase OS=Arthrobacter sp. (strain P1) GN=maoII PE=1 SV=1
141	miR156b	10	1	4	0	0.246251	1.95448	Up	Up	Unigene69490_All	gi|30697804|ref|NP_177077.3|	squamosa promoter-binding protein-like 6 (SPL6) [Arabidopsis thaliana] >gi|67461542|sp|Q94JW8.2|SPL6_ARATH RecName: Full=Squamosa promoter-binding-like protein 6 >gi|12325078|gb|AAG52487.1|AC018364_5 squamosa promoter binding protein-like 6; 91282-89867 [Arabidopsis thaliana] >gi|5931683|emb|CAB56595.1| squamosa promoter binding protein-like 6 [Arabidopsis thaliana] >gi|5931685|emb|CAB56596.1| sq…	sp|Q94JW8|SPL6_ARATH	Squamosa promoter-binding-like protein 6 OS=Arabidopsis thaliana GN=SPL6 PE=2 SV=2
141	miR156b	10	1	4	0	0.246251	1.95448	Up	Up	Unigene59576_All	gi|219879366|gb|ACL51015.1|	squamosa promoter-binding protein [Citrus trifoliata]	sp|Q7EXZ2|SPL14_ORYSJ	Squamosa promoter-binding-like protein 14 OS=Oryza sativa subsp. japonica GN=SPL14 PE=2 SV=1
141	miR156b	10	1	4	0	0.246251	1.95448	Up	Up	Unigene61394_All	gi|122162768|sp|Q01JD1.1|SPL7_ORYSI	RecName: Full=Squamosa promoter-binding-like protein 7 >gi|116310136|emb|CAH67152.1| OSIGBa0122F23.9 [Oryza sativa (indica cultivar-group)]	sp|Q7XT42|SPL7_ORYSJ	Squamosa promoter-binding-like protein 7 OS=Oryza sativa subsp. japonica GN=SPL7 PE=2 SV=2
141	miR156b	10	1	4	0	0.246251	1.95448	Up	Up	Unigene19255_All	gi|15242952|ref|NP_200041.1|	protein transport protein-related [Arabidopsis thaliana] >gi|10177394|dbj|BAB10525.1| hyaluronan mediated motility receptor-like protein [Arabidopsis thaliana] >gi|47550677|gb|AAT35237.1| At5g52280 [Arabidopsis thaliana] >gi|51970830|dbj|BAD44107.1| hyaluronan mediated motility receptor-like protein [Arabidopsis thaliana]	sp|P24733|MYS_AEQIR	Myosin heavy chain, striated muscle OS=Aequipecten irradians PE=1 SV=1
142	miR156c	30869	1715	49016	3484	0	0.492351	Down	down	Unigene49867_All	gi|219879366|gb|ACL51015.1|	squamosa promoter-binding protein [Citrus trifoliata]	sp|Q700W2|SPL9_ARATH	Squamosa promoter-binding-like protein 9 OS=Arabidopsis thaliana GN=SPL9 PE=2 SV=2
142	miR156c	30869	1715	49016	3484	0	0.492351	Down	down	Unigene1357_All	gi|30577628|emb|CAD90156.1|	squamosa promoter binding like-protein [Betula pendula] >gi|30577630|emb|CAD90157.1| squamosa promoter binding like-protein [Betula pendula]	sp|Q38740|SBP2_ANTMA	Squamosa promoter-binding protein 2 OS=Antirrhinum majus GN=SBP2 PE=2 SV=1
142	miR156c	30869	1715	49016	3484	0	0.492351	Down	down	Unigene44993_All	--	--	--	--
142	miR156c	30869	1715	49016	3484	0	0.492351	Down	down	Unigene35075_All	gi|13877707|gb|AAK43931.1|AF370612_1	similar to squamosa-promoter binding protein 1 isolog gi|1707009 [Arabidopsis thaliana]	sp|Q94JW8|SPL6_ARATH	Squamosa promoter-binding-like protein 6 OS=Arabidopsis thaliana GN=SPL6 PE=2 SV=2
142	miR156c	30869	1715	49016	3484	0	0.492351	Down	down	Unigene1987_All	gi|225468347|ref|XP_002270830.1|	PREDICTED: similar to intron maturase, type II family protein [Vitis vinifera]	--	--
142	miR156c	30869	1715	49016	3484	0	0.492351	Down	down	Unigene23467_All	gi|13877707|gb|AAK43931.1|AF370612_1	similar to squamosa-promoter binding protein 1 isolog gi|1707009 [Arabidopsis thaliana]	sp|Q94JW8|SPL6_ARATH	Squamosa promoter-binding-like protein 6 OS=Arabidopsis thaliana GN=SPL6 PE=2 SV=2
142	miR156c	30869	1715	49016	3484	0	0.492351	Down	down	Unigene10828_All	gi|295815792|gb|ADG36381.1|	promoter-binding protein SPL10 [Vitis vinifera]	sp|Q9S840|SPL2_ARATH	Squamosa promoter-binding-like protein 2 OS=Arabidopsis thaliana GN=SPL2 PE=2 SV=1
142	miR156c	30869	1715	49016	3484	0	0.492351	Down	down	Unigene46618_All	gi|224106565|ref|XP_002314209.1|	endoplasmic reticulum [ER]-type calcium ATPase [Populus trichocarpa] >gi|222850617|gb|EEE88164.1| endoplasmic reticulum [ER]-type calcium ATPase [Populus trichocarpa]	sp|Q9XES1|ECA4_ARATH	Calcium-transporting ATPase 4, endoplasmic reticulum-type OS=Arabidopsis thaliana GN=ECA4 PE=2 SV=2
142	miR156c	30869	1715	49016	3484	0	0.492351	Down	down	Unigene23309_All	gi|297835306|ref|XP_002885535.1|	elongation factor Tu family protein [Arabidopsis lyrata subsp. lyrata] >gi|297331375|gb|EFH61794.1| elongation factor Tu family protein [Arabidopsis lyrata subsp. lyrata]	sp|Q8C0D5|ETUD1_MOUSE	Elongation factor Tu GTP-binding domain-containing protein 1 OS=Mus musculus GN=Eftud1 PE=2 SV=1
142	miR156c	30869	1715	49016	3484	0	0.492351	Down	down	Unigene31400_All	gi|219879368|gb|ACL51016.1|	squamosa promoter-binding protein [Citrus trifoliata]	sp|Q6YZE8|SPL16_ORYSJ	Squamosa promoter-binding-like protein 16 OS=Oryza sativa subsp. japonica GN=SPL16 PE=2 SV=1
142	miR156c	30869	1715	49016	3484	0	0.492351	Down	down	Unigene56730_All	gi|5814093|gb|AAD52097.1|AF088885_1	receptor-like kinase CHRK1 [Nicotiana tabacum]	sp|Q3E9X6|CRK21_ARATH	Cysteine-rich receptor-like protein kinase 21 OS=Arabidopsis thaliana GN=CRK21 PE=1 SV=1
142	miR156c	30869	1715	49016	3484	0	0.492351	Down	down	Unigene69490_All	gi|30697804|ref|NP_177077.3|	squamosa promoter-binding protein-like 6 (SPL6) [Arabidopsis thaliana] >gi|67461542|sp|Q94JW8.2|SPL6_ARATH RecName: Full=Squamosa promoter-binding-like protein 6 >gi|12325078|gb|AAG52487.1|AC018364_5 squamosa promoter binding protein-like 6; 91282-89867 [Arabidopsis thaliana] >gi|5931683|emb|CAB56595.1| squamosa promoter binding protein-like 6 [Arabidopsis thaliana] >gi|5931685|emb|CAB56596.1| sq…	sp|Q94JW8|SPL6_ARATH	Squamosa promoter-binding-like protein 6 OS=Arabidopsis thaliana GN=SPL6 PE=2 SV=2
142	miR156c	30869	1715	49016	3484	0	0.492351	Down	down	Unigene69489_All	gi|224106565|ref|XP_002314209.1|	endoplasmic reticulum [ER]-type calcium ATPase [Populus trichocarpa] >gi|222850617|gb|EEE88164.1| endoplasmic reticulum [ER]-type calcium ATPase [Populus trichocarpa]	sp|Q9XES1|ECA4_ARATH	Calcium-transporting ATPase 4, endoplasmic reticulum-type OS=Arabidopsis thaliana GN=ECA4 PE=2 SV=2
142	miR156c	30869	1715	49016	3484	0	0.492351	Down	down	Unigene33217_All	gi|115440237|ref|NP_001044398.1|	Os01g0773100 [Oryza sativa Japonica Group] >gi|113533929|dbj|BAF06312.1| Os01g0773100 [Oryza sativa Japonica Group]	sp|Q8CHY3|DYM_MOUSE	Dymeclin OS=Mus musculus GN=Dym PE=2 SV=1
142	miR156c	30869	1715	49016	3484	0	0.492351	Down	down	Unigene69462_All	gi|5814093|gb|AAD52097.1|AF088885_1	receptor-like kinase CHRK1 [Nicotiana tabacum]	sp|Q8GYA4|CRK10_ARATH	Cysteine-rich receptor-like protein kinase 10 OS=Arabidopsis thaliana GN=CRK10 PE=1 SV=2
142	miR156c	30869	1715	49016	3484	0	0.492351	Down	down	Unigene59576_All	gi|219879366|gb|ACL51015.1|	squamosa promoter-binding protein [Citrus trifoliata]	sp|Q7EXZ2|SPL14_ORYSJ	Squamosa promoter-binding-like protein 14 OS=Oryza sativa subsp. japonica GN=SPL14 PE=2 SV=1
142	miR156c	30869	1715	49016	3484	0	0.492351	Down	down	Unigene61394_All	gi|122162768|sp|Q01JD1.1|SPL7_ORYSI	RecName: Full=Squamosa promoter-binding-like protein 7 >gi|116310136|emb|CAH67152.1| OSIGBa0122F23.9 [Oryza sativa (indica cultivar-group)]	sp|Q7XT42|SPL7_ORYSJ	Squamosa promoter-binding-like protein 7 OS=Oryza sativa subsp. japonica GN=SPL7 PE=2 SV=2
143	miR156c	168	9	588	42	0	0.223369	Down	down	Unigene49122_All	--	--	--	--
143	miR156c	168	9	588	42	0	0.223369	Down	down	Unigene41732_All	--	--	--	--
143	miR156c	168	9	588	42	0	0.223369	Down	down	Unigene49867_All	gi|219879366|gb|ACL51015.1|	squamosa promoter-binding protein [Citrus trifoliata]	sp|Q700W2|SPL9_ARATH	Squamosa promoter-binding-like protein 9 OS=Arabidopsis thaliana GN=SPL9 PE=2 SV=2
143	miR156c	168	9	588	42	0	0.223369	Down	down	Unigene66351_All	--	--	--	--
143	miR156c	168	9	588	42	0	0.223369	Down	down	Unigene1357_All	gi|30577628|emb|CAD90156.1|	squamosa promoter binding like-protein [Betula pendula] >gi|30577630|emb|CAD90157.1| squamosa promoter binding like-protein [Betula pendula]	sp|Q38740|SBP2_ANTMA	Squamosa promoter-binding protein 2 OS=Antirrhinum majus GN=SBP2 PE=2 SV=1
143	miR156c	168	9	588	42	0	0.223369	Down	down	Unigene39710_All	gi|45477067|sp|P92552.1|M1220_ARATH	RecName: Full=Uncharacterized mitochondrial protein AtMg01220; AltName: Full=ORF113	sp|P92552|M1220_ARATH	Uncharacterized mitochondrial protein AtMg01220 OS=Arabidopsis thaliana GN=AtMg01220 PE=4 SV=1
143	miR156c	168	9	588	42	0	0.223369	Down	down	Unigene21846_All	--	--	--	--
143	miR156c	168	9	588	42	0	0.223369	Down	down	Unigene24259_All	gi|115445849|ref|NP_001046704.1|	Os02g0326000 [Oryza sativa Japonica Group] >gi|113536235|dbj|BAF08618.1| Os02g0326000 [Oryza sativa Japonica Group]	--	--
143	miR156c	168	9	588	42	0	0.223369	Down	down	Unigene23467_All	gi|13877707|gb|AAK43931.1|AF370612_1	similar to squamosa-promoter binding protein 1 isolog gi|1707009 [Arabidopsis thaliana]	sp|Q94JW8|SPL6_ARATH	Squamosa promoter-binding-like protein 6 OS=Arabidopsis thaliana GN=SPL6 PE=2 SV=2
143	miR156c	168	9	588	42	0	0.223369	Down	down	Unigene52732_All	gi|115451343|ref|NP_001049272.1|	Os03g0197400 [Oryza sativa Japonica Group] >gi|113547743|dbj|BAF11186.1| Os03g0197400 [Oryza sativa Japonica Group]	sp|Q8L5U0|CSN4_ARATH	COP9 signalosome complex subunit 4 OS=Arabidopsis thaliana GN=CSN4 PE=1 SV=2
143	miR156c	168	9	588	42	0	0.223369	Down	down	Unigene26392_All	gi|226502084|ref|NP_001147139.1|	60S ribosomal protein L7a [Zea mays] >gi|195607614|gb|ACG25637.1| 60S ribosomal protein L7a [Zea mays]	sp|P35685|RL7A_ORYSJ	60S ribosomal protein L7a OS=Oryza sativa subsp. japonica GN=RPL7A PE=2 SV=1
143	miR156c	168	9	588	42	0	0.223369	Down	down	Unigene10828_All	gi|295815792|gb|ADG36381.1|	promoter-binding protein SPL10 [Vitis vinifera]	sp|Q9S840|SPL2_ARATH	Squamosa promoter-binding-like protein 2 OS=Arabidopsis thaliana GN=SPL2 PE=2 SV=1
143	miR156c	168	9	588	42	0	0.223369	Down	down	Unigene22139_All	--	--	--	--
143	miR156c	168	9	588	42	0	0.223369	Down	down	Unigene36505_All	gi|297821122|ref|XP_002878444.1|	zinc finger family protein [Arabidopsis lyrata subsp. lyrata] >gi|297324282|gb|EFH54703.1| zinc finger family protein [Arabidopsis lyrata subsp. lyrata]	sp|Q76PD2|YJ01_SCHPO	LIM domain and RING finger protein C1223.01 OS=Schizosaccharomyces pombe GN=SPCC1223.01 PE=1 SV=2
143	miR156c	168	9	588	42	0	0.223369	Down	down	Unigene31400_All	gi|219879368|gb|ACL51016.1|	squamosa promoter-binding protein [Citrus trifoliata]	sp|Q6YZE8|SPL16_ORYSJ	Squamosa promoter-binding-like protein 16 OS=Oryza sativa subsp. japonica GN=SPL16 PE=2 SV=1
143	miR156c	168	9	588	42	0	0.223369	Down	down	Unigene69455_All	gi|115451343|ref|NP_001049272.1|	Os03g0197400 [Oryza sativa Japonica Group] >gi|113547743|dbj|BAF11186.1| Os03g0197400 [Oryza sativa Japonica Group]	sp|Q8L5U0|CSN4_ARATH	COP9 signalosome complex subunit 4 OS=Arabidopsis thaliana GN=CSN4 PE=1 SV=2
143	miR156c	168	9	588	42	0	0.223369	Down	down	Unigene59474_All	gi|297841511|ref|XP_002888637.1|	atidd14-domain 14 [Arabidopsis lyrata subsp. lyrata] >gi|297334478|gb|EFH64896.1| atidd14-domain 14 [Arabidopsis lyrata subsp. lyrata]	--	--
143	miR156c	168	9	588	42	0	0.223369	Down	down	Unigene69490_All	gi|30697804|ref|NP_177077.3|	squamosa promoter-binding protein-like 6 (SPL6) [Arabidopsis thaliana] >gi|67461542|sp|Q94JW8.2|SPL6_ARATH RecName: Full=Squamosa promoter-binding-like protein 6 >gi|12325078|gb|AAG52487.1|AC018364_5 squamosa promoter binding protein-like 6; 91282-89867 [Arabidopsis thaliana] >gi|5931683|emb|CAB56595.1| squamosa promoter binding protein-like 6 [Arabidopsis thaliana] >gi|5931685|emb|CAB56596.1| sq…	sp|Q94JW8|SPL6_ARATH	Squamosa promoter-binding-like protein 6 OS=Arabidopsis thaliana GN=SPL6 PE=2 SV=2
143	miR156c	168	9	588	42	0	0.223369	Down	down	Unigene59576_All	gi|219879366|gb|ACL51015.1|	squamosa promoter-binding protein [Citrus trifoliata]	sp|Q7EXZ2|SPL14_ORYSJ	Squamosa promoter-binding-like protein 14 OS=Oryza sativa subsp. japonica GN=SPL14 PE=2 SV=1
143	miR156c	168	9	588	42	0	0.223369	Down	down	Unigene8652_All	gi|50313464|gb|AAT74602.1|	cyclopropane fatty acid synthase [Gossypium hirsutum]	sp|P31049|YLP3_PSEPU	Uncharacterized methyltransferase in lpd-3 5'region OS=Pseudomonas putida PE=4 SV=1
143	miR156c	168	9	588	42	0	0.223369	Down	down	Unigene61394_All	gi|122162768|sp|Q01JD1.1|SPL7_ORYSI	RecName: Full=Squamosa promoter-binding-like protein 7 >gi|116310136|emb|CAH67152.1| OSIGBa0122F23.9 [Oryza sativa (indica cultivar-group)]	sp|Q7XT42|SPL7_ORYSJ	Squamosa promoter-binding-like protein 7 OS=Oryza sativa subsp. japonica GN=SPL7 PE=2 SV=2
144	miR156c	144	8	224	16	0.005994	0.50258	Down	down	Unigene49390_All	--	--	--	--
144	miR156c	144	8	224	16	0.005994	0.50258	Down	down	Unigene8031_All	gi|297821082|ref|XP_002878424.1|	serine protease inhibitor, Kazal-type family protein [Arabidopsis lyrata subsp. lyrata] >gi|297324262|gb|EFH54683.1| serine protease inhibitor, Kazal-type family protein [Arabidopsis lyrata subsp. lyrata]	--	--
144	miR156c	144	8	224	16	0.005994	0.50258	Down	down	Unigene56522_All	--	--	--	--
144	miR156c	144	8	224	16	0.005994	0.50258	Down	down	Unigene49867_All	gi|219879366|gb|ACL51015.1|	squamosa promoter-binding protein [Citrus trifoliata]	sp|Q700W2|SPL9_ARATH	Squamosa promoter-binding-like protein 9 OS=Arabidopsis thaliana GN=SPL9 PE=2 SV=2
144	miR156c	144	8	224	16	0.005994	0.50258	Down	down	Unigene1357_All	gi|30577628|emb|CAD90156.1|	squamosa promoter binding like-protein [Betula pendula] >gi|30577630|emb|CAD90157.1| squamosa promoter binding like-protein [Betula pendula]	sp|Q38740|SBP2_ANTMA	Squamosa promoter-binding protein 2 OS=Antirrhinum majus GN=SBP2 PE=2 SV=1
144	miR156c	144	8	224	16	0.005994	0.50258	Down	down	Unigene1987_All	gi|225468347|ref|XP_002270830.1|	PREDICTED: similar to intron maturase, type II family protein [Vitis vinifera]	--	--
144	miR156c	144	8	224	16	0.005994	0.50258	Down	down	Unigene23467_All	gi|13877707|gb|AAK43931.1|AF370612_1	similar to squamosa-promoter binding protein 1 isolog gi|1707009 [Arabidopsis thaliana]	sp|Q94JW8|SPL6_ARATH	Squamosa promoter-binding-like protein 6 OS=Arabidopsis thaliana GN=SPL6 PE=2 SV=2
144	miR156c	144	8	224	16	0.005994	0.50258	Down	down	Unigene10828_All	gi|295815792|gb|ADG36381.1|	promoter-binding protein SPL10 [Vitis vinifera]	sp|Q9S840|SPL2_ARATH	Squamosa promoter-binding-like protein 2 OS=Arabidopsis thaliana GN=SPL2 PE=2 SV=1
144	miR156c	144	8	224	16	0.005994	0.50258	Down	down	Unigene31400_All	gi|219879368|gb|ACL51016.1|	squamosa promoter-binding protein [Citrus trifoliata]	sp|Q6YZE8|SPL16_ORYSJ	Squamosa promoter-binding-like protein 16 OS=Oryza sativa subsp. japonica GN=SPL16 PE=2 SV=1
144	miR156c	144	8	224	16	0.005994	0.50258	Down	down	Unigene26113_All	gi|156447779|gb|ABU63668.1|	CYCLOPS [Lotus japonicus]	--	--
144	miR156c	144	8	224	16	0.005994	0.50258	Down	down	Unigene69490_All	gi|30697804|ref|NP_177077.3|	squamosa promoter-binding protein-like 6 (SPL6) [Arabidopsis thaliana] >gi|67461542|sp|Q94JW8.2|SPL6_ARATH RecName: Full=Squamosa promoter-binding-like protein 6 >gi|12325078|gb|AAG52487.1|AC018364_5 squamosa promoter binding protein-like 6; 91282-89867 [Arabidopsis thaliana] >gi|5931683|emb|CAB56595.1| squamosa promoter binding protein-like 6 [Arabidopsis thaliana] >gi|5931685|emb|CAB56596.1| sq…	sp|Q94JW8|SPL6_ARATH	Squamosa promoter-binding-like protein 6 OS=Arabidopsis thaliana GN=SPL6 PE=2 SV=2
144	miR156c	144	8	224	16	0.005994	0.50258	Down	down	Unigene59576_All	gi|219879366|gb|ACL51015.1|	squamosa promoter-binding protein [Citrus trifoliata]	sp|Q7EXZ2|SPL14_ORYSJ	Squamosa promoter-binding-like protein 14 OS=Oryza sativa subsp. japonica GN=SPL14 PE=2 SV=1
144	miR156c	144	8	224	16	0.005994	0.50258	Down	down	Unigene8652_All	gi|50313464|gb|AAT74602.1|	cyclopropane fatty acid synthase [Gossypium hirsutum]	sp|P31049|YLP3_PSEPU	Uncharacterized methyltransferase in lpd-3 5'region OS=Pseudomonas putida PE=4 SV=1
144	miR156c	144	8	224	16	0.005994	0.50258	Down	down	Unigene61394_All	gi|122162768|sp|Q01JD1.1|SPL7_ORYSI	RecName: Full=Squamosa promoter-binding-like protein 7 >gi|116310136|emb|CAH67152.1| OSIGBa0122F23.9 [Oryza sativa (indica cultivar-group)]	sp|Q7XT42|SPL7_ORYSJ	Squamosa promoter-binding-like protein 7 OS=Oryza sativa subsp. japonica GN=SPL7 PE=2 SV=2
145	miR156c	86	5	135	10	0.019402	0.49803	Down	down	Unigene49867_All	gi|219879366|gb|ACL51015.1|	squamosa promoter-binding protein [Citrus trifoliata]	sp|Q700W2|SPL9_ARATH	Squamosa promoter-binding-like protein 9 OS=Arabidopsis thaliana GN=SPL9 PE=2 SV=2
145	miR156c	86	5	135	10	0.019402	0.49803	Down	down	Unigene1357_All	gi|30577628|emb|CAD90156.1|	squamosa promoter binding like-protein [Betula pendula] >gi|30577630|emb|CAD90157.1| squamosa promoter binding like-protein [Betula pendula]	sp|Q38740|SBP2_ANTMA	Squamosa promoter-binding protein 2 OS=Antirrhinum majus GN=SBP2 PE=2 SV=1
145	miR156c	86	5	135	10	0.019402	0.49803	Down	down	Unigene44993_All	--	--	--	--
145	miR156c	86	5	135	10	0.019402	0.49803	Down	down	Unigene35075_All	gi|13877707|gb|AAK43931.1|AF370612_1	similar to squamosa-promoter binding protein 1 isolog gi|1707009 [Arabidopsis thaliana]	sp|Q94JW8|SPL6_ARATH	Squamosa promoter-binding-like protein 6 OS=Arabidopsis thaliana GN=SPL6 PE=2 SV=2
145	miR156c	86	5	135	10	0.019402	0.49803	Down	down	Unigene1987_All	gi|225468347|ref|XP_002270830.1|	PREDICTED: similar to intron maturase, type II family protein [Vitis vinifera]	--	--
145	miR156c	86	5	135	10	0.019402	0.49803	Down	down	Unigene23467_All	gi|13877707|gb|AAK43931.1|AF370612_1	similar to squamosa-promoter binding protein 1 isolog gi|1707009 [Arabidopsis thaliana]	sp|Q94JW8|SPL6_ARATH	Squamosa promoter-binding-like protein 6 OS=Arabidopsis thaliana GN=SPL6 PE=2 SV=2
145	miR156c	86	5	135	10	0.019402	0.49803	Down	down	Unigene10828_All	gi|295815792|gb|ADG36381.1|	promoter-binding protein SPL10 [Vitis vinifera]	sp|Q9S840|SPL2_ARATH	Squamosa promoter-binding-like protein 2 OS=Arabidopsis thaliana GN=SPL2 PE=2 SV=1
145	miR156c	86	5	135	10	0.019402	0.49803	Down	down	Unigene46618_All	gi|224106565|ref|XP_002314209.1|	endoplasmic reticulum [ER]-type calcium ATPase [Populus trichocarpa] >gi|222850617|gb|EEE88164.1| endoplasmic reticulum [ER]-type calcium ATPase [Populus trichocarpa]	sp|Q9XES1|ECA4_ARATH	Calcium-transporting ATPase 4, endoplasmic reticulum-type OS=Arabidopsis thaliana GN=ECA4 PE=2 SV=2
145	miR156c	86	5	135	10	0.019402	0.49803	Down	down	Unigene8598_All	gi|115457606|ref|NP_001052403.1|	Os04g0298600 [Oryza sativa Japonica Group] >gi|113563974|dbj|BAF14317.1| Os04g0298600 [Oryza sativa Japonica Group]	sp|Q54GS1|CL16A_DICDI	Protein CLEC16A homolog OS=Dictyostelium discoideum GN=DDB_G0289943 PE=3 SV=1
145	miR156c	86	5	135	10	0.019402	0.49803	Down	down	Unigene23309_All	gi|297835306|ref|XP_002885535.1|	elongation factor Tu family protein [Arabidopsis lyrata subsp. lyrata] >gi|297331375|gb|EFH61794.1| elongation factor Tu family protein [Arabidopsis lyrata subsp. lyrata]	sp|Q8C0D5|ETUD1_MOUSE	Elongation factor Tu GTP-binding domain-containing protein 1 OS=Mus musculus GN=Eftud1 PE=2 SV=1
145	miR156c	86	5	135	10	0.019402	0.49803	Down	down	Unigene31400_All	gi|219879368|gb|ACL51016.1|	squamosa promoter-binding protein [Citrus trifoliata]	sp|Q6YZE8|SPL16_ORYSJ	Squamosa promoter-binding-like protein 16 OS=Oryza sativa subsp. japonica GN=SPL16 PE=2 SV=1
145	miR156c	86	5	135	10	0.019402	0.49803	Down	down	Unigene56730_All	gi|5814093|gb|AAD52097.1|AF088885_1	receptor-like kinase CHRK1 [Nicotiana tabacum]	sp|Q3E9X6|CRK21_ARATH	Cysteine-rich receptor-like protein kinase 21 OS=Arabidopsis thaliana GN=CRK21 PE=1 SV=1
145	miR156c	86	5	135	10	0.019402	0.49803	Down	down	Unigene69490_All	gi|30697804|ref|NP_177077.3|	squamosa promoter-binding protein-like 6 (SPL6) [Arabidopsis thaliana] >gi|67461542|sp|Q94JW8.2|SPL6_ARATH RecName: Full=Squamosa promoter-binding-like protein 6 >gi|12325078|gb|AAG52487.1|AC018364_5 squamosa promoter binding protein-like 6; 91282-89867 [Arabidopsis thaliana] >gi|5931683|emb|CAB56595.1| squamosa promoter binding protein-like 6 [Arabidopsis thaliana] >gi|5931685|emb|CAB56596.1| sq…	sp|Q94JW8|SPL6_ARATH	Squamosa promoter-binding-like protein 6 OS=Arabidopsis thaliana GN=SPL6 PE=2 SV=2
145	miR156c	86	5	135	10	0.019402	0.49803	Down	down	Unigene69489_All	gi|224106565|ref|XP_002314209.1|	endoplasmic reticulum [ER]-type calcium ATPase [Populus trichocarpa] >gi|222850617|gb|EEE88164.1| endoplasmic reticulum [ER]-type calcium ATPase [Populus trichocarpa]	sp|Q9XES1|ECA4_ARATH	Calcium-transporting ATPase 4, endoplasmic reticulum-type OS=Arabidopsis thaliana GN=ECA4 PE=2 SV=2
145	miR156c	86	5	135	10	0.019402	0.49803	Down	down	Unigene33217_All	gi|115440237|ref|NP_001044398.1|	Os01g0773100 [Oryza sativa Japonica Group] >gi|113533929|dbj|BAF06312.1| Os01g0773100 [Oryza sativa Japonica Group]	sp|Q8CHY3|DYM_MOUSE	Dymeclin OS=Mus musculus GN=Dym PE=2 SV=1
145	miR156c	86	5	135	10	0.019402	0.49803	Down	down	Unigene69462_All	gi|5814093|gb|AAD52097.1|AF088885_1	receptor-like kinase CHRK1 [Nicotiana tabacum]	sp|Q8GYA4|CRK10_ARATH	Cysteine-rich receptor-like protein kinase 10 OS=Arabidopsis thaliana GN=CRK10 PE=1 SV=2
145	miR156c	86	5	135	10	0.019402	0.49803	Down	down	Unigene59576_All	gi|219879366|gb|ACL51015.1|	squamosa promoter-binding protein [Citrus trifoliata]	sp|Q7EXZ2|SPL14_ORYSJ	Squamosa promoter-binding-like protein 14 OS=Oryza sativa subsp. japonica GN=SPL14 PE=2 SV=1
145	miR156c	86	5	135	10	0.019402	0.49803	Down	down	Unigene61394_All	gi|122162768|sp|Q01JD1.1|SPL7_ORYSI	RecName: Full=Squamosa promoter-binding-like protein 7 >gi|116310136|emb|CAH67152.1| OSIGBa0122F23.9 [Oryza sativa (indica cultivar-group)]	sp|Q7XT42|SPL7_ORYSJ	Squamosa promoter-binding-like protein 7 OS=Oryza sativa subsp. japonica GN=SPL7 PE=2 SV=2
146	miR156c	54	3	41	3	0.131037	1.02968	Down	unchanged	Unigene15260_All	gi|13605708|gb|AAK32847.1|AF361835_1	AT5g59750/mth12_150 [Arabidopsis thaliana] >gi|9758840|dbj|BAB09512.1| GTP cyclohydrolase II; 3,4-dihydroxy-2-butanone-4-phoshate synthase [Arabidopsis thaliana] >gi|15215752|gb|AAK91421.1| AT5g59750/mth12_150 [Arabidopsis thaliana] >gi|27363454|gb|AAO11646.1| At5g59750/mth12_150 [Arabidopsis thaliana]	sp|P47924|RIBBA_ARATH	Riboflavin biosynthesis protein ribBA, chloroplastic OS=Arabidopsis thaliana GN=RIBBA PE=2 SV=2
146	miR156c	54	3	41	3	0.131037	1.02968	Down	unchanged	Unigene56522_All	--	--	--	--
146	miR156c	54	3	41	3	0.131037	1.02968	Down	unchanged	Unigene49867_All	gi|219879366|gb|ACL51015.1|	squamosa promoter-binding protein [Citrus trifoliata]	sp|Q700W2|SPL9_ARATH	Squamosa promoter-binding-like protein 9 OS=Arabidopsis thaliana GN=SPL9 PE=2 SV=2
146	miR156c	54	3	41	3	0.131037	1.02968	Down	unchanged	Unigene1357_All	gi|30577628|emb|CAD90156.1|	squamosa promoter binding like-protein [Betula pendula] >gi|30577630|emb|CAD90157.1| squamosa promoter binding like-protein [Betula pendula]	sp|Q38740|SBP2_ANTMA	Squamosa promoter-binding protein 2 OS=Antirrhinum majus GN=SBP2 PE=2 SV=1
146	miR156c	54	3	41	3	0.131037	1.02968	Down	unchanged	Unigene1987_All	gi|225468347|ref|XP_002270830.1|	PREDICTED: similar to intron maturase, type II family protein [Vitis vinifera]	--	--
146	miR156c	54	3	41	3	0.131037	1.02968	Down	unchanged	Unigene23467_All	gi|13877707|gb|AAK43931.1|AF370612_1	similar to squamosa-promoter binding protein 1 isolog gi|1707009 [Arabidopsis thaliana]	sp|Q94JW8|SPL6_ARATH	Squamosa promoter-binding-like protein 6 OS=Arabidopsis thaliana GN=SPL6 PE=2 SV=2
146	miR156c	54	3	41	3	0.131037	1.02968	Down	unchanged	Unigene10828_All	gi|295815792|gb|ADG36381.1|	promoter-binding protein SPL10 [Vitis vinifera]	sp|Q9S840|SPL2_ARATH	Squamosa promoter-binding-like protein 2 OS=Arabidopsis thaliana GN=SPL2 PE=2 SV=1
146	miR156c	54	3	41	3	0.131037	1.02968	Down	unchanged	Unigene31400_All	gi|219879368|gb|ACL51016.1|	squamosa promoter-binding protein [Citrus trifoliata]	sp|Q6YZE8|SPL16_ORYSJ	Squamosa promoter-binding-like protein 16 OS=Oryza sativa subsp. japonica GN=SPL16 PE=2 SV=1
146	miR156c	54	3	41	3	0.131037	1.02968	Down	unchanged	Unigene10838_All	gi|18147592|dbj|BAB83086.1|	cycloartenol synthase [Betula platyphylla]	sp|P38605|CAS1_ARATH	Cycloartenol synthase OS=Arabidopsis thaliana GN=CAS1 PE=1 SV=2
146	miR156c	54	3	41	3	0.131037	1.02968	Down	unchanged	Unigene69490_All	gi|30697804|ref|NP_177077.3|	squamosa promoter-binding protein-like 6 (SPL6) [Arabidopsis thaliana] >gi|67461542|sp|Q94JW8.2|SPL6_ARATH RecName: Full=Squamosa promoter-binding-like protein 6 >gi|12325078|gb|AAG52487.1|AC018364_5 squamosa promoter binding protein-like 6; 91282-89867 [Arabidopsis thaliana] >gi|5931683|emb|CAB56595.1| squamosa promoter binding protein-like 6 [Arabidopsis thaliana] >gi|5931685|emb|CAB56596.1| sq…	sp|Q94JW8|SPL6_ARATH	Squamosa promoter-binding-like protein 6 OS=Arabidopsis thaliana GN=SPL6 PE=2 SV=2
146	miR156c	54	3	41	3	0.131037	1.02968	Down	unchanged	Unigene59576_All	gi|219879366|gb|ACL51015.1|	squamosa promoter-binding protein [Citrus trifoliata]	sp|Q7EXZ2|SPL14_ORYSJ	Squamosa promoter-binding-like protein 14 OS=Oryza sativa subsp. japonica GN=SPL14 PE=2 SV=1
146	miR156c	54	3	41	3	0.131037	1.02968	Down	unchanged	Unigene8652_All	gi|50313464|gb|AAT74602.1|	cyclopropane fatty acid synthase [Gossypium hirsutum]	sp|P31049|YLP3_PSEPU	Uncharacterized methyltransferase in lpd-3 5'region OS=Pseudomonas putida PE=4 SV=1
146	miR156c	54	3	41	3	0.131037	1.02968	Down	unchanged	Unigene61394_All	gi|122162768|sp|Q01JD1.1|SPL7_ORYSI	RecName: Full=Squamosa promoter-binding-like protein 7 >gi|116310136|emb|CAH67152.1| OSIGBa0122F23.9 [Oryza sativa (indica cultivar-group)]	sp|Q7XT42|SPL7_ORYSJ	Squamosa promoter-binding-like protein 7 OS=Oryza sativa subsp. japonica GN=SPL7 PE=2 SV=2
147	miR156c	45	3	15	1	0.136131	2.34537	Down	Up	Unigene49390_All	--	--	--	--
147	miR156c	45	3	15	1	0.136131	2.34537	Down	Up	Unigene56522_All	--	--	--	--
147	miR156c	45	3	15	1	0.136131	2.34537	Down	Up	Unigene49867_All	gi|219879366|gb|ACL51015.1|	squamosa promoter-binding protein [Citrus trifoliata]	sp|Q700W2|SPL9_ARATH	Squamosa promoter-binding-like protein 9 OS=Arabidopsis thaliana GN=SPL9 PE=2 SV=2
147	miR156c	45	3	15	1	0.136131	2.34537	Down	Up	Unigene13568_All	--	--	--	--
147	miR156c	45	3	15	1	0.136131	2.34537	Down	Up	Unigene67253_All	gi|124359883|gb|ABN06173.1|	Transcriptional factor B3 [Medicago truncatula]	sp|Q9ZSH7|Y4158_ARATH	B3 domain-containing protein At4g01580 OS=Arabidopsis thaliana GN=At4g01580 PE=2 SV=1
147	miR156c	45	3	15	1	0.136131	2.34537	Down	Up	Unigene1357_All	gi|30577628|emb|CAD90156.1|	squamosa promoter binding like-protein [Betula pendula] >gi|30577630|emb|CAD90157.1| squamosa promoter binding like-protein [Betula pendula]	sp|Q38740|SBP2_ANTMA	Squamosa promoter-binding protein 2 OS=Antirrhinum majus GN=SBP2 PE=2 SV=1
147	miR156c	45	3	15	1	0.136131	2.34537	Down	Up	Unigene23467_All	gi|13877707|gb|AAK43931.1|AF370612_1	similar to squamosa-promoter binding protein 1 isolog gi|1707009 [Arabidopsis thaliana]	sp|Q94JW8|SPL6_ARATH	Squamosa promoter-binding-like protein 6 OS=Arabidopsis thaliana GN=SPL6 PE=2 SV=2
147	miR156c	45	3	15	1	0.136131	2.34537	Down	Up	Unigene10828_All	gi|295815792|gb|ADG36381.1|	promoter-binding protein SPL10 [Vitis vinifera]	sp|Q9S840|SPL2_ARATH	Squamosa promoter-binding-like protein 2 OS=Arabidopsis thaliana GN=SPL2 PE=2 SV=1
147	miR156c	45	3	15	1	0.136131	2.34537	Down	Up	Unigene31400_All	gi|219879368|gb|ACL51016.1|	squamosa promoter-binding protein [Citrus trifoliata]	sp|Q6YZE8|SPL16_ORYSJ	Squamosa promoter-binding-like protein 16 OS=Oryza sativa subsp. japonica GN=SPL16 PE=2 SV=1
147	miR156c	45	3	15	1	0.136131	2.34537	Down	Up	Unigene26113_All	gi|156447779|gb|ABU63668.1|	CYCLOPS [Lotus japonicus]	--	--
147	miR156c	45	3	15	1	0.136131	2.34537	Down	Up	Unigene26662_All	gi|297835114|ref|XP_002885439.1|	always early protein 3 [Arabidopsis lyrata subsp. lyrata] >gi|297331279|gb|EFH61698.1| always early protein 3 [Arabidopsis lyrata subsp. lyrata]	sp|Q5RHQ8|LIN9_DANRE	Protein lin-9 homolog OS=Danio rerio GN=lin9 PE=2 SV=1
147	miR156c	45	3	15	1	0.136131	2.34537	Down	Up	Unigene69490_All	gi|30697804|ref|NP_177077.3|	squamosa promoter-binding protein-like 6 (SPL6) [Arabidopsis thaliana] >gi|67461542|sp|Q94JW8.2|SPL6_ARATH RecName: Full=Squamosa promoter-binding-like protein 6 >gi|12325078|gb|AAG52487.1|AC018364_5 squamosa promoter binding protein-like 6; 91282-89867 [Arabidopsis thaliana] >gi|5931683|emb|CAB56595.1| squamosa promoter binding protein-like 6 [Arabidopsis thaliana] >gi|5931685|emb|CAB56596.1| sq…	sp|Q94JW8|SPL6_ARATH	Squamosa promoter-binding-like protein 6 OS=Arabidopsis thaliana GN=SPL6 PE=2 SV=2
147	miR156c	45	3	15	1	0.136131	2.34537	Down	Up	Unigene59576_All	gi|219879366|gb|ACL51015.1|	squamosa promoter-binding protein [Citrus trifoliata]	sp|Q7EXZ2|SPL14_ORYSJ	Squamosa promoter-binding-like protein 14 OS=Oryza sativa subsp. japonica GN=SPL14 PE=2 SV=1
147	miR156c	45	3	15	1	0.136131	2.34537	Down	Up	Unigene61394_All	gi|122162768|sp|Q01JD1.1|SPL7_ORYSI	RecName: Full=Squamosa promoter-binding-like protein 7 >gi|116310136|emb|CAH67152.1| OSIGBa0122F23.9 [Oryza sativa (indica cultivar-group)]	sp|Q7XT42|SPL7_ORYSJ	Squamosa promoter-binding-like protein 7 OS=Oryza sativa subsp. japonica GN=SPL7 PE=2 SV=2
148	miR156c	42	2	42	3	0.116741	0.781791	Down	unchanged	Unigene49867_All	gi|219879366|gb|ACL51015.1|	squamosa promoter-binding protein [Citrus trifoliata]	sp|Q700W2|SPL9_ARATH	Squamosa promoter-binding-like protein 9 OS=Arabidopsis thaliana GN=SPL9 PE=2 SV=2
148	miR156c	42	2	42	3	0.116741	0.781791	Down	unchanged	Unigene1357_All	gi|30577628|emb|CAD90156.1|	squamosa promoter binding like-protein [Betula pendula] >gi|30577630|emb|CAD90157.1| squamosa promoter binding like-protein [Betula pendula]	sp|Q38740|SBP2_ANTMA	Squamosa promoter-binding protein 2 OS=Antirrhinum majus GN=SBP2 PE=2 SV=1
148	miR156c	42	2	42	3	0.116741	0.781791	Down	unchanged	Unigene44993_All	--	--	--	--
148	miR156c	42	2	42	3	0.116741	0.781791	Down	unchanged	Unigene35075_All	gi|13877707|gb|AAK43931.1|AF370612_1	similar to squamosa-promoter binding protein 1 isolog gi|1707009 [Arabidopsis thaliana]	sp|Q94JW8|SPL6_ARATH	Squamosa promoter-binding-like protein 6 OS=Arabidopsis thaliana GN=SPL6 PE=2 SV=2
148	miR156c	42	2	42	3	0.116741	0.781791	Down	unchanged	Unigene1987_All	gi|225468347|ref|XP_002270830.1|	PREDICTED: similar to intron maturase, type II family protein [Vitis vinifera]	--	--
148	miR156c	42	2	42	3	0.116741	0.781791	Down	unchanged	Unigene23467_All	gi|13877707|gb|AAK43931.1|AF370612_1	similar to squamosa-promoter binding protein 1 isolog gi|1707009 [Arabidopsis thaliana]	sp|Q94JW8|SPL6_ARATH	Squamosa promoter-binding-like protein 6 OS=Arabidopsis thaliana GN=SPL6 PE=2 SV=2
148	miR156c	42	2	42	3	0.116741	0.781791	Down	unchanged	Unigene10828_All	gi|295815792|gb|ADG36381.1|	promoter-binding protein SPL10 [Vitis vinifera]	sp|Q9S840|SPL2_ARATH	Squamosa promoter-binding-like protein 2 OS=Arabidopsis thaliana GN=SPL2 PE=2 SV=1
148	miR156c	42	2	42	3	0.116741	0.781791	Down	unchanged	Unigene23309_All	gi|297835306|ref|XP_002885535.1|	elongation factor Tu family protein [Arabidopsis lyrata subsp. lyrata] >gi|297331375|gb|EFH61794.1| elongation factor Tu family protein [Arabidopsis lyrata subsp. lyrata]	sp|Q8C0D5|ETUD1_MOUSE	Elongation factor Tu GTP-binding domain-containing protein 1 OS=Mus musculus GN=Eftud1 PE=2 SV=1
148	miR156c	42	2	42	3	0.116741	0.781791	Down	unchanged	Unigene31400_All	gi|219879368|gb|ACL51016.1|	squamosa promoter-binding protein [Citrus trifoliata]	sp|Q6YZE8|SPL16_ORYSJ	Squamosa promoter-binding-like protein 16 OS=Oryza sativa subsp. japonica GN=SPL16 PE=2 SV=1
148	miR156c	42	2	42	3	0.116741	0.781791	Down	unchanged	Unigene69490_All	gi|30697804|ref|NP_177077.3|	squamosa promoter-binding protein-like 6 (SPL6) [Arabidopsis thaliana] >gi|67461542|sp|Q94JW8.2|SPL6_ARATH RecName: Full=Squamosa promoter-binding-like protein 6 >gi|12325078|gb|AAG52487.1|AC018364_5 squamosa promoter binding protein-like 6; 91282-89867 [Arabidopsis thaliana] >gi|5931683|emb|CAB56595.1| squamosa promoter binding protein-like 6 [Arabidopsis thaliana] >gi|5931685|emb|CAB56596.1| sq…	sp|Q94JW8|SPL6_ARATH	Squamosa promoter-binding-like protein 6 OS=Arabidopsis thaliana GN=SPL6 PE=2 SV=2
148	miR156c	42	2	42	3	0.116741	0.781791	Down	unchanged	Unigene33217_All	gi|115440237|ref|NP_001044398.1|	Os01g0773100 [Oryza sativa Japonica Group] >gi|113533929|dbj|BAF06312.1| Os01g0773100 [Oryza sativa Japonica Group]	sp|Q8CHY3|DYM_MOUSE	Dymeclin OS=Mus musculus GN=Dym PE=2 SV=1
148	miR156c	42	2	42	3	0.116741	0.781791	Down	unchanged	Unigene59576_All	gi|219879366|gb|ACL51015.1|	squamosa promoter-binding protein [Citrus trifoliata]	sp|Q7EXZ2|SPL14_ORYSJ	Squamosa promoter-binding-like protein 14 OS=Oryza sativa subsp. japonica GN=SPL14 PE=2 SV=1
148	miR156c	42	2	42	3	0.116741	0.781791	Down	unchanged	Unigene61394_All	gi|122162768|sp|Q01JD1.1|SPL7_ORYSI	RecName: Full=Squamosa promoter-binding-like protein 7 >gi|116310136|emb|CAH67152.1| OSIGBa0122F23.9 [Oryza sativa (indica cultivar-group)]	sp|Q7XT42|SPL7_ORYSJ	Squamosa promoter-binding-like protein 7 OS=Oryza sativa subsp. japonica GN=SPL7 PE=2 SV=2
149	miR156c	36	2	62	4	0.076833	0.453943	Down	down	Unigene49867_All	gi|219879366|gb|ACL51015.1|	squamosa promoter-binding protein [Citrus trifoliata]	sp|Q700W2|SPL9_ARATH	Squamosa promoter-binding-like protein 9 OS=Arabidopsis thaliana GN=SPL9 PE=2 SV=2
149	miR156c	36	2	62	4	0.076833	0.453943	Down	down	Unigene1357_All	gi|30577628|emb|CAD90156.1|	squamosa promoter binding like-protein [Betula pendula] >gi|30577630|emb|CAD90157.1| squamosa promoter binding like-protein [Betula pendula]	sp|Q38740|SBP2_ANTMA	Squamosa promoter-binding protein 2 OS=Antirrhinum majus GN=SBP2 PE=2 SV=1
149	miR156c	36	2	62	4	0.076833	0.453943	Down	down	Unigene44993_All	--	--	--	--
149	miR156c	36	2	62	4	0.076833	0.453943	Down	down	Unigene35075_All	gi|13877707|gb|AAK43931.1|AF370612_1	similar to squamosa-promoter binding protein 1 isolog gi|1707009 [Arabidopsis thaliana]	sp|Q94JW8|SPL6_ARATH	Squamosa promoter-binding-like protein 6 OS=Arabidopsis thaliana GN=SPL6 PE=2 SV=2
149	miR156c	36	2	62	4	0.076833	0.453943	Down	down	Unigene1987_All	gi|225468347|ref|XP_002270830.1|	PREDICTED: similar to intron maturase, type II family protein [Vitis vinifera]	--	--
149	miR156c	36	2	62	4	0.076833	0.453943	Down	down	Unigene23467_All	gi|13877707|gb|AAK43931.1|AF370612_1	similar to squamosa-promoter binding protein 1 isolog gi|1707009 [Arabidopsis thaliana]	sp|Q94JW8|SPL6_ARATH	Squamosa promoter-binding-like protein 6 OS=Arabidopsis thaliana GN=SPL6 PE=2 SV=2
149	miR156c	36	2	62	4	0.076833	0.453943	Down	down	Unigene10828_All	gi|295815792|gb|ADG36381.1|	promoter-binding protein SPL10 [Vitis vinifera]	sp|Q9S840|SPL2_ARATH	Squamosa promoter-binding-like protein 2 OS=Arabidopsis thaliana GN=SPL2 PE=2 SV=1
149	miR156c	36	2	62	4	0.076833	0.453943	Down	down	Unigene46618_All	gi|224106565|ref|XP_002314209.1|	endoplasmic reticulum [ER]-type calcium ATPase [Populus trichocarpa] >gi|222850617|gb|EEE88164.1| endoplasmic reticulum [ER]-type calcium ATPase [Populus trichocarpa]	sp|Q9XES1|ECA4_ARATH	Calcium-transporting ATPase 4, endoplasmic reticulum-type OS=Arabidopsis thaliana GN=ECA4 PE=2 SV=2
149	miR156c	36	2	62	4	0.076833	0.453943	Down	down	Unigene23309_All	gi|297835306|ref|XP_002885535.1|	elongation factor Tu family protein [Arabidopsis lyrata subsp. lyrata] >gi|297331375|gb|EFH61794.1| elongation factor Tu family protein [Arabidopsis lyrata subsp. lyrata]	sp|Q8C0D5|ETUD1_MOUSE	Elongation factor Tu GTP-binding domain-containing protein 1 OS=Mus musculus GN=Eftud1 PE=2 SV=1
149	miR156c	36	2	62	4	0.076833	0.453943	Down	down	Unigene31400_All	gi|219879368|gb|ACL51016.1|	squamosa promoter-binding protein [Citrus trifoliata]	sp|Q6YZE8|SPL16_ORYSJ	Squamosa promoter-binding-like protein 16 OS=Oryza sativa subsp. japonica GN=SPL16 PE=2 SV=1
149	miR156c	36	2	62	4	0.076833	0.453943	Down	down	Unigene56730_All	gi|5814093|gb|AAD52097.1|AF088885_1	receptor-like kinase CHRK1 [Nicotiana tabacum]	sp|Q3E9X6|CRK21_ARATH	Cysteine-rich receptor-like protein kinase 21 OS=Arabidopsis thaliana GN=CRK21 PE=1 SV=1
149	miR156c	36	2	62	4	0.076833	0.453943	Down	down	Unigene69490_All	gi|30697804|ref|NP_177077.3|	squamosa promoter-binding protein-like 6 (SPL6) [Arabidopsis thaliana] >gi|67461542|sp|Q94JW8.2|SPL6_ARATH RecName: Full=Squamosa promoter-binding-like protein 6 >gi|12325078|gb|AAG52487.1|AC018364_5 squamosa promoter binding protein-like 6; 91282-89867 [Arabidopsis thaliana] >gi|5931683|emb|CAB56595.1| squamosa promoter binding protein-like 6 [Arabidopsis thaliana] >gi|5931685|emb|CAB56596.1| sq…	sp|Q94JW8|SPL6_ARATH	Squamosa promoter-binding-like protein 6 OS=Arabidopsis thaliana GN=SPL6 PE=2 SV=2
149	miR156c	36	2	62	4	0.076833	0.453943	Down	down	Unigene69489_All	gi|224106565|ref|XP_002314209.1|	endoplasmic reticulum [ER]-type calcium ATPase [Populus trichocarpa] >gi|222850617|gb|EEE88164.1| endoplasmic reticulum [ER]-type calcium ATPase [Populus trichocarpa]	sp|Q9XES1|ECA4_ARATH	Calcium-transporting ATPase 4, endoplasmic reticulum-type OS=Arabidopsis thaliana GN=ECA4 PE=2 SV=2
149	miR156c	36	2	62	4	0.076833	0.453943	Down	down	Unigene33217_All	gi|115440237|ref|NP_001044398.1|	Os01g0773100 [Oryza sativa Japonica Group] >gi|113533929|dbj|BAF06312.1| Os01g0773100 [Oryza sativa Japonica Group]	sp|Q8CHY3|DYM_MOUSE	Dymeclin OS=Mus musculus GN=Dym PE=2 SV=1
149	miR156c	36	2	62	4	0.076833	0.453943	Down	down	Unigene69462_All	gi|5814093|gb|AAD52097.1|AF088885_1	receptor-like kinase CHRK1 [Nicotiana tabacum]	sp|Q8GYA4|CRK10_ARATH	Cysteine-rich receptor-like protein kinase 10 OS=Arabidopsis thaliana GN=CRK10 PE=1 SV=2
149	miR156c	36	2	62	4	0.076833	0.453943	Down	down	Unigene59576_All	gi|219879366|gb|ACL51015.1|	squamosa promoter-binding protein [Citrus trifoliata]	sp|Q7EXZ2|SPL14_ORYSJ	Squamosa promoter-binding-like protein 14 OS=Oryza sativa subsp. japonica GN=SPL14 PE=2 SV=1
149	miR156c	36	2	62	4	0.076833	0.453943	Down	down	Unigene61394_All	gi|122162768|sp|Q01JD1.1|SPL7_ORYSI	RecName: Full=Squamosa promoter-binding-like protein 7 >gi|116310136|emb|CAH67152.1| OSIGBa0122F23.9 [Oryza sativa (indica cultivar-group)]	sp|Q7XT42|SPL7_ORYSJ	Squamosa promoter-binding-like protein 7 OS=Oryza sativa subsp. japonica GN=SPL7 PE=2 SV=2
150	miR156c	29	2	57	4	0.076833	0.397753	Down	down	Unigene49867_All	gi|219879366|gb|ACL51015.1|	squamosa promoter-binding protein [Citrus trifoliata]	sp|Q700W2|SPL9_ARATH	Squamosa promoter-binding-like protein 9 OS=Arabidopsis thaliana GN=SPL9 PE=2 SV=2
150	miR156c	29	2	57	4	0.076833	0.397753	Down	down	Unigene1357_All	gi|30577628|emb|CAD90156.1|	squamosa promoter binding like-protein [Betula pendula] >gi|30577630|emb|CAD90157.1| squamosa promoter binding like-protein [Betula pendula]	sp|Q38740|SBP2_ANTMA	Squamosa promoter-binding protein 2 OS=Antirrhinum majus GN=SBP2 PE=2 SV=1
150	miR156c	29	2	57	4	0.076833	0.397753	Down	down	Unigene44993_All	--	--	--	--
150	miR156c	29	2	57	4	0.076833	0.397753	Down	down	Unigene23467_All	gi|13877707|gb|AAK43931.1|AF370612_1	similar to squamosa-promoter binding protein 1 isolog gi|1707009 [Arabidopsis thaliana]	sp|Q94JW8|SPL6_ARATH	Squamosa promoter-binding-like protein 6 OS=Arabidopsis thaliana GN=SPL6 PE=2 SV=2
150	miR156c	29	2	57	4	0.076833	0.397753	Down	down	Unigene1079_All	gi|17933427|gb|AAL48287.1|AF452495_1	aminoimidazole ribonucleotide carboxylase [Vigna unguiculata]	sp|P55195|PUR6_VIGAC	Phosphoribosylaminoimidazole carboxylase, chloroplastic (Fragment) OS=Vigna aconitifolia GN=PURKE PE=2 SV=1
150	miR156c	29	2	57	4	0.076833	0.397753	Down	down	Unigene10828_All	gi|295815792|gb|ADG36381.1|	promoter-binding protein SPL10 [Vitis vinifera]	sp|Q9S840|SPL2_ARATH	Squamosa promoter-binding-like protein 2 OS=Arabidopsis thaliana GN=SPL2 PE=2 SV=1
150	miR156c	29	2	57	4	0.076833	0.397753	Down	down	Unigene11196_All	gi|108707119|gb|ABF94914.1|	expressed protein [Oryza sativa (japonica cultivar-group)]	sp|A7SBF0|INT9_NEMVE	Integrator complex subunit 9 homolog OS=Nematostella vectensis GN=ints9 PE=3 SV=1
150	miR156c	29	2	57	4	0.076833	0.397753	Down	down	Unigene8598_All	gi|115457606|ref|NP_001052403.1|	Os04g0298600 [Oryza sativa Japonica Group] >gi|113563974|dbj|BAF14317.1| Os04g0298600 [Oryza sativa Japonica Group]	sp|Q54GS1|CL16A_DICDI	Protein CLEC16A homolog OS=Dictyostelium discoideum GN=DDB_G0289943 PE=3 SV=1
150	miR156c	29	2	57	4	0.076833	0.397753	Down	down	Unigene34281_All	gi|110741500|dbj|BAE98701.1|	24 kDa vacuolar protein - like [Arabidopsis thaliana]	sp|Q0VGW4|ERMP1_XENLA	Endoplasmic reticulum metallopeptidase 1 OS=Xenopus laevis GN=ermp1 PE=2 SV=1
150	miR156c	29	2	57	4	0.076833	0.397753	Down	down	Unigene31400_All	gi|219879368|gb|ACL51016.1|	squamosa promoter-binding protein [Citrus trifoliata]	sp|Q6YZE8|SPL16_ORYSJ	Squamosa promoter-binding-like protein 16 OS=Oryza sativa subsp. japonica GN=SPL16 PE=2 SV=1
150	miR156c	29	2	57	4	0.076833	0.397753	Down	down	Unigene47442_All	gi|18408251|ref|NP_566885.1|	UGT76E12 (UDP-GLUCOSYL TRANSFERASE 76E12); UDP-glycosyltransferase/ quercetin 3-O-glucosyltransferase/ quercetin 7-O-glucosyltransferase/ transferase, transferring glycosyl groups [Arabidopsis thaliana] >gi|15081809|gb|AAK82559.1| AT3g46660/F12A12_180 [Arabidopsis thaliana] >gi|21539473|gb|AAM53289.1| glucosyltransferase-like protein [Arabidopsis thaliana] >gi|23198296|gb|AAN15675.1| glucosyltran…	sp|Q9FI99|CNGT1_ARATH	Cytokinin-N-glucosyltransferase 1 OS=Arabidopsis thaliana GN=UGT76C1 PE=1 SV=1
150	miR156c	29	2	57	4	0.076833	0.397753	Down	down	Unigene19035_All	gi|297852898|ref|XP_002894330.1|	RWD domain-containing protein [Arabidopsis lyrata subsp. lyrata] >gi|297340172|gb|EFH70589.1| RWD domain-containing protein [Arabidopsis lyrata subsp. lyrata]	sp|Q9CQK7|RWDD1_MOUSE	RWD domain-containing protein 1 OS=Mus musculus GN=Rwdd1 PE=1 SV=1
150	miR156c	29	2	57	4	0.076833	0.397753	Down	down	Unigene28699_All	gi|297746510|emb|CBI16566.3|	unnamed protein product [Vitis vinifera]	--	--
150	miR156c	29	2	57	4	0.076833	0.397753	Down	down	Unigene17557_All	gi|110741500|dbj|BAE98701.1|	24 kDa vacuolar protein - like [Arabidopsis thaliana]	--	--
150	miR156c	29	2	57	4	0.076833	0.397753	Down	down	Unigene69490_All	gi|30697804|ref|NP_177077.3|	squamosa promoter-binding protein-like 6 (SPL6) [Arabidopsis thaliana] >gi|67461542|sp|Q94JW8.2|SPL6_ARATH RecName: Full=Squamosa promoter-binding-like protein 6 >gi|12325078|gb|AAG52487.1|AC018364_5 squamosa promoter binding protein-like 6; 91282-89867 [Arabidopsis thaliana] >gi|5931683|emb|CAB56595.1| squamosa promoter binding protein-like 6 [Arabidopsis thaliana] >gi|5931685|emb|CAB56596.1| sq…	sp|Q94JW8|SPL6_ARATH	Squamosa promoter-binding-like protein 6 OS=Arabidopsis thaliana GN=SPL6 PE=2 SV=2
150	miR156c	29	2	57	4	0.076833	0.397753	Down	down	Unigene59576_All	gi|219879366|gb|ACL51015.1|	squamosa promoter-binding protein [Citrus trifoliata]	sp|Q7EXZ2|SPL14_ORYSJ	Squamosa promoter-binding-like protein 14 OS=Oryza sativa subsp. japonica GN=SPL14 PE=2 SV=1
150	miR156c	29	2	57	4	0.076833	0.397753	Down	down	Unigene68454_All	gi|18408251|ref|NP_566885.1|	UGT76E12 (UDP-GLUCOSYL TRANSFERASE 76E12); UDP-glycosyltransferase/ quercetin 3-O-glucosyltransferase/ quercetin 7-O-glucosyltransferase/ transferase, transferring glycosyl groups [Arabidopsis thaliana] >gi|15081809|gb|AAK82559.1| AT3g46660/F12A12_180 [Arabidopsis thaliana] >gi|21539473|gb|AAM53289.1| glucosyltransferase-like protein [Arabidopsis thaliana] >gi|23198296|gb|AAN15675.1| glucosyltran…	sp|Q9FI99|CNGT1_ARATH	Cytokinin-N-glucosyltransferase 1 OS=Arabidopsis thaliana GN=UGT76C1 PE=1 SV=1
150	miR156c	29	2	57	4	0.076833	0.397753	Down	down	Unigene61394_All	gi|122162768|sp|Q01JD1.1|SPL7_ORYSI	RecName: Full=Squamosa promoter-binding-like protein 7 >gi|116310136|emb|CAH67152.1| OSIGBa0122F23.9 [Oryza sativa (indica cultivar-group)]	sp|Q7XT42|SPL7_ORYSJ	Squamosa promoter-binding-like protein 7 OS=Oryza sativa subsp. japonica GN=SPL7 PE=2 SV=2
151	miR156c	25	1	30	2	0.142222	0.651492	Down	down	Unigene36209_All	gi|15234250|ref|NP_192068.1|	transcriptional factor B3 family protein [Arabidopsis thaliana] >gi|75338967|sp|Q9ZSH7.1|Y4158_ARATH RecName: Full=B3 domain-containing protein At4g01580 >gi|3859591|gb|AAC72857.1| T15B16.18 gene product [Arabidopsis thaliana] >gi|37202022|gb|AAQ89626.1| At4g01580 [Arabidopsis thaliana]	sp|Q9ZSH7|Y4158_ARATH	B3 domain-containing protein At4g01580 OS=Arabidopsis thaliana GN=At4g01580 PE=2 SV=1
151	miR156c	25	1	30	2	0.142222	0.651492	Down	down	Unigene49867_All	gi|219879366|gb|ACL51015.1|	squamosa promoter-binding protein [Citrus trifoliata]	sp|Q700W2|SPL9_ARATH	Squamosa promoter-binding-like protein 9 OS=Arabidopsis thaliana GN=SPL9 PE=2 SV=2
151	miR156c	25	1	30	2	0.142222	0.651492	Down	down	Unigene13568_All	--	--	--	--
151	miR156c	25	1	30	2	0.142222	0.651492	Down	down	Unigene1357_All	gi|30577628|emb|CAD90156.1|	squamosa promoter binding like-protein [Betula pendula] >gi|30577630|emb|CAD90157.1| squamosa promoter binding like-protein [Betula pendula]	sp|Q38740|SBP2_ANTMA	Squamosa promoter-binding protein 2 OS=Antirrhinum majus GN=SBP2 PE=2 SV=1
151	miR156c	25	1	30	2	0.142222	0.651492	Down	down	Unigene22476_All	--	--	--	--
151	miR156c	25	1	30	2	0.142222	0.651492	Down	down	Unigene23467_All	gi|13877707|gb|AAK43931.1|AF370612_1	similar to squamosa-promoter binding protein 1 isolog gi|1707009 [Arabidopsis thaliana]	sp|Q94JW8|SPL6_ARATH	Squamosa promoter-binding-like protein 6 OS=Arabidopsis thaliana GN=SPL6 PE=2 SV=2
151	miR156c	25	1	30	2	0.142222	0.651492	Down	down	Unigene21478_All	gi|224114868|ref|XP_002332302.1|	predicted protein [Populus trichocarpa] >gi|222832464|gb|EEE70941.1| predicted protein [Populus trichocarpa]	--	--
151	miR156c	25	1	30	2	0.142222	0.651492	Down	down	Unigene10828_All	gi|295815792|gb|ADG36381.1|	promoter-binding protein SPL10 [Vitis vinifera]	sp|Q9S840|SPL2_ARATH	Squamosa promoter-binding-like protein 2 OS=Arabidopsis thaliana GN=SPL2 PE=2 SV=1
151	miR156c	25	1	30	2	0.142222	0.651492	Down	down	Unigene46618_All	gi|224106565|ref|XP_002314209.1|	endoplasmic reticulum [ER]-type calcium ATPase [Populus trichocarpa] >gi|222850617|gb|EEE88164.1| endoplasmic reticulum [ER]-type calcium ATPase [Populus trichocarpa]	sp|Q9XES1|ECA4_ARATH	Calcium-transporting ATPase 4, endoplasmic reticulum-type OS=Arabidopsis thaliana GN=ECA4 PE=2 SV=2
151	miR156c	25	1	30	2	0.142222	0.651492	Down	down	Unigene23309_All	gi|297835306|ref|XP_002885535.1|	elongation factor Tu family protein [Arabidopsis lyrata subsp. lyrata] >gi|297331375|gb|EFH61794.1| elongation factor Tu family protein [Arabidopsis lyrata subsp. lyrata]	sp|Q8C0D5|ETUD1_MOUSE	Elongation factor Tu GTP-binding domain-containing protein 1 OS=Mus musculus GN=Eftud1 PE=2 SV=1
151	miR156c	25	1	30	2	0.142222	0.651492	Down	down	Unigene31400_All	gi|219879368|gb|ACL51016.1|	squamosa promoter-binding protein [Citrus trifoliata]	sp|Q6YZE8|SPL16_ORYSJ	Squamosa promoter-binding-like protein 16 OS=Oryza sativa subsp. japonica GN=SPL16 PE=2 SV=1
151	miR156c	25	1	30	2	0.142222	0.651492	Down	down	Unigene69490_All	gi|30697804|ref|NP_177077.3|	squamosa promoter-binding protein-like 6 (SPL6) [Arabidopsis thaliana] >gi|67461542|sp|Q94JW8.2|SPL6_ARATH RecName: Full=Squamosa promoter-binding-like protein 6 >gi|12325078|gb|AAG52487.1|AC018364_5 squamosa promoter binding protein-like 6; 91282-89867 [Arabidopsis thaliana] >gi|5931683|emb|CAB56595.1| squamosa promoter binding protein-like 6 [Arabidopsis thaliana] >gi|5931685|emb|CAB56596.1| sq…	sp|Q94JW8|SPL6_ARATH	Squamosa promoter-binding-like protein 6 OS=Arabidopsis thaliana GN=SPL6 PE=2 SV=2
151	miR156c	25	1	30	2	0.142222	0.651492	Down	down	Unigene69489_All	gi|224106565|ref|XP_002314209.1|	endoplasmic reticulum [ER]-type calcium ATPase [Populus trichocarpa] >gi|222850617|gb|EEE88164.1| endoplasmic reticulum [ER]-type calcium ATPase [Populus trichocarpa]	sp|Q9XES1|ECA4_ARATH	Calcium-transporting ATPase 4, endoplasmic reticulum-type OS=Arabidopsis thaliana GN=ECA4 PE=2 SV=2
151	miR156c	25	1	30	2	0.142222	0.651492	Down	down	Unigene33217_All	gi|115440237|ref|NP_001044398.1|	Os01g0773100 [Oryza sativa Japonica Group] >gi|113533929|dbj|BAF06312.1| Os01g0773100 [Oryza sativa Japonica Group]	sp|Q8CHY3|DYM_MOUSE	Dymeclin OS=Mus musculus GN=Dym PE=2 SV=1
151	miR156c	25	1	30	2	0.142222	0.651492	Down	down	Unigene59576_All	gi|219879366|gb|ACL51015.1|	squamosa promoter-binding protein [Citrus trifoliata]	sp|Q7EXZ2|SPL14_ORYSJ	Squamosa promoter-binding-like protein 14 OS=Oryza sativa subsp. japonica GN=SPL14 PE=2 SV=1
151	miR156c	25	1	30	2	0.142222	0.651492	Down	down	Unigene61394_All	gi|122162768|sp|Q01JD1.1|SPL7_ORYSI	RecName: Full=Squamosa promoter-binding-like protein 7 >gi|116310136|emb|CAH67152.1| OSIGBa0122F23.9 [Oryza sativa (indica cultivar-group)]	sp|Q7XT42|SPL7_ORYSJ	Squamosa promoter-binding-like protein 7 OS=Oryza sativa subsp. japonica GN=SPL7 PE=2 SV=2
152	miR156c	21	1	34	2	0.142222	0.482871	Down	down	Unigene49867_All	gi|219879366|gb|ACL51015.1|	squamosa promoter-binding protein [Citrus trifoliata]	sp|Q700W2|SPL9_ARATH	Squamosa promoter-binding-like protein 9 OS=Arabidopsis thaliana GN=SPL9 PE=2 SV=2
152	miR156c	21	1	34	2	0.142222	0.482871	Down	down	Unigene1357_All	gi|30577628|emb|CAD90156.1|	squamosa promoter binding like-protein [Betula pendula] >gi|30577630|emb|CAD90157.1| squamosa promoter binding like-protein [Betula pendula]	sp|Q38740|SBP2_ANTMA	Squamosa promoter-binding protein 2 OS=Antirrhinum majus GN=SBP2 PE=2 SV=1
152	miR156c	21	1	34	2	0.142222	0.482871	Down	down	Unigene35075_All	gi|13877707|gb|AAK43931.1|AF370612_1	similar to squamosa-promoter binding protein 1 isolog gi|1707009 [Arabidopsis thaliana]	sp|Q94JW8|SPL6_ARATH	Squamosa promoter-binding-like protein 6 OS=Arabidopsis thaliana GN=SPL6 PE=2 SV=2
152	miR156c	21	1	34	2	0.142222	0.482871	Down	down	Unigene23467_All	gi|13877707|gb|AAK43931.1|AF370612_1	similar to squamosa-promoter binding protein 1 isolog gi|1707009 [Arabidopsis thaliana]	sp|Q94JW8|SPL6_ARATH	Squamosa promoter-binding-like protein 6 OS=Arabidopsis thaliana GN=SPL6 PE=2 SV=2
152	miR156c	21	1	34	2	0.142222	0.482871	Down	down	Unigene10828_All	gi|295815792|gb|ADG36381.1|	promoter-binding protein SPL10 [Vitis vinifera]	sp|Q9S840|SPL2_ARATH	Squamosa promoter-binding-like protein 2 OS=Arabidopsis thaliana GN=SPL2 PE=2 SV=1
152	miR156c	21	1	34	2	0.142222	0.482871	Down	down	Unigene46618_All	gi|224106565|ref|XP_002314209.1|	endoplasmic reticulum [ER]-type calcium ATPase [Populus trichocarpa] >gi|222850617|gb|EEE88164.1| endoplasmic reticulum [ER]-type calcium ATPase [Populus trichocarpa]	sp|Q9XES1|ECA4_ARATH	Calcium-transporting ATPase 4, endoplasmic reticulum-type OS=Arabidopsis thaliana GN=ECA4 PE=2 SV=2
152	miR156c	21	1	34	2	0.142222	0.482871	Down	down	Unigene31400_All	gi|219879368|gb|ACL51016.1|	squamosa promoter-binding protein [Citrus trifoliata]	sp|Q6YZE8|SPL16_ORYSJ	Squamosa promoter-binding-like protein 16 OS=Oryza sativa subsp. japonica GN=SPL16 PE=2 SV=1
152	miR156c	21	1	34	2	0.142222	0.482871	Down	down	Unigene69490_All	gi|30697804|ref|NP_177077.3|	squamosa promoter-binding protein-like 6 (SPL6) [Arabidopsis thaliana] >gi|67461542|sp|Q94JW8.2|SPL6_ARATH RecName: Full=Squamosa promoter-binding-like protein 6 >gi|12325078|gb|AAG52487.1|AC018364_5 squamosa promoter binding protein-like 6; 91282-89867 [Arabidopsis thaliana] >gi|5931683|emb|CAB56595.1| squamosa promoter binding protein-like 6 [Arabidopsis thaliana] >gi|5931685|emb|CAB56596.1| sq…	sp|Q94JW8|SPL6_ARATH	Squamosa promoter-binding-like protein 6 OS=Arabidopsis thaliana GN=SPL6 PE=2 SV=2
152	miR156c	21	1	34	2	0.142222	0.482871	Down	down	Unigene69489_All	gi|224106565|ref|XP_002314209.1|	endoplasmic reticulum [ER]-type calcium ATPase [Populus trichocarpa] >gi|222850617|gb|EEE88164.1| endoplasmic reticulum [ER]-type calcium ATPase [Populus trichocarpa]	sp|Q9XES1|ECA4_ARATH	Calcium-transporting ATPase 4, endoplasmic reticulum-type OS=Arabidopsis thaliana GN=ECA4 PE=2 SV=2
152	miR156c	21	1	34	2	0.142222	0.482871	Down	down	Unigene33217_All	gi|115440237|ref|NP_001044398.1|	Os01g0773100 [Oryza sativa Japonica Group] >gi|113533929|dbj|BAF06312.1| Os01g0773100 [Oryza sativa Japonica Group]	sp|Q8CHY3|DYM_MOUSE	Dymeclin OS=Mus musculus GN=Dym PE=2 SV=1
152	miR156c	21	1	34	2	0.142222	0.482871	Down	down	Unigene59576_All	gi|219879366|gb|ACL51015.1|	squamosa promoter-binding protein [Citrus trifoliata]	sp|Q7EXZ2|SPL14_ORYSJ	Squamosa promoter-binding-like protein 14 OS=Oryza sativa subsp. japonica GN=SPL14 PE=2 SV=1
152	miR156c	21	1	34	2	0.142222	0.482871	Down	down	Unigene61394_All	gi|122162768|sp|Q01JD1.1|SPL7_ORYSI	RecName: Full=Squamosa promoter-binding-like protein 7 >gi|116310136|emb|CAH67152.1| OSIGBa0122F23.9 [Oryza sativa (indica cultivar-group)]	sp|Q7XT42|SPL7_ORYSJ	Squamosa promoter-binding-like protein 7 OS=Oryza sativa subsp. japonica GN=SPL7 PE=2 SV=2
153	miR156c	17	1	21	1	0.216093	0.632878	Down	down	Unigene49867_All	gi|219879366|gb|ACL51015.1|	squamosa promoter-binding protein [Citrus trifoliata]	sp|Q700W2|SPL9_ARATH	Squamosa promoter-binding-like protein 9 OS=Arabidopsis thaliana GN=SPL9 PE=2 SV=2
153	miR156c	17	1	21	1	0.216093	0.632878	Down	down	Unigene23467_All	gi|13877707|gb|AAK43931.1|AF370612_1	similar to squamosa-promoter binding protein 1 isolog gi|1707009 [Arabidopsis thaliana]	sp|Q94JW8|SPL6_ARATH	Squamosa promoter-binding-like protein 6 OS=Arabidopsis thaliana GN=SPL6 PE=2 SV=2
153	miR156c	17	1	21	1	0.216093	0.632878	Down	down	Unigene10828_All	gi|295815792|gb|ADG36381.1|	promoter-binding protein SPL10 [Vitis vinifera]	sp|Q9S840|SPL2_ARATH	Squamosa promoter-binding-like protein 2 OS=Arabidopsis thaliana GN=SPL2 PE=2 SV=1
153	miR156c	17	1	21	1	0.216093	0.632878	Down	down	Unigene1023_All	gi|9759403|dbj|BAB09858.1|	nuclear protein-like [Arabidopsis thaliana]	sp|O57683|SF3B1_XENLA	Splicing factor 3B subunit 1 OS=Xenopus laevis GN=sf3b1 PE=2 SV=1
153	miR156c	17	1	21	1	0.216093	0.632878	Down	down	Unigene69490_All	gi|30697804|ref|NP_177077.3|	squamosa promoter-binding protein-like 6 (SPL6) [Arabidopsis thaliana] >gi|67461542|sp|Q94JW8.2|SPL6_ARATH RecName: Full=Squamosa promoter-binding-like protein 6 >gi|12325078|gb|AAG52487.1|AC018364_5 squamosa promoter binding protein-like 6; 91282-89867 [Arabidopsis thaliana] >gi|5931683|emb|CAB56595.1| squamosa promoter binding protein-like 6 [Arabidopsis thaliana] >gi|5931685|emb|CAB56596.1| sq…	sp|Q94JW8|SPL6_ARATH	Squamosa promoter-binding-like protein 6 OS=Arabidopsis thaliana GN=SPL6 PE=2 SV=2
153	miR156c	17	1	21	1	0.216093	0.632878	Down	down	Unigene59576_All	gi|219879366|gb|ACL51015.1|	squamosa promoter-binding protein [Citrus trifoliata]	sp|Q7EXZ2|SPL14_ORYSJ	Squamosa promoter-binding-like protein 14 OS=Oryza sativa subsp. japonica GN=SPL14 PE=2 SV=1
154	miR156c	14	1	14	1	0.216093	0.781791	Down	unchanged	Unigene49867_All	gi|219879366|gb|ACL51015.1|	squamosa promoter-binding protein [Citrus trifoliata]	sp|Q700W2|SPL9_ARATH	Squamosa promoter-binding-like protein 9 OS=Arabidopsis thaliana GN=SPL9 PE=2 SV=2
154	miR156c	14	1	14	1	0.216093	0.781791	Down	unchanged	Unigene1357_All	gi|30577628|emb|CAD90156.1|	squamosa promoter binding like-protein [Betula pendula] >gi|30577630|emb|CAD90157.1| squamosa promoter binding like-protein [Betula pendula]	sp|Q38740|SBP2_ANTMA	Squamosa promoter-binding protein 2 OS=Antirrhinum majus GN=SBP2 PE=2 SV=1
154	miR156c	14	1	14	1	0.216093	0.781791	Down	unchanged	Unigene23467_All	gi|13877707|gb|AAK43931.1|AF370612_1	similar to squamosa-promoter binding protein 1 isolog gi|1707009 [Arabidopsis thaliana]	sp|Q94JW8|SPL6_ARATH	Squamosa promoter-binding-like protein 6 OS=Arabidopsis thaliana GN=SPL6 PE=2 SV=2
154	miR156c	14	1	14	1	0.216093	0.781791	Down	unchanged	Unigene10828_All	gi|295815792|gb|ADG36381.1|	promoter-binding protein SPL10 [Vitis vinifera]	sp|Q9S840|SPL2_ARATH	Squamosa promoter-binding-like protein 2 OS=Arabidopsis thaliana GN=SPL2 PE=2 SV=1
154	miR156c	14	1	14	1	0.216093	0.781791	Down	unchanged	Unigene46618_All	gi|224106565|ref|XP_002314209.1|	endoplasmic reticulum [ER]-type calcium ATPase [Populus trichocarpa] >gi|222850617|gb|EEE88164.1| endoplasmic reticulum [ER]-type calcium ATPase [Populus trichocarpa]	sp|Q9XES1|ECA4_ARATH	Calcium-transporting ATPase 4, endoplasmic reticulum-type OS=Arabidopsis thaliana GN=ECA4 PE=2 SV=2
154	miR156c	14	1	14	1	0.216093	0.781791	Down	unchanged	Unigene69490_All	gi|30697804|ref|NP_177077.3|	squamosa promoter-binding protein-like 6 (SPL6) [Arabidopsis thaliana] >gi|67461542|sp|Q94JW8.2|SPL6_ARATH RecName: Full=Squamosa promoter-binding-like protein 6 >gi|12325078|gb|AAG52487.1|AC018364_5 squamosa promoter binding protein-like 6; 91282-89867 [Arabidopsis thaliana] >gi|5931683|emb|CAB56595.1| squamosa promoter binding protein-like 6 [Arabidopsis thaliana] >gi|5931685|emb|CAB56596.1| sq…	sp|Q94JW8|SPL6_ARATH	Squamosa promoter-binding-like protein 6 OS=Arabidopsis thaliana GN=SPL6 PE=2 SV=2
154	miR156c	14	1	14	1	0.216093	0.781791	Down	unchanged	Unigene69489_All	gi|224106565|ref|XP_002314209.1|	endoplasmic reticulum [ER]-type calcium ATPase [Populus trichocarpa] >gi|222850617|gb|EEE88164.1| endoplasmic reticulum [ER]-type calcium ATPase [Populus trichocarpa]	sp|Q9XES1|ECA4_ARATH	Calcium-transporting ATPase 4, endoplasmic reticulum-type OS=Arabidopsis thaliana GN=ECA4 PE=2 SV=2
154	miR156c	14	1	14	1	0.216093	0.781791	Down	unchanged	Unigene33217_All	gi|115440237|ref|NP_001044398.1|	Os01g0773100 [Oryza sativa Japonica Group] >gi|113533929|dbj|BAF06312.1| Os01g0773100 [Oryza sativa Japonica Group]	sp|Q8CHY3|DYM_MOUSE	Dymeclin OS=Mus musculus GN=Dym PE=2 SV=1
154	miR156c	14	1	14	1	0.216093	0.781791	Down	unchanged	Unigene59576_All	gi|219879366|gb|ACL51015.1|	squamosa promoter-binding protein [Citrus trifoliata]	sp|Q7EXZ2|SPL14_ORYSJ	Squamosa promoter-binding-like protein 14 OS=Oryza sativa subsp. japonica GN=SPL14 PE=2 SV=1
155	miR156c	13	1	7	0	0.246251	1.4519	Down	unchanged	Unigene49867_All	gi|219879366|gb|ACL51015.1|	squamosa promoter-binding protein [Citrus trifoliata]	sp|Q700W2|SPL9_ARATH	Squamosa promoter-binding-like protein 9 OS=Arabidopsis thaliana GN=SPL9 PE=2 SV=2
155	miR156c	13	1	7	0	0.246251	1.4519	Down	unchanged	Unigene1357_All	gi|30577628|emb|CAD90156.1|	squamosa promoter binding like-protein [Betula pendula] >gi|30577630|emb|CAD90157.1| squamosa promoter binding like-protein [Betula pendula]	sp|Q38740|SBP2_ANTMA	Squamosa promoter-binding protein 2 OS=Antirrhinum majus GN=SBP2 PE=2 SV=1
155	miR156c	13	1	7	0	0.246251	1.4519	Down	unchanged	Unigene35075_All	gi|13877707|gb|AAK43931.1|AF370612_1	similar to squamosa-promoter binding protein 1 isolog gi|1707009 [Arabidopsis thaliana]	sp|Q94JW8|SPL6_ARATH	Squamosa promoter-binding-like protein 6 OS=Arabidopsis thaliana GN=SPL6 PE=2 SV=2
155	miR156c	13	1	7	0	0.246251	1.4519	Down	unchanged	Unigene23467_All	gi|13877707|gb|AAK43931.1|AF370612_1	similar to squamosa-promoter binding protein 1 isolog gi|1707009 [Arabidopsis thaliana]	sp|Q94JW8|SPL6_ARATH	Squamosa promoter-binding-like protein 6 OS=Arabidopsis thaliana GN=SPL6 PE=2 SV=2
155	miR156c	13	1	7	0	0.246251	1.4519	Down	unchanged	Unigene10828_All	gi|295815792|gb|ADG36381.1|	promoter-binding protein SPL10 [Vitis vinifera]	sp|Q9S840|SPL2_ARATH	Squamosa promoter-binding-like protein 2 OS=Arabidopsis thaliana GN=SPL2 PE=2 SV=1
155	miR156c	13	1	7	0	0.246251	1.4519	Down	unchanged	Unigene31400_All	gi|219879368|gb|ACL51016.1|	squamosa promoter-binding protein [Citrus trifoliata]	sp|Q6YZE8|SPL16_ORYSJ	Squamosa promoter-binding-like protein 16 OS=Oryza sativa subsp. japonica GN=SPL16 PE=2 SV=1
155	miR156c	13	1	7	0	0.246251	1.4519	Down	unchanged	Unigene23995_All	--	--	--	--
155	miR156c	13	1	7	0	0.246251	1.4519	Down	unchanged	Unigene69490_All	gi|30697804|ref|NP_177077.3|	squamosa promoter-binding protein-like 6 (SPL6) [Arabidopsis thaliana] >gi|67461542|sp|Q94JW8.2|SPL6_ARATH RecName: Full=Squamosa promoter-binding-like protein 6 >gi|12325078|gb|AAG52487.1|AC018364_5 squamosa promoter binding protein-like 6; 91282-89867 [Arabidopsis thaliana] >gi|5931683|emb|CAB56595.1| squamosa promoter binding protein-like 6 [Arabidopsis thaliana] >gi|5931685|emb|CAB56596.1| sq…	sp|Q94JW8|SPL6_ARATH	Squamosa promoter-binding-like protein 6 OS=Arabidopsis thaliana GN=SPL6 PE=2 SV=2
155	miR156c	13	1	7	0	0.246251	1.4519	Down	unchanged	Unigene33217_All	gi|115440237|ref|NP_001044398.1|	Os01g0773100 [Oryza sativa Japonica Group] >gi|113533929|dbj|BAF06312.1| Os01g0773100 [Oryza sativa Japonica Group]	sp|Q8CHY3|DYM_MOUSE	Dymeclin OS=Mus musculus GN=Dym PE=2 SV=1
155	miR156c	13	1	7	0	0.246251	1.4519	Down	unchanged	Unigene59576_All	gi|219879366|gb|ACL51015.1|	squamosa promoter-binding protein [Citrus trifoliata]	sp|Q7EXZ2|SPL14_ORYSJ	Squamosa promoter-binding-like protein 14 OS=Oryza sativa subsp. japonica GN=SPL14 PE=2 SV=1
155	miR156c	13	1	7	0	0.246251	1.4519	Down	unchanged	Unigene61394_All	gi|122162768|sp|Q01JD1.1|SPL7_ORYSI	RecName: Full=Squamosa promoter-binding-like protein 7 >gi|116310136|emb|CAH67152.1| OSIGBa0122F23.9 [Oryza sativa (indica cultivar-group)]	sp|Q7XT42|SPL7_ORYSJ	Squamosa promoter-binding-like protein 7 OS=Oryza sativa subsp. japonica GN=SPL7 PE=2 SV=2
156	miR156c	12	1	19	1	0.216093	0.493763	Down	down	Unigene49867_All	gi|219879366|gb|ACL51015.1|	squamosa promoter-binding protein [Citrus trifoliata]	sp|Q700W2|SPL9_ARATH	Squamosa promoter-binding-like protein 9 OS=Arabidopsis thaliana GN=SPL9 PE=2 SV=2
156	miR156c	12	1	19	1	0.216093	0.493763	Down	down	Unigene1357_All	gi|30577628|emb|CAD90156.1|	squamosa promoter binding like-protein [Betula pendula] >gi|30577630|emb|CAD90157.1| squamosa promoter binding like-protein [Betula pendula]	sp|Q38740|SBP2_ANTMA	Squamosa promoter-binding protein 2 OS=Antirrhinum majus GN=SBP2 PE=2 SV=1
156	miR156c	12	1	19	1	0.216093	0.493763	Down	down	Unigene35075_All	gi|13877707|gb|AAK43931.1|AF370612_1	similar to squamosa-promoter binding protein 1 isolog gi|1707009 [Arabidopsis thaliana]	sp|Q94JW8|SPL6_ARATH	Squamosa promoter-binding-like protein 6 OS=Arabidopsis thaliana GN=SPL6 PE=2 SV=2
156	miR156c	12	1	19	1	0.216093	0.493763	Down	down	Unigene23467_All	gi|13877707|gb|AAK43931.1|AF370612_1	similar to squamosa-promoter binding protein 1 isolog gi|1707009 [Arabidopsis thaliana]	sp|Q94JW8|SPL6_ARATH	Squamosa promoter-binding-like protein 6 OS=Arabidopsis thaliana GN=SPL6 PE=2 SV=2
156	miR156c	12	1	19	1	0.216093	0.493763	Down	down	Unigene10828_All	gi|295815792|gb|ADG36381.1|	promoter-binding protein SPL10 [Vitis vinifera]	sp|Q9S840|SPL2_ARATH	Squamosa promoter-binding-like protein 2 OS=Arabidopsis thaliana GN=SPL2 PE=2 SV=1
156	miR156c	12	1	19	1	0.216093	0.493763	Down	down	Unigene31400_All	gi|219879368|gb|ACL51016.1|	squamosa promoter-binding protein [Citrus trifoliata]	sp|Q6YZE8|SPL16_ORYSJ	Squamosa promoter-binding-like protein 16 OS=Oryza sativa subsp. japonica GN=SPL16 PE=2 SV=1
156	miR156c	12	1	19	1	0.216093	0.493763	Down	down	Unigene19035_All	gi|297852898|ref|XP_002894330.1|	RWD domain-containing protein [Arabidopsis lyrata subsp. lyrata] >gi|297340172|gb|EFH70589.1| RWD domain-containing protein [Arabidopsis lyrata subsp. lyrata]	sp|Q9CQK7|RWDD1_MOUSE	RWD domain-containing protein 1 OS=Mus musculus GN=Rwdd1 PE=1 SV=1
156	miR156c	12	1	19	1	0.216093	0.493763	Down	down	Unigene11514_All	gi|224130704|ref|XP_002320907.1|	NAC domain protein, IPR003441 [Populus trichocarpa] >gi|222861680|gb|EEE99222.1| NAC domain protein, IPR003441 [Populus trichocarpa]	sp|Q84K00|NAC78_ARATH	NAC domain-containing protein 78 OS=Arabidopsis thaliana GN=NAC078 PE=2 SV=2
156	miR156c	12	1	19	1	0.216093	0.493763	Down	down	Unigene69490_All	gi|30697804|ref|NP_177077.3|	squamosa promoter-binding protein-like 6 (SPL6) [Arabidopsis thaliana] >gi|67461542|sp|Q94JW8.2|SPL6_ARATH RecName: Full=Squamosa promoter-binding-like protein 6 >gi|12325078|gb|AAG52487.1|AC018364_5 squamosa promoter binding protein-like 6; 91282-89867 [Arabidopsis thaliana] >gi|5931683|emb|CAB56595.1| squamosa promoter binding protein-like 6 [Arabidopsis thaliana] >gi|5931685|emb|CAB56596.1| sq…	sp|Q94JW8|SPL6_ARATH	Squamosa promoter-binding-like protein 6 OS=Arabidopsis thaliana GN=SPL6 PE=2 SV=2
156	miR156c	12	1	19	1	0.216093	0.493763	Down	down	Unigene33217_All	gi|115440237|ref|NP_001044398.1|	Os01g0773100 [Oryza sativa Japonica Group] >gi|113533929|dbj|BAF06312.1| Os01g0773100 [Oryza sativa Japonica Group]	sp|Q8CHY3|DYM_MOUSE	Dymeclin OS=Mus musculus GN=Dym PE=2 SV=1
156	miR156c	12	1	19	1	0.216093	0.493763	Down	down	Unigene9577_All	gi|8493576|gb|AAF75799.1|AC011000_2	Contains weak similarity to T-type calcium channel isoform from Rattus norvegicus gb|AF125161. EST gb|R30034 comes from this gene [Arabidopsis thaliana]	--	--
156	miR156c	12	1	19	1	0.216093	0.493763	Down	down	Unigene59576_All	gi|219879366|gb|ACL51015.1|	squamosa promoter-binding protein [Citrus trifoliata]	sp|Q7EXZ2|SPL14_ORYSJ	Squamosa promoter-binding-like protein 14 OS=Oryza sativa subsp. japonica GN=SPL14 PE=2 SV=1
156	miR156c	12	1	19	1	0.216093	0.493763	Down	down	Unigene61394_All	gi|122162768|sp|Q01JD1.1|SPL7_ORYSI	RecName: Full=Squamosa promoter-binding-like protein 7 >gi|116310136|emb|CAH67152.1| OSIGBa0122F23.9 [Oryza sativa (indica cultivar-group)]	sp|Q7XT42|SPL7_ORYSJ	Squamosa promoter-binding-like protein 7 OS=Oryza sativa subsp. japonica GN=SPL7 PE=2 SV=2
157	miR156c	12	1	18	1	0.216093	0.521194	Down	down	Unigene57199_All	--	--	--	--
157	miR156c	12	1	18	1	0.216093	0.521194	Down	down	Unigene21972_All	gi|116265922|gb|ABJ91209.1|	CBL-interacting protein kinase 1 [Populus trichocarpa]	sp|Q8RWC9|CIPK1_ARATH	CBL-interacting serine/threonine-protein kinase 1 OS=Arabidopsis thaliana GN=CIPK1 PE=1 SV=2
157	miR156c	12	1	18	1	0.216093	0.521194	Down	down	Unigene49867_All	gi|219879366|gb|ACL51015.1|	squamosa promoter-binding protein [Citrus trifoliata]	sp|Q700W2|SPL9_ARATH	Squamosa promoter-binding-like protein 9 OS=Arabidopsis thaliana GN=SPL9 PE=2 SV=2
157	miR156c	12	1	18	1	0.216093	0.521194	Down	down	Unigene1357_All	gi|30577628|emb|CAD90156.1|	squamosa promoter binding like-protein [Betula pendula] >gi|30577630|emb|CAD90157.1| squamosa promoter binding like-protein [Betula pendula]	sp|Q38740|SBP2_ANTMA	Squamosa promoter-binding protein 2 OS=Antirrhinum majus GN=SBP2 PE=2 SV=1
157	miR156c	12	1	18	1	0.216093	0.521194	Down	down	Unigene35075_All	gi|13877707|gb|AAK43931.1|AF370612_1	similar to squamosa-promoter binding protein 1 isolog gi|1707009 [Arabidopsis thaliana]	sp|Q94JW8|SPL6_ARATH	Squamosa promoter-binding-like protein 6 OS=Arabidopsis thaliana GN=SPL6 PE=2 SV=2
157	miR156c	12	1	18	1	0.216093	0.521194	Down	down	Unigene23467_All	gi|13877707|gb|AAK43931.1|AF370612_1	similar to squamosa-promoter binding protein 1 isolog gi|1707009 [Arabidopsis thaliana]	sp|Q94JW8|SPL6_ARATH	Squamosa promoter-binding-like protein 6 OS=Arabidopsis thaliana GN=SPL6 PE=2 SV=2
157	miR156c	12	1	18	1	0.216093	0.521194	Down	down	Unigene10828_All	gi|295815792|gb|ADG36381.1|	promoter-binding protein SPL10 [Vitis vinifera]	sp|Q9S840|SPL2_ARATH	Squamosa promoter-binding-like protein 2 OS=Arabidopsis thaliana GN=SPL2 PE=2 SV=1
157	miR156c	12	1	18	1	0.216093	0.521194	Down	down	Unigene31400_All	gi|219879368|gb|ACL51016.1|	squamosa promoter-binding protein [Citrus trifoliata]	sp|Q6YZE8|SPL16_ORYSJ	Squamosa promoter-binding-like protein 16 OS=Oryza sativa subsp. japonica GN=SPL16 PE=2 SV=1
157	miR156c	12	1	18	1	0.216093	0.521194	Down	down	Unigene40407_All	gi|225448777|ref|XP_002275750.1|	PREDICTED: hypothetical protein [Vitis vinifera]	--	--
157	miR156c	12	1	18	1	0.216093	0.521194	Down	down	Unigene26233_All	gi|115471383|ref|NP_001059290.1|	Os07g0249100 [Oryza sativa Japonica Group] >gi|113610826|dbj|BAF21204.1| Os07g0249100 [Oryza sativa Japonica Group]	sp|Q9M907|PP217_ARATH	Pentatricopeptide repeat-containing protein At3g06920 OS=Arabidopsis thaliana GN=At3g06920 PE=2 SV=1
157	miR156c	12	1	18	1	0.216093	0.521194	Down	down	Unigene56730_All	gi|5814093|gb|AAD52097.1|AF088885_1	receptor-like kinase CHRK1 [Nicotiana tabacum]	sp|Q3E9X6|CRK21_ARATH	Cysteine-rich receptor-like protein kinase 21 OS=Arabidopsis thaliana GN=CRK21 PE=1 SV=1
157	miR156c	12	1	18	1	0.216093	0.521194	Down	down	Unigene69490_All	gi|30697804|ref|NP_177077.3|	squamosa promoter-binding protein-like 6 (SPL6) [Arabidopsis thaliana] >gi|67461542|sp|Q94JW8.2|SPL6_ARATH RecName: Full=Squamosa promoter-binding-like protein 6 >gi|12325078|gb|AAG52487.1|AC018364_5 squamosa promoter binding protein-like 6; 91282-89867 [Arabidopsis thaliana] >gi|5931683|emb|CAB56595.1| squamosa promoter binding protein-like 6 [Arabidopsis thaliana] >gi|5931685|emb|CAB56596.1| sq…	sp|Q94JW8|SPL6_ARATH	Squamosa promoter-binding-like protein 6 OS=Arabidopsis thaliana GN=SPL6 PE=2 SV=2
157	miR156c	12	1	18	1	0.216093	0.521194	Down	down	Unigene33217_All	gi|115440237|ref|NP_001044398.1|	Os01g0773100 [Oryza sativa Japonica Group] >gi|113533929|dbj|BAF06312.1| Os01g0773100 [Oryza sativa Japonica Group]	sp|Q8CHY3|DYM_MOUSE	Dymeclin OS=Mus musculus GN=Dym PE=2 SV=1
157	miR156c	12	1	18	1	0.216093	0.521194	Down	down	Unigene69462_All	gi|5814093|gb|AAD52097.1|AF088885_1	receptor-like kinase CHRK1 [Nicotiana tabacum]	sp|Q8GYA4|CRK10_ARATH	Cysteine-rich receptor-like protein kinase 10 OS=Arabidopsis thaliana GN=CRK10 PE=1 SV=2
157	miR156c	12	1	18	1	0.216093	0.521194	Down	down	Unigene59576_All	gi|219879366|gb|ACL51015.1|	squamosa promoter-binding protein [Citrus trifoliata]	sp|Q7EXZ2|SPL14_ORYSJ	Squamosa promoter-binding-like protein 14 OS=Oryza sativa subsp. japonica GN=SPL14 PE=2 SV=1
157	miR156c	12	1	18	1	0.216093	0.521194	Down	down	Unigene33903_All	--	--	--	--
157	miR156c	12	1	18	1	0.216093	0.521194	Down	down	Unigene17748_All	gi|297807523|ref|XP_002871645.1|	pentatricopeptide repeat-containing protein [Arabidopsis lyrata subsp. lyrata] >gi|297317482|gb|EFH47904.1| pentatricopeptide repeat-containing protein [Arabidopsis lyrata subsp. lyrata]	sp|Q9LFQ4|PP383_ARATH	Pentatricopeptide repeat-containing protein At5g15010, mitochondrial OS=Arabidopsis thaliana GN=At5g15010 PE=2 SV=2
157	miR156c	12	1	18	1	0.216093	0.521194	Down	down	Unigene61394_All	gi|122162768|sp|Q01JD1.1|SPL7_ORYSI	RecName: Full=Squamosa promoter-binding-like protein 7 >gi|116310136|emb|CAH67152.1| OSIGBa0122F23.9 [Oryza sativa (indica cultivar-group)]	sp|Q7XT42|SPL7_ORYSJ	Squamosa promoter-binding-like protein 7 OS=Oryza sativa subsp. japonica GN=SPL7 PE=2 SV=2
157	miR156c	12	1	18	1	0.216093	0.521194	Down	down	Unigene21145_All	--	--	--	--
158	miR156c	12	1	7	0	0.246251	1.34021	Down	unchanged	Unigene49867_All	gi|219879366|gb|ACL51015.1|	squamosa promoter-binding protein [Citrus trifoliata]	sp|Q700W2|SPL9_ARATH	Squamosa promoter-binding-like protein 9 OS=Arabidopsis thaliana GN=SPL9 PE=2 SV=2
158	miR156c	12	1	7	0	0.246251	1.34021	Down	unchanged	Unigene1357_All	gi|30577628|emb|CAD90156.1|	squamosa promoter binding like-protein [Betula pendula] >gi|30577630|emb|CAD90157.1| squamosa promoter binding like-protein [Betula pendula]	sp|Q38740|SBP2_ANTMA	Squamosa promoter-binding protein 2 OS=Antirrhinum majus GN=SBP2 PE=2 SV=1
158	miR156c	12	1	7	0	0.246251	1.34021	Down	unchanged	Unigene35075_All	gi|13877707|gb|AAK43931.1|AF370612_1	similar to squamosa-promoter binding protein 1 isolog gi|1707009 [Arabidopsis thaliana]	sp|Q94JW8|SPL6_ARATH	Squamosa promoter-binding-like protein 6 OS=Arabidopsis thaliana GN=SPL6 PE=2 SV=2
158	miR156c	12	1	7	0	0.246251	1.34021	Down	unchanged	Unigene23467_All	gi|13877707|gb|AAK43931.1|AF370612_1	similar to squamosa-promoter binding protein 1 isolog gi|1707009 [Arabidopsis thaliana]	sp|Q94JW8|SPL6_ARATH	Squamosa promoter-binding-like protein 6 OS=Arabidopsis thaliana GN=SPL6 PE=2 SV=2
158	miR156c	12	1	7	0	0.246251	1.34021	Down	unchanged	Unigene10828_All	gi|295815792|gb|ADG36381.1|	promoter-binding protein SPL10 [Vitis vinifera]	sp|Q9S840|SPL2_ARATH	Squamosa promoter-binding-like protein 2 OS=Arabidopsis thaliana GN=SPL2 PE=2 SV=1
158	miR156c	12	1	7	0	0.246251	1.34021	Down	unchanged	Unigene31400_All	gi|219879368|gb|ACL51016.1|	squamosa promoter-binding protein [Citrus trifoliata]	sp|Q6YZE8|SPL16_ORYSJ	Squamosa promoter-binding-like protein 16 OS=Oryza sativa subsp. japonica GN=SPL16 PE=2 SV=1
158	miR156c	12	1	7	0	0.246251	1.34021	Down	unchanged	Unigene56730_All	gi|5814093|gb|AAD52097.1|AF088885_1	receptor-like kinase CHRK1 [Nicotiana tabacum]	sp|Q3E9X6|CRK21_ARATH	Cysteine-rich receptor-like protein kinase 21 OS=Arabidopsis thaliana GN=CRK21 PE=1 SV=1
158	miR156c	12	1	7	0	0.246251	1.34021	Down	unchanged	Unigene69490_All	gi|30697804|ref|NP_177077.3|	squamosa promoter-binding protein-like 6 (SPL6) [Arabidopsis thaliana] >gi|67461542|sp|Q94JW8.2|SPL6_ARATH RecName: Full=Squamosa promoter-binding-like protein 6 >gi|12325078|gb|AAG52487.1|AC018364_5 squamosa promoter binding protein-like 6; 91282-89867 [Arabidopsis thaliana] >gi|5931683|emb|CAB56595.1| squamosa promoter binding protein-like 6 [Arabidopsis thaliana] >gi|5931685|emb|CAB56596.1| sq…	sp|Q94JW8|SPL6_ARATH	Squamosa promoter-binding-like protein 6 OS=Arabidopsis thaliana GN=SPL6 PE=2 SV=2
158	miR156c	12	1	7	0	0.246251	1.34021	Down	unchanged	Unigene33217_All	gi|115440237|ref|NP_001044398.1|	Os01g0773100 [Oryza sativa Japonica Group] >gi|113533929|dbj|BAF06312.1| Os01g0773100 [Oryza sativa Japonica Group]	sp|Q8CHY3|DYM_MOUSE	Dymeclin OS=Mus musculus GN=Dym PE=2 SV=1
158	miR156c	12	1	7	0	0.246251	1.34021	Down	unchanged	Unigene69462_All	gi|5814093|gb|AAD52097.1|AF088885_1	receptor-like kinase CHRK1 [Nicotiana tabacum]	sp|Q8GYA4|CRK10_ARATH	Cysteine-rich receptor-like protein kinase 10 OS=Arabidopsis thaliana GN=CRK10 PE=1 SV=2
158	miR156c	12	1	7	0	0.246251	1.34021	Down	unchanged	Unigene59576_All	gi|219879366|gb|ACL51015.1|	squamosa promoter-binding protein [Citrus trifoliata]	sp|Q7EXZ2|SPL14_ORYSJ	Squamosa promoter-binding-like protein 14 OS=Oryza sativa subsp. japonica GN=SPL14 PE=2 SV=1
158	miR156c	12	1	7	0	0.246251	1.34021	Down	unchanged	Unigene61394_All	gi|122162768|sp|Q01JD1.1|SPL7_ORYSI	RecName: Full=Squamosa promoter-binding-like protein 7 >gi|116310136|emb|CAH67152.1| OSIGBa0122F23.9 [Oryza sativa (indica cultivar-group)]	sp|Q7XT42|SPL7_ORYSJ	Squamosa promoter-binding-like protein 7 OS=Oryza sativa subsp. japonica GN=SPL7 PE=2 SV=2
159	miR156c	10	1	21	1	0.216093	0.372281	Down	down	Unigene49867_All	gi|219879366|gb|ACL51015.1|	squamosa promoter-binding protein [Citrus trifoliata]	sp|Q700W2|SPL9_ARATH	Squamosa promoter-binding-like protein 9 OS=Arabidopsis thaliana GN=SPL9 PE=2 SV=2
159	miR156c	10	1	21	1	0.216093	0.372281	Down	down	Unigene1357_All	gi|30577628|emb|CAD90156.1|	squamosa promoter binding like-protein [Betula pendula] >gi|30577630|emb|CAD90157.1| squamosa promoter binding like-protein [Betula pendula]	sp|Q38740|SBP2_ANTMA	Squamosa promoter-binding protein 2 OS=Antirrhinum majus GN=SBP2 PE=2 SV=1
159	miR156c	10	1	21	1	0.216093	0.372281	Down	down	Unigene35075_All	gi|13877707|gb|AAK43931.1|AF370612_1	similar to squamosa-promoter binding protein 1 isolog gi|1707009 [Arabidopsis thaliana]	sp|Q94JW8|SPL6_ARATH	Squamosa promoter-binding-like protein 6 OS=Arabidopsis thaliana GN=SPL6 PE=2 SV=2
159	miR156c	10	1	21	1	0.216093	0.372281	Down	down	Unigene37687_All	gi|15239497|ref|NP_200909.1|	ATEXO70E2 (EXOCYST SUBUNIT EXO70 FAMILY PROTEIN E2); protein binding [Arabidopsis thaliana] >gi|79331752|ref|NP_001032116.1| ATEXO70E2 (EXOCYST SUBUNIT EXO70 FAMILY PROTEIN E2); protein binding [Arabidopsis thaliana] >gi|9759448|dbj|BAB10364.1| leucine zipper protein-like [Arabidopsis thaliana] >gi|15215764|gb|AAK91427.1| AT5g61010/maf19_10 [Arabidopsis thaliana] >gi|16974329|gb|AAL31149.1| AT5g6…	--	--
159	miR156c	10	1	21	1	0.216093	0.372281	Down	down	Unigene23467_All	gi|13877707|gb|AAK43931.1|AF370612_1	similar to squamosa-promoter binding protein 1 isolog gi|1707009 [Arabidopsis thaliana]	sp|Q94JW8|SPL6_ARATH	Squamosa promoter-binding-like protein 6 OS=Arabidopsis thaliana GN=SPL6 PE=2 SV=2
159	miR156c	10	1	21	1	0.216093	0.372281	Down	down	Unigene10828_All	gi|295815792|gb|ADG36381.1|	promoter-binding protein SPL10 [Vitis vinifera]	sp|Q9S840|SPL2_ARATH	Squamosa promoter-binding-like protein 2 OS=Arabidopsis thaliana GN=SPL2 PE=2 SV=1
159	miR156c	10	1	21	1	0.216093	0.372281	Down	down	Unigene31400_All	gi|219879368|gb|ACL51016.1|	squamosa promoter-binding protein [Citrus trifoliata]	sp|Q6YZE8|SPL16_ORYSJ	Squamosa promoter-binding-like protein 16 OS=Oryza sativa subsp. japonica GN=SPL16 PE=2 SV=1
159	miR156c	10	1	21	1	0.216093	0.372281	Down	down	Unigene14838_All	gi|18394738|ref|NP_564084.1|	dehydration-responsive protein-related [Arabidopsis thaliana] >gi|75174900|sp|Q9LN50.1|PMTS_ARATH RecName: Full=Probable methyltransferase PMT28 >gi|8778438|gb|AAF79446.1|AC025808_28 F18O14.20 [Arabidopsis thaliana]	sp|Q9LN50|PMTS_ARATH	Probable methyltransferase PMT28 OS=Arabidopsis thaliana GN=At1g19430 PE=1 SV=1
159	miR156c	10	1	21	1	0.216093	0.372281	Down	down	Unigene69490_All	gi|30697804|ref|NP_177077.3|	squamosa promoter-binding protein-like 6 (SPL6) [Arabidopsis thaliana] >gi|67461542|sp|Q94JW8.2|SPL6_ARATH RecName: Full=Squamosa promoter-binding-like protein 6 >gi|12325078|gb|AAG52487.1|AC018364_5 squamosa promoter binding protein-like 6; 91282-89867 [Arabidopsis thaliana] >gi|5931683|emb|CAB56595.1| squamosa promoter binding protein-like 6 [Arabidopsis thaliana] >gi|5931685|emb|CAB56596.1| sq…	sp|Q94JW8|SPL6_ARATH	Squamosa promoter-binding-like protein 6 OS=Arabidopsis thaliana GN=SPL6 PE=2 SV=2
159	miR156c	10	1	21	1	0.216093	0.372281	Down	down	Unigene33217_All	gi|115440237|ref|NP_001044398.1|	Os01g0773100 [Oryza sativa Japonica Group] >gi|113533929|dbj|BAF06312.1| Os01g0773100 [Oryza sativa Japonica Group]	sp|Q8CHY3|DYM_MOUSE	Dymeclin OS=Mus musculus GN=Dym PE=2 SV=1
159	miR156c	10	1	21	1	0.216093	0.372281	Down	down	Unigene59576_All	gi|219879366|gb|ACL51015.1|	squamosa promoter-binding protein [Citrus trifoliata]	sp|Q7EXZ2|SPL14_ORYSJ	Squamosa promoter-binding-like protein 14 OS=Oryza sativa subsp. japonica GN=SPL14 PE=2 SV=1
159	miR156c	10	1	21	1	0.216093	0.372281	Down	down	Unigene8652_All	gi|50313464|gb|AAT74602.1|	cyclopropane fatty acid synthase [Gossypium hirsutum]	sp|P31049|YLP3_PSEPU	Uncharacterized methyltransferase in lpd-3 5'region OS=Pseudomonas putida PE=4 SV=1
159	miR156c	10	1	21	1	0.216093	0.372281	Down	down	Unigene61394_All	gi|122162768|sp|Q01JD1.1|SPL7_ORYSI	RecName: Full=Squamosa promoter-binding-like protein 7 >gi|116310136|emb|CAH67152.1| OSIGBa0122F23.9 [Oryza sativa (indica cultivar-group)]	sp|Q7XT42|SPL7_ORYSJ	Squamosa promoter-binding-like protein 7 OS=Oryza sativa subsp. japonica GN=SPL7 PE=2 SV=2
160	miR156c	10	1	5	0	0.246251	1.56358	Down	Up	Unigene49867_All	gi|219879366|gb|ACL51015.1|	squamosa promoter-binding protein [Citrus trifoliata]	sp|Q700W2|SPL9_ARATH	Squamosa promoter-binding-like protein 9 OS=Arabidopsis thaliana GN=SPL9 PE=2 SV=2
160	miR156c	10	1	5	0	0.246251	1.56358	Down	Up	Unigene1357_All	gi|30577628|emb|CAD90156.1|	squamosa promoter binding like-protein [Betula pendula] >gi|30577630|emb|CAD90157.1| squamosa promoter binding like-protein [Betula pendula]	sp|Q38740|SBP2_ANTMA	Squamosa promoter-binding protein 2 OS=Antirrhinum majus GN=SBP2 PE=2 SV=1
160	miR156c	10	1	5	0	0.246251	1.56358	Down	Up	Unigene23467_All	gi|13877707|gb|AAK43931.1|AF370612_1	similar to squamosa-promoter binding protein 1 isolog gi|1707009 [Arabidopsis thaliana]	sp|Q94JW8|SPL6_ARATH	Squamosa promoter-binding-like protein 6 OS=Arabidopsis thaliana GN=SPL6 PE=2 SV=2
160	miR156c	10	1	5	0	0.246251	1.56358	Down	Up	Unigene10828_All	gi|295815792|gb|ADG36381.1|	promoter-binding protein SPL10 [Vitis vinifera]	sp|Q9S840|SPL2_ARATH	Squamosa promoter-binding-like protein 2 OS=Arabidopsis thaliana GN=SPL2 PE=2 SV=1
160	miR156c	10	1	5	0	0.246251	1.56358	Down	Up	Unigene13105_All	--	--	--	--
160	miR156c	10	1	5	0	0.246251	1.56358	Down	Up	Unigene65615_All	--	--	--	--
160	miR156c	10	1	5	0	0.246251	1.56358	Down	Up	Unigene31400_All	gi|219879368|gb|ACL51016.1|	squamosa promoter-binding protein [Citrus trifoliata]	sp|Q6YZE8|SPL16_ORYSJ	Squamosa promoter-binding-like protein 16 OS=Oryza sativa subsp. japonica GN=SPL16 PE=2 SV=1
160	miR156c	10	1	5	0	0.246251	1.56358	Down	Up	Unigene69490_All	gi|30697804|ref|NP_177077.3|	squamosa promoter-binding protein-like 6 (SPL6) [Arabidopsis thaliana] >gi|67461542|sp|Q94JW8.2|SPL6_ARATH RecName: Full=Squamosa promoter-binding-like protein 6 >gi|12325078|gb|AAG52487.1|AC018364_5 squamosa promoter binding protein-like 6; 91282-89867 [Arabidopsis thaliana] >gi|5931683|emb|CAB56595.1| squamosa promoter binding protein-like 6 [Arabidopsis thaliana] >gi|5931685|emb|CAB56596.1| sq…	sp|Q94JW8|SPL6_ARATH	Squamosa promoter-binding-like protein 6 OS=Arabidopsis thaliana GN=SPL6 PE=2 SV=2
160	miR156c	10	1	5	0	0.246251	1.56358	Down	Up	Unigene59576_All	gi|219879366|gb|ACL51015.1|	squamosa promoter-binding protein [Citrus trifoliata]	sp|Q7EXZ2|SPL14_ORYSJ	Squamosa promoter-binding-like protein 14 OS=Oryza sativa subsp. japonica GN=SPL14 PE=2 SV=1
160	miR156c	10	1	5	0	0.246251	1.56358	Down	Up	Unigene61394_All	gi|122162768|sp|Q01JD1.1|SPL7_ORYSI	RecName: Full=Squamosa promoter-binding-like protein 7 >gi|116310136|emb|CAH67152.1| OSIGBa0122F23.9 [Oryza sativa (indica cultivar-group)]	sp|Q7XT42|SPL7_ORYSJ	Squamosa promoter-binding-like protein 7 OS=Oryza sativa subsp. japonica GN=SPL7 PE=2 SV=2
162	miR156c	9	1	24	2	0.142222	0.293172	Down	down	Unigene16211_All	--	--	--	--
162	miR156c	9	1	24	2	0.142222	0.293172	Down	down	Unigene3873_All	gi|15219179|ref|NP_175717.1|	SPA4 (SPA1-RELATED 4); protein binding / signal transducer [Arabidopsis thaliana] >gi|30695417|ref|NP_849802.1| SPA4 (SPA1-RELATED 4); protein binding / signal transducer [Arabidopsis thaliana] >gi|75332075|sp|Q94BM7.1|SPA4_ARATH RecName: Full=Protein SPA1-RELATED 4	sp|Q94BM7|SPA4_ARATH	Protein SPA1-RELATED 4 OS=Arabidopsis thaliana GN=SPA4 PE=1 SV=1
162	miR156c	9	1	24	2	0.142222	0.293172	Down	down	Unigene49867_All	gi|219879366|gb|ACL51015.1|	squamosa promoter-binding protein [Citrus trifoliata]	sp|Q700W2|SPL9_ARATH	Squamosa promoter-binding-like protein 9 OS=Arabidopsis thaliana GN=SPL9 PE=2 SV=2
162	miR156c	9	1	24	2	0.142222	0.293172	Down	down	Unigene1357_All	gi|30577628|emb|CAD90156.1|	squamosa promoter binding like-protein [Betula pendula] >gi|30577630|emb|CAD90157.1| squamosa promoter binding like-protein [Betula pendula]	sp|Q38740|SBP2_ANTMA	Squamosa promoter-binding protein 2 OS=Antirrhinum majus GN=SBP2 PE=2 SV=1
162	miR156c	9	1	24	2	0.142222	0.293172	Down	down	Unigene18841_All	gi|15239080|ref|NP_196714.1|	EMF1 (embryonic flower 1); transcription regulator [Arabidopsis thaliana] >gi|15430697|gb|AAK98528.1|AF319968_1 embryonic flower 1 [Arabidopsis thaliana]	--	--
162	miR156c	9	1	24	2	0.142222	0.293172	Down	down	Unigene23467_All	gi|13877707|gb|AAK43931.1|AF370612_1	similar to squamosa-promoter binding protein 1 isolog gi|1707009 [Arabidopsis thaliana]	sp|Q94JW8|SPL6_ARATH	Squamosa promoter-binding-like protein 6 OS=Arabidopsis thaliana GN=SPL6 PE=2 SV=2
162	miR156c	9	1	24	2	0.142222	0.293172	Down	down	Unigene10828_All	gi|295815792|gb|ADG36381.1|	promoter-binding protein SPL10 [Vitis vinifera]	sp|Q9S840|SPL2_ARATH	Squamosa promoter-binding-like protein 2 OS=Arabidopsis thaliana GN=SPL2 PE=2 SV=1
162	miR156c	9	1	24	2	0.142222	0.293172	Down	down	Unigene69490_All	gi|30697804|ref|NP_177077.3|	squamosa promoter-binding protein-like 6 (SPL6) [Arabidopsis thaliana] >gi|67461542|sp|Q94JW8.2|SPL6_ARATH RecName: Full=Squamosa promoter-binding-like protein 6 >gi|12325078|gb|AAG52487.1|AC018364_5 squamosa promoter binding protein-like 6; 91282-89867 [Arabidopsis thaliana] >gi|5931683|emb|CAB56595.1| squamosa promoter binding protein-like 6 [Arabidopsis thaliana] >gi|5931685|emb|CAB56596.1| sq…	sp|Q94JW8|SPL6_ARATH	Squamosa promoter-binding-like protein 6 OS=Arabidopsis thaliana GN=SPL6 PE=2 SV=2
162	miR156c	9	1	24	2	0.142222	0.293172	Down	down	Unigene59576_All	gi|219879366|gb|ACL51015.1|	squamosa promoter-binding protein [Citrus trifoliata]	sp|Q7EXZ2|SPL14_ORYSJ	Squamosa promoter-binding-like protein 14 OS=Oryza sativa subsp. japonica GN=SPL14 PE=2 SV=1
163	miR156c	9	1	11	1	0.216093	0.639647	Down	down	Unigene48174_All	--	--	--	--
163	miR156c	9	1	11	1	0.216093	0.639647	Down	down	Unigene49867_All	gi|219879366|gb|ACL51015.1|	squamosa promoter-binding protein [Citrus trifoliata]	sp|Q700W2|SPL9_ARATH	Squamosa promoter-binding-like protein 9 OS=Arabidopsis thaliana GN=SPL9 PE=2 SV=2
163	miR156c	9	1	11	1	0.216093	0.639647	Down	down	Unigene1357_All	gi|30577628|emb|CAD90156.1|	squamosa promoter binding like-protein [Betula pendula] >gi|30577630|emb|CAD90157.1| squamosa promoter binding like-protein [Betula pendula]	sp|Q38740|SBP2_ANTMA	Squamosa promoter-binding protein 2 OS=Antirrhinum majus GN=SBP2 PE=2 SV=1
163	miR156c	9	1	11	1	0.216093	0.639647	Down	down	Unigene35075_All	gi|13877707|gb|AAK43931.1|AF370612_1	similar to squamosa-promoter binding protein 1 isolog gi|1707009 [Arabidopsis thaliana]	sp|Q94JW8|SPL6_ARATH	Squamosa promoter-binding-like protein 6 OS=Arabidopsis thaliana GN=SPL6 PE=2 SV=2
163	miR156c	9	1	11	1	0.216093	0.639647	Down	down	Unigene4969_All	gi|297735565|emb|CBI18059.3|	unnamed protein product [Vitis vinifera]	--	--
163	miR156c	9	1	11	1	0.216093	0.639647	Down	down	Unigene23467_All	gi|13877707|gb|AAK43931.1|AF370612_1	similar to squamosa-promoter binding protein 1 isolog gi|1707009 [Arabidopsis thaliana]	sp|Q94JW8|SPL6_ARATH	Squamosa promoter-binding-like protein 6 OS=Arabidopsis thaliana GN=SPL6 PE=2 SV=2
163	miR156c	9	1	11	1	0.216093	0.639647	Down	down	Unigene10828_All	gi|295815792|gb|ADG36381.1|	promoter-binding protein SPL10 [Vitis vinifera]	sp|Q9S840|SPL2_ARATH	Squamosa promoter-binding-like protein 2 OS=Arabidopsis thaliana GN=SPL2 PE=2 SV=1
163	miR156c	9	1	11	1	0.216093	0.639647	Down	down	Unigene65551_All	--	--	--	--
163	miR156c	9	1	11	1	0.216093	0.639647	Down	down	Unigene31400_All	gi|219879368|gb|ACL51016.1|	squamosa promoter-binding protein [Citrus trifoliata]	sp|Q6YZE8|SPL16_ORYSJ	Squamosa promoter-binding-like protein 16 OS=Oryza sativa subsp. japonica GN=SPL16 PE=2 SV=1
163	miR156c	9	1	11	1	0.216093	0.639647	Down	down	Unigene69490_All	gi|30697804|ref|NP_177077.3|	squamosa promoter-binding protein-like 6 (SPL6) [Arabidopsis thaliana] >gi|67461542|sp|Q94JW8.2|SPL6_ARATH RecName: Full=Squamosa promoter-binding-like protein 6 >gi|12325078|gb|AAG52487.1|AC018364_5 squamosa promoter binding protein-like 6; 91282-89867 [Arabidopsis thaliana] >gi|5931683|emb|CAB56595.1| squamosa promoter binding protein-like 6 [Arabidopsis thaliana] >gi|5931685|emb|CAB56596.1| sq…	sp|Q94JW8|SPL6_ARATH	Squamosa promoter-binding-like protein 6 OS=Arabidopsis thaliana GN=SPL6 PE=2 SV=2
163	miR156c	9	1	11	1	0.216093	0.639647	Down	down	Unigene33217_All	gi|115440237|ref|NP_001044398.1|	Os01g0773100 [Oryza sativa Japonica Group] >gi|113533929|dbj|BAF06312.1| Os01g0773100 [Oryza sativa Japonica Group]	sp|Q8CHY3|DYM_MOUSE	Dymeclin OS=Mus musculus GN=Dym PE=2 SV=1
163	miR156c	9	1	11	1	0.216093	0.639647	Down	down	Unigene59576_All	gi|219879366|gb|ACL51015.1|	squamosa promoter-binding protein [Citrus trifoliata]	sp|Q7EXZ2|SPL14_ORYSJ	Squamosa promoter-binding-like protein 14 OS=Oryza sativa subsp. japonica GN=SPL14 PE=2 SV=1
163	miR156c	9	1	11	1	0.216093	0.639647	Down	down	Unigene19672_All	gi|297598339|ref|NP_001045426.2|	Os01g0953100 [Oryza sativa Japonica Group] >gi|255674080|dbj|BAF07340.2| Os01g0953100 [Oryza sativa Japonica Group]	--	--
163	miR156c	9	1	11	1	0.216093	0.639647	Down	down	Unigene61394_All	gi|122162768|sp|Q01JD1.1|SPL7_ORYSI	RecName: Full=Squamosa promoter-binding-like protein 7 >gi|116310136|emb|CAH67152.1| OSIGBa0122F23.9 [Oryza sativa (indica cultivar-group)]	sp|Q7XT42|SPL7_ORYSJ	Squamosa promoter-binding-like protein 7 OS=Oryza sativa subsp. japonica GN=SPL7 PE=2 SV=2
164	miR156c	8	0	15	1	0.192516	0.416955	Down	down	Unigene49867_All	gi|219879366|gb|ACL51015.1|	squamosa promoter-binding protein [Citrus trifoliata]	sp|Q700W2|SPL9_ARATH	Squamosa promoter-binding-like protein 9 OS=Arabidopsis thaliana GN=SPL9 PE=2 SV=2
164	miR156c	8	0	15	1	0.192516	0.416955	Down	down	Unigene1357_All	gi|30577628|emb|CAD90156.1|	squamosa promoter binding like-protein [Betula pendula] >gi|30577630|emb|CAD90157.1| squamosa promoter binding like-protein [Betula pendula]	sp|Q38740|SBP2_ANTMA	Squamosa promoter-binding protein 2 OS=Antirrhinum majus GN=SBP2 PE=2 SV=1
164	miR156c	8	0	15	1	0.192516	0.416955	Down	down	Unigene44993_All	--	--	--	--
164	miR156c	8	0	15	1	0.192516	0.416955	Down	down	Unigene35075_All	gi|13877707|gb|AAK43931.1|AF370612_1	similar to squamosa-promoter binding protein 1 isolog gi|1707009 [Arabidopsis thaliana]	sp|Q94JW8|SPL6_ARATH	Squamosa promoter-binding-like protein 6 OS=Arabidopsis thaliana GN=SPL6 PE=2 SV=2
164	miR156c	8	0	15	1	0.192516	0.416955	Down	down	Unigene23467_All	gi|13877707|gb|AAK43931.1|AF370612_1	similar to squamosa-promoter binding protein 1 isolog gi|1707009 [Arabidopsis thaliana]	sp|Q94JW8|SPL6_ARATH	Squamosa promoter-binding-like protein 6 OS=Arabidopsis thaliana GN=SPL6 PE=2 SV=2
164	miR156c	8	0	15	1	0.192516	0.416955	Down	down	Unigene10828_All	gi|295815792|gb|ADG36381.1|	promoter-binding protein SPL10 [Vitis vinifera]	sp|Q9S840|SPL2_ARATH	Squamosa promoter-binding-like protein 2 OS=Arabidopsis thaliana GN=SPL2 PE=2 SV=1
164	miR156c	8	0	15	1	0.192516	0.416955	Down	down	Unigene34876_All	gi|83630761|gb|ABC26878.1|	NRC1 [Solanum lycopersicum]	sp|Q9M667|RPP13_ARATH	Disease resistance protein RPP13 OS=Arabidopsis thaliana GN=RPP13 PE=2 SV=2
164	miR156c	8	0	15	1	0.192516	0.416955	Down	down	Unigene8598_All	gi|115457606|ref|NP_001052403.1|	Os04g0298600 [Oryza sativa Japonica Group] >gi|113563974|dbj|BAF14317.1| Os04g0298600 [Oryza sativa Japonica Group]	sp|Q54GS1|CL16A_DICDI	Protein CLEC16A homolog OS=Dictyostelium discoideum GN=DDB_G0289943 PE=3 SV=1
164	miR156c	8	0	15	1	0.192516	0.416955	Down	down	Unigene31400_All	gi|219879368|gb|ACL51016.1|	squamosa promoter-binding protein [Citrus trifoliata]	sp|Q6YZE8|SPL16_ORYSJ	Squamosa promoter-binding-like protein 16 OS=Oryza sativa subsp. japonica GN=SPL16 PE=2 SV=1
164	miR156c	8	0	15	1	0.192516	0.416955	Down	down	Unigene69490_All	gi|30697804|ref|NP_177077.3|	squamosa promoter-binding protein-like 6 (SPL6) [Arabidopsis thaliana] >gi|67461542|sp|Q94JW8.2|SPL6_ARATH RecName: Full=Squamosa promoter-binding-like protein 6 >gi|12325078|gb|AAG52487.1|AC018364_5 squamosa promoter binding protein-like 6; 91282-89867 [Arabidopsis thaliana] >gi|5931683|emb|CAB56595.1| squamosa promoter binding protein-like 6 [Arabidopsis thaliana] >gi|5931685|emb|CAB56596.1| sq…	sp|Q94JW8|SPL6_ARATH	Squamosa promoter-binding-like protein 6 OS=Arabidopsis thaliana GN=SPL6 PE=2 SV=2
164	miR156c	8	0	15	1	0.192516	0.416955	Down	down	Unigene33217_All	gi|115440237|ref|NP_001044398.1|	Os01g0773100 [Oryza sativa Japonica Group] >gi|113533929|dbj|BAF06312.1| Os01g0773100 [Oryza sativa Japonica Group]	sp|Q8CHY3|DYM_MOUSE	Dymeclin OS=Mus musculus GN=Dym PE=2 SV=1
164	miR156c	8	0	15	1	0.192516	0.416955	Down	down	Unigene59576_All	gi|219879366|gb|ACL51015.1|	squamosa promoter-binding protein [Citrus trifoliata]	sp|Q7EXZ2|SPL14_ORYSJ	Squamosa promoter-binding-like protein 14 OS=Oryza sativa subsp. japonica GN=SPL14 PE=2 SV=1
164	miR156c	8	0	15	1	0.192516	0.416955	Down	down	Unigene61394_All	gi|122162768|sp|Q01JD1.1|SPL7_ORYSI	RecName: Full=Squamosa promoter-binding-like protein 7 >gi|116310136|emb|CAH67152.1| OSIGBa0122F23.9 [Oryza sativa (indica cultivar-group)]	sp|Q7XT42|SPL7_ORYSJ	Squamosa promoter-binding-like protein 7 OS=Oryza sativa subsp. japonica GN=SPL7 PE=2 SV=2
165	miR156c	8	0	14	1	0.192516	0.446738	Down	down	Unigene54071_All	--	--	--	--
165	miR156c	8	0	14	1	0.192516	0.446738	Down	down	Unigene49867_All	gi|219879366|gb|ACL51015.1|	squamosa promoter-binding protein [Citrus trifoliata]	sp|Q700W2|SPL9_ARATH	Squamosa promoter-binding-like protein 9 OS=Arabidopsis thaliana GN=SPL9 PE=2 SV=2
165	miR156c	8	0	14	1	0.192516	0.446738	Down	down	Unigene56953_All	gi|75313300|sp|Q9SD02.1|P2C47_ARATH	RecName: Full=Probable protein phosphatase 2C 47; Short=AtPP2C47 >gi|6572068|emb|CAB63011.1| protein phosphatase 2C-like protein [Arabidopsis thaliana] >gi|51536524|gb|AAU05500.1| At3g51470 [Arabidopsis thaliana] >gi|51972144|gb|AAU15176.1| At3g51470 [Arabidopsis thaliana]	sp|Q9SD02|P2C47_ARATH	Probable protein phosphatase 2C 47 OS=Arabidopsis thaliana GN=At3g51470 PE=1 SV=1
165	miR156c	8	0	14	1	0.192516	0.446738	Down	down	Unigene1357_All	gi|30577628|emb|CAD90156.1|	squamosa promoter binding like-protein [Betula pendula] >gi|30577630|emb|CAD90157.1| squamosa promoter binding like-protein [Betula pendula]	sp|Q38740|SBP2_ANTMA	Squamosa promoter-binding protein 2 OS=Antirrhinum majus GN=SBP2 PE=2 SV=1
165	miR156c	8	0	14	1	0.192516	0.446738	Down	down	Unigene35075_All	gi|13877707|gb|AAK43931.1|AF370612_1	similar to squamosa-promoter binding protein 1 isolog gi|1707009 [Arabidopsis thaliana]	sp|Q94JW8|SPL6_ARATH	Squamosa promoter-binding-like protein 6 OS=Arabidopsis thaliana GN=SPL6 PE=2 SV=2
165	miR156c	8	0	14	1	0.192516	0.446738	Down	down	Unigene23467_All	gi|13877707|gb|AAK43931.1|AF370612_1	similar to squamosa-promoter binding protein 1 isolog gi|1707009 [Arabidopsis thaliana]	sp|Q94JW8|SPL6_ARATH	Squamosa promoter-binding-like protein 6 OS=Arabidopsis thaliana GN=SPL6 PE=2 SV=2
165	miR156c	8	0	14	1	0.192516	0.446738	Down	down	Unigene10828_All	gi|295815792|gb|ADG36381.1|	promoter-binding protein SPL10 [Vitis vinifera]	sp|Q9S840|SPL2_ARATH	Squamosa promoter-binding-like protein 2 OS=Arabidopsis thaliana GN=SPL2 PE=2 SV=1
165	miR156c	8	0	14	1	0.192516	0.446738	Down	down	Unigene34281_All	gi|110741500|dbj|BAE98701.1|	24 kDa vacuolar protein - like [Arabidopsis thaliana]	sp|Q0VGW4|ERMP1_XENLA	Endoplasmic reticulum metallopeptidase 1 OS=Xenopus laevis GN=ermp1 PE=2 SV=1
165	miR156c	8	0	14	1	0.192516	0.446738	Down	down	Unigene31400_All	gi|219879368|gb|ACL51016.1|	squamosa promoter-binding protein [Citrus trifoliata]	sp|Q6YZE8|SPL16_ORYSJ	Squamosa promoter-binding-like protein 16 OS=Oryza sativa subsp. japonica GN=SPL16 PE=2 SV=1
165	miR156c	8	0	14	1	0.192516	0.446738	Down	down	Unigene56730_All	gi|5814093|gb|AAD52097.1|AF088885_1	receptor-like kinase CHRK1 [Nicotiana tabacum]	sp|Q3E9X6|CRK21_ARATH	Cysteine-rich receptor-like protein kinase 21 OS=Arabidopsis thaliana GN=CRK21 PE=1 SV=1
165	miR156c	8	0	14	1	0.192516	0.446738	Down	down	Unigene69490_All	gi|30697804|ref|NP_177077.3|	squamosa promoter-binding protein-like 6 (SPL6) [Arabidopsis thaliana] >gi|67461542|sp|Q94JW8.2|SPL6_ARATH RecName: Full=Squamosa promoter-binding-like protein 6 >gi|12325078|gb|AAG52487.1|AC018364_5 squamosa promoter binding protein-like 6; 91282-89867 [Arabidopsis thaliana] >gi|5931683|emb|CAB56595.1| squamosa promoter binding protein-like 6 [Arabidopsis thaliana] >gi|5931685|emb|CAB56596.1| sq…	sp|Q94JW8|SPL6_ARATH	Squamosa promoter-binding-like protein 6 OS=Arabidopsis thaliana GN=SPL6 PE=2 SV=2
165	miR156c	8	0	14	1	0.192516	0.446738	Down	down	Unigene33217_All	gi|115440237|ref|NP_001044398.1|	Os01g0773100 [Oryza sativa Japonica Group] >gi|113533929|dbj|BAF06312.1| Os01g0773100 [Oryza sativa Japonica Group]	sp|Q8CHY3|DYM_MOUSE	Dymeclin OS=Mus musculus GN=Dym PE=2 SV=1
165	miR156c	8	0	14	1	0.192516	0.446738	Down	down	Unigene69462_All	gi|5814093|gb|AAD52097.1|AF088885_1	receptor-like kinase CHRK1 [Nicotiana tabacum]	sp|Q8GYA4|CRK10_ARATH	Cysteine-rich receptor-like protein kinase 10 OS=Arabidopsis thaliana GN=CRK10 PE=1 SV=2
165	miR156c	8	0	14	1	0.192516	0.446738	Down	down	Unigene59576_All	gi|219879366|gb|ACL51015.1|	squamosa promoter-binding protein [Citrus trifoliata]	sp|Q7EXZ2|SPL14_ORYSJ	Squamosa promoter-binding-like protein 14 OS=Oryza sativa subsp. japonica GN=SPL14 PE=2 SV=1
165	miR156c	8	0	14	1	0.192516	0.446738	Down	down	Unigene61394_All	gi|122162768|sp|Q01JD1.1|SPL7_ORYSI	RecName: Full=Squamosa promoter-binding-like protein 7 >gi|116310136|emb|CAH67152.1| OSIGBa0122F23.9 [Oryza sativa (indica cultivar-group)]	sp|Q7XT42|SPL7_ORYSJ	Squamosa promoter-binding-like protein 7 OS=Oryza sativa subsp. japonica GN=SPL7 PE=2 SV=2
166	miR156c	7	0	12	1	0.192516	0.456045	Down	down	Unigene44052_All	gi|32492200|emb|CAE03468.1|	OSJNBa0083N12.5 [Oryza sativa (japonica cultivar-group)]	sp|Q8BV79|LBA1_MOUSE	Lupus brain antigen 1 OS=Mus musculus GN=Lba1 PE=2 SV=3
166	miR156c	7	0	12	1	0.192516	0.456045	Down	down	Unigene49867_All	gi|219879366|gb|ACL51015.1|	squamosa promoter-binding protein [Citrus trifoliata]	sp|Q700W2|SPL9_ARATH	Squamosa promoter-binding-like protein 9 OS=Arabidopsis thaliana GN=SPL9 PE=2 SV=2
166	miR156c	7	0	12	1	0.192516	0.456045	Down	down	Unigene19480_All	gi|297823817|ref|XP_002879791.1|	SAC3/GANP family protein [Arabidopsis lyrata subsp. lyrata] >gi|297325630|gb|EFH56050.1| SAC3/GANP family protein [Arabidopsis lyrata subsp. lyrata]	sp|Q1MTP1|YGIB_SCHPO	UPF0666 protein C2A9.11c OS=Schizosaccharomyces pombe GN=SPBC2A9.11c PE=3 SV=1
166	miR156c	7	0	12	1	0.192516	0.456045	Down	down	Unigene69044_All	--	--	--	--
166	miR156c	7	0	12	1	0.192516	0.456045	Down	down	Unigene10828_All	gi|295815792|gb|ADG36381.1|	promoter-binding protein SPL10 [Vitis vinifera]	sp|Q9S840|SPL2_ARATH	Squamosa promoter-binding-like protein 2 OS=Arabidopsis thaliana GN=SPL2 PE=2 SV=1
166	miR156c	7	0	12	1	0.192516	0.456045	Down	down	Unigene67185_All	gi|115460452|ref|NP_001053826.1|	Os04g0610000 [Oryza sativa Japonica Group] >gi|113565397|dbj|BAF15740.1| Os04g0610000 [Oryza sativa Japonica Group]	--	--
166	miR156c	7	0	12	1	0.192516	0.456045	Down	down	Unigene67132_All	gi|30697908|ref|NP_851259.1|	PP7 (SERINE/THREONINE PHOSPHATASE 7); protein serine/threonine phosphatase [Arabidopsis thaliana] >gi|42570616|ref|NP_851258.2| PP7 (SERINE/THREONINE PHOSPHATASE 7); protein serine/threonine phosphatase [Arabidopsis thaliana] >gi|75309223|sp|Q9FN02.1|PPP7_ARATH RecName: Full=Serine/threonine-protein phosphatase 7 >gi|10177675|dbj|BAB11035.1| ser/thr protein phosphatase catalytic subunit-like prot…	sp|Q9FN02|PPP7_ARATH	Serine/threonine-protein phosphatase 7 OS=Arabidopsis thaliana GN=PP7 PE=1 SV=1
166	miR156c	7	0	12	1	0.192516	0.456045	Down	down	Unigene40453_All	gi|8778227|gb|AAF79236.1|AC006917_21	F10B6.25 [Arabidopsis thaliana]	sp|Q99P88|NU155_MOUSE	Nuclear pore complex protein Nup155 OS=Mus musculus GN=Nup155 PE=2 SV=1
166	miR156c	7	0	12	1	0.192516	0.456045	Down	down	Unigene59576_All	gi|219879366|gb|ACL51015.1|	squamosa promoter-binding protein [Citrus trifoliata]	sp|Q7EXZ2|SPL14_ORYSJ	Squamosa promoter-binding-like protein 14 OS=Oryza sativa subsp. japonica GN=SPL14 PE=2 SV=1
167	miR156c	7	0	13	1	0.192516	0.420964	Down	down	Unigene49867_All	gi|219879366|gb|ACL51015.1|	squamosa promoter-binding protein [Citrus trifoliata]	sp|Q700W2|SPL9_ARATH	Squamosa promoter-binding-like protein 9 OS=Arabidopsis thaliana GN=SPL9 PE=2 SV=2
167	miR156c	7	0	13	1	0.192516	0.420964	Down	down	Unigene56953_All	gi|75313300|sp|Q9SD02.1|P2C47_ARATH	RecName: Full=Probable protein phosphatase 2C 47; Short=AtPP2C47 >gi|6572068|emb|CAB63011.1| protein phosphatase 2C-like protein [Arabidopsis thaliana] >gi|51536524|gb|AAU05500.1| At3g51470 [Arabidopsis thaliana] >gi|51972144|gb|AAU15176.1| At3g51470 [Arabidopsis thaliana]	sp|Q9SD02|P2C47_ARATH	Probable protein phosphatase 2C 47 OS=Arabidopsis thaliana GN=At3g51470 PE=1 SV=1
167	miR156c	7	0	13	1	0.192516	0.420964	Down	down	Unigene1357_All	gi|30577628|emb|CAD90156.1|	squamosa promoter binding like-protein [Betula pendula] >gi|30577630|emb|CAD90157.1| squamosa promoter binding like-protein [Betula pendula]	sp|Q38740|SBP2_ANTMA	Squamosa promoter-binding protein 2 OS=Antirrhinum majus GN=SBP2 PE=2 SV=1
167	miR156c	7	0	13	1	0.192516	0.420964	Down	down	Unigene35075_All	gi|13877707|gb|AAK43931.1|AF370612_1	similar to squamosa-promoter binding protein 1 isolog gi|1707009 [Arabidopsis thaliana]	sp|Q94JW8|SPL6_ARATH	Squamosa promoter-binding-like protein 6 OS=Arabidopsis thaliana GN=SPL6 PE=2 SV=2
167	miR156c	7	0	13	1	0.192516	0.420964	Down	down	Unigene4969_All	gi|297735565|emb|CBI18059.3|	unnamed protein product [Vitis vinifera]	--	--
167	miR156c	7	0	13	1	0.192516	0.420964	Down	down	Unigene17752_All	gi|224106445|ref|XP_002314168.1|	GRAS family transcription factor [Populus trichocarpa] >gi|222850576|gb|EEE88123.1| GRAS family transcription factor [Populus trichocarpa]	sp|Q9XE58|SCL14_ARATH	Scarecrow-like protein 14 OS=Arabidopsis thaliana GN=SCL14 PE=2 SV=2
167	miR156c	7	0	13	1	0.192516	0.420964	Down	down	Unigene23467_All	gi|13877707|gb|AAK43931.1|AF370612_1	similar to squamosa-promoter binding protein 1 isolog gi|1707009 [Arabidopsis thaliana]	sp|Q94JW8|SPL6_ARATH	Squamosa promoter-binding-like protein 6 OS=Arabidopsis thaliana GN=SPL6 PE=2 SV=2
167	miR156c	7	0	13	1	0.192516	0.420964	Down	down	Unigene10828_All	gi|295815792|gb|ADG36381.1|	promoter-binding protein SPL10 [Vitis vinifera]	sp|Q9S840|SPL2_ARATH	Squamosa promoter-binding-like protein 2 OS=Arabidopsis thaliana GN=SPL2 PE=2 SV=1
167	miR156c	7	0	13	1	0.192516	0.420964	Down	down	Unigene46618_All	gi|224106565|ref|XP_002314209.1|	endoplasmic reticulum [ER]-type calcium ATPase [Populus trichocarpa] >gi|222850617|gb|EEE88164.1| endoplasmic reticulum [ER]-type calcium ATPase [Populus trichocarpa]	sp|Q9XES1|ECA4_ARATH	Calcium-transporting ATPase 4, endoplasmic reticulum-type OS=Arabidopsis thaliana GN=ECA4 PE=2 SV=2
167	miR156c	7	0	13	1	0.192516	0.420964	Down	down	Unigene13105_All	--	--	--	--
167	miR156c	7	0	13	1	0.192516	0.420964	Down	down	Unigene28296_All	gi|297833840|ref|XP_002884802.1|	glycosyl transferase family 1 protein [Arabidopsis lyrata subsp. lyrata] >gi|297330642|gb|EFH61061.1| glycosyl transferase family 1 protein [Arabidopsis lyrata subsp. lyrata]	--	--
167	miR156c	7	0	13	1	0.192516	0.420964	Down	down	Unigene23309_All	gi|297835306|ref|XP_002885535.1|	elongation factor Tu family protein [Arabidopsis lyrata subsp. lyrata] >gi|297331375|gb|EFH61794.1| elongation factor Tu family protein [Arabidopsis lyrata subsp. lyrata]	sp|Q8C0D5|ETUD1_MOUSE	Elongation factor Tu GTP-binding domain-containing protein 1 OS=Mus musculus GN=Eftud1 PE=2 SV=1
167	miR156c	7	0	13	1	0.192516	0.420964	Down	down	Unigene31400_All	gi|219879368|gb|ACL51016.1|	squamosa promoter-binding protein [Citrus trifoliata]	sp|Q6YZE8|SPL16_ORYSJ	Squamosa promoter-binding-like protein 16 OS=Oryza sativa subsp. japonica GN=SPL16 PE=2 SV=1
167	miR156c	7	0	13	1	0.192516	0.420964	Down	down	Unigene56730_All	gi|5814093|gb|AAD52097.1|AF088885_1	receptor-like kinase CHRK1 [Nicotiana tabacum]	sp|Q3E9X6|CRK21_ARATH	Cysteine-rich receptor-like protein kinase 21 OS=Arabidopsis thaliana GN=CRK21 PE=1 SV=1
167	miR156c	7	0	13	1	0.192516	0.420964	Down	down	Unigene69490_All	gi|30697804|ref|NP_177077.3|	squamosa promoter-binding protein-like 6 (SPL6) [Arabidopsis thaliana] >gi|67461542|sp|Q94JW8.2|SPL6_ARATH RecName: Full=Squamosa promoter-binding-like protein 6 >gi|12325078|gb|AAG52487.1|AC018364_5 squamosa promoter binding protein-like 6; 91282-89867 [Arabidopsis thaliana] >gi|5931683|emb|CAB56595.1| squamosa promoter binding protein-like 6 [Arabidopsis thaliana] >gi|5931685|emb|CAB56596.1| sq…	sp|Q94JW8|SPL6_ARATH	Squamosa promoter-binding-like protein 6 OS=Arabidopsis thaliana GN=SPL6 PE=2 SV=2
167	miR156c	7	0	13	1	0.192516	0.420964	Down	down	Unigene69489_All	gi|224106565|ref|XP_002314209.1|	endoplasmic reticulum [ER]-type calcium ATPase [Populus trichocarpa] >gi|222850617|gb|EEE88164.1| endoplasmic reticulum [ER]-type calcium ATPase [Populus trichocarpa]	sp|Q9XES1|ECA4_ARATH	Calcium-transporting ATPase 4, endoplasmic reticulum-type OS=Arabidopsis thaliana GN=ECA4 PE=2 SV=2
167	miR156c	7	0	13	1	0.192516	0.420964	Down	down	Unigene33217_All	gi|115440237|ref|NP_001044398.1|	Os01g0773100 [Oryza sativa Japonica Group] >gi|113533929|dbj|BAF06312.1| Os01g0773100 [Oryza sativa Japonica Group]	sp|Q8CHY3|DYM_MOUSE	Dymeclin OS=Mus musculus GN=Dym PE=2 SV=1
167	miR156c	7	0	13	1	0.192516	0.420964	Down	down	Unigene69462_All	gi|5814093|gb|AAD52097.1|AF088885_1	receptor-like kinase CHRK1 [Nicotiana tabacum]	sp|Q8GYA4|CRK10_ARATH	Cysteine-rich receptor-like protein kinase 10 OS=Arabidopsis thaliana GN=CRK10 PE=1 SV=2
167	miR156c	7	0	13	1	0.192516	0.420964	Down	down	Unigene59576_All	gi|219879366|gb|ACL51015.1|	squamosa promoter-binding protein [Citrus trifoliata]	sp|Q7EXZ2|SPL14_ORYSJ	Squamosa promoter-binding-like protein 14 OS=Oryza sativa subsp. japonica GN=SPL14 PE=2 SV=1
167	miR156c	7	0	13	1	0.192516	0.420964	Down	down	Unigene61394_All	gi|122162768|sp|Q01JD1.1|SPL7_ORYSI	RecName: Full=Squamosa promoter-binding-like protein 7 >gi|116310136|emb|CAH67152.1| OSIGBa0122F23.9 [Oryza sativa (indica cultivar-group)]	sp|Q7XT42|SPL7_ORYSJ	Squamosa promoter-binding-like protein 7 OS=Oryza sativa subsp. japonica GN=SPL7 PE=2 SV=2
168	miR156c	7	0	11	1	0.192516	0.497503	Down	down	Unigene13146_All	--	--	--	--
168	miR156c	7	0	11	1	0.192516	0.497503	Down	down	Unigene65938_All	gi|224087405|ref|XP_002308153.1|	f-box family protein [Populus trichocarpa] >gi|222854129|gb|EEE91676.1| f-box family protein [Populus trichocarpa]	--	--
168	miR156c	7	0	11	1	0.192516	0.497503	Down	down	Unigene49867_All	gi|219879366|gb|ACL51015.1|	squamosa promoter-binding protein [Citrus trifoliata]	sp|Q700W2|SPL9_ARATH	Squamosa promoter-binding-like protein 9 OS=Arabidopsis thaliana GN=SPL9 PE=2 SV=2
168	miR156c	7	0	11	1	0.192516	0.497503	Down	down	Unigene1357_All	gi|30577628|emb|CAD90156.1|	squamosa promoter binding like-protein [Betula pendula] >gi|30577630|emb|CAD90157.1| squamosa promoter binding like-protein [Betula pendula]	sp|Q38740|SBP2_ANTMA	Squamosa promoter-binding protein 2 OS=Antirrhinum majus GN=SBP2 PE=2 SV=1
168	miR156c	7	0	11	1	0.192516	0.497503	Down	down	Unigene19632_All	gi|42725482|gb|AAS38575.1|	short-chain dehydrogenase Tic32 [Pisum sativum]	sp|Q8TC12|RDH11_HUMAN	Retinol dehydrogenase 11 OS=Homo sapiens GN=RDH11 PE=1 SV=2
168	miR156c	7	0	11	1	0.192516	0.497503	Down	down	Unigene23467_All	gi|13877707|gb|AAK43931.1|AF370612_1	similar to squamosa-promoter binding protein 1 isolog gi|1707009 [Arabidopsis thaliana]	sp|Q94JW8|SPL6_ARATH	Squamosa promoter-binding-like protein 6 OS=Arabidopsis thaliana GN=SPL6 PE=2 SV=2
168	miR156c	7	0	11	1	0.192516	0.497503	Down	down	Unigene10828_All	gi|295815792|gb|ADG36381.1|	promoter-binding protein SPL10 [Vitis vinifera]	sp|Q9S840|SPL2_ARATH	Squamosa promoter-binding-like protein 2 OS=Arabidopsis thaliana GN=SPL2 PE=2 SV=1
168	miR156c	7	0	11	1	0.192516	0.497503	Down	down	Unigene8598_All	gi|115457606|ref|NP_001052403.1|	Os04g0298600 [Oryza sativa Japonica Group] >gi|113563974|dbj|BAF14317.1| Os04g0298600 [Oryza sativa Japonica Group]	sp|Q54GS1|CL16A_DICDI	Protein CLEC16A homolog OS=Dictyostelium discoideum GN=DDB_G0289943 PE=3 SV=1
168	miR156c	7	0	11	1	0.192516	0.497503	Down	down	Unigene31400_All	gi|219879368|gb|ACL51016.1|	squamosa promoter-binding protein [Citrus trifoliata]	sp|Q6YZE8|SPL16_ORYSJ	Squamosa promoter-binding-like protein 16 OS=Oryza sativa subsp. japonica GN=SPL16 PE=2 SV=1
168	miR156c	7	0	11	1	0.192516	0.497503	Down	down	Unigene14838_All	gi|18394738|ref|NP_564084.1|	dehydration-responsive protein-related [Arabidopsis thaliana] >gi|75174900|sp|Q9LN50.1|PMTS_ARATH RecName: Full=Probable methyltransferase PMT28 >gi|8778438|gb|AAF79446.1|AC025808_28 F18O14.20 [Arabidopsis thaliana]	sp|Q9LN50|PMTS_ARATH	Probable methyltransferase PMT28 OS=Arabidopsis thaliana GN=At1g19430 PE=1 SV=1
168	miR156c	7	0	11	1	0.192516	0.497503	Down	down	Unigene56730_All	gi|5814093|gb|AAD52097.1|AF088885_1	receptor-like kinase CHRK1 [Nicotiana tabacum]	sp|Q3E9X6|CRK21_ARATH	Cysteine-rich receptor-like protein kinase 21 OS=Arabidopsis thaliana GN=CRK21 PE=1 SV=1
168	miR156c	7	0	11	1	0.192516	0.497503	Down	down	Unigene69490_All	gi|30697804|ref|NP_177077.3|	squamosa promoter-binding protein-like 6 (SPL6) [Arabidopsis thaliana] >gi|67461542|sp|Q94JW8.2|SPL6_ARATH RecName: Full=Squamosa promoter-binding-like protein 6 >gi|12325078|gb|AAG52487.1|AC018364_5 squamosa promoter binding protein-like 6; 91282-89867 [Arabidopsis thaliana] >gi|5931683|emb|CAB56595.1| squamosa promoter binding protein-like 6 [Arabidopsis thaliana] >gi|5931685|emb|CAB56596.1| sq…	sp|Q94JW8|SPL6_ARATH	Squamosa promoter-binding-like protein 6 OS=Arabidopsis thaliana GN=SPL6 PE=2 SV=2
168	miR156c	7	0	11	1	0.192516	0.497503	Down	down	Unigene69462_All	gi|5814093|gb|AAD52097.1|AF088885_1	receptor-like kinase CHRK1 [Nicotiana tabacum]	sp|Q8GYA4|CRK10_ARATH	Cysteine-rich receptor-like protein kinase 10 OS=Arabidopsis thaliana GN=CRK10 PE=1 SV=2
168	miR156c	7	0	11	1	0.192516	0.497503	Down	down	Unigene59576_All	gi|219879366|gb|ACL51015.1|	squamosa promoter-binding protein [Citrus trifoliata]	sp|Q7EXZ2|SPL14_ORYSJ	Squamosa promoter-binding-like protein 14 OS=Oryza sativa subsp. japonica GN=SPL14 PE=2 SV=1
168	miR156c	7	0	11	1	0.192516	0.497503	Down	down	Unigene61394_All	gi|122162768|sp|Q01JD1.1|SPL7_ORYSI	RecName: Full=Squamosa promoter-binding-like protein 7 >gi|116310136|emb|CAH67152.1| OSIGBa0122F23.9 [Oryza sativa (indica cultivar-group)]	sp|Q7XT42|SPL7_ORYSJ	Squamosa promoter-binding-like protein 7 OS=Oryza sativa subsp. japonica GN=SPL7 PE=2 SV=2
169	miR156c	7	0	11	1	0.192516	0.497503	Down	down	Unigene2013_All	gi|297723973|ref|NP_001174350.1|	Os05g0323400 [Oryza sativa Japonica Group] >gi|255676245|dbj|BAH93078.1| Os05g0323400 [Oryza sativa Japonica Group]	--	--
169	miR156c	7	0	11	1	0.192516	0.497503	Down	down	Unigene49867_All	gi|219879366|gb|ACL51015.1|	squamosa promoter-binding protein [Citrus trifoliata]	sp|Q700W2|SPL9_ARATH	Squamosa promoter-binding-like protein 9 OS=Arabidopsis thaliana GN=SPL9 PE=2 SV=2
169	miR156c	7	0	11	1	0.192516	0.497503	Down	down	Unigene1357_All	gi|30577628|emb|CAD90156.1|	squamosa promoter binding like-protein [Betula pendula] >gi|30577630|emb|CAD90157.1| squamosa promoter binding like-protein [Betula pendula]	sp|Q38740|SBP2_ANTMA	Squamosa promoter-binding protein 2 OS=Antirrhinum majus GN=SBP2 PE=2 SV=1
169	miR156c	7	0	11	1	0.192516	0.497503	Down	down	Unigene35075_All	gi|13877707|gb|AAK43931.1|AF370612_1	similar to squamosa-promoter binding protein 1 isolog gi|1707009 [Arabidopsis thaliana]	sp|Q94JW8|SPL6_ARATH	Squamosa promoter-binding-like protein 6 OS=Arabidopsis thaliana GN=SPL6 PE=2 SV=2
169	miR156c	7	0	11	1	0.192516	0.497503	Down	down	Unigene1987_All	gi|225468347|ref|XP_002270830.1|	PREDICTED: similar to intron maturase, type II family protein [Vitis vinifera]	--	--
169	miR156c	7	0	11	1	0.192516	0.497503	Down	down	Unigene37097_All	gi|297791813|ref|XP_002863791.1|	kinase family protein [Arabidopsis lyrata subsp. lyrata] >gi|297309626|gb|EFH40050.1| kinase family protein [Arabidopsis lyrata subsp. lyrata]	sp|Q3EDL4|Y1154_ARATH	Probable serine/threonine-protein kinase At1g01540 OS=Arabidopsis thaliana GN=At1g01540 PE=1 SV=2
169	miR156c	7	0	11	1	0.192516	0.497503	Down	down	Unigene17164_All	gi|75265624|sp|Q9SCP4.1|PP279_ARATH	RecName: Full=Pentatricopeptide repeat-containing protein At3g53170 >gi|6630737|emb|CAB64220.1| nodulin / glutamate-ammonia ligase-like protein [Arabidopsis thaliana]	sp|Q9SCP4|PP279_ARATH	Pentatricopeptide repeat-containing protein At3g53170 OS=Arabidopsis thaliana GN=At3g53170 PE=2 SV=1
169	miR156c	7	0	11	1	0.192516	0.497503	Down	down	Unigene23467_All	gi|13877707|gb|AAK43931.1|AF370612_1	similar to squamosa-promoter binding protein 1 isolog gi|1707009 [Arabidopsis thaliana]	sp|Q94JW8|SPL6_ARATH	Squamosa promoter-binding-like protein 6 OS=Arabidopsis thaliana GN=SPL6 PE=2 SV=2
169	miR156c	7	0	11	1	0.192516	0.497503	Down	down	Unigene21478_All	gi|224114868|ref|XP_002332302.1|	predicted protein [Populus trichocarpa] >gi|222832464|gb|EEE70941.1| predicted protein [Populus trichocarpa]	--	--
169	miR156c	7	0	11	1	0.192516	0.497503	Down	down	Unigene10828_All	gi|295815792|gb|ADG36381.1|	promoter-binding protein SPL10 [Vitis vinifera]	sp|Q9S840|SPL2_ARATH	Squamosa promoter-binding-like protein 2 OS=Arabidopsis thaliana GN=SPL2 PE=2 SV=1
169	miR156c	7	0	11	1	0.192516	0.497503	Down	down	Unigene31400_All	gi|219879368|gb|ACL51016.1|	squamosa promoter-binding protein [Citrus trifoliata]	sp|Q6YZE8|SPL16_ORYSJ	Squamosa promoter-binding-like protein 16 OS=Oryza sativa subsp. japonica GN=SPL16 PE=2 SV=1
169	miR156c	7	0	11	1	0.192516	0.497503	Down	down	Unigene56730_All	gi|5814093|gb|AAD52097.1|AF088885_1	receptor-like kinase CHRK1 [Nicotiana tabacum]	sp|Q3E9X6|CRK21_ARATH	Cysteine-rich receptor-like protein kinase 21 OS=Arabidopsis thaliana GN=CRK21 PE=1 SV=1
169	miR156c	7	0	11	1	0.192516	0.497503	Down	down	Unigene69490_All	gi|30697804|ref|NP_177077.3|	squamosa promoter-binding protein-like 6 (SPL6) [Arabidopsis thaliana] >gi|67461542|sp|Q94JW8.2|SPL6_ARATH RecName: Full=Squamosa promoter-binding-like protein 6 >gi|12325078|gb|AAG52487.1|AC018364_5 squamosa promoter binding protein-like 6; 91282-89867 [Arabidopsis thaliana] >gi|5931683|emb|CAB56595.1| squamosa promoter binding protein-like 6 [Arabidopsis thaliana] >gi|5931685|emb|CAB56596.1| sq…	sp|Q94JW8|SPL6_ARATH	Squamosa promoter-binding-like protein 6 OS=Arabidopsis thaliana GN=SPL6 PE=2 SV=2
169	miR156c	7	0	11	1	0.192516	0.497503	Down	down	Unigene33217_All	gi|115440237|ref|NP_001044398.1|	Os01g0773100 [Oryza sativa Japonica Group] >gi|113533929|dbj|BAF06312.1| Os01g0773100 [Oryza sativa Japonica Group]	sp|Q8CHY3|DYM_MOUSE	Dymeclin OS=Mus musculus GN=Dym PE=2 SV=1
169	miR156c	7	0	11	1	0.192516	0.497503	Down	down	Unigene69462_All	gi|5814093|gb|AAD52097.1|AF088885_1	receptor-like kinase CHRK1 [Nicotiana tabacum]	sp|Q8GYA4|CRK10_ARATH	Cysteine-rich receptor-like protein kinase 10 OS=Arabidopsis thaliana GN=CRK10 PE=1 SV=2
169	miR156c	7	0	11	1	0.192516	0.497503	Down	down	Unigene75820_All	--	--	--	--
169	miR156c	7	0	11	1	0.192516	0.497503	Down	down	Unigene59576_All	gi|219879366|gb|ACL51015.1|	squamosa promoter-binding protein [Citrus trifoliata]	sp|Q7EXZ2|SPL14_ORYSJ	Squamosa promoter-binding-like protein 14 OS=Oryza sativa subsp. japonica GN=SPL14 PE=2 SV=1
169	miR156c	7	0	11	1	0.192516	0.497503	Down	down	Unigene61394_All	gi|122162768|sp|Q01JD1.1|SPL7_ORYSI	RecName: Full=Squamosa promoter-binding-like protein 7 >gi|116310136|emb|CAH67152.1| OSIGBa0122F23.9 [Oryza sativa (indica cultivar-group)]	sp|Q7XT42|SPL7_ORYSJ	Squamosa promoter-binding-like protein 7 OS=Oryza sativa subsp. japonica GN=SPL7 PE=2 SV=2
170	miR156c	6	0	25	2	0.08447	0.18763	Down	down	Unigene41732_All	--	--	--	--
170	miR156c	6	0	25	2	0.08447	0.18763	Down	down	Unigene35075_All	gi|13877707|gb|AAK43931.1|AF370612_1	similar to squamosa-promoter binding protein 1 isolog gi|1707009 [Arabidopsis thaliana]	sp|Q94JW8|SPL6_ARATH	Squamosa promoter-binding-like protein 6 OS=Arabidopsis thaliana GN=SPL6 PE=2 SV=2
170	miR156c	6	0	25	2	0.08447	0.18763	Down	down	Unigene23467_All	gi|13877707|gb|AAK43931.1|AF370612_1	similar to squamosa-promoter binding protein 1 isolog gi|1707009 [Arabidopsis thaliana]	sp|Q94JW8|SPL6_ARATH	Squamosa promoter-binding-like protein 6 OS=Arabidopsis thaliana GN=SPL6 PE=2 SV=2
170	miR156c	6	0	25	2	0.08447	0.18763	Down	down	Unigene52732_All	gi|115451343|ref|NP_001049272.1|	Os03g0197400 [Oryza sativa Japonica Group] >gi|113547743|dbj|BAF11186.1| Os03g0197400 [Oryza sativa Japonica Group]	sp|Q8L5U0|CSN4_ARATH	COP9 signalosome complex subunit 4 OS=Arabidopsis thaliana GN=CSN4 PE=1 SV=2
170	miR156c	6	0	25	2	0.08447	0.18763	Down	down	Unigene26666_All	gi|1924972|gb|AAC49669.1|	polyribonucleotide phophorylase [Spinacia oleracea]	sp|Q6MDI2|PNP_PARUW	Polyribonucleotide nucleotidyltransferase OS=Protochlamydia amoebophila (strain UWE25) GN=pnp PE=3 SV=2
170	miR156c	6	0	25	2	0.08447	0.18763	Down	down	Unigene228_All	gi|297798344|ref|XP_002867056.1|	kinase family protein [Arabidopsis lyrata subsp. lyrata] >gi|297312892|gb|EFH43315.1| kinase family protein [Arabidopsis lyrata subsp. lyrata]	sp|Q54H46|DRKA_DICDI	Probable serine/threonine-protein kinase drkA OS=Dictyostelium discoideum GN=drkA PE=3 SV=1
170	miR156c	6	0	25	2	0.08447	0.18763	Down	down	Unigene31400_All	gi|219879368|gb|ACL51016.1|	squamosa promoter-binding protein [Citrus trifoliata]	sp|Q6YZE8|SPL16_ORYSJ	Squamosa promoter-binding-like protein 16 OS=Oryza sativa subsp. japonica GN=SPL16 PE=2 SV=1
170	miR156c	6	0	25	2	0.08447	0.18763	Down	down	Unigene69455_All	gi|115451343|ref|NP_001049272.1|	Os03g0197400 [Oryza sativa Japonica Group] >gi|113547743|dbj|BAF11186.1| Os03g0197400 [Oryza sativa Japonica Group]	sp|Q8L5U0|CSN4_ARATH	COP9 signalosome complex subunit 4 OS=Arabidopsis thaliana GN=CSN4 PE=1 SV=2
170	miR156c	6	0	25	2	0.08447	0.18763	Down	down	Unigene17240_All	gi|15234460|ref|NP_195379.1|	hydrolase, alpha/beta fold family protein [Arabidopsis thaliana] >gi|114050589|gb|ABI49444.1| At4g36610 [Arabidopsis thaliana]	sp|Q6GLL2|ABH6A_XENLA	Monoacylglycerol lipase abhd6-A OS=Xenopus laevis GN=abhd6-a PE=2 SV=1
170	miR156c	6	0	25	2	0.08447	0.18763	Down	down	Unigene69490_All	gi|30697804|ref|NP_177077.3|	squamosa promoter-binding protein-like 6 (SPL6) [Arabidopsis thaliana] >gi|67461542|sp|Q94JW8.2|SPL6_ARATH RecName: Full=Squamosa promoter-binding-like protein 6 >gi|12325078|gb|AAG52487.1|AC018364_5 squamosa promoter binding protein-like 6; 91282-89867 [Arabidopsis thaliana] >gi|5931683|emb|CAB56595.1| squamosa promoter binding protein-like 6 [Arabidopsis thaliana] >gi|5931685|emb|CAB56596.1| sq…	sp|Q94JW8|SPL6_ARATH	Squamosa promoter-binding-like protein 6 OS=Arabidopsis thaliana GN=SPL6 PE=2 SV=2
170	miR156c	6	0	25	2	0.08447	0.18763	Down	down	Unigene8652_All	gi|50313464|gb|AAT74602.1|	cyclopropane fatty acid synthase [Gossypium hirsutum]	sp|P31049|YLP3_PSEPU	Uncharacterized methyltransferase in lpd-3 5'region OS=Pseudomonas putida PE=4 SV=1
170	miR156c	6	0	25	2	0.08447	0.18763	Down	down	Unigene61394_All	gi|122162768|sp|Q01JD1.1|SPL7_ORYSI	RecName: Full=Squamosa promoter-binding-like protein 7 >gi|116310136|emb|CAH67152.1| OSIGBa0122F23.9 [Oryza sativa (indica cultivar-group)]	sp|Q7XT42|SPL7_ORYSJ	Squamosa promoter-binding-like protein 7 OS=Oryza sativa subsp. japonica GN=SPL7 PE=2 SV=2
171	miR156c	6	0	14	1	0.192516	0.335053	Down	down	Unigene57199_All	--	--	--	--
171	miR156c	6	0	14	1	0.192516	0.335053	Down	down	Unigene49867_All	gi|219879366|gb|ACL51015.1|	squamosa promoter-binding protein [Citrus trifoliata]	sp|Q700W2|SPL9_ARATH	Squamosa promoter-binding-like protein 9 OS=Arabidopsis thaliana GN=SPL9 PE=2 SV=2
171	miR156c	6	0	14	1	0.192516	0.335053	Down	down	Unigene1357_All	gi|30577628|emb|CAD90156.1|	squamosa promoter binding like-protein [Betula pendula] >gi|30577630|emb|CAD90157.1| squamosa promoter binding like-protein [Betula pendula]	sp|Q38740|SBP2_ANTMA	Squamosa promoter-binding protein 2 OS=Antirrhinum majus GN=SBP2 PE=2 SV=1
171	miR156c	6	0	14	1	0.192516	0.335053	Down	down	Unigene35075_All	gi|13877707|gb|AAK43931.1|AF370612_1	similar to squamosa-promoter binding protein 1 isolog gi|1707009 [Arabidopsis thaliana]	sp|Q94JW8|SPL6_ARATH	Squamosa promoter-binding-like protein 6 OS=Arabidopsis thaliana GN=SPL6 PE=2 SV=2
171	miR156c	6	0	14	1	0.192516	0.335053	Down	down	Unigene17532_All	gi|51457950|gb|AAU03364.1|	chloroplast-specific ribosomal protein [Solanum lycopersicum]	sp|P19954|RR30_SPIOL	30S ribosomal protein 1, chloroplastic OS=Spinacia oleracea GN=RPS30 PE=1 SV=2
171	miR156c	6	0	14	1	0.192516	0.335053	Down	down	Unigene23467_All	gi|13877707|gb|AAK43931.1|AF370612_1	similar to squamosa-promoter binding protein 1 isolog gi|1707009 [Arabidopsis thaliana]	sp|Q94JW8|SPL6_ARATH	Squamosa promoter-binding-like protein 6 OS=Arabidopsis thaliana GN=SPL6 PE=2 SV=2
171	miR156c	6	0	14	1	0.192516	0.335053	Down	down	Unigene10828_All	gi|295815792|gb|ADG36381.1|	promoter-binding protein SPL10 [Vitis vinifera]	sp|Q9S840|SPL2_ARATH	Squamosa promoter-binding-like protein 2 OS=Arabidopsis thaliana GN=SPL2 PE=2 SV=1
171	miR156c	6	0	14	1	0.192516	0.335053	Down	down	Unigene31400_All	gi|219879368|gb|ACL51016.1|	squamosa promoter-binding protein [Citrus trifoliata]	sp|Q6YZE8|SPL16_ORYSJ	Squamosa promoter-binding-like protein 16 OS=Oryza sativa subsp. japonica GN=SPL16 PE=2 SV=1
171	miR156c	6	0	14	1	0.192516	0.335053	Down	down	Unigene26233_All	gi|115471383|ref|NP_001059290.1|	Os07g0249100 [Oryza sativa Japonica Group] >gi|113610826|dbj|BAF21204.1| Os07g0249100 [Oryza sativa Japonica Group]	sp|Q9M907|PP217_ARATH	Pentatricopeptide repeat-containing protein At3g06920 OS=Arabidopsis thaliana GN=At3g06920 PE=2 SV=1
171	miR156c	6	0	14	1	0.192516	0.335053	Down	down	Unigene56730_All	gi|5814093|gb|AAD52097.1|AF088885_1	receptor-like kinase CHRK1 [Nicotiana tabacum]	sp|Q3E9X6|CRK21_ARATH	Cysteine-rich receptor-like protein kinase 21 OS=Arabidopsis thaliana GN=CRK21 PE=1 SV=1
171	miR156c	6	0	14	1	0.192516	0.335053	Down	down	Unigene17557_All	gi|110741500|dbj|BAE98701.1|	24 kDa vacuolar protein - like [Arabidopsis thaliana]	--	--
171	miR156c	6	0	14	1	0.192516	0.335053	Down	down	Unigene69490_All	gi|30697804|ref|NP_177077.3|	squamosa promoter-binding protein-like 6 (SPL6) [Arabidopsis thaliana] >gi|67461542|sp|Q94JW8.2|SPL6_ARATH RecName: Full=Squamosa promoter-binding-like protein 6 >gi|12325078|gb|AAG52487.1|AC018364_5 squamosa promoter binding protein-like 6; 91282-89867 [Arabidopsis thaliana] >gi|5931683|emb|CAB56595.1| squamosa promoter binding protein-like 6 [Arabidopsis thaliana] >gi|5931685|emb|CAB56596.1| sq…	sp|Q94JW8|SPL6_ARATH	Squamosa promoter-binding-like protein 6 OS=Arabidopsis thaliana GN=SPL6 PE=2 SV=2
171	miR156c	6	0	14	1	0.192516	0.335053	Down	down	Unigene33217_All	gi|115440237|ref|NP_001044398.1|	Os01g0773100 [Oryza sativa Japonica Group] >gi|113533929|dbj|BAF06312.1| Os01g0773100 [Oryza sativa Japonica Group]	sp|Q8CHY3|DYM_MOUSE	Dymeclin OS=Mus musculus GN=Dym PE=2 SV=1
171	miR156c	6	0	14	1	0.192516	0.335053	Down	down	Unigene69462_All	gi|5814093|gb|AAD52097.1|AF088885_1	receptor-like kinase CHRK1 [Nicotiana tabacum]	sp|Q8GYA4|CRK10_ARATH	Cysteine-rich receptor-like protein kinase 10 OS=Arabidopsis thaliana GN=CRK10 PE=1 SV=2
171	miR156c	6	0	14	1	0.192516	0.335053	Down	down	Unigene59576_All	gi|219879366|gb|ACL51015.1|	squamosa promoter-binding protein [Citrus trifoliata]	sp|Q7EXZ2|SPL14_ORYSJ	Squamosa promoter-binding-like protein 14 OS=Oryza sativa subsp. japonica GN=SPL14 PE=2 SV=1
171	miR156c	6	0	14	1	0.192516	0.335053	Down	down	Unigene61394_All	gi|122162768|sp|Q01JD1.1|SPL7_ORYSI	RecName: Full=Squamosa promoter-binding-like protein 7 >gi|116310136|emb|CAH67152.1| OSIGBa0122F23.9 [Oryza sativa (indica cultivar-group)]	sp|Q7XT42|SPL7_ORYSJ	Squamosa promoter-binding-like protein 7 OS=Oryza sativa subsp. japonica GN=SPL7 PE=2 SV=2
171	miR156c	6	0	14	1	0.192516	0.335053	Down	down	Unigene34714_All	gi|297791157|ref|XP_002863463.1|	subtilase family protein [Arabidopsis lyrata subsp. lyrata] >gi|297309298|gb|EFH39722.1| subtilase family protein [Arabidopsis lyrata subsp. lyrata]	sp|O65351|SUBL_ARATH	Subtilisin-like protease OS=Arabidopsis thaliana GN=ARA12 PE=1 SV=1
172	miR156c	6	0	11	1	0.192516	0.426431	Down	down	Unigene49867_All	gi|219879366|gb|ACL51015.1|	squamosa promoter-binding protein [Citrus trifoliata]	sp|Q700W2|SPL9_ARATH	Squamosa promoter-binding-like protein 9 OS=Arabidopsis thaliana GN=SPL9 PE=2 SV=2
172	miR156c	6	0	11	1	0.192516	0.426431	Down	down	Unigene1357_All	gi|30577628|emb|CAD90156.1|	squamosa promoter binding like-protein [Betula pendula] >gi|30577630|emb|CAD90157.1| squamosa promoter binding like-protein [Betula pendula]	sp|Q38740|SBP2_ANTMA	Squamosa promoter-binding protein 2 OS=Antirrhinum majus GN=SBP2 PE=2 SV=1
172	miR156c	6	0	11	1	0.192516	0.426431	Down	down	Unigene59501_All	gi|2632129|emb|CAA10889.1|	poly(ADP-ribose) polymerase [Zea mays]	sp|Q9ZSV1|PARP1_MAIZE	Poly [ADP-ribose] polymerase 1 OS=Zea mays GN=PARP1 PE=2 SV=1
172	miR156c	6	0	11	1	0.192516	0.426431	Down	down	Unigene23467_All	gi|13877707|gb|AAK43931.1|AF370612_1	similar to squamosa-promoter binding protein 1 isolog gi|1707009 [Arabidopsis thaliana]	sp|Q94JW8|SPL6_ARATH	Squamosa promoter-binding-like protein 6 OS=Arabidopsis thaliana GN=SPL6 PE=2 SV=2
172	miR156c	6	0	11	1	0.192516	0.426431	Down	down	Unigene10828_All	gi|295815792|gb|ADG36381.1|	promoter-binding protein SPL10 [Vitis vinifera]	sp|Q9S840|SPL2_ARATH	Squamosa promoter-binding-like protein 2 OS=Arabidopsis thaliana GN=SPL2 PE=2 SV=1
172	miR156c	6	0	11	1	0.192516	0.426431	Down	down	Unigene69063_All	gi|2632129|emb|CAA10889.1|	poly(ADP-ribose) polymerase [Zea mays]	sp|Q9ZSV1|PARP1_MAIZE	Poly [ADP-ribose] polymerase 1 OS=Zea mays GN=PARP1 PE=2 SV=1
172	miR156c	6	0	11	1	0.192516	0.426431	Down	down	Unigene8624_All	gi|13605690|gb|AAK32838.1|AF361826_1	At1g42440/F7F22_7 [Arabidopsis thaliana] >gi|22137072|gb|AAM91381.1| At1g42440/F7F22_7 [Arabidopsis thaliana]	sp|Q5XGY1|TSR1_XENLA	Pre-rRNA-processing protein TSR1 homolog OS=Xenopus laevis GN=tsr1 PE=2 SV=1
172	miR156c	6	0	11	1	0.192516	0.426431	Down	down	Unigene69490_All	gi|30697804|ref|NP_177077.3|	squamosa promoter-binding protein-like 6 (SPL6) [Arabidopsis thaliana] >gi|67461542|sp|Q94JW8.2|SPL6_ARATH RecName: Full=Squamosa promoter-binding-like protein 6 >gi|12325078|gb|AAG52487.1|AC018364_5 squamosa promoter binding protein-like 6; 91282-89867 [Arabidopsis thaliana] >gi|5931683|emb|CAB56595.1| squamosa promoter binding protein-like 6 [Arabidopsis thaliana] >gi|5931685|emb|CAB56596.1| sq…	sp|Q94JW8|SPL6_ARATH	Squamosa promoter-binding-like protein 6 OS=Arabidopsis thaliana GN=SPL6 PE=2 SV=2
172	miR156c	6	0	11	1	0.192516	0.426431	Down	down	Unigene59576_All	gi|219879366|gb|ACL51015.1|	squamosa promoter-binding protein [Citrus trifoliata]	sp|Q7EXZ2|SPL14_ORYSJ	Squamosa promoter-binding-like protein 14 OS=Oryza sativa subsp. japonica GN=SPL14 PE=2 SV=1
173	miR156c	4	0	20	1	0.192516	0.156358	Down	down	Unigene48174_All	--	--	--	--
173	miR156c	4	0	20	1	0.192516	0.156358	Down	down	Unigene54071_All	--	--	--	--
173	miR156c	4	0	20	1	0.192516	0.156358	Down	down	Unigene49867_All	gi|219879366|gb|ACL51015.1|	squamosa promoter-binding protein [Citrus trifoliata]	sp|Q700W2|SPL9_ARATH	Squamosa promoter-binding-like protein 9 OS=Arabidopsis thaliana GN=SPL9 PE=2 SV=2
173	miR156c	4	0	20	1	0.192516	0.156358	Down	down	Unigene1357_All	gi|30577628|emb|CAD90156.1|	squamosa promoter binding like-protein [Betula pendula] >gi|30577630|emb|CAD90157.1| squamosa promoter binding like-protein [Betula pendula]	sp|Q38740|SBP2_ANTMA	Squamosa promoter-binding protein 2 OS=Antirrhinum majus GN=SBP2 PE=2 SV=1
173	miR156c	4	0	20	1	0.192516	0.156358	Down	down	Unigene1326_All	gi|46931320|gb|AAT06464.1|	At1g10600 [Arabidopsis thaliana]	sp|Q9P371|SST2_SCHPO	AMSH-like protease sst2 OS=Schizosaccharomyces pombe GN=sst2 PE=1 SV=1
173	miR156c	4	0	20	1	0.192516	0.156358	Down	down	Unigene22476_All	--	--	--	--
173	miR156c	4	0	20	1	0.192516	0.156358	Down	down	Unigene35075_All	gi|13877707|gb|AAK43931.1|AF370612_1	similar to squamosa-promoter binding protein 1 isolog gi|1707009 [Arabidopsis thaliana]	sp|Q94JW8|SPL6_ARATH	Squamosa promoter-binding-like protein 6 OS=Arabidopsis thaliana GN=SPL6 PE=2 SV=2
173	miR156c	4	0	20	1	0.192516	0.156358	Down	down	Unigene67695_All	gi|46931320|gb|AAT06464.1|	At1g10600 [Arabidopsis thaliana]	sp|Q9P371|SST2_SCHPO	AMSH-like protease sst2 OS=Schizosaccharomyces pombe GN=sst2 PE=1 SV=1
173	miR156c	4	0	20	1	0.192516	0.156358	Down	down	Unigene23467_All	gi|13877707|gb|AAK43931.1|AF370612_1	similar to squamosa-promoter binding protein 1 isolog gi|1707009 [Arabidopsis thaliana]	sp|Q94JW8|SPL6_ARATH	Squamosa promoter-binding-like protein 6 OS=Arabidopsis thaliana GN=SPL6 PE=2 SV=2
173	miR156c	4	0	20	1	0.192516	0.156358	Down	down	Unigene10828_All	gi|295815792|gb|ADG36381.1|	promoter-binding protein SPL10 [Vitis vinifera]	sp|Q9S840|SPL2_ARATH	Squamosa promoter-binding-like protein 2 OS=Arabidopsis thaliana GN=SPL2 PE=2 SV=1
173	miR156c	4	0	20	1	0.192516	0.156358	Down	down	Unigene65551_All	--	--	--	--
173	miR156c	4	0	20	1	0.192516	0.156358	Down	down	Unigene31400_All	gi|219879368|gb|ACL51016.1|	squamosa promoter-binding protein [Citrus trifoliata]	sp|Q6YZE8|SPL16_ORYSJ	Squamosa promoter-binding-like protein 16 OS=Oryza sativa subsp. japonica GN=SPL16 PE=2 SV=1
173	miR156c	4	0	20	1	0.192516	0.156358	Down	down	Unigene69490_All	gi|30697804|ref|NP_177077.3|	squamosa promoter-binding protein-like 6 (SPL6) [Arabidopsis thaliana] >gi|67461542|sp|Q94JW8.2|SPL6_ARATH RecName: Full=Squamosa promoter-binding-like protein 6 >gi|12325078|gb|AAG52487.1|AC018364_5 squamosa promoter binding protein-like 6; 91282-89867 [Arabidopsis thaliana] >gi|5931683|emb|CAB56595.1| squamosa promoter binding protein-like 6 [Arabidopsis thaliana] >gi|5931685|emb|CAB56596.1| sq…	sp|Q94JW8|SPL6_ARATH	Squamosa promoter-binding-like protein 6 OS=Arabidopsis thaliana GN=SPL6 PE=2 SV=2
173	miR156c	4	0	20	1	0.192516	0.156358	Down	down	Unigene59576_All	gi|219879366|gb|ACL51015.1|	squamosa promoter-binding protein [Citrus trifoliata]	sp|Q7EXZ2|SPL14_ORYSJ	Squamosa promoter-binding-like protein 14 OS=Oryza sativa subsp. japonica GN=SPL14 PE=2 SV=1
173	miR156c	4	0	20	1	0.192516	0.156358	Down	down	Unigene61394_All	gi|122162768|sp|Q01JD1.1|SPL7_ORYSI	RecName: Full=Squamosa promoter-binding-like protein 7 >gi|116310136|emb|CAH67152.1| OSIGBa0122F23.9 [Oryza sativa (indica cultivar-group)]	sp|Q7XT42|SPL7_ORYSJ	Squamosa promoter-binding-like protein 7 OS=Oryza sativa subsp. japonica GN=SPL7 PE=2 SV=2
174	miR156c	4	0	17	1	0.192516	0.183951	Down	down	Unigene49867_All	gi|219879366|gb|ACL51015.1|	squamosa promoter-binding protein [Citrus trifoliata]	sp|Q700W2|SPL9_ARATH	Squamosa promoter-binding-like protein 9 OS=Arabidopsis thaliana GN=SPL9 PE=2 SV=2
174	miR156c	4	0	17	1	0.192516	0.183951	Down	down	Unigene1357_All	gi|30577628|emb|CAD90156.1|	squamosa promoter binding like-protein [Betula pendula] >gi|30577630|emb|CAD90157.1| squamosa promoter binding like-protein [Betula pendula]	sp|Q38740|SBP2_ANTMA	Squamosa promoter-binding protein 2 OS=Antirrhinum majus GN=SBP2 PE=2 SV=1
174	miR156c	4	0	17	1	0.192516	0.183951	Down	down	Unigene23467_All	gi|13877707|gb|AAK43931.1|AF370612_1	similar to squamosa-promoter binding protein 1 isolog gi|1707009 [Arabidopsis thaliana]	sp|Q94JW8|SPL6_ARATH	Squamosa promoter-binding-like protein 6 OS=Arabidopsis thaliana GN=SPL6 PE=2 SV=2
174	miR156c	4	0	17	1	0.192516	0.183951	Down	down	Unigene10828_All	gi|295815792|gb|ADG36381.1|	promoter-binding protein SPL10 [Vitis vinifera]	sp|Q9S840|SPL2_ARATH	Squamosa promoter-binding-like protein 2 OS=Arabidopsis thaliana GN=SPL2 PE=2 SV=1
174	miR156c	4	0	17	1	0.192516	0.183951	Down	down	Unigene11196_All	gi|108707119|gb|ABF94914.1|	expressed protein [Oryza sativa (japonica cultivar-group)]	sp|A7SBF0|INT9_NEMVE	Integrator complex subunit 9 homolog OS=Nematostella vectensis GN=ints9 PE=3 SV=1
174	miR156c	4	0	17	1	0.192516	0.183951	Down	down	Unigene8598_All	gi|115457606|ref|NP_001052403.1|	Os04g0298600 [Oryza sativa Japonica Group] >gi|113563974|dbj|BAF14317.1| Os04g0298600 [Oryza sativa Japonica Group]	sp|Q54GS1|CL16A_DICDI	Protein CLEC16A homolog OS=Dictyostelium discoideum GN=DDB_G0289943 PE=3 SV=1
174	miR156c	4	0	17	1	0.192516	0.183951	Down	down	Unigene31400_All	gi|219879368|gb|ACL51016.1|	squamosa promoter-binding protein [Citrus trifoliata]	sp|Q6YZE8|SPL16_ORYSJ	Squamosa promoter-binding-like protein 16 OS=Oryza sativa subsp. japonica GN=SPL16 PE=2 SV=1
174	miR156c	4	0	17	1	0.192516	0.183951	Down	down	Unigene56730_All	gi|5814093|gb|AAD52097.1|AF088885_1	receptor-like kinase CHRK1 [Nicotiana tabacum]	sp|Q3E9X6|CRK21_ARATH	Cysteine-rich receptor-like protein kinase 21 OS=Arabidopsis thaliana GN=CRK21 PE=1 SV=1
174	miR156c	4	0	17	1	0.192516	0.183951	Down	down	Unigene35095_All	gi|110676572|gb|ABG85154.1|	RhoGAP1 [Nicotiana tabacum]	sp|Q54Y72|GACA_DICDI	Rho GTPase-activating protein gacA OS=Dictyostelium discoideum GN=gacA PE=3 SV=1
174	miR156c	4	0	17	1	0.192516	0.183951	Down	down	Unigene69490_All	gi|30697804|ref|NP_177077.3|	squamosa promoter-binding protein-like 6 (SPL6) [Arabidopsis thaliana] >gi|67461542|sp|Q94JW8.2|SPL6_ARATH RecName: Full=Squamosa promoter-binding-like protein 6 >gi|12325078|gb|AAG52487.1|AC018364_5 squamosa promoter binding protein-like 6; 91282-89867 [Arabidopsis thaliana] >gi|5931683|emb|CAB56595.1| squamosa promoter binding protein-like 6 [Arabidopsis thaliana] >gi|5931685|emb|CAB56596.1| sq…	sp|Q94JW8|SPL6_ARATH	Squamosa promoter-binding-like protein 6 OS=Arabidopsis thaliana GN=SPL6 PE=2 SV=2
174	miR156c	4	0	17	1	0.192516	0.183951	Down	down	Unigene69462_All	gi|5814093|gb|AAD52097.1|AF088885_1	receptor-like kinase CHRK1 [Nicotiana tabacum]	sp|Q8GYA4|CRK10_ARATH	Cysteine-rich receptor-like protein kinase 10 OS=Arabidopsis thaliana GN=CRK10 PE=1 SV=2
174	miR156c	4	0	17	1	0.192516	0.183951	Down	down	Unigene59576_All	gi|219879366|gb|ACL51015.1|	squamosa promoter-binding protein [Citrus trifoliata]	sp|Q7EXZ2|SPL14_ORYSJ	Squamosa promoter-binding-like protein 14 OS=Oryza sativa subsp. japonica GN=SPL14 PE=2 SV=1
174	miR156c	4	0	17	1	0.192516	0.183951	Down	down	Unigene19672_All	gi|297598339|ref|NP_001045426.2|	Os01g0953100 [Oryza sativa Japonica Group] >gi|255674080|dbj|BAF07340.2| Os01g0953100 [Oryza sativa Japonica Group]	--	--
174	miR156c	4	0	17	1	0.192516	0.183951	Down	down	Unigene61394_All	gi|122162768|sp|Q01JD1.1|SPL7_ORYSI	RecName: Full=Squamosa promoter-binding-like protein 7 >gi|116310136|emb|CAH67152.1| OSIGBa0122F23.9 [Oryza sativa (indica cultivar-group)]	sp|Q7XT42|SPL7_ORYSJ	Squamosa promoter-binding-like protein 7 OS=Oryza sativa subsp. japonica GN=SPL7 PE=2 SV=2
175	miR156c	4	0	15	1	0.192516	0.208478	Down	down	Unigene49867_All	gi|219879366|gb|ACL51015.1|	squamosa promoter-binding protein [Citrus trifoliata]	sp|Q700W2|SPL9_ARATH	Squamosa promoter-binding-like protein 9 OS=Arabidopsis thaliana GN=SPL9 PE=2 SV=2
175	miR156c	4	0	15	1	0.192516	0.208478	Down	down	Unigene1357_All	gi|30577628|emb|CAD90156.1|	squamosa promoter binding like-protein [Betula pendula] >gi|30577630|emb|CAD90157.1| squamosa promoter binding like-protein [Betula pendula]	sp|Q38740|SBP2_ANTMA	Squamosa promoter-binding protein 2 OS=Antirrhinum majus GN=SBP2 PE=2 SV=1
175	miR156c	4	0	15	1	0.192516	0.208478	Down	down	Unigene1987_All	gi|225468347|ref|XP_002270830.1|	PREDICTED: similar to intron maturase, type II family protein [Vitis vinifera]	--	--
175	miR156c	4	0	15	1	0.192516	0.208478	Down	down	Unigene59501_All	gi|2632129|emb|CAA10889.1|	poly(ADP-ribose) polymerase [Zea mays]	sp|Q9ZSV1|PARP1_MAIZE	Poly [ADP-ribose] polymerase 1 OS=Zea mays GN=PARP1 PE=2 SV=1
175	miR156c	4	0	15	1	0.192516	0.208478	Down	down	Unigene23467_All	gi|13877707|gb|AAK43931.1|AF370612_1	similar to squamosa-promoter binding protein 1 isolog gi|1707009 [Arabidopsis thaliana]	sp|Q94JW8|SPL6_ARATH	Squamosa promoter-binding-like protein 6 OS=Arabidopsis thaliana GN=SPL6 PE=2 SV=2
175	miR156c	4	0	15	1	0.192516	0.208478	Down	down	Unigene10828_All	gi|295815792|gb|ADG36381.1|	promoter-binding protein SPL10 [Vitis vinifera]	sp|Q9S840|SPL2_ARATH	Squamosa promoter-binding-like protein 2 OS=Arabidopsis thaliana GN=SPL2 PE=2 SV=1
175	miR156c	4	0	15	1	0.192516	0.208478	Down	down	Unigene69063_All	gi|2632129|emb|CAA10889.1|	poly(ADP-ribose) polymerase [Zea mays]	sp|Q9ZSV1|PARP1_MAIZE	Poly [ADP-ribose] polymerase 1 OS=Zea mays GN=PARP1 PE=2 SV=1
175	miR156c	4	0	15	1	0.192516	0.208478	Down	down	Unigene56730_All	gi|5814093|gb|AAD52097.1|AF088885_1	receptor-like kinase CHRK1 [Nicotiana tabacum]	sp|Q3E9X6|CRK21_ARATH	Cysteine-rich receptor-like protein kinase 21 OS=Arabidopsis thaliana GN=CRK21 PE=1 SV=1
175	miR156c	4	0	15	1	0.192516	0.208478	Down	down	Unigene69490_All	gi|30697804|ref|NP_177077.3|	squamosa promoter-binding protein-like 6 (SPL6) [Arabidopsis thaliana] >gi|67461542|sp|Q94JW8.2|SPL6_ARATH RecName: Full=Squamosa promoter-binding-like protein 6 >gi|12325078|gb|AAG52487.1|AC018364_5 squamosa promoter binding protein-like 6; 91282-89867 [Arabidopsis thaliana] >gi|5931683|emb|CAB56595.1| squamosa promoter binding protein-like 6 [Arabidopsis thaliana] >gi|5931685|emb|CAB56596.1| sq…	sp|Q94JW8|SPL6_ARATH	Squamosa promoter-binding-like protein 6 OS=Arabidopsis thaliana GN=SPL6 PE=2 SV=2
175	miR156c	4	0	15	1	0.192516	0.208478	Down	down	Unigene69462_All	gi|5814093|gb|AAD52097.1|AF088885_1	receptor-like kinase CHRK1 [Nicotiana tabacum]	sp|Q8GYA4|CRK10_ARATH	Cysteine-rich receptor-like protein kinase 10 OS=Arabidopsis thaliana GN=CRK10 PE=1 SV=2
175	miR156c	4	0	15	1	0.192516	0.208478	Down	down	Unigene58171_All	--	--	--	--
175	miR156c	4	0	15	1	0.192516	0.208478	Down	down	Unigene59576_All	gi|219879366|gb|ACL51015.1|	squamosa promoter-binding protein [Citrus trifoliata]	sp|Q7EXZ2|SPL14_ORYSJ	Squamosa promoter-binding-like protein 14 OS=Oryza sativa subsp. japonica GN=SPL14 PE=2 SV=1
175	miR156c	4	0	15	1	0.192516	0.208478	Down	down	Unigene74416_All	--	--	--	--
175	miR156c	4	0	15	1	0.192516	0.208478	Down	down	Unigene8360_All	--	--	--	--
175	miR156c	4	0	15	1	0.192516	0.208478	Down	down	Unigene34714_All	gi|297791157|ref|XP_002863463.1|	subtilase family protein [Arabidopsis lyrata subsp. lyrata] >gi|297309298|gb|EFH39722.1| subtilase family protein [Arabidopsis lyrata subsp. lyrata]	sp|O65351|SUBL_ARATH	Subtilisin-like protease OS=Arabidopsis thaliana GN=ARA12 PE=1 SV=1
176	miR156c	4	0	12	1	0.192516	0.260597	Down	down	Unigene48174_All	--	--	--	--
176	miR156c	4	0	12	1	0.192516	0.260597	Down	down	Unigene49867_All	gi|219879366|gb|ACL51015.1|	squamosa promoter-binding protein [Citrus trifoliata]	sp|Q700W2|SPL9_ARATH	Squamosa promoter-binding-like protein 9 OS=Arabidopsis thaliana GN=SPL9 PE=2 SV=2
176	miR156c	4	0	12	1	0.192516	0.260597	Down	down	Unigene1357_All	gi|30577628|emb|CAD90156.1|	squamosa promoter binding like-protein [Betula pendula] >gi|30577630|emb|CAD90157.1| squamosa promoter binding like-protein [Betula pendula]	sp|Q38740|SBP2_ANTMA	Squamosa promoter-binding protein 2 OS=Antirrhinum majus GN=SBP2 PE=2 SV=1
176	miR156c	4	0	12	1	0.192516	0.260597	Down	down	Unigene23467_All	gi|13877707|gb|AAK43931.1|AF370612_1	similar to squamosa-promoter binding protein 1 isolog gi|1707009 [Arabidopsis thaliana]	sp|Q94JW8|SPL6_ARATH	Squamosa promoter-binding-like protein 6 OS=Arabidopsis thaliana GN=SPL6 PE=2 SV=2
176	miR156c	4	0	12	1	0.192516	0.260597	Down	down	Unigene10828_All	gi|295815792|gb|ADG36381.1|	promoter-binding protein SPL10 [Vitis vinifera]	sp|Q9S840|SPL2_ARATH	Squamosa promoter-binding-like protein 2 OS=Arabidopsis thaliana GN=SPL2 PE=2 SV=1
176	miR156c	4	0	12	1	0.192516	0.260597	Down	down	Unigene65551_All	--	--	--	--
176	miR156c	4	0	12	1	0.192516	0.260597	Down	down	Unigene68728_All	gi|9294624|dbj|BAB02963.1|	DNA repair protein RAD54-like [Arabidopsis thaliana]	sp|B3MMA5|RAD54_DROAN	DNA repair and recombination protein RAD54-like OS=Drosophila ananassae GN=okr PE=3 SV=1
176	miR156c	4	0	12	1	0.192516	0.260597	Down	down	Unigene69490_All	gi|30697804|ref|NP_177077.3|	squamosa promoter-binding protein-like 6 (SPL6) [Arabidopsis thaliana] >gi|67461542|sp|Q94JW8.2|SPL6_ARATH RecName: Full=Squamosa promoter-binding-like protein 6 >gi|12325078|gb|AAG52487.1|AC018364_5 squamosa promoter binding protein-like 6; 91282-89867 [Arabidopsis thaliana] >gi|5931683|emb|CAB56595.1| squamosa promoter binding protein-like 6 [Arabidopsis thaliana] >gi|5931685|emb|CAB56596.1| sq…	sp|Q94JW8|SPL6_ARATH	Squamosa promoter-binding-like protein 6 OS=Arabidopsis thaliana GN=SPL6 PE=2 SV=2
176	miR156c	4	0	12	1	0.192516	0.260597	Down	down	Unigene59576_All	gi|219879366|gb|ACL51015.1|	squamosa promoter-binding protein [Citrus trifoliata]	sp|Q7EXZ2|SPL14_ORYSJ	Squamosa promoter-binding-like protein 14 OS=Oryza sativa subsp. japonica GN=SPL14 PE=2 SV=1
176	miR156c	4	0	12	1	0.192516	0.260597	Down	down	Unigene28328_All	gi|15240463|ref|NP_198074.1|	protein transport protein-related [Arabidopsis thaliana] >gi|2191186|gb|AAB61071.1| contains similarity to tropomyosin and kinesin [Arabidopsis thaliana]	sp|O96133|YB145_PLAF7	Uncharacterized protein PFB0145c OS=Plasmodium falciparum (isolate 3D7) GN=PFB0145c PE=2 SV=1
176	miR156c	4	0	12	1	0.192516	0.260597	Down	down	Unigene8652_All	gi|50313464|gb|AAT74602.1|	cyclopropane fatty acid synthase [Gossypium hirsutum]	sp|P31049|YLP3_PSEPU	Uncharacterized methyltransferase in lpd-3 5'region OS=Pseudomonas putida PE=4 SV=1
177	miR156c	3	0	16	1	0.192516	0.146586	Down	down	Unigene49867_All	gi|219879366|gb|ACL51015.1|	squamosa promoter-binding protein [Citrus trifoliata]	sp|Q700W2|SPL9_ARATH	Squamosa promoter-binding-like protein 9 OS=Arabidopsis thaliana GN=SPL9 PE=2 SV=2
177	miR156c	3	0	16	1	0.192516	0.146586	Down	down	Unigene1357_All	gi|30577628|emb|CAD90156.1|	squamosa promoter binding like-protein [Betula pendula] >gi|30577630|emb|CAD90157.1| squamosa promoter binding like-protein [Betula pendula]	sp|Q38740|SBP2_ANTMA	Squamosa promoter-binding protein 2 OS=Antirrhinum majus GN=SBP2 PE=2 SV=1
177	miR156c	3	0	16	1	0.192516	0.146586	Down	down	Unigene44993_All	--	--	--	--
177	miR156c	3	0	16	1	0.192516	0.146586	Down	down	Unigene17752_All	gi|224106445|ref|XP_002314168.1|	GRAS family transcription factor [Populus trichocarpa] >gi|222850576|gb|EEE88123.1| GRAS family transcription factor [Populus trichocarpa]	sp|Q9XE58|SCL14_ARATH	Scarecrow-like protein 14 OS=Arabidopsis thaliana GN=SCL14 PE=2 SV=2
177	miR156c	3	0	16	1	0.192516	0.146586	Down	down	Unigene23467_All	gi|13877707|gb|AAK43931.1|AF370612_1	similar to squamosa-promoter binding protein 1 isolog gi|1707009 [Arabidopsis thaliana]	sp|Q94JW8|SPL6_ARATH	Squamosa promoter-binding-like protein 6 OS=Arabidopsis thaliana GN=SPL6 PE=2 SV=2
177	miR156c	3	0	16	1	0.192516	0.146586	Down	down	Unigene10828_All	gi|295815792|gb|ADG36381.1|	promoter-binding protein SPL10 [Vitis vinifera]	sp|Q9S840|SPL2_ARATH	Squamosa promoter-binding-like protein 2 OS=Arabidopsis thaliana GN=SPL2 PE=2 SV=1
177	miR156c	3	0	16	1	0.192516	0.146586	Down	down	Unigene23309_All	gi|297835306|ref|XP_002885535.1|	elongation factor Tu family protein [Arabidopsis lyrata subsp. lyrata] >gi|297331375|gb|EFH61794.1| elongation factor Tu family protein [Arabidopsis lyrata subsp. lyrata]	sp|Q8C0D5|ETUD1_MOUSE	Elongation factor Tu GTP-binding domain-containing protein 1 OS=Mus musculus GN=Eftud1 PE=2 SV=1
177	miR156c	3	0	16	1	0.192516	0.146586	Down	down	Unigene69490_All	gi|30697804|ref|NP_177077.3|	squamosa promoter-binding protein-like 6 (SPL6) [Arabidopsis thaliana] >gi|67461542|sp|Q94JW8.2|SPL6_ARATH RecName: Full=Squamosa promoter-binding-like protein 6 >gi|12325078|gb|AAG52487.1|AC018364_5 squamosa promoter binding protein-like 6; 91282-89867 [Arabidopsis thaliana] >gi|5931683|emb|CAB56595.1| squamosa promoter binding protein-like 6 [Arabidopsis thaliana] >gi|5931685|emb|CAB56596.1| sq…	sp|Q94JW8|SPL6_ARATH	Squamosa promoter-binding-like protein 6 OS=Arabidopsis thaliana GN=SPL6 PE=2 SV=2
177	miR156c	3	0	16	1	0.192516	0.146586	Down	down	Unigene59576_All	gi|219879366|gb|ACL51015.1|	squamosa promoter-binding protein [Citrus trifoliata]	sp|Q7EXZ2|SPL14_ORYSJ	Squamosa promoter-binding-like protein 14 OS=Oryza sativa subsp. japonica GN=SPL14 PE=2 SV=1
178	miR156c	2	0	10	1	0.192516	0.156358	Down	down	Unigene49867_All	gi|219879366|gb|ACL51015.1|	squamosa promoter-binding protein [Citrus trifoliata]	sp|Q700W2|SPL9_ARATH	Squamosa promoter-binding-like protein 9 OS=Arabidopsis thaliana GN=SPL9 PE=2 SV=2
178	miR156c	2	0	10	1	0.192516	0.156358	Down	down	Unigene1357_All	gi|30577628|emb|CAD90156.1|	squamosa promoter binding like-protein [Betula pendula] >gi|30577630|emb|CAD90157.1| squamosa promoter binding like-protein [Betula pendula]	sp|Q38740|SBP2_ANTMA	Squamosa promoter-binding protein 2 OS=Antirrhinum majus GN=SBP2 PE=2 SV=1
178	miR156c	2	0	10	1	0.192516	0.156358	Down	down	Unigene44993_All	--	--	--	--
178	miR156c	2	0	10	1	0.192516	0.156358	Down	down	Unigene4969_All	gi|297735565|emb|CBI18059.3|	unnamed protein product [Vitis vinifera]	--	--
178	miR156c	2	0	10	1	0.192516	0.156358	Down	down	Unigene1987_All	gi|225468347|ref|XP_002270830.1|	PREDICTED: similar to intron maturase, type II family protein [Vitis vinifera]	--	--
178	miR156c	2	0	10	1	0.192516	0.156358	Down	down	Unigene23467_All	gi|13877707|gb|AAK43931.1|AF370612_1	similar to squamosa-promoter binding protein 1 isolog gi|1707009 [Arabidopsis thaliana]	sp|Q94JW8|SPL6_ARATH	Squamosa promoter-binding-like protein 6 OS=Arabidopsis thaliana GN=SPL6 PE=2 SV=2
178	miR156c	2	0	10	1	0.192516	0.156358	Down	down	Unigene10828_All	gi|295815792|gb|ADG36381.1|	promoter-binding protein SPL10 [Vitis vinifera]	sp|Q9S840|SPL2_ARATH	Squamosa promoter-binding-like protein 2 OS=Arabidopsis thaliana GN=SPL2 PE=2 SV=1
178	miR156c	2	0	10	1	0.192516	0.156358	Down	down	Unigene8598_All	gi|115457606|ref|NP_001052403.1|	Os04g0298600 [Oryza sativa Japonica Group] >gi|113563974|dbj|BAF14317.1| Os04g0298600 [Oryza sativa Japonica Group]	sp|Q54GS1|CL16A_DICDI	Protein CLEC16A homolog OS=Dictyostelium discoideum GN=DDB_G0289943 PE=3 SV=1
178	miR156c	2	0	10	1	0.192516	0.156358	Down	down	Unigene56730_All	gi|5814093|gb|AAD52097.1|AF088885_1	receptor-like kinase CHRK1 [Nicotiana tabacum]	sp|Q3E9X6|CRK21_ARATH	Cysteine-rich receptor-like protein kinase 21 OS=Arabidopsis thaliana GN=CRK21 PE=1 SV=1
178	miR156c	2	0	10	1	0.192516	0.156358	Down	down	Unigene69490_All	gi|30697804|ref|NP_177077.3|	squamosa promoter-binding protein-like 6 (SPL6) [Arabidopsis thaliana] >gi|67461542|sp|Q94JW8.2|SPL6_ARATH RecName: Full=Squamosa promoter-binding-like protein 6 >gi|12325078|gb|AAG52487.1|AC018364_5 squamosa promoter binding protein-like 6; 91282-89867 [Arabidopsis thaliana] >gi|5931683|emb|CAB56595.1| squamosa promoter binding protein-like 6 [Arabidopsis thaliana] >gi|5931685|emb|CAB56596.1| sq…	sp|Q94JW8|SPL6_ARATH	Squamosa promoter-binding-like protein 6 OS=Arabidopsis thaliana GN=SPL6 PE=2 SV=2
178	miR156c	2	0	10	1	0.192516	0.156358	Down	down	Unigene69462_All	gi|5814093|gb|AAD52097.1|AF088885_1	receptor-like kinase CHRK1 [Nicotiana tabacum]	sp|Q8GYA4|CRK10_ARATH	Cysteine-rich receptor-like protein kinase 10 OS=Arabidopsis thaliana GN=CRK10 PE=1 SV=2
178	miR156c	2	0	10	1	0.192516	0.156358	Down	down	Unigene59576_All	gi|219879366|gb|ACL51015.1|	squamosa promoter-binding protein [Citrus trifoliata]	sp|Q7EXZ2|SPL14_ORYSJ	Squamosa promoter-binding-like protein 14 OS=Oryza sativa subsp. japonica GN=SPL14 PE=2 SV=1
184	miR156f	822	46	239	17	0.001063	2.68884	Up	Up	Unigene44352_All	gi|297734328|emb|CBI15575.3|	unnamed protein product [Vitis vinifera]	--	--
184	miR156f	822	46	239	17	0.001063	2.68884	Up	Up	Unigene56522_All	--	--	--	--
184	miR156f	822	46	239	17	0.001063	2.68884	Up	Up	Unigene49867_All	gi|219879366|gb|ACL51015.1|	squamosa promoter-binding protein [Citrus trifoliata]	sp|Q700W2|SPL9_ARATH	Squamosa promoter-binding-like protein 9 OS=Arabidopsis thaliana GN=SPL9 PE=2 SV=2
184	miR156f	822	46	239	17	0.001063	2.68884	Up	Up	Unigene1357_All	gi|30577628|emb|CAD90156.1|	squamosa promoter binding like-protein [Betula pendula] >gi|30577630|emb|CAD90157.1| squamosa promoter binding like-protein [Betula pendula]	sp|Q38740|SBP2_ANTMA	Squamosa promoter-binding protein 2 OS=Antirrhinum majus GN=SBP2 PE=2 SV=1
184	miR156f	822	46	239	17	0.001063	2.68884	Up	Up	Unigene23467_All	gi|13877707|gb|AAK43931.1|AF370612_1	similar to squamosa-promoter binding protein 1 isolog gi|1707009 [Arabidopsis thaliana]	sp|Q94JW8|SPL6_ARATH	Squamosa promoter-binding-like protein 6 OS=Arabidopsis thaliana GN=SPL6 PE=2 SV=2
184	miR156f	822	46	239	17	0.001063	2.68884	Up	Up	Unigene10828_All	gi|295815792|gb|ADG36381.1|	promoter-binding protein SPL10 [Vitis vinifera]	sp|Q9S840|SPL2_ARATH	Squamosa promoter-binding-like protein 2 OS=Arabidopsis thaliana GN=SPL2 PE=2 SV=1
184	miR156f	822	46	239	17	0.001063	2.68884	Up	Up	Unigene31400_All	gi|219879368|gb|ACL51016.1|	squamosa promoter-binding protein [Citrus trifoliata]	sp|Q6YZE8|SPL16_ORYSJ	Squamosa promoter-binding-like protein 16 OS=Oryza sativa subsp. japonica GN=SPL16 PE=2 SV=1
184	miR156f	822	46	239	17	0.001063	2.68884	Up	Up	Unigene69490_All	gi|30697804|ref|NP_177077.3|	squamosa promoter-binding protein-like 6 (SPL6) [Arabidopsis thaliana] >gi|67461542|sp|Q94JW8.2|SPL6_ARATH RecName: Full=Squamosa promoter-binding-like protein 6 >gi|12325078|gb|AAG52487.1|AC018364_5 squamosa promoter binding protein-like 6; 91282-89867 [Arabidopsis thaliana] >gi|5931683|emb|CAB56595.1| squamosa promoter binding protein-like 6 [Arabidopsis thaliana] >gi|5931685|emb|CAB56596.1| sq…	sp|Q94JW8|SPL6_ARATH	Squamosa promoter-binding-like protein 6 OS=Arabidopsis thaliana GN=SPL6 PE=2 SV=2
184	miR156f	822	46	239	17	0.001063	2.68884	Up	Up	Unigene59576_All	gi|219879366|gb|ACL51015.1|	squamosa promoter-binding protein [Citrus trifoliata]	sp|Q7EXZ2|SPL14_ORYSJ	Squamosa promoter-binding-like protein 14 OS=Oryza sativa subsp. japonica GN=SPL14 PE=2 SV=1
184	miR156f	822	46	239	17	0.001063	2.68884	Up	Up	Unigene27229_All	gi|6623973|gb|AAF19226.1|AC007505_2	Highly similar to Ta1-3 polyprotein [Arabidopsis thaliana]	sp|P10978|POLX_TOBAC	Retrovirus-related Pol polyprotein from transposon TNT 1-94 OS=Nicotiana tabacum PE=2 SV=1
184	miR156f	822	46	239	17	0.001063	2.68884	Up	Up	Unigene61394_All	gi|122162768|sp|Q01JD1.1|SPL7_ORYSI	RecName: Full=Squamosa promoter-binding-like protein 7 >gi|116310136|emb|CAH67152.1| OSIGBa0122F23.9 [Oryza sativa (indica cultivar-group)]	sp|Q7XT42|SPL7_ORYSJ	Squamosa promoter-binding-like protein 7 OS=Oryza sativa subsp. japonica GN=SPL7 PE=2 SV=2
184	miR156f	822	46	239	17	0.001063	2.68884	Up	Up	Unigene34714_All	gi|297791157|ref|XP_002863463.1|	subtilase family protein [Arabidopsis lyrata subsp. lyrata] >gi|297309298|gb|EFH39722.1| subtilase family protein [Arabidopsis lyrata subsp. lyrata]	sp|O65351|SUBL_ARATH	Subtilisin-like protease OS=Arabidopsis thaliana GN=ARA12 PE=1 SV=1
185	miR156f	62	3	56	4	0.100616	0.865554	Up	unchanged	Unigene49867_All	gi|219879366|gb|ACL51015.1|	squamosa promoter-binding protein [Citrus trifoliata]	sp|Q700W2|SPL9_ARATH	Squamosa promoter-binding-like protein 9 OS=Arabidopsis thaliana GN=SPL9 PE=2 SV=2
185	miR156f	62	3	56	4	0.100616	0.865554	Up	unchanged	Unigene1357_All	gi|30577628|emb|CAD90156.1|	squamosa promoter binding like-protein [Betula pendula] >gi|30577630|emb|CAD90157.1| squamosa promoter binding like-protein [Betula pendula]	sp|Q38740|SBP2_ANTMA	Squamosa promoter-binding protein 2 OS=Antirrhinum majus GN=SBP2 PE=2 SV=1
185	miR156f	62	3	56	4	0.100616	0.865554	Up	unchanged	Unigene44993_All	--	--	--	--
185	miR156f	62	3	56	4	0.100616	0.865554	Up	unchanged	Unigene35075_All	gi|13877707|gb|AAK43931.1|AF370612_1	similar to squamosa-promoter binding protein 1 isolog gi|1707009 [Arabidopsis thaliana]	sp|Q94JW8|SPL6_ARATH	Squamosa promoter-binding-like protein 6 OS=Arabidopsis thaliana GN=SPL6 PE=2 SV=2
185	miR156f	62	3	56	4	0.100616	0.865554	Up	unchanged	Unigene1987_All	gi|225468347|ref|XP_002270830.1|	PREDICTED: similar to intron maturase, type II family protein [Vitis vinifera]	--	--
185	miR156f	62	3	56	4	0.100616	0.865554	Up	unchanged	Unigene23467_All	gi|13877707|gb|AAK43931.1|AF370612_1	similar to squamosa-promoter binding protein 1 isolog gi|1707009 [Arabidopsis thaliana]	sp|Q94JW8|SPL6_ARATH	Squamosa promoter-binding-like protein 6 OS=Arabidopsis thaliana GN=SPL6 PE=2 SV=2
185	miR156f	62	3	56	4	0.100616	0.865554	Up	unchanged	Unigene10828_All	gi|295815792|gb|ADG36381.1|	promoter-binding protein SPL10 [Vitis vinifera]	sp|Q9S840|SPL2_ARATH	Squamosa promoter-binding-like protein 2 OS=Arabidopsis thaliana GN=SPL2 PE=2 SV=1
185	miR156f	62	3	56	4	0.100616	0.865554	Up	unchanged	Unigene46618_All	gi|224106565|ref|XP_002314209.1|	endoplasmic reticulum [ER]-type calcium ATPase [Populus trichocarpa] >gi|222850617|gb|EEE88164.1| endoplasmic reticulum [ER]-type calcium ATPase [Populus trichocarpa]	sp|Q9XES1|ECA4_ARATH	Calcium-transporting ATPase 4, endoplasmic reticulum-type OS=Arabidopsis thaliana GN=ECA4 PE=2 SV=2
185	miR156f	62	3	56	4	0.100616	0.865554	Up	unchanged	Unigene23309_All	gi|297835306|ref|XP_002885535.1|	elongation factor Tu family protein [Arabidopsis lyrata subsp. lyrata] >gi|297331375|gb|EFH61794.1| elongation factor Tu family protein [Arabidopsis lyrata subsp. lyrata]	sp|Q8C0D5|ETUD1_MOUSE	Elongation factor Tu GTP-binding domain-containing protein 1 OS=Mus musculus GN=Eftud1 PE=2 SV=1
185	miR156f	62	3	56	4	0.100616	0.865554	Up	unchanged	Unigene31400_All	gi|219879368|gb|ACL51016.1|	squamosa promoter-binding protein [Citrus trifoliata]	sp|Q6YZE8|SPL16_ORYSJ	Squamosa promoter-binding-like protein 16 OS=Oryza sativa subsp. japonica GN=SPL16 PE=2 SV=1
185	miR156f	62	3	56	4	0.100616	0.865554	Up	unchanged	Unigene56730_All	gi|5814093|gb|AAD52097.1|AF088885_1	receptor-like kinase CHRK1 [Nicotiana tabacum]	sp|Q3E9X6|CRK21_ARATH	Cysteine-rich receptor-like protein kinase 21 OS=Arabidopsis thaliana GN=CRK21 PE=1 SV=1
185	miR156f	62	3	56	4	0.100616	0.865554	Up	unchanged	Unigene69490_All	gi|30697804|ref|NP_177077.3|	squamosa promoter-binding protein-like 6 (SPL6) [Arabidopsis thaliana] >gi|67461542|sp|Q94JW8.2|SPL6_ARATH RecName: Full=Squamosa promoter-binding-like protein 6 >gi|12325078|gb|AAG52487.1|AC018364_5 squamosa promoter binding protein-like 6; 91282-89867 [Arabidopsis thaliana] >gi|5931683|emb|CAB56595.1| squamosa promoter binding protein-like 6 [Arabidopsis thaliana] >gi|5931685|emb|CAB56596.1| sq…	sp|Q94JW8|SPL6_ARATH	Squamosa promoter-binding-like protein 6 OS=Arabidopsis thaliana GN=SPL6 PE=2 SV=2
185	miR156f	62	3	56	4	0.100616	0.865554	Up	unchanged	Unigene69489_All	gi|224106565|ref|XP_002314209.1|	endoplasmic reticulum [ER]-type calcium ATPase [Populus trichocarpa] >gi|222850617|gb|EEE88164.1| endoplasmic reticulum [ER]-type calcium ATPase [Populus trichocarpa]	sp|Q9XES1|ECA4_ARATH	Calcium-transporting ATPase 4, endoplasmic reticulum-type OS=Arabidopsis thaliana GN=ECA4 PE=2 SV=2
185	miR156f	62	3	56	4	0.100616	0.865554	Up	unchanged	Unigene33217_All	gi|115440237|ref|NP_001044398.1|	Os01g0773100 [Oryza sativa Japonica Group] >gi|113533929|dbj|BAF06312.1| Os01g0773100 [Oryza sativa Japonica Group]	sp|Q8CHY3|DYM_MOUSE	Dymeclin OS=Mus musculus GN=Dym PE=2 SV=1
185	miR156f	62	3	56	4	0.100616	0.865554	Up	unchanged	Unigene69462_All	gi|5814093|gb|AAD52097.1|AF088885_1	receptor-like kinase CHRK1 [Nicotiana tabacum]	sp|Q8GYA4|CRK10_ARATH	Cysteine-rich receptor-like protein kinase 10 OS=Arabidopsis thaliana GN=CRK10 PE=1 SV=2
185	miR156f	62	3	56	4	0.100616	0.865554	Up	unchanged	Unigene59576_All	gi|219879366|gb|ACL51015.1|	squamosa promoter-binding protein [Citrus trifoliata]	sp|Q7EXZ2|SPL14_ORYSJ	Squamosa promoter-binding-like protein 14 OS=Oryza sativa subsp. japonica GN=SPL14 PE=2 SV=1
185	miR156f	62	3	56	4	0.100616	0.865554	Up	unchanged	Unigene61394_All	gi|122162768|sp|Q01JD1.1|SPL7_ORYSI	RecName: Full=Squamosa promoter-binding-like protein 7 >gi|116310136|emb|CAH67152.1| OSIGBa0122F23.9 [Oryza sativa (indica cultivar-group)]	sp|Q7XT42|SPL7_ORYSJ	Squamosa promoter-binding-like protein 7 OS=Oryza sativa subsp. japonica GN=SPL7 PE=2 SV=2
186	miR156f	39	2	5	0	0.138204	6.09797	Up	Up	Unigene44352_All	gi|297734328|emb|CBI15575.3|	unnamed protein product [Vitis vinifera]	--	--
186	miR156f	39	2	5	0	0.138204	6.09797	Up	Up	Unigene56522_All	--	--	--	--
186	miR156f	39	2	5	0	0.138204	6.09797	Up	Up	Unigene49867_All	gi|219879366|gb|ACL51015.1|	squamosa promoter-binding protein [Citrus trifoliata]	sp|Q700W2|SPL9_ARATH	Squamosa promoter-binding-like protein 9 OS=Arabidopsis thaliana GN=SPL9 PE=2 SV=2
186	miR156f	39	2	5	0	0.138204	6.09797	Up	Up	Unigene1357_All	gi|30577628|emb|CAD90156.1|	squamosa promoter binding like-protein [Betula pendula] >gi|30577630|emb|CAD90157.1| squamosa promoter binding like-protein [Betula pendula]	sp|Q38740|SBP2_ANTMA	Squamosa promoter-binding protein 2 OS=Antirrhinum majus GN=SBP2 PE=2 SV=1
186	miR156f	39	2	5	0	0.138204	6.09797	Up	Up	Unigene23467_All	gi|13877707|gb|AAK43931.1|AF370612_1	similar to squamosa-promoter binding protein 1 isolog gi|1707009 [Arabidopsis thaliana]	sp|Q94JW8|SPL6_ARATH	Squamosa promoter-binding-like protein 6 OS=Arabidopsis thaliana GN=SPL6 PE=2 SV=2
186	miR156f	39	2	5	0	0.138204	6.09797	Up	Up	Unigene10828_All	gi|295815792|gb|ADG36381.1|	promoter-binding protein SPL10 [Vitis vinifera]	sp|Q9S840|SPL2_ARATH	Squamosa promoter-binding-like protein 2 OS=Arabidopsis thaliana GN=SPL2 PE=2 SV=1
186	miR156f	39	2	5	0	0.138204	6.09797	Up	Up	Unigene31400_All	gi|219879368|gb|ACL51016.1|	squamosa promoter-binding protein [Citrus trifoliata]	sp|Q6YZE8|SPL16_ORYSJ	Squamosa promoter-binding-like protein 16 OS=Oryza sativa subsp. japonica GN=SPL16 PE=2 SV=1
186	miR156f	39	2	5	0	0.138204	6.09797	Up	Up	Unigene69490_All	gi|30697804|ref|NP_177077.3|	squamosa promoter-binding protein-like 6 (SPL6) [Arabidopsis thaliana] >gi|67461542|sp|Q94JW8.2|SPL6_ARATH RecName: Full=Squamosa promoter-binding-like protein 6 >gi|12325078|gb|AAG52487.1|AC018364_5 squamosa promoter binding protein-like 6; 91282-89867 [Arabidopsis thaliana] >gi|5931683|emb|CAB56595.1| squamosa promoter binding protein-like 6 [Arabidopsis thaliana] >gi|5931685|emb|CAB56596.1| sq…	sp|Q94JW8|SPL6_ARATH	Squamosa promoter-binding-like protein 6 OS=Arabidopsis thaliana GN=SPL6 PE=2 SV=2
186	miR156f	39	2	5	0	0.138204	6.09797	Up	Up	Unigene59576_All	gi|219879366|gb|ACL51015.1|	squamosa promoter-binding protein [Citrus trifoliata]	sp|Q7EXZ2|SPL14_ORYSJ	Squamosa promoter-binding-like protein 14 OS=Oryza sativa subsp. japonica GN=SPL14 PE=2 SV=1
186	miR156f	39	2	5	0	0.138204	6.09797	Up	Up	Unigene61394_All	gi|122162768|sp|Q01JD1.1|SPL7_ORYSI	RecName: Full=Squamosa promoter-binding-like protein 7 >gi|116310136|emb|CAH67152.1| OSIGBa0122F23.9 [Oryza sativa (indica cultivar-group)]	sp|Q7XT42|SPL7_ORYSJ	Squamosa promoter-binding-like protein 7 OS=Oryza sativa subsp. japonica GN=SPL7 PE=2 SV=2
187	miR156f	28	2	4	0	0.138204	5.47254	Up	Up	Unigene56522_All	--	--	--	--
187	miR156f	28	2	4	0	0.138204	5.47254	Up	Up	Unigene49867_All	gi|219879366|gb|ACL51015.1|	squamosa promoter-binding protein [Citrus trifoliata]	sp|Q700W2|SPL9_ARATH	Squamosa promoter-binding-like protein 9 OS=Arabidopsis thaliana GN=SPL9 PE=2 SV=2
187	miR156f	28	2	4	0	0.138204	5.47254	Up	Up	Unigene1357_All	gi|30577628|emb|CAD90156.1|	squamosa promoter binding like-protein [Betula pendula] >gi|30577630|emb|CAD90157.1| squamosa promoter binding like-protein [Betula pendula]	sp|Q38740|SBP2_ANTMA	Squamosa promoter-binding protein 2 OS=Antirrhinum majus GN=SBP2 PE=2 SV=1
187	miR156f	28	2	4	0	0.138204	5.47254	Up	Up	Unigene23467_All	gi|13877707|gb|AAK43931.1|AF370612_1	similar to squamosa-promoter binding protein 1 isolog gi|1707009 [Arabidopsis thaliana]	sp|Q94JW8|SPL6_ARATH	Squamosa promoter-binding-like protein 6 OS=Arabidopsis thaliana GN=SPL6 PE=2 SV=2
187	miR156f	28	2	4	0	0.138204	5.47254	Up	Up	Unigene10828_All	gi|295815792|gb|ADG36381.1|	promoter-binding protein SPL10 [Vitis vinifera]	sp|Q9S840|SPL2_ARATH	Squamosa promoter-binding-like protein 2 OS=Arabidopsis thaliana GN=SPL2 PE=2 SV=1
187	miR156f	28	2	4	0	0.138204	5.47254	Up	Up	Unigene31400_All	gi|219879368|gb|ACL51016.1|	squamosa promoter-binding protein [Citrus trifoliata]	sp|Q6YZE8|SPL16_ORYSJ	Squamosa promoter-binding-like protein 16 OS=Oryza sativa subsp. japonica GN=SPL16 PE=2 SV=1
187	miR156f	28	2	4	0	0.138204	5.47254	Up	Up	Unigene69490_All	gi|30697804|ref|NP_177077.3|	squamosa promoter-binding protein-like 6 (SPL6) [Arabidopsis thaliana] >gi|67461542|sp|Q94JW8.2|SPL6_ARATH RecName: Full=Squamosa promoter-binding-like protein 6 >gi|12325078|gb|AAG52487.1|AC018364_5 squamosa promoter binding protein-like 6; 91282-89867 [Arabidopsis thaliana] >gi|5931683|emb|CAB56595.1| squamosa promoter binding protein-like 6 [Arabidopsis thaliana] >gi|5931685|emb|CAB56596.1| sq…	sp|Q94JW8|SPL6_ARATH	Squamosa promoter-binding-like protein 6 OS=Arabidopsis thaliana GN=SPL6 PE=2 SV=2
187	miR156f	28	2	4	0	0.138204	5.47254	Up	Up	Unigene59576_All	gi|219879366|gb|ACL51015.1|	squamosa promoter-binding protein [Citrus trifoliata]	sp|Q7EXZ2|SPL14_ORYSJ	Squamosa promoter-binding-like protein 14 OS=Oryza sativa subsp. japonica GN=SPL14 PE=2 SV=1
187	miR156f	28	2	4	0	0.138204	5.47254	Up	Up	Unigene27229_All	gi|6623973|gb|AAF19226.1|AC007505_2	Highly similar to Ta1-3 polyprotein [Arabidopsis thaliana]	sp|P10978|POLX_TOBAC	Retrovirus-related Pol polyprotein from transposon TNT 1-94 OS=Nicotiana tabacum PE=2 SV=1
187	miR156f	28	2	4	0	0.138204	5.47254	Up	Up	Unigene10_All	gi|9279697|dbj|BAB01254.1|	centromere protein [Arabidopsis thaliana]	sp|P10587|MYH11_CHICK	Myosin-11 OS=Gallus gallus GN=MYH11 PE=1 SV=4
187	miR156f	28	2	4	0	0.138204	5.47254	Up	Up	Unigene61394_All	gi|122162768|sp|Q01JD1.1|SPL7_ORYSI	RecName: Full=Squamosa promoter-binding-like protein 7 >gi|116310136|emb|CAH67152.1| OSIGBa0122F23.9 [Oryza sativa (indica cultivar-group)]	sp|Q7XT42|SPL7_ORYSJ	Squamosa promoter-binding-like protein 7 OS=Oryza sativa subsp. japonica GN=SPL7 PE=2 SV=2
188	miR156f	27	2	41	3	0.116741	0.514838	Up	down	Unigene49867_All	gi|219879366|gb|ACL51015.1|	squamosa promoter-binding protein [Citrus trifoliata]	sp|Q700W2|SPL9_ARATH	Squamosa promoter-binding-like protein 9 OS=Arabidopsis thaliana GN=SPL9 PE=2 SV=2
188	miR156f	27	2	41	3	0.116741	0.514838	Up	down	Unigene1357_All	gi|30577628|emb|CAD90156.1|	squamosa promoter binding like-protein [Betula pendula] >gi|30577630|emb|CAD90157.1| squamosa promoter binding like-protein [Betula pendula]	sp|Q38740|SBP2_ANTMA	Squamosa promoter-binding protein 2 OS=Antirrhinum majus GN=SBP2 PE=2 SV=1
188	miR156f	27	2	41	3	0.116741	0.514838	Up	down	Unigene44993_All	--	--	--	--
188	miR156f	27	2	41	3	0.116741	0.514838	Up	down	Unigene35075_All	gi|13877707|gb|AAK43931.1|AF370612_1	similar to squamosa-promoter binding protein 1 isolog gi|1707009 [Arabidopsis thaliana]	sp|Q94JW8|SPL6_ARATH	Squamosa promoter-binding-like protein 6 OS=Arabidopsis thaliana GN=SPL6 PE=2 SV=2
188	miR156f	27	2	41	3	0.116741	0.514838	Up	down	Unigene1987_All	gi|225468347|ref|XP_002270830.1|	PREDICTED: similar to intron maturase, type II family protein [Vitis vinifera]	--	--
188	miR156f	27	2	41	3	0.116741	0.514838	Up	down	Unigene23467_All	gi|13877707|gb|AAK43931.1|AF370612_1	similar to squamosa-promoter binding protein 1 isolog gi|1707009 [Arabidopsis thaliana]	sp|Q94JW8|SPL6_ARATH	Squamosa promoter-binding-like protein 6 OS=Arabidopsis thaliana GN=SPL6 PE=2 SV=2
188	miR156f	27	2	41	3	0.116741	0.514838	Up	down	Unigene10828_All	gi|295815792|gb|ADG36381.1|	promoter-binding protein SPL10 [Vitis vinifera]	sp|Q9S840|SPL2_ARATH	Squamosa promoter-binding-like protein 2 OS=Arabidopsis thaliana GN=SPL2 PE=2 SV=1
188	miR156f	27	2	41	3	0.116741	0.514838	Up	down	Unigene46618_All	gi|224106565|ref|XP_002314209.1|	endoplasmic reticulum [ER]-type calcium ATPase [Populus trichocarpa] >gi|222850617|gb|EEE88164.1| endoplasmic reticulum [ER]-type calcium ATPase [Populus trichocarpa]	sp|Q9XES1|ECA4_ARATH	Calcium-transporting ATPase 4, endoplasmic reticulum-type OS=Arabidopsis thaliana GN=ECA4 PE=2 SV=2
188	miR156f	27	2	41	3	0.116741	0.514838	Up	down	Unigene8598_All	gi|115457606|ref|NP_001052403.1|	Os04g0298600 [Oryza sativa Japonica Group] >gi|113563974|dbj|BAF14317.1| Os04g0298600 [Oryza sativa Japonica Group]	sp|Q54GS1|CL16A_DICDI	Protein CLEC16A homolog OS=Dictyostelium discoideum GN=DDB_G0289943 PE=3 SV=1
188	miR156f	27	2	41	3	0.116741	0.514838	Up	down	Unigene23309_All	gi|297835306|ref|XP_002885535.1|	elongation factor Tu family protein [Arabidopsis lyrata subsp. lyrata] >gi|297331375|gb|EFH61794.1| elongation factor Tu family protein [Arabidopsis lyrata subsp. lyrata]	sp|Q8C0D5|ETUD1_MOUSE	Elongation factor Tu GTP-binding domain-containing protein 1 OS=Mus musculus GN=Eftud1 PE=2 SV=1
188	miR156f	27	2	41	3	0.116741	0.514838	Up	down	Unigene31400_All	gi|219879368|gb|ACL51016.1|	squamosa promoter-binding protein [Citrus trifoliata]	sp|Q6YZE8|SPL16_ORYSJ	Squamosa promoter-binding-like protein 16 OS=Oryza sativa subsp. japonica GN=SPL16 PE=2 SV=1
188	miR156f	27	2	41	3	0.116741	0.514838	Up	down	Unigene56730_All	gi|5814093|gb|AAD52097.1|AF088885_1	receptor-like kinase CHRK1 [Nicotiana tabacum]	sp|Q3E9X6|CRK21_ARATH	Cysteine-rich receptor-like protein kinase 21 OS=Arabidopsis thaliana GN=CRK21 PE=1 SV=1
188	miR156f	27	2	41	3	0.116741	0.514838	Up	down	Unigene69490_All	gi|30697804|ref|NP_177077.3|	squamosa promoter-binding protein-like 6 (SPL6) [Arabidopsis thaliana] >gi|67461542|sp|Q94JW8.2|SPL6_ARATH RecName: Full=Squamosa promoter-binding-like protein 6 >gi|12325078|gb|AAG52487.1|AC018364_5 squamosa promoter binding protein-like 6; 91282-89867 [Arabidopsis thaliana] >gi|5931683|emb|CAB56595.1| squamosa promoter binding protein-like 6 [Arabidopsis thaliana] >gi|5931685|emb|CAB56596.1| sq…	sp|Q94JW8|SPL6_ARATH	Squamosa promoter-binding-like protein 6 OS=Arabidopsis thaliana GN=SPL6 PE=2 SV=2
188	miR156f	27	2	41	3	0.116741	0.514838	Up	down	Unigene69489_All	gi|224106565|ref|XP_002314209.1|	endoplasmic reticulum [ER]-type calcium ATPase [Populus trichocarpa] >gi|222850617|gb|EEE88164.1| endoplasmic reticulum [ER]-type calcium ATPase [Populus trichocarpa]	sp|Q9XES1|ECA4_ARATH	Calcium-transporting ATPase 4, endoplasmic reticulum-type OS=Arabidopsis thaliana GN=ECA4 PE=2 SV=2
188	miR156f	27	2	41	3	0.116741	0.514838	Up	down	Unigene33217_All	gi|115440237|ref|NP_001044398.1|	Os01g0773100 [Oryza sativa Japonica Group] >gi|113533929|dbj|BAF06312.1| Os01g0773100 [Oryza sativa Japonica Group]	sp|Q8CHY3|DYM_MOUSE	Dymeclin OS=Mus musculus GN=Dym PE=2 SV=1
188	miR156f	27	2	41	3	0.116741	0.514838	Up	down	Unigene69462_All	gi|5814093|gb|AAD52097.1|AF088885_1	receptor-like kinase CHRK1 [Nicotiana tabacum]	sp|Q8GYA4|CRK10_ARATH	Cysteine-rich receptor-like protein kinase 10 OS=Arabidopsis thaliana GN=CRK10 PE=1 SV=2
188	miR156f	27	2	41	3	0.116741	0.514838	Up	down	Unigene59576_All	gi|219879366|gb|ACL51015.1|	squamosa promoter-binding protein [Citrus trifoliata]	sp|Q7EXZ2|SPL14_ORYSJ	Squamosa promoter-binding-like protein 14 OS=Oryza sativa subsp. japonica GN=SPL14 PE=2 SV=1
188	miR156f	27	2	41	3	0.116741	0.514838	Up	down	Unigene61394_All	gi|122162768|sp|Q01JD1.1|SPL7_ORYSI	RecName: Full=Squamosa promoter-binding-like protein 7 >gi|116310136|emb|CAH67152.1| OSIGBa0122F23.9 [Oryza sativa (indica cultivar-group)]	sp|Q7XT42|SPL7_ORYSJ	Squamosa promoter-binding-like protein 7 OS=Oryza sativa subsp. japonica GN=SPL7 PE=2 SV=2
189	miR156f	24	1	36	3	0.083203	0.521194	Up	down	Unigene44052_All	gi|32492200|emb|CAE03468.1|	OSJNBa0083N12.5 [Oryza sativa (japonica cultivar-group)]	sp|Q8BV79|LBA1_MOUSE	Lupus brain antigen 1 OS=Mus musculus GN=Lba1 PE=2 SV=3
189	miR156f	24	1	36	3	0.083203	0.521194	Up	down	Unigene50273_All	gi|297609887|ref|NP_001063818.2|	Os09g0542000 [Oryza sativa Japonica Group] >gi|255679102|dbj|BAF25732.2| Os09g0542000 [Oryza sativa Japonica Group]	sp|Q99JH1|CI023_MOUSE	Alba-like protein C9orf23 homolog OS=Mus musculus PE=2 SV=1
189	miR156f	24	1	36	3	0.083203	0.521194	Up	down	Unigene19480_All	gi|297823817|ref|XP_002879791.1|	SAC3/GANP family protein [Arabidopsis lyrata subsp. lyrata] >gi|297325630|gb|EFH56050.1| SAC3/GANP family protein [Arabidopsis lyrata subsp. lyrata]	sp|Q1MTP1|YGIB_SCHPO	UPF0666 protein C2A9.11c OS=Schizosaccharomyces pombe GN=SPBC2A9.11c PE=3 SV=1
189	miR156f	24	1	36	3	0.083203	0.521194	Up	down	Unigene69183_All	gi|297609887|ref|NP_001063818.2|	Os09g0542000 [Oryza sativa Japonica Group] >gi|255679102|dbj|BAF25732.2| Os09g0542000 [Oryza sativa Japonica Group]	sp|Q99JH1|CI023_MOUSE	Alba-like protein C9orf23 homolog OS=Mus musculus PE=2 SV=1
189	miR156f	24	1	36	3	0.083203	0.521194	Up	down	Unigene17205_All	gi|124360360|gb|ABN08373.1|	Ubiquitin; TRAF-like [Medicago truncatula]	sp|Q84K34|SIL10_ARATH	E3 ubiquitin-protein ligase SINA-like 10 OS=Arabidopsis thaliana GN=At5g37930 PE=2 SV=1
190	miR156f	7	0	22	2	0.08447	0.248752	Up	down	Unigene49867_All	gi|219879366|gb|ACL51015.1|	squamosa promoter-binding protein [Citrus trifoliata]	sp|Q700W2|SPL9_ARATH	Squamosa promoter-binding-like protein 9 OS=Arabidopsis thaliana GN=SPL9 PE=2 SV=2
190	miR156f	7	0	22	2	0.08447	0.248752	Up	down	Unigene1357_All	gi|30577628|emb|CAD90156.1|	squamosa promoter binding like-protein [Betula pendula] >gi|30577630|emb|CAD90157.1| squamosa promoter binding like-protein [Betula pendula]	sp|Q38740|SBP2_ANTMA	Squamosa promoter-binding protein 2 OS=Antirrhinum majus GN=SBP2 PE=2 SV=1
190	miR156f	7	0	22	2	0.08447	0.248752	Up	down	Unigene44993_All	--	--	--	--
190	miR156f	7	0	22	2	0.08447	0.248752	Up	down	Unigene35075_All	gi|13877707|gb|AAK43931.1|AF370612_1	similar to squamosa-promoter binding protein 1 isolog gi|1707009 [Arabidopsis thaliana]	sp|Q94JW8|SPL6_ARATH	Squamosa promoter-binding-like protein 6 OS=Arabidopsis thaliana GN=SPL6 PE=2 SV=2
190	miR156f	7	0	22	2	0.08447	0.248752	Up	down	Unigene23467_All	gi|13877707|gb|AAK43931.1|AF370612_1	similar to squamosa-promoter binding protein 1 isolog gi|1707009 [Arabidopsis thaliana]	sp|Q94JW8|SPL6_ARATH	Squamosa promoter-binding-like protein 6 OS=Arabidopsis thaliana GN=SPL6 PE=2 SV=2
190	miR156f	7	0	22	2	0.08447	0.248752	Up	down	Unigene10828_All	gi|295815792|gb|ADG36381.1|	promoter-binding protein SPL10 [Vitis vinifera]	sp|Q9S840|SPL2_ARATH	Squamosa promoter-binding-like protein 2 OS=Arabidopsis thaliana GN=SPL2 PE=2 SV=1
190	miR156f	7	0	22	2	0.08447	0.248752	Up	down	Unigene46618_All	gi|224106565|ref|XP_002314209.1|	endoplasmic reticulum [ER]-type calcium ATPase [Populus trichocarpa] >gi|222850617|gb|EEE88164.1| endoplasmic reticulum [ER]-type calcium ATPase [Populus trichocarpa]	sp|Q9XES1|ECA4_ARATH	Calcium-transporting ATPase 4, endoplasmic reticulum-type OS=Arabidopsis thaliana GN=ECA4 PE=2 SV=2
190	miR156f	7	0	22	2	0.08447	0.248752	Up	down	Unigene23309_All	gi|297835306|ref|XP_002885535.1|	elongation factor Tu family protein [Arabidopsis lyrata subsp. lyrata] >gi|297331375|gb|EFH61794.1| elongation factor Tu family protein [Arabidopsis lyrata subsp. lyrata]	sp|Q8C0D5|ETUD1_MOUSE	Elongation factor Tu GTP-binding domain-containing protein 1 OS=Mus musculus GN=Eftud1 PE=2 SV=1
190	miR156f	7	0	22	2	0.08447	0.248752	Up	down	Unigene31400_All	gi|219879368|gb|ACL51016.1|	squamosa promoter-binding protein [Citrus trifoliata]	sp|Q6YZE8|SPL16_ORYSJ	Squamosa promoter-binding-like protein 16 OS=Oryza sativa subsp. japonica GN=SPL16 PE=2 SV=1
190	miR156f	7	0	22	2	0.08447	0.248752	Up	down	Unigene56730_All	gi|5814093|gb|AAD52097.1|AF088885_1	receptor-like kinase CHRK1 [Nicotiana tabacum]	sp|Q3E9X6|CRK21_ARATH	Cysteine-rich receptor-like protein kinase 21 OS=Arabidopsis thaliana GN=CRK21 PE=1 SV=1
190	miR156f	7	0	22	2	0.08447	0.248752	Up	down	Unigene69490_All	gi|30697804|ref|NP_177077.3|	squamosa promoter-binding protein-like 6 (SPL6) [Arabidopsis thaliana] >gi|67461542|sp|Q94JW8.2|SPL6_ARATH RecName: Full=Squamosa promoter-binding-like protein 6 >gi|12325078|gb|AAG52487.1|AC018364_5 squamosa promoter binding protein-like 6; 91282-89867 [Arabidopsis thaliana] >gi|5931683|emb|CAB56595.1| squamosa promoter binding protein-like 6 [Arabidopsis thaliana] >gi|5931685|emb|CAB56596.1| sq…	sp|Q94JW8|SPL6_ARATH	Squamosa promoter-binding-like protein 6 OS=Arabidopsis thaliana GN=SPL6 PE=2 SV=2
190	miR156f	7	0	22	2	0.08447	0.248752	Up	down	Unigene69489_All	gi|224106565|ref|XP_002314209.1|	endoplasmic reticulum [ER]-type calcium ATPase [Populus trichocarpa] >gi|222850617|gb|EEE88164.1| endoplasmic reticulum [ER]-type calcium ATPase [Populus trichocarpa]	sp|Q9XES1|ECA4_ARATH	Calcium-transporting ATPase 4, endoplasmic reticulum-type OS=Arabidopsis thaliana GN=ECA4 PE=2 SV=2
190	miR156f	7	0	22	2	0.08447	0.248752	Up	down	Unigene33217_All	gi|115440237|ref|NP_001044398.1|	Os01g0773100 [Oryza sativa Japonica Group] >gi|113533929|dbj|BAF06312.1| Os01g0773100 [Oryza sativa Japonica Group]	sp|Q8CHY3|DYM_MOUSE	Dymeclin OS=Mus musculus GN=Dym PE=2 SV=1
190	miR156f	7	0	22	2	0.08447	0.248752	Up	down	Unigene69462_All	gi|5814093|gb|AAD52097.1|AF088885_1	receptor-like kinase CHRK1 [Nicotiana tabacum]	sp|Q8GYA4|CRK10_ARATH	Cysteine-rich receptor-like protein kinase 10 OS=Arabidopsis thaliana GN=CRK10 PE=1 SV=2
190	miR156f	7	0	22	2	0.08447	0.248752	Up	down	Unigene59576_All	gi|219879366|gb|ACL51015.1|	squamosa promoter-binding protein [Citrus trifoliata]	sp|Q7EXZ2|SPL14_ORYSJ	Squamosa promoter-binding-like protein 14 OS=Oryza sativa subsp. japonica GN=SPL14 PE=2 SV=1
190	miR156f	7	0	22	2	0.08447	0.248752	Up	down	Unigene61394_All	gi|122162768|sp|Q01JD1.1|SPL7_ORYSI	RecName: Full=Squamosa promoter-binding-like protein 7 >gi|116310136|emb|CAH67152.1| OSIGBa0122F23.9 [Oryza sativa (indica cultivar-group)]	sp|Q7XT42|SPL7_ORYSJ	Squamosa promoter-binding-like protein 7 OS=Oryza sativa subsp. japonica GN=SPL7 PE=2 SV=2
191	miR156f*	49	3	1	0	0.077565	38.3077	Unchanged	Up	Unigene52574_All	gi|13877707|gb|AAK43931.1|AF370612_1	similar to squamosa-promoter binding protein 1 isolog gi|1707009 [Arabidopsis thaliana]	sp|Q94JW8|SPL6_ARATH	Squamosa promoter-binding-like protein 6 OS=Arabidopsis thaliana GN=SPL6 PE=2 SV=2
191	miR156f*	49	3	1	0	0.077565	38.3077	Unchanged	Up	Unigene22579_All	--	--	--	--
191	miR156f*	49	3	1	0	0.077565	38.3077	Unchanged	Up	Unigene70028_All	--	--	--	--
192	miR156g	387	22	102	7	0.006492	2.96621	Up	Up	Unigene56522_All	--	--	--	--
192	miR156g	387	22	102	7	0.006492	2.96621	Up	Up	Unigene49867_All	gi|219879366|gb|ACL51015.1|	squamosa promoter-binding protein [Citrus trifoliata]	sp|Q700W2|SPL9_ARATH	Squamosa promoter-binding-like protein 9 OS=Arabidopsis thaliana GN=SPL9 PE=2 SV=2
192	miR156g	387	22	102	7	0.006492	2.96621	Up	Up	Unigene1357_All	gi|30577628|emb|CAD90156.1|	squamosa promoter binding like-protein [Betula pendula] >gi|30577630|emb|CAD90157.1| squamosa promoter binding like-protein [Betula pendula]	sp|Q38740|SBP2_ANTMA	Squamosa promoter-binding protein 2 OS=Antirrhinum majus GN=SBP2 PE=2 SV=1
192	miR156g	387	22	102	7	0.006492	2.96621	Up	Up	Unigene39542_All	gi|255589586|ref|XP_002535013.1|	maintenance of killer 16 (mak16) protein, putative [Ricinus communis] >gi|223524194|gb|EEF27371.1| maintenance of killer 16 (mak16) protein, putative [Ricinus communis]	--	--
192	miR156g	387	22	102	7	0.006492	2.96621	Up	Up	Unigene23467_All	gi|13877707|gb|AAK43931.1|AF370612_1	similar to squamosa-promoter binding protein 1 isolog gi|1707009 [Arabidopsis thaliana]	sp|Q94JW8|SPL6_ARATH	Squamosa promoter-binding-like protein 6 OS=Arabidopsis thaliana GN=SPL6 PE=2 SV=2
192	miR156g	387	22	102	7	0.006492	2.96621	Up	Up	Unigene10828_All	gi|295815792|gb|ADG36381.1|	promoter-binding protein SPL10 [Vitis vinifera]	sp|Q9S840|SPL2_ARATH	Squamosa promoter-binding-like protein 2 OS=Arabidopsis thaliana GN=SPL2 PE=2 SV=1
192	miR156g	387	22	102	7	0.006492	2.96621	Up	Up	Unigene17584_All	gi|224125738|ref|XP_002319663.1|	chromatin remodeling complex subunit [Populus trichocarpa] >gi|222858039|gb|EEE95586.1| chromatin remodeling complex subunit [Populus trichocarpa]	sp|Q61687|ATRX_MOUSE	Transcriptional regulator ATRX OS=Mus musculus GN=Atrx PE=1 SV=2
192	miR156g	387	22	102	7	0.006492	2.96621	Up	Up	Unigene31400_All	gi|219879368|gb|ACL51016.1|	squamosa promoter-binding protein [Citrus trifoliata]	sp|Q6YZE8|SPL16_ORYSJ	Squamosa promoter-binding-like protein 16 OS=Oryza sativa subsp. japonica GN=SPL16 PE=2 SV=1
192	miR156g	387	22	102	7	0.006492	2.96621	Up	Up	Unigene69490_All	gi|30697804|ref|NP_177077.3|	squamosa promoter-binding protein-like 6 (SPL6) [Arabidopsis thaliana] >gi|67461542|sp|Q94JW8.2|SPL6_ARATH RecName: Full=Squamosa promoter-binding-like protein 6 >gi|12325078|gb|AAG52487.1|AC018364_5 squamosa promoter binding protein-like 6; 91282-89867 [Arabidopsis thaliana] >gi|5931683|emb|CAB56595.1| squamosa promoter binding protein-like 6 [Arabidopsis thaliana] >gi|5931685|emb|CAB56596.1| sq…	sp|Q94JW8|SPL6_ARATH	Squamosa promoter-binding-like protein 6 OS=Arabidopsis thaliana GN=SPL6 PE=2 SV=2
192	miR156g	387	22	102	7	0.006492	2.96621	Up	Up	Unigene59576_All	gi|219879366|gb|ACL51015.1|	squamosa promoter-binding protein [Citrus trifoliata]	sp|Q7EXZ2|SPL14_ORYSJ	Squamosa promoter-binding-like protein 14 OS=Oryza sativa subsp. japonica GN=SPL14 PE=2 SV=1
192	miR156g	387	22	102	7	0.006492	2.96621	Up	Up	Unigene61394_All	gi|122162768|sp|Q01JD1.1|SPL7_ORYSI	RecName: Full=Squamosa promoter-binding-like protein 7 >gi|116310136|emb|CAH67152.1| OSIGBa0122F23.9 [Oryza sativa (indica cultivar-group)]	sp|Q7XT42|SPL7_ORYSJ	Squamosa promoter-binding-like protein 7 OS=Oryza sativa subsp. japonica GN=SPL7 PE=2 SV=2
193	miR156g	91	5	25	2	0.098773	2.84572	Up	Up	Unigene49867_All	gi|219879366|gb|ACL51015.1|	squamosa promoter-binding protein [Citrus trifoliata]	sp|Q700W2|SPL9_ARATH	Squamosa promoter-binding-like protein 9 OS=Arabidopsis thaliana GN=SPL9 PE=2 SV=2
193	miR156g	91	5	25	2	0.098773	2.84572	Up	Up	Unigene1357_All	gi|30577628|emb|CAD90156.1|	squamosa promoter binding like-protein [Betula pendula] >gi|30577630|emb|CAD90157.1| squamosa promoter binding like-protein [Betula pendula]	sp|Q38740|SBP2_ANTMA	Squamosa promoter-binding protein 2 OS=Antirrhinum majus GN=SBP2 PE=2 SV=1
193	miR156g	91	5	25	2	0.098773	2.84572	Up	Up	Unigene17783_All	gi|297847516|ref|XP_002891639.1|	lipase class 3 family protein [Arabidopsis lyrata subsp. lyrata] >gi|297337481|gb|EFH67898.1| lipase class 3 family protein [Arabidopsis lyrata subsp. lyrata]	sp|P61869|MDLA_PENCY	Mono- and diacylglycerol lipase OS=Penicillium cyclopium GN=mdlA PE=3 SV=1
193	miR156g	91	5	25	2	0.098773	2.84572	Up	Up	Unigene23467_All	gi|13877707|gb|AAK43931.1|AF370612_1	similar to squamosa-promoter binding protein 1 isolog gi|1707009 [Arabidopsis thaliana]	sp|Q94JW8|SPL6_ARATH	Squamosa promoter-binding-like protein 6 OS=Arabidopsis thaliana GN=SPL6 PE=2 SV=2
193	miR156g	91	5	25	2	0.098773	2.84572	Up	Up	Unigene10828_All	gi|295815792|gb|ADG36381.1|	promoter-binding protein SPL10 [Vitis vinifera]	sp|Q9S840|SPL2_ARATH	Squamosa promoter-binding-like protein 2 OS=Arabidopsis thaliana GN=SPL2 PE=2 SV=1
193	miR156g	91	5	25	2	0.098773	2.84572	Up	Up	Unigene31400_All	gi|219879368|gb|ACL51016.1|	squamosa promoter-binding protein [Citrus trifoliata]	sp|Q6YZE8|SPL16_ORYSJ	Squamosa promoter-binding-like protein 16 OS=Oryza sativa subsp. japonica GN=SPL16 PE=2 SV=1
193	miR156g	91	5	25	2	0.098773	2.84572	Up	Up	Unigene69490_All	gi|30697804|ref|NP_177077.3|	squamosa promoter-binding protein-like 6 (SPL6) [Arabidopsis thaliana] >gi|67461542|sp|Q94JW8.2|SPL6_ARATH RecName: Full=Squamosa promoter-binding-like protein 6 >gi|12325078|gb|AAG52487.1|AC018364_5 squamosa promoter binding protein-like 6; 91282-89867 [Arabidopsis thaliana] >gi|5931683|emb|CAB56595.1| squamosa promoter binding protein-like 6 [Arabidopsis thaliana] >gi|5931685|emb|CAB56596.1| sq…	sp|Q94JW8|SPL6_ARATH	Squamosa promoter-binding-like protein 6 OS=Arabidopsis thaliana GN=SPL6 PE=2 SV=2
193	miR156g	91	5	25	2	0.098773	2.84572	Up	Up	Unigene59576_All	gi|219879366|gb|ACL51015.1|	squamosa promoter-binding protein [Citrus trifoliata]	sp|Q7EXZ2|SPL14_ORYSJ	Squamosa promoter-binding-like protein 14 OS=Oryza sativa subsp. japonica GN=SPL14 PE=2 SV=1
193	miR156g	91	5	25	2	0.098773	2.84572	Up	Up	Unigene61394_All	gi|122162768|sp|Q01JD1.1|SPL7_ORYSI	RecName: Full=Squamosa promoter-binding-like protein 7 >gi|116310136|emb|CAH67152.1| OSIGBa0122F23.9 [Oryza sativa (indica cultivar-group)]	sp|Q7XT42|SPL7_ORYSJ	Squamosa promoter-binding-like protein 7 OS=Oryza sativa subsp. japonica GN=SPL7 PE=2 SV=2
194	miR156g	67	4	11	1	0.095502	4.76182	Up	Up	Unigene49867_All	gi|219879366|gb|ACL51015.1|	squamosa promoter-binding protein [Citrus trifoliata]	sp|Q700W2|SPL9_ARATH	Squamosa promoter-binding-like protein 9 OS=Arabidopsis thaliana GN=SPL9 PE=2 SV=2
194	miR156g	67	4	11	1	0.095502	4.76182	Up	Up	Unigene33223_All	gi|195613246|gb|ACG28453.1|	oxidoreductase [Zea mays]	--	--
194	miR156g	67	4	11	1	0.095502	4.76182	Up	Up	Unigene59576_All	gi|219879366|gb|ACL51015.1|	squamosa promoter-binding protein [Citrus trifoliata]	sp|Q7EXZ2|SPL14_ORYSJ	Squamosa promoter-binding-like protein 14 OS=Oryza sativa subsp. japonica GN=SPL14 PE=2 SV=1
195	miR156g	56	3	23	2	0.149325	1.90349	Up	Up	Unigene49867_All	gi|219879366|gb|ACL51015.1|	squamosa promoter-binding protein [Citrus trifoliata]	sp|Q700W2|SPL9_ARATH	Squamosa promoter-binding-like protein 9 OS=Arabidopsis thaliana GN=SPL9 PE=2 SV=2
195	miR156g	56	3	23	2	0.149325	1.90349	Up	Up	Unigene1357_All	gi|30577628|emb|CAD90156.1|	squamosa promoter binding like-protein [Betula pendula] >gi|30577630|emb|CAD90157.1| squamosa promoter binding like-protein [Betula pendula]	sp|Q38740|SBP2_ANTMA	Squamosa promoter-binding protein 2 OS=Antirrhinum majus GN=SBP2 PE=2 SV=1
195	miR156g	56	3	23	2	0.149325	1.90349	Up	Up	Unigene35075_All	gi|13877707|gb|AAK43931.1|AF370612_1	similar to squamosa-promoter binding protein 1 isolog gi|1707009 [Arabidopsis thaliana]	sp|Q94JW8|SPL6_ARATH	Squamosa promoter-binding-like protein 6 OS=Arabidopsis thaliana GN=SPL6 PE=2 SV=2
195	miR156g	56	3	23	2	0.149325	1.90349	Up	Up	Unigene17752_All	gi|224106445|ref|XP_002314168.1|	GRAS family transcription factor [Populus trichocarpa] >gi|222850576|gb|EEE88123.1| GRAS family transcription factor [Populus trichocarpa]	sp|Q9XE58|SCL14_ARATH	Scarecrow-like protein 14 OS=Arabidopsis thaliana GN=SCL14 PE=2 SV=2
195	miR156g	56	3	23	2	0.149325	1.90349	Up	Up	Unigene23467_All	gi|13877707|gb|AAK43931.1|AF370612_1	similar to squamosa-promoter binding protein 1 isolog gi|1707009 [Arabidopsis thaliana]	sp|Q94JW8|SPL6_ARATH	Squamosa promoter-binding-like protein 6 OS=Arabidopsis thaliana GN=SPL6 PE=2 SV=2
195	miR156g	56	3	23	2	0.149325	1.90349	Up	Up	Unigene10828_All	gi|295815792|gb|ADG36381.1|	promoter-binding protein SPL10 [Vitis vinifera]	sp|Q9S840|SPL2_ARATH	Squamosa promoter-binding-like protein 2 OS=Arabidopsis thaliana GN=SPL2 PE=2 SV=1
195	miR156g	56	3	23	2	0.149325	1.90349	Up	Up	Unigene31400_All	gi|219879368|gb|ACL51016.1|	squamosa promoter-binding protein [Citrus trifoliata]	sp|Q6YZE8|SPL16_ORYSJ	Squamosa promoter-binding-like protein 16 OS=Oryza sativa subsp. japonica GN=SPL16 PE=2 SV=1
195	miR156g	56	3	23	2	0.149325	1.90349	Up	Up	Unigene69490_All	gi|30697804|ref|NP_177077.3|	squamosa promoter-binding protein-like 6 (SPL6) [Arabidopsis thaliana] >gi|67461542|sp|Q94JW8.2|SPL6_ARATH RecName: Full=Squamosa promoter-binding-like protein 6 >gi|12325078|gb|AAG52487.1|AC018364_5 squamosa promoter binding protein-like 6; 91282-89867 [Arabidopsis thaliana] >gi|5931683|emb|CAB56595.1| squamosa promoter binding protein-like 6 [Arabidopsis thaliana] >gi|5931685|emb|CAB56596.1| sq…	sp|Q94JW8|SPL6_ARATH	Squamosa promoter-binding-like protein 6 OS=Arabidopsis thaliana GN=SPL6 PE=2 SV=2
195	miR156g	56	3	23	2	0.149325	1.90349	Up	Up	Unigene59576_All	gi|219879366|gb|ACL51015.1|	squamosa promoter-binding protein [Citrus trifoliata]	sp|Q7EXZ2|SPL14_ORYSJ	Squamosa promoter-binding-like protein 14 OS=Oryza sativa subsp. japonica GN=SPL14 PE=2 SV=1
195	miR156g	56	3	23	2	0.149325	1.90349	Up	Up	Unigene61394_All	gi|122162768|sp|Q01JD1.1|SPL7_ORYSI	RecName: Full=Squamosa promoter-binding-like protein 7 >gi|116310136|emb|CAH67152.1| OSIGBa0122F23.9 [Oryza sativa (indica cultivar-group)]	sp|Q7XT42|SPL7_ORYSJ	Squamosa promoter-binding-like protein 7 OS=Oryza sativa subsp. japonica GN=SPL7 PE=2 SV=2
196	miR156g	46	3	74	5	0.070635	0.485978	Up	down	Unigene49867_All	gi|219879366|gb|ACL51015.1|	squamosa promoter-binding protein [Citrus trifoliata]	sp|Q700W2|SPL9_ARATH	Squamosa promoter-binding-like protein 9 OS=Arabidopsis thaliana GN=SPL9 PE=2 SV=2
196	miR156g	46	3	74	5	0.070635	0.485978	Up	down	Unigene1357_All	gi|30577628|emb|CAD90156.1|	squamosa promoter binding like-protein [Betula pendula] >gi|30577630|emb|CAD90157.1| squamosa promoter binding like-protein [Betula pendula]	sp|Q38740|SBP2_ANTMA	Squamosa promoter-binding protein 2 OS=Antirrhinum majus GN=SBP2 PE=2 SV=1
196	miR156g	46	3	74	5	0.070635	0.485978	Up	down	Unigene17752_All	gi|224106445|ref|XP_002314168.1|	GRAS family transcription factor [Populus trichocarpa] >gi|222850576|gb|EEE88123.1| GRAS family transcription factor [Populus trichocarpa]	sp|Q9XE58|SCL14_ARATH	Scarecrow-like protein 14 OS=Arabidopsis thaliana GN=SCL14 PE=2 SV=2
196	miR156g	46	3	74	5	0.070635	0.485978	Up	down	Unigene10828_All	gi|295815792|gb|ADG36381.1|	promoter-binding protein SPL10 [Vitis vinifera]	sp|Q9S840|SPL2_ARATH	Squamosa promoter-binding-like protein 2 OS=Arabidopsis thaliana GN=SPL2 PE=2 SV=1
196	miR156g	46	3	74	5	0.070635	0.485978	Up	down	Unigene8598_All	gi|115457606|ref|NP_001052403.1|	Os04g0298600 [Oryza sativa Japonica Group] >gi|113563974|dbj|BAF14317.1| Os04g0298600 [Oryza sativa Japonica Group]	sp|Q54GS1|CL16A_DICDI	Protein CLEC16A homolog OS=Dictyostelium discoideum GN=DDB_G0289943 PE=3 SV=1
196	miR156g	46	3	74	5	0.070635	0.485978	Up	down	Unigene59576_All	gi|219879366|gb|ACL51015.1|	squamosa promoter-binding protein [Citrus trifoliata]	sp|Q7EXZ2|SPL14_ORYSJ	Squamosa promoter-binding-like protein 14 OS=Oryza sativa subsp. japonica GN=SPL14 PE=2 SV=1
197	miR156g	38	2	25	2	0.159639	1.18832	Up	unchanged	Unigene35165_All	gi|224079409|ref|XP_002305854.1|	histone deacetylase [Populus trichocarpa] >gi|222848818|gb|EEE86365.1| histone deacetylase [Populus trichocarpa]	sp|Q8RX28|HDA5_ARATH	Histone deacetylase 5 OS=Arabidopsis thaliana GN=HDA5 PE=2 SV=1
197	miR156g	38	2	25	2	0.159639	1.18832	Up	unchanged	Unigene23467_All	gi|13877707|gb|AAK43931.1|AF370612_1	similar to squamosa-promoter binding protein 1 isolog gi|1707009 [Arabidopsis thaliana]	sp|Q94JW8|SPL6_ARATH	Squamosa promoter-binding-like protein 6 OS=Arabidopsis thaliana GN=SPL6 PE=2 SV=2
197	miR156g	38	2	25	2	0.159639	1.18832	Up	unchanged	Unigene6652_All	gi|18424242|ref|NP_568908.1|	scarecrow-like transcription factor 11 (SCL11) [Arabidopsis thaliana] >gi|98960921|gb|ABF58944.1| At5g59460 [Arabidopsis thaliana]	--	--
197	miR156g	38	2	25	2	0.159639	1.18832	Up	unchanged	Unigene69490_All	gi|30697804|ref|NP_177077.3|	squamosa promoter-binding protein-like 6 (SPL6) [Arabidopsis thaliana] >gi|67461542|sp|Q94JW8.2|SPL6_ARATH RecName: Full=Squamosa promoter-binding-like protein 6 >gi|12325078|gb|AAG52487.1|AC018364_5 squamosa promoter binding protein-like 6; 91282-89867 [Arabidopsis thaliana] >gi|5931683|emb|CAB56595.1| squamosa promoter binding protein-like 6 [Arabidopsis thaliana] >gi|5931685|emb|CAB56596.1| sq…	sp|Q94JW8|SPL6_ARATH	Squamosa promoter-binding-like protein 6 OS=Arabidopsis thaliana GN=SPL6 PE=2 SV=2
198	miR156g	20	1	7	0	0.246251	2.23369	Up	Up	Unigene23467_All	gi|13877707|gb|AAK43931.1|AF370612_1	similar to squamosa-promoter binding protein 1 isolog gi|1707009 [Arabidopsis thaliana]	sp|Q94JW8|SPL6_ARATH	Squamosa promoter-binding-like protein 6 OS=Arabidopsis thaliana GN=SPL6 PE=2 SV=2
198	miR156g	20	1	7	0	0.246251	2.23369	Up	Up	Unigene65615_All	--	--	--	--
198	miR156g	20	1	7	0	0.246251	2.23369	Up	Up	Unigene2523_All	gi|116309003|emb|CAH66122.1|	OSIGBa0146N20.7 [Oryza sativa (indica cultivar-group)]	sp|P10978|POLX_TOBAC	Retrovirus-related Pol polyprotein from transposon TNT 1-94 OS=Nicotiana tabacum PE=2 SV=1
198	miR156g	20	1	7	0	0.246251	2.23369	Up	Up	Unigene50336_All	--	--	--	--
198	miR156g	20	1	7	0	0.246251	2.23369	Up	Up	Unigene69490_All	gi|30697804|ref|NP_177077.3|	squamosa promoter-binding protein-like 6 (SPL6) [Arabidopsis thaliana] >gi|67461542|sp|Q94JW8.2|SPL6_ARATH RecName: Full=Squamosa promoter-binding-like protein 6 >gi|12325078|gb|AAG52487.1|AC018364_5 squamosa promoter binding protein-like 6; 91282-89867 [Arabidopsis thaliana] >gi|5931683|emb|CAB56595.1| squamosa promoter binding protein-like 6 [Arabidopsis thaliana] >gi|5931685|emb|CAB56596.1| sq…	sp|Q94JW8|SPL6_ARATH	Squamosa promoter-binding-like protein 6 OS=Arabidopsis thaliana GN=SPL6 PE=2 SV=2
199	miR156g	18	1	10	1	0.216093	1.40722	Up	unchanged	Unigene23467_All	gi|13877707|gb|AAK43931.1|AF370612_1	similar to squamosa-promoter binding protein 1 isolog gi|1707009 [Arabidopsis thaliana]	sp|Q94JW8|SPL6_ARATH	Squamosa promoter-binding-like protein 6 OS=Arabidopsis thaliana GN=SPL6 PE=2 SV=2
199	miR156g	18	1	10	1	0.216093	1.40722	Up	unchanged	Unigene50336_All	--	--	--	--
199	miR156g	18	1	10	1	0.216093	1.40722	Up	unchanged	Unigene900_All	gi|15231261|ref|NP_187958.1|	OVA5 (OVULE ABORTION 5); ATP binding / aminoacyl-tRNA ligase/ lysine-tRNA ligase/ nucleic acid binding / nucleotide binding [Arabidopsis thaliana] >gi|9280301|dbj|BAB01756.1| lysyl-tRNA synthetase [Arabidopsis thaliana]	sp|P73443|SYK_SYNY3	Lysyl-tRNA synthetase OS=Synechocystis sp. (strain PCC 6803) GN=lysS PE=3 SV=1
199	miR156g	18	1	10	1	0.216093	1.40722	Up	unchanged	Unigene69490_All	gi|30697804|ref|NP_177077.3|	squamosa promoter-binding protein-like 6 (SPL6) [Arabidopsis thaliana] >gi|67461542|sp|Q94JW8.2|SPL6_ARATH RecName: Full=Squamosa promoter-binding-like protein 6 >gi|12325078|gb|AAG52487.1|AC018364_5 squamosa promoter binding protein-like 6; 91282-89867 [Arabidopsis thaliana] >gi|5931683|emb|CAB56595.1| squamosa promoter binding protein-like 6 [Arabidopsis thaliana] >gi|5931685|emb|CAB56596.1| sq…	sp|Q94JW8|SPL6_ARATH	Squamosa promoter-binding-like protein 6 OS=Arabidopsis thaliana GN=SPL6 PE=2 SV=2
199	miR156g	18	1	10	1	0.216093	1.40722	Up	unchanged	Unigene9056_All	gi|297794531|ref|XP_002865150.1|	glycine-rich protein [Arabidopsis lyrata subsp. lyrata] >gi|297310985|gb|EFH41409.1| glycine-rich protein [Arabidopsis lyrata subsp. lyrata]	sp|Q9LVN1|FH13_ARATH	Formin-like protein 13 OS=Arabidopsis thaliana GN=FH13 PE=2 SV=2
200	miR156g	18	1	4	0	0.246251	3.51806	Up	Up	Unigene49867_All	gi|219879366|gb|ACL51015.1|	squamosa promoter-binding protein [Citrus trifoliata]	sp|Q700W2|SPL9_ARATH	Squamosa promoter-binding-like protein 9 OS=Arabidopsis thaliana GN=SPL9 PE=2 SV=2
200	miR156g	18	1	4	0	0.246251	3.51806	Up	Up	Unigene33223_All	gi|195613246|gb|ACG28453.1|	oxidoreductase [Zea mays]	--	--
200	miR156g	18	1	4	0	0.246251	3.51806	Up	Up	Unigene59576_All	gi|219879366|gb|ACL51015.1|	squamosa promoter-binding protein [Citrus trifoliata]	sp|Q7EXZ2|SPL14_ORYSJ	Squamosa promoter-binding-like protein 14 OS=Oryza sativa subsp. japonica GN=SPL14 PE=2 SV=1
201	miR156g	13	1	13	1	0.216093	0.781791	Up	unchanged	Unigene49867_All	gi|219879366|gb|ACL51015.1|	squamosa promoter-binding protein [Citrus trifoliata]	sp|Q700W2|SPL9_ARATH	Squamosa promoter-binding-like protein 9 OS=Arabidopsis thaliana GN=SPL9 PE=2 SV=2
201	miR156g	13	1	13	1	0.216093	0.781791	Up	unchanged	Unigene1357_All	gi|30577628|emb|CAD90156.1|	squamosa promoter binding like-protein [Betula pendula] >gi|30577630|emb|CAD90157.1| squamosa promoter binding like-protein [Betula pendula]	sp|Q38740|SBP2_ANTMA	Squamosa promoter-binding protein 2 OS=Antirrhinum majus GN=SBP2 PE=2 SV=1
201	miR156g	13	1	13	1	0.216093	0.781791	Up	unchanged	Unigene35075_All	gi|13877707|gb|AAK43931.1|AF370612_1	similar to squamosa-promoter binding protein 1 isolog gi|1707009 [Arabidopsis thaliana]	sp|Q94JW8|SPL6_ARATH	Squamosa promoter-binding-like protein 6 OS=Arabidopsis thaliana GN=SPL6 PE=2 SV=2
201	miR156g	13	1	13	1	0.216093	0.781791	Up	unchanged	Unigene23467_All	gi|13877707|gb|AAK43931.1|AF370612_1	similar to squamosa-promoter binding protein 1 isolog gi|1707009 [Arabidopsis thaliana]	sp|Q94JW8|SPL6_ARATH	Squamosa promoter-binding-like protein 6 OS=Arabidopsis thaliana GN=SPL6 PE=2 SV=2
201	miR156g	13	1	13	1	0.216093	0.781791	Up	unchanged	Unigene10828_All	gi|295815792|gb|ADG36381.1|	promoter-binding protein SPL10 [Vitis vinifera]	sp|Q9S840|SPL2_ARATH	Squamosa promoter-binding-like protein 2 OS=Arabidopsis thaliana GN=SPL2 PE=2 SV=1
201	miR156g	13	1	13	1	0.216093	0.781791	Up	unchanged	Unigene28296_All	gi|297833840|ref|XP_002884802.1|	glycosyl transferase family 1 protein [Arabidopsis lyrata subsp. lyrata] >gi|297330642|gb|EFH61061.1| glycosyl transferase family 1 protein [Arabidopsis lyrata subsp. lyrata]	--	--
201	miR156g	13	1	13	1	0.216093	0.781791	Up	unchanged	Unigene31400_All	gi|219879368|gb|ACL51016.1|	squamosa promoter-binding protein [Citrus trifoliata]	sp|Q6YZE8|SPL16_ORYSJ	Squamosa promoter-binding-like protein 16 OS=Oryza sativa subsp. japonica GN=SPL16 PE=2 SV=1
201	miR156g	13	1	13	1	0.216093	0.781791	Up	unchanged	Unigene56730_All	gi|5814093|gb|AAD52097.1|AF088885_1	receptor-like kinase CHRK1 [Nicotiana tabacum]	sp|Q3E9X6|CRK21_ARATH	Cysteine-rich receptor-like protein kinase 21 OS=Arabidopsis thaliana GN=CRK21 PE=1 SV=1
201	miR156g	13	1	13	1	0.216093	0.781791	Up	unchanged	Unigene69490_All	gi|30697804|ref|NP_177077.3|	squamosa promoter-binding protein-like 6 (SPL6) [Arabidopsis thaliana] >gi|67461542|sp|Q94JW8.2|SPL6_ARATH RecName: Full=Squamosa promoter-binding-like protein 6 >gi|12325078|gb|AAG52487.1|AC018364_5 squamosa promoter binding protein-like 6; 91282-89867 [Arabidopsis thaliana] >gi|5931683|emb|CAB56595.1| squamosa promoter binding protein-like 6 [Arabidopsis thaliana] >gi|5931685|emb|CAB56596.1| sq…	sp|Q94JW8|SPL6_ARATH	Squamosa promoter-binding-like protein 6 OS=Arabidopsis thaliana GN=SPL6 PE=2 SV=2
201	miR156g	13	1	13	1	0.216093	0.781791	Up	unchanged	Unigene33217_All	gi|115440237|ref|NP_001044398.1|	Os01g0773100 [Oryza sativa Japonica Group] >gi|113533929|dbj|BAF06312.1| Os01g0773100 [Oryza sativa Japonica Group]	sp|Q8CHY3|DYM_MOUSE	Dymeclin OS=Mus musculus GN=Dym PE=2 SV=1
201	miR156g	13	1	13	1	0.216093	0.781791	Up	unchanged	Unigene69462_All	gi|5814093|gb|AAD52097.1|AF088885_1	receptor-like kinase CHRK1 [Nicotiana tabacum]	sp|Q8GYA4|CRK10_ARATH	Cysteine-rich receptor-like protein kinase 10 OS=Arabidopsis thaliana GN=CRK10 PE=1 SV=2
201	miR156g	13	1	13	1	0.216093	0.781791	Up	unchanged	Unigene59576_All	gi|219879366|gb|ACL51015.1|	squamosa promoter-binding protein [Citrus trifoliata]	sp|Q7EXZ2|SPL14_ORYSJ	Squamosa promoter-binding-like protein 14 OS=Oryza sativa subsp. japonica GN=SPL14 PE=2 SV=1
201	miR156g	13	1	13	1	0.216093	0.781791	Up	unchanged	Unigene61394_All	gi|122162768|sp|Q01JD1.1|SPL7_ORYSI	RecName: Full=Squamosa promoter-binding-like protein 7 >gi|116310136|emb|CAH67152.1| OSIGBa0122F23.9 [Oryza sativa (indica cultivar-group)]	sp|Q7XT42|SPL7_ORYSJ	Squamosa promoter-binding-like protein 7 OS=Oryza sativa subsp. japonica GN=SPL7 PE=2 SV=2
203	miR156k	1400	78	606	43	0.005814	1.80612	Up	Up	Unigene49867_All	gi|219879366|gb|ACL51015.1|	squamosa promoter-binding protein [Citrus trifoliata]	sp|Q700W2|SPL9_ARATH	Squamosa promoter-binding-like protein 9 OS=Arabidopsis thaliana GN=SPL9 PE=2 SV=2
203	miR156k	1400	78	606	43	0.005814	1.80612	Up	Up	Unigene1357_All	gi|30577628|emb|CAD90156.1|	squamosa promoter binding like-protein [Betula pendula] >gi|30577630|emb|CAD90157.1| squamosa promoter binding like-protein [Betula pendula]	sp|Q38740|SBP2_ANTMA	Squamosa promoter-binding protein 2 OS=Antirrhinum majus GN=SBP2 PE=2 SV=1
203	miR156k	1400	78	606	43	0.005814	1.80612	Up	Up	Unigene23467_All	gi|13877707|gb|AAK43931.1|AF370612_1	similar to squamosa-promoter binding protein 1 isolog gi|1707009 [Arabidopsis thaliana]	sp|Q94JW8|SPL6_ARATH	Squamosa promoter-binding-like protein 6 OS=Arabidopsis thaliana GN=SPL6 PE=2 SV=2
203	miR156k	1400	78	606	43	0.005814	1.80612	Up	Up	Unigene10828_All	gi|295815792|gb|ADG36381.1|	promoter-binding protein SPL10 [Vitis vinifera]	sp|Q9S840|SPL2_ARATH	Squamosa promoter-binding-like protein 2 OS=Arabidopsis thaliana GN=SPL2 PE=2 SV=1
203	miR156k	1400	78	606	43	0.005814	1.80612	Up	Up	Unigene31400_All	gi|219879368|gb|ACL51016.1|	squamosa promoter-binding protein [Citrus trifoliata]	sp|Q6YZE8|SPL16_ORYSJ	Squamosa promoter-binding-like protein 16 OS=Oryza sativa subsp. japonica GN=SPL16 PE=2 SV=1
203	miR156k	1400	78	606	43	0.005814	1.80612	Up	Up	Unigene69490_All	gi|30697804|ref|NP_177077.3|	squamosa promoter-binding protein-like 6 (SPL6) [Arabidopsis thaliana] >gi|67461542|sp|Q94JW8.2|SPL6_ARATH RecName: Full=Squamosa promoter-binding-like protein 6 >gi|12325078|gb|AAG52487.1|AC018364_5 squamosa promoter binding protein-like 6; 91282-89867 [Arabidopsis thaliana] >gi|5931683|emb|CAB56595.1| squamosa promoter binding protein-like 6 [Arabidopsis thaliana] >gi|5931685|emb|CAB56596.1| sq…	sp|Q94JW8|SPL6_ARATH	Squamosa promoter-binding-like protein 6 OS=Arabidopsis thaliana GN=SPL6 PE=2 SV=2
203	miR156k	1400	78	606	43	0.005814	1.80612	Up	Up	Unigene59576_All	gi|219879366|gb|ACL51015.1|	squamosa promoter-binding protein [Citrus trifoliata]	sp|Q7EXZ2|SPL14_ORYSJ	Squamosa promoter-binding-like protein 14 OS=Oryza sativa subsp. japonica GN=SPL14 PE=2 SV=1
203	miR156k	1400	78	606	43	0.005814	1.80612	Up	Up	Unigene61394_All	gi|122162768|sp|Q01JD1.1|SPL7_ORYSI	RecName: Full=Squamosa promoter-binding-like protein 7 >gi|116310136|emb|CAH67152.1| OSIGBa0122F23.9 [Oryza sativa (indica cultivar-group)]	sp|Q7XT42|SPL7_ORYSJ	Squamosa promoter-binding-like protein 7 OS=Oryza sativa subsp. japonica GN=SPL7 PE=2 SV=2
204	miR156k	330	18	216	15	0.059726	1.1944	Up	unchanged	Unigene8031_All	gi|297821082|ref|XP_002878424.1|	serine protease inhibitor, Kazal-type family protein [Arabidopsis lyrata subsp. lyrata] >gi|297324262|gb|EFH54683.1| serine protease inhibitor, Kazal-type family protein [Arabidopsis lyrata subsp. lyrata]	--	--
204	miR156k	330	18	216	15	0.059726	1.1944	Up	unchanged	Unigene49867_All	gi|219879366|gb|ACL51015.1|	squamosa promoter-binding protein [Citrus trifoliata]	sp|Q700W2|SPL9_ARATH	Squamosa promoter-binding-like protein 9 OS=Arabidopsis thaliana GN=SPL9 PE=2 SV=2
204	miR156k	330	18	216	15	0.059726	1.1944	Up	unchanged	Unigene1357_All	gi|30577628|emb|CAD90156.1|	squamosa promoter binding like-protein [Betula pendula] >gi|30577630|emb|CAD90157.1| squamosa promoter binding like-protein [Betula pendula]	sp|Q38740|SBP2_ANTMA	Squamosa promoter-binding protein 2 OS=Antirrhinum majus GN=SBP2 PE=2 SV=1
204	miR156k	330	18	216	15	0.059726	1.1944	Up	unchanged	Unigene23467_All	gi|13877707|gb|AAK43931.1|AF370612_1	similar to squamosa-promoter binding protein 1 isolog gi|1707009 [Arabidopsis thaliana]	sp|Q94JW8|SPL6_ARATH	Squamosa promoter-binding-like protein 6 OS=Arabidopsis thaliana GN=SPL6 PE=2 SV=2
204	miR156k	330	18	216	15	0.059726	1.1944	Up	unchanged	Unigene10828_All	gi|295815792|gb|ADG36381.1|	promoter-binding protein SPL10 [Vitis vinifera]	sp|Q9S840|SPL2_ARATH	Squamosa promoter-binding-like protein 2 OS=Arabidopsis thaliana GN=SPL2 PE=2 SV=1
204	miR156k	330	18	216	15	0.059726	1.1944	Up	unchanged	Unigene43090_All	--	--	--	--
204	miR156k	330	18	216	15	0.059726	1.1944	Up	unchanged	Unigene31400_All	gi|219879368|gb|ACL51016.1|	squamosa promoter-binding protein [Citrus trifoliata]	sp|Q6YZE8|SPL16_ORYSJ	Squamosa promoter-binding-like protein 16 OS=Oryza sativa subsp. japonica GN=SPL16 PE=2 SV=1
204	miR156k	330	18	216	15	0.059726	1.1944	Up	unchanged	Unigene28699_All	gi|297746510|emb|CBI16566.3|	unnamed protein product [Vitis vinifera]	--	--
204	miR156k	330	18	216	15	0.059726	1.1944	Up	unchanged	Unigene69490_All	gi|30697804|ref|NP_177077.3|	squamosa promoter-binding protein-like 6 (SPL6) [Arabidopsis thaliana] >gi|67461542|sp|Q94JW8.2|SPL6_ARATH RecName: Full=Squamosa promoter-binding-like protein 6 >gi|12325078|gb|AAG52487.1|AC018364_5 squamosa promoter binding protein-like 6; 91282-89867 [Arabidopsis thaliana] >gi|5931683|emb|CAB56595.1| squamosa promoter binding protein-like 6 [Arabidopsis thaliana] >gi|5931685|emb|CAB56596.1| sq…	sp|Q94JW8|SPL6_ARATH	Squamosa promoter-binding-like protein 6 OS=Arabidopsis thaliana GN=SPL6 PE=2 SV=2
204	miR156k	330	18	216	15	0.059726	1.1944	Up	unchanged	Unigene59576_All	gi|219879366|gb|ACL51015.1|	squamosa promoter-binding protein [Citrus trifoliata]	sp|Q7EXZ2|SPL14_ORYSJ	Squamosa promoter-binding-like protein 14 OS=Oryza sativa subsp. japonica GN=SPL14 PE=2 SV=1
204	miR156k	330	18	216	15	0.059726	1.1944	Up	unchanged	Unigene8652_All	gi|50313464|gb|AAT74602.1|	cyclopropane fatty acid synthase [Gossypium hirsutum]	sp|P31049|YLP3_PSEPU	Uncharacterized methyltransferase in lpd-3 5'region OS=Pseudomonas putida PE=4 SV=1
204	miR156k	330	18	216	15	0.059726	1.1944	Up	unchanged	Unigene61394_All	gi|122162768|sp|Q01JD1.1|SPL7_ORYSI	RecName: Full=Squamosa promoter-binding-like protein 7 >gi|116310136|emb|CAH67152.1| OSIGBa0122F23.9 [Oryza sativa (indica cultivar-group)]	sp|Q7XT42|SPL7_ORYSJ	Squamosa promoter-binding-like protein 7 OS=Oryza sativa subsp. japonica GN=SPL7 PE=2 SV=2
205	miR156k	243	14	99	7	0.049134	1.91894	Up	Up	Unigene49867_All	gi|219879366|gb|ACL51015.1|	squamosa promoter-binding protein [Citrus trifoliata]	sp|Q700W2|SPL9_ARATH	Squamosa promoter-binding-like protein 9 OS=Arabidopsis thaliana GN=SPL9 PE=2 SV=2
205	miR156k	243	14	99	7	0.049134	1.91894	Up	Up	Unigene1357_All	gi|30577628|emb|CAD90156.1|	squamosa promoter binding like-protein [Betula pendula] >gi|30577630|emb|CAD90157.1| squamosa promoter binding like-protein [Betula pendula]	sp|Q38740|SBP2_ANTMA	Squamosa promoter-binding protein 2 OS=Antirrhinum majus GN=SBP2 PE=2 SV=1
205	miR156k	243	14	99	7	0.049134	1.91894	Up	Up	Unigene35075_All	gi|13877707|gb|AAK43931.1|AF370612_1	similar to squamosa-promoter binding protein 1 isolog gi|1707009 [Arabidopsis thaliana]	sp|Q94JW8|SPL6_ARATH	Squamosa promoter-binding-like protein 6 OS=Arabidopsis thaliana GN=SPL6 PE=2 SV=2
205	miR156k	243	14	99	7	0.049134	1.91894	Up	Up	Unigene23467_All	gi|13877707|gb|AAK43931.1|AF370612_1	similar to squamosa-promoter binding protein 1 isolog gi|1707009 [Arabidopsis thaliana]	sp|Q94JW8|SPL6_ARATH	Squamosa promoter-binding-like protein 6 OS=Arabidopsis thaliana GN=SPL6 PE=2 SV=2
205	miR156k	243	14	99	7	0.049134	1.91894	Up	Up	Unigene10828_All	gi|295815792|gb|ADG36381.1|	promoter-binding protein SPL10 [Vitis vinifera]	sp|Q9S840|SPL2_ARATH	Squamosa promoter-binding-like protein 2 OS=Arabidopsis thaliana GN=SPL2 PE=2 SV=1
205	miR156k	243	14	99	7	0.049134	1.91894	Up	Up	Unigene31400_All	gi|219879368|gb|ACL51016.1|	squamosa promoter-binding protein [Citrus trifoliata]	sp|Q6YZE8|SPL16_ORYSJ	Squamosa promoter-binding-like protein 16 OS=Oryza sativa subsp. japonica GN=SPL16 PE=2 SV=1
205	miR156k	243	14	99	7	0.049134	1.91894	Up	Up	Unigene2523_All	gi|116309003|emb|CAH66122.1|	OSIGBa0146N20.7 [Oryza sativa (indica cultivar-group)]	sp|P10978|POLX_TOBAC	Retrovirus-related Pol polyprotein from transposon TNT 1-94 OS=Nicotiana tabacum PE=2 SV=1
205	miR156k	243	14	99	7	0.049134	1.91894	Up	Up	Unigene28699_All	gi|297746510|emb|CBI16566.3|	unnamed protein product [Vitis vinifera]	--	--
205	miR156k	243	14	99	7	0.049134	1.91894	Up	Up	Unigene69490_All	gi|30697804|ref|NP_177077.3|	squamosa promoter-binding protein-like 6 (SPL6) [Arabidopsis thaliana] >gi|67461542|sp|Q94JW8.2|SPL6_ARATH RecName: Full=Squamosa promoter-binding-like protein 6 >gi|12325078|gb|AAG52487.1|AC018364_5 squamosa promoter binding protein-like 6; 91282-89867 [Arabidopsis thaliana] >gi|5931683|emb|CAB56595.1| squamosa promoter binding protein-like 6 [Arabidopsis thaliana] >gi|5931685|emb|CAB56596.1| sq…	sp|Q94JW8|SPL6_ARATH	Squamosa promoter-binding-like protein 6 OS=Arabidopsis thaliana GN=SPL6 PE=2 SV=2
205	miR156k	243	14	99	7	0.049134	1.91894	Up	Up	Unigene59576_All	gi|219879366|gb|ACL51015.1|	squamosa promoter-binding protein [Citrus trifoliata]	sp|Q7EXZ2|SPL14_ORYSJ	Squamosa promoter-binding-like protein 14 OS=Oryza sativa subsp. japonica GN=SPL14 PE=2 SV=1
205	miR156k	243	14	99	7	0.049134	1.91894	Up	Up	Unigene8652_All	gi|50313464|gb|AAT74602.1|	cyclopropane fatty acid synthase [Gossypium hirsutum]	sp|P31049|YLP3_PSEPU	Uncharacterized methyltransferase in lpd-3 5'region OS=Pseudomonas putida PE=4 SV=1
205	miR156k	243	14	99	7	0.049134	1.91894	Up	Up	Unigene61394_All	gi|122162768|sp|Q01JD1.1|SPL7_ORYSI	RecName: Full=Squamosa promoter-binding-like protein 7 >gi|116310136|emb|CAH67152.1| OSIGBa0122F23.9 [Oryza sativa (indica cultivar-group)]	sp|Q7XT42|SPL7_ORYSJ	Squamosa promoter-binding-like protein 7 OS=Oryza sativa subsp. japonica GN=SPL7 PE=2 SV=2
206	miR156k	138	8	62	4	0.079236	1.74011	Up	Up	Unigene49867_All	gi|219879366|gb|ACL51015.1|	squamosa promoter-binding protein [Citrus trifoliata]	sp|Q700W2|SPL9_ARATH	Squamosa promoter-binding-like protein 9 OS=Arabidopsis thaliana GN=SPL9 PE=2 SV=2
206	miR156k	138	8	62	4	0.079236	1.74011	Up	Up	Unigene1357_All	gi|30577628|emb|CAD90156.1|	squamosa promoter binding like-protein [Betula pendula] >gi|30577630|emb|CAD90157.1| squamosa promoter binding like-protein [Betula pendula]	sp|Q38740|SBP2_ANTMA	Squamosa promoter-binding protein 2 OS=Antirrhinum majus GN=SBP2 PE=2 SV=1
206	miR156k	138	8	62	4	0.079236	1.74011	Up	Up	Unigene35075_All	gi|13877707|gb|AAK43931.1|AF370612_1	similar to squamosa-promoter binding protein 1 isolog gi|1707009 [Arabidopsis thaliana]	sp|Q94JW8|SPL6_ARATH	Squamosa promoter-binding-like protein 6 OS=Arabidopsis thaliana GN=SPL6 PE=2 SV=2
206	miR156k	138	8	62	4	0.079236	1.74011	Up	Up	Unigene23467_All	gi|13877707|gb|AAK43931.1|AF370612_1	similar to squamosa-promoter binding protein 1 isolog gi|1707009 [Arabidopsis thaliana]	sp|Q94JW8|SPL6_ARATH	Squamosa promoter-binding-like protein 6 OS=Arabidopsis thaliana GN=SPL6 PE=2 SV=2
206	miR156k	138	8	62	4	0.079236	1.74011	Up	Up	Unigene10828_All	gi|295815792|gb|ADG36381.1|	promoter-binding protein SPL10 [Vitis vinifera]	sp|Q9S840|SPL2_ARATH	Squamosa promoter-binding-like protein 2 OS=Arabidopsis thaliana GN=SPL2 PE=2 SV=1
206	miR156k	138	8	62	4	0.079236	1.74011	Up	Up	Unigene31400_All	gi|219879368|gb|ACL51016.1|	squamosa promoter-binding protein [Citrus trifoliata]	sp|Q6YZE8|SPL16_ORYSJ	Squamosa promoter-binding-like protein 16 OS=Oryza sativa subsp. japonica GN=SPL16 PE=2 SV=1
206	miR156k	138	8	62	4	0.079236	1.74011	Up	Up	Unigene69490_All	gi|30697804|ref|NP_177077.3|	squamosa promoter-binding protein-like 6 (SPL6) [Arabidopsis thaliana] >gi|67461542|sp|Q94JW8.2|SPL6_ARATH RecName: Full=Squamosa promoter-binding-like protein 6 >gi|12325078|gb|AAG52487.1|AC018364_5 squamosa promoter binding protein-like 6; 91282-89867 [Arabidopsis thaliana] >gi|5931683|emb|CAB56595.1| squamosa promoter binding protein-like 6 [Arabidopsis thaliana] >gi|5931685|emb|CAB56596.1| sq…	sp|Q94JW8|SPL6_ARATH	Squamosa promoter-binding-like protein 6 OS=Arabidopsis thaliana GN=SPL6 PE=2 SV=2
206	miR156k	138	8	62	4	0.079236	1.74011	Up	Up	Unigene59576_All	gi|219879366|gb|ACL51015.1|	squamosa promoter-binding protein [Citrus trifoliata]	sp|Q7EXZ2|SPL14_ORYSJ	Squamosa promoter-binding-like protein 14 OS=Oryza sativa subsp. japonica GN=SPL14 PE=2 SV=1
206	miR156k	138	8	62	4	0.079236	1.74011	Up	Up	Unigene61394_All	gi|122162768|sp|Q01JD1.1|SPL7_ORYSI	RecName: Full=Squamosa promoter-binding-like protein 7 >gi|116310136|emb|CAH67152.1| OSIGBa0122F23.9 [Oryza sativa (indica cultivar-group)]	sp|Q7XT42|SPL7_ORYSJ	Squamosa promoter-binding-like protein 7 OS=Oryza sativa subsp. japonica GN=SPL7 PE=2 SV=2
207	miR156k	85	5	44	3	0.115569	1.51028	Up	Up	Unigene49867_All	gi|219879366|gb|ACL51015.1|	squamosa promoter-binding protein [Citrus trifoliata]	sp|Q700W2|SPL9_ARATH	Squamosa promoter-binding-like protein 9 OS=Arabidopsis thaliana GN=SPL9 PE=2 SV=2
207	miR156k	85	5	44	3	0.115569	1.51028	Up	Up	Unigene56953_All	gi|75313300|sp|Q9SD02.1|P2C47_ARATH	RecName: Full=Probable protein phosphatase 2C 47; Short=AtPP2C47 >gi|6572068|emb|CAB63011.1| protein phosphatase 2C-like protein [Arabidopsis thaliana] >gi|51536524|gb|AAU05500.1| At3g51470 [Arabidopsis thaliana] >gi|51972144|gb|AAU15176.1| At3g51470 [Arabidopsis thaliana]	sp|Q9SD02|P2C47_ARATH	Probable protein phosphatase 2C 47 OS=Arabidopsis thaliana GN=At3g51470 PE=1 SV=1
207	miR156k	85	5	44	3	0.115569	1.51028	Up	Up	Unigene1357_All	gi|30577628|emb|CAD90156.1|	squamosa promoter binding like-protein [Betula pendula] >gi|30577630|emb|CAD90157.1| squamosa promoter binding like-protein [Betula pendula]	sp|Q38740|SBP2_ANTMA	Squamosa promoter-binding protein 2 OS=Antirrhinum majus GN=SBP2 PE=2 SV=1
207	miR156k	85	5	44	3	0.115569	1.51028	Up	Up	Unigene35075_All	gi|13877707|gb|AAK43931.1|AF370612_1	similar to squamosa-promoter binding protein 1 isolog gi|1707009 [Arabidopsis thaliana]	sp|Q94JW8|SPL6_ARATH	Squamosa promoter-binding-like protein 6 OS=Arabidopsis thaliana GN=SPL6 PE=2 SV=2
207	miR156k	85	5	44	3	0.115569	1.51028	Up	Up	Unigene23467_All	gi|13877707|gb|AAK43931.1|AF370612_1	similar to squamosa-promoter binding protein 1 isolog gi|1707009 [Arabidopsis thaliana]	sp|Q94JW8|SPL6_ARATH	Squamosa promoter-binding-like protein 6 OS=Arabidopsis thaliana GN=SPL6 PE=2 SV=2
207	miR156k	85	5	44	3	0.115569	1.51028	Up	Up	Unigene10828_All	gi|295815792|gb|ADG36381.1|	promoter-binding protein SPL10 [Vitis vinifera]	sp|Q9S840|SPL2_ARATH	Squamosa promoter-binding-like protein 2 OS=Arabidopsis thaliana GN=SPL2 PE=2 SV=1
207	miR156k	85	5	44	3	0.115569	1.51028	Up	Up	Unigene31400_All	gi|219879368|gb|ACL51016.1|	squamosa promoter-binding protein [Citrus trifoliata]	sp|Q6YZE8|SPL16_ORYSJ	Squamosa promoter-binding-like protein 16 OS=Oryza sativa subsp. japonica GN=SPL16 PE=2 SV=1
207	miR156k	85	5	44	3	0.115569	1.51028	Up	Up	Unigene23320_All	gi|5230728|gb|AAD40979.1|AF089851_1	peroxisomal copper-containing amine oxidase [Glycine max]	sp|Q07123|AMO2_ARTS1	Copper methylamine oxidase OS=Arthrobacter sp. (strain P1) GN=maoII PE=1 SV=1
207	miR156k	85	5	44	3	0.115569	1.51028	Up	Up	Unigene69490_All	gi|30697804|ref|NP_177077.3|	squamosa promoter-binding protein-like 6 (SPL6) [Arabidopsis thaliana] >gi|67461542|sp|Q94JW8.2|SPL6_ARATH RecName: Full=Squamosa promoter-binding-like protein 6 >gi|12325078|gb|AAG52487.1|AC018364_5 squamosa promoter binding protein-like 6; 91282-89867 [Arabidopsis thaliana] >gi|5931683|emb|CAB56595.1| squamosa promoter binding protein-like 6 [Arabidopsis thaliana] >gi|5931685|emb|CAB56596.1| sq…	sp|Q94JW8|SPL6_ARATH	Squamosa promoter-binding-like protein 6 OS=Arabidopsis thaliana GN=SPL6 PE=2 SV=2
207	miR156k	85	5	44	3	0.115569	1.51028	Up	Up	Unigene59576_All	gi|219879366|gb|ACL51015.1|	squamosa promoter-binding protein [Citrus trifoliata]	sp|Q7EXZ2|SPL14_ORYSJ	Squamosa promoter-binding-like protein 14 OS=Oryza sativa subsp. japonica GN=SPL14 PE=2 SV=1
207	miR156k	85	5	44	3	0.115569	1.51028	Up	Up	Unigene61394_All	gi|122162768|sp|Q01JD1.1|SPL7_ORYSI	RecName: Full=Squamosa promoter-binding-like protein 7 >gi|116310136|emb|CAH67152.1| OSIGBa0122F23.9 [Oryza sativa (indica cultivar-group)]	sp|Q7XT42|SPL7_ORYSJ	Squamosa promoter-binding-like protein 7 OS=Oryza sativa subsp. japonica GN=SPL7 PE=2 SV=2
208	miR156k	77	4	39	3	0.128699	1.54354	Up	Up	Unigene49867_All	gi|219879366|gb|ACL51015.1|	squamosa promoter-binding protein [Citrus trifoliata]	sp|Q700W2|SPL9_ARATH	Squamosa promoter-binding-like protein 9 OS=Arabidopsis thaliana GN=SPL9 PE=2 SV=2
208	miR156k	77	4	39	3	0.128699	1.54354	Up	Up	Unigene1357_All	gi|30577628|emb|CAD90156.1|	squamosa promoter binding like-protein [Betula pendula] >gi|30577630|emb|CAD90157.1| squamosa promoter binding like-protein [Betula pendula]	sp|Q38740|SBP2_ANTMA	Squamosa promoter-binding protein 2 OS=Antirrhinum majus GN=SBP2 PE=2 SV=1
208	miR156k	77	4	39	3	0.128699	1.54354	Up	Up	Unigene23467_All	gi|13877707|gb|AAK43931.1|AF370612_1	similar to squamosa-promoter binding protein 1 isolog gi|1707009 [Arabidopsis thaliana]	sp|Q94JW8|SPL6_ARATH	Squamosa promoter-binding-like protein 6 OS=Arabidopsis thaliana GN=SPL6 PE=2 SV=2
208	miR156k	77	4	39	3	0.128699	1.54354	Up	Up	Unigene10828_All	gi|295815792|gb|ADG36381.1|	promoter-binding protein SPL10 [Vitis vinifera]	sp|Q9S840|SPL2_ARATH	Squamosa promoter-binding-like protein 2 OS=Arabidopsis thaliana GN=SPL2 PE=2 SV=1
208	miR156k	77	4	39	3	0.128699	1.54354	Up	Up	Unigene31400_All	gi|219879368|gb|ACL51016.1|	squamosa promoter-binding protein [Citrus trifoliata]	sp|Q6YZE8|SPL16_ORYSJ	Squamosa promoter-binding-like protein 16 OS=Oryza sativa subsp. japonica GN=SPL16 PE=2 SV=1
208	miR156k	77	4	39	3	0.128699	1.54354	Up	Up	Unigene2523_All	gi|116309003|emb|CAH66122.1|	OSIGBa0146N20.7 [Oryza sativa (indica cultivar-group)]	sp|P10978|POLX_TOBAC	Retrovirus-related Pol polyprotein from transposon TNT 1-94 OS=Nicotiana tabacum PE=2 SV=1
208	miR156k	77	4	39	3	0.128699	1.54354	Up	Up	Unigene28699_All	gi|297746510|emb|CBI16566.3|	unnamed protein product [Vitis vinifera]	--	--
208	miR156k	77	4	39	3	0.128699	1.54354	Up	Up	Unigene69490_All	gi|30697804|ref|NP_177077.3|	squamosa promoter-binding protein-like 6 (SPL6) [Arabidopsis thaliana] >gi|67461542|sp|Q94JW8.2|SPL6_ARATH RecName: Full=Squamosa promoter-binding-like protein 6 >gi|12325078|gb|AAG52487.1|AC018364_5 squamosa promoter binding protein-like 6; 91282-89867 [Arabidopsis thaliana] >gi|5931683|emb|CAB56595.1| squamosa promoter binding protein-like 6 [Arabidopsis thaliana] >gi|5931685|emb|CAB56596.1| sq…	sp|Q94JW8|SPL6_ARATH	Squamosa promoter-binding-like protein 6 OS=Arabidopsis thaliana GN=SPL6 PE=2 SV=2
208	miR156k	77	4	39	3	0.128699	1.54354	Up	Up	Unigene59576_All	gi|219879366|gb|ACL51015.1|	squamosa promoter-binding protein [Citrus trifoliata]	sp|Q7EXZ2|SPL14_ORYSJ	Squamosa promoter-binding-like protein 14 OS=Oryza sativa subsp. japonica GN=SPL14 PE=2 SV=1
208	miR156k	77	4	39	3	0.128699	1.54354	Up	Up	Unigene8652_All	gi|50313464|gb|AAT74602.1|	cyclopropane fatty acid synthase [Gossypium hirsutum]	sp|P31049|YLP3_PSEPU	Uncharacterized methyltransferase in lpd-3 5'region OS=Pseudomonas putida PE=4 SV=1
208	miR156k	77	4	39	3	0.128699	1.54354	Up	Up	Unigene61394_All	gi|122162768|sp|Q01JD1.1|SPL7_ORYSI	RecName: Full=Squamosa promoter-binding-like protein 7 >gi|116310136|emb|CAH67152.1| OSIGBa0122F23.9 [Oryza sativa (indica cultivar-group)]	sp|Q7XT42|SPL7_ORYSJ	Squamosa promoter-binding-like protein 7 OS=Oryza sativa subsp. japonica GN=SPL7 PE=2 SV=2
209	miR156k	43	2	27	2	0.159639	1.24507	Up	unchanged	Unigene49867_All	gi|219879366|gb|ACL51015.1|	squamosa promoter-binding protein [Citrus trifoliata]	sp|Q700W2|SPL9_ARATH	Squamosa promoter-binding-like protein 9 OS=Arabidopsis thaliana GN=SPL9 PE=2 SV=2
209	miR156k	43	2	27	2	0.159639	1.24507	Up	unchanged	Unigene1357_All	gi|30577628|emb|CAD90156.1|	squamosa promoter binding like-protein [Betula pendula] >gi|30577630|emb|CAD90157.1| squamosa promoter binding like-protein [Betula pendula]	sp|Q38740|SBP2_ANTMA	Squamosa promoter-binding protein 2 OS=Antirrhinum majus GN=SBP2 PE=2 SV=1
209	miR156k	43	2	27	2	0.159639	1.24507	Up	unchanged	Unigene35075_All	gi|13877707|gb|AAK43931.1|AF370612_1	similar to squamosa-promoter binding protein 1 isolog gi|1707009 [Arabidopsis thaliana]	sp|Q94JW8|SPL6_ARATH	Squamosa promoter-binding-like protein 6 OS=Arabidopsis thaliana GN=SPL6 PE=2 SV=2
209	miR156k	43	2	27	2	0.159639	1.24507	Up	unchanged	Unigene23467_All	gi|13877707|gb|AAK43931.1|AF370612_1	similar to squamosa-promoter binding protein 1 isolog gi|1707009 [Arabidopsis thaliana]	sp|Q94JW8|SPL6_ARATH	Squamosa promoter-binding-like protein 6 OS=Arabidopsis thaliana GN=SPL6 PE=2 SV=2
209	miR156k	43	2	27	2	0.159639	1.24507	Up	unchanged	Unigene10828_All	gi|295815792|gb|ADG36381.1|	promoter-binding protein SPL10 [Vitis vinifera]	sp|Q9S840|SPL2_ARATH	Squamosa promoter-binding-like protein 2 OS=Arabidopsis thaliana GN=SPL2 PE=2 SV=1
209	miR156k	43	2	27	2	0.159639	1.24507	Up	unchanged	Unigene31400_All	gi|219879368|gb|ACL51016.1|	squamosa promoter-binding protein [Citrus trifoliata]	sp|Q6YZE8|SPL16_ORYSJ	Squamosa promoter-binding-like protein 16 OS=Oryza sativa subsp. japonica GN=SPL16 PE=2 SV=1
209	miR156k	43	2	27	2	0.159639	1.24507	Up	unchanged	Unigene69490_All	gi|30697804|ref|NP_177077.3|	squamosa promoter-binding protein-like 6 (SPL6) [Arabidopsis thaliana] >gi|67461542|sp|Q94JW8.2|SPL6_ARATH RecName: Full=Squamosa promoter-binding-like protein 6 >gi|12325078|gb|AAG52487.1|AC018364_5 squamosa promoter binding protein-like 6; 91282-89867 [Arabidopsis thaliana] >gi|5931683|emb|CAB56595.1| squamosa promoter binding protein-like 6 [Arabidopsis thaliana] >gi|5931685|emb|CAB56596.1| sq…	sp|Q94JW8|SPL6_ARATH	Squamosa promoter-binding-like protein 6 OS=Arabidopsis thaliana GN=SPL6 PE=2 SV=2
209	miR156k	43	2	27	2	0.159639	1.24507	Up	unchanged	Unigene59576_All	gi|219879366|gb|ACL51015.1|	squamosa promoter-binding protein [Citrus trifoliata]	sp|Q7EXZ2|SPL14_ORYSJ	Squamosa promoter-binding-like protein 14 OS=Oryza sativa subsp. japonica GN=SPL14 PE=2 SV=1
209	miR156k	43	2	27	2	0.159639	1.24507	Up	unchanged	Unigene61394_All	gi|122162768|sp|Q01JD1.1|SPL7_ORYSI	RecName: Full=Squamosa promoter-binding-like protein 7 >gi|116310136|emb|CAH67152.1| OSIGBa0122F23.9 [Oryza sativa (indica cultivar-group)]	sp|Q7XT42|SPL7_ORYSJ	Squamosa promoter-binding-like protein 7 OS=Oryza sativa subsp. japonica GN=SPL7 PE=2 SV=2
210	miR156k	27	2	17	1	0.181918	1.24167	Up	unchanged	Unigene49122_All	--	--	--	--
210	miR156k	27	2	17	1	0.181918	1.24167	Up	unchanged	Unigene49867_All	gi|219879366|gb|ACL51015.1|	squamosa promoter-binding protein [Citrus trifoliata]	sp|Q700W2|SPL9_ARATH	Squamosa promoter-binding-like protein 9 OS=Arabidopsis thaliana GN=SPL9 PE=2 SV=2
210	miR156k	27	2	17	1	0.181918	1.24167	Up	unchanged	Unigene1357_All	gi|30577628|emb|CAD90156.1|	squamosa promoter binding like-protein [Betula pendula] >gi|30577630|emb|CAD90157.1| squamosa promoter binding like-protein [Betula pendula]	sp|Q38740|SBP2_ANTMA	Squamosa promoter-binding protein 2 OS=Antirrhinum majus GN=SBP2 PE=2 SV=1
210	miR156k	27	2	17	1	0.181918	1.24167	Up	unchanged	Unigene1987_All	gi|225468347|ref|XP_002270830.1|	PREDICTED: similar to intron maturase, type II family protein [Vitis vinifera]	--	--
210	miR156k	27	2	17	1	0.181918	1.24167	Up	unchanged	Unigene23467_All	gi|13877707|gb|AAK43931.1|AF370612_1	similar to squamosa-promoter binding protein 1 isolog gi|1707009 [Arabidopsis thaliana]	sp|Q94JW8|SPL6_ARATH	Squamosa promoter-binding-like protein 6 OS=Arabidopsis thaliana GN=SPL6 PE=2 SV=2
210	miR156k	27	2	17	1	0.181918	1.24167	Up	unchanged	Unigene10828_All	gi|295815792|gb|ADG36381.1|	promoter-binding protein SPL10 [Vitis vinifera]	sp|Q9S840|SPL2_ARATH	Squamosa promoter-binding-like protein 2 OS=Arabidopsis thaliana GN=SPL2 PE=2 SV=1
210	miR156k	27	2	17	1	0.181918	1.24167	Up	unchanged	Unigene31400_All	gi|219879368|gb|ACL51016.1|	squamosa promoter-binding protein [Citrus trifoliata]	sp|Q6YZE8|SPL16_ORYSJ	Squamosa promoter-binding-like protein 16 OS=Oryza sativa subsp. japonica GN=SPL16 PE=2 SV=1
210	miR156k	27	2	17	1	0.181918	1.24167	Up	unchanged	Unigene69490_All	gi|30697804|ref|NP_177077.3|	squamosa promoter-binding protein-like 6 (SPL6) [Arabidopsis thaliana] >gi|67461542|sp|Q94JW8.2|SPL6_ARATH RecName: Full=Squamosa promoter-binding-like protein 6 >gi|12325078|gb|AAG52487.1|AC018364_5 squamosa promoter binding protein-like 6; 91282-89867 [Arabidopsis thaliana] >gi|5931683|emb|CAB56595.1| squamosa promoter binding protein-like 6 [Arabidopsis thaliana] >gi|5931685|emb|CAB56596.1| sq…	sp|Q94JW8|SPL6_ARATH	Squamosa promoter-binding-like protein 6 OS=Arabidopsis thaliana GN=SPL6 PE=2 SV=2
210	miR156k	27	2	17	1	0.181918	1.24167	Up	unchanged	Unigene59576_All	gi|219879366|gb|ACL51015.1|	squamosa promoter-binding protein [Citrus trifoliata]	sp|Q7EXZ2|SPL14_ORYSJ	Squamosa promoter-binding-like protein 14 OS=Oryza sativa subsp. japonica GN=SPL14 PE=2 SV=1
210	miR156k	27	2	17	1	0.181918	1.24167	Up	unchanged	Unigene8652_All	gi|50313464|gb|AAT74602.1|	cyclopropane fatty acid synthase [Gossypium hirsutum]	sp|P31049|YLP3_PSEPU	Uncharacterized methyltransferase in lpd-3 5'region OS=Pseudomonas putida PE=4 SV=1
210	miR156k	27	2	17	1	0.181918	1.24167	Up	unchanged	Unigene61394_All	gi|122162768|sp|Q01JD1.1|SPL7_ORYSI	RecName: Full=Squamosa promoter-binding-like protein 7 >gi|116310136|emb|CAH67152.1| OSIGBa0122F23.9 [Oryza sativa (indica cultivar-group)]	sp|Q7XT42|SPL7_ORYSJ	Squamosa promoter-binding-like protein 7 OS=Oryza sativa subsp. japonica GN=SPL7 PE=2 SV=2
215	miR157a	878281	48802	296858	21099	0	2.313	Up	Up	Unigene44352_All	gi|297734328|emb|CBI15575.3|	unnamed protein product [Vitis vinifera]	--	--
215	miR157a	878281	48802	296858	21099	0	2.313	Up	Up	Unigene56522_All	--	--	--	--
215	miR157a	878281	48802	296858	21099	0	2.313	Up	Up	Unigene49867_All	gi|219879366|gb|ACL51015.1|	squamosa promoter-binding protein [Citrus trifoliata]	sp|Q700W2|SPL9_ARATH	Squamosa promoter-binding-like protein 9 OS=Arabidopsis thaliana GN=SPL9 PE=2 SV=2
215	miR157a	878281	48802	296858	21099	0	2.313	Up	Up	Unigene1357_All	gi|30577628|emb|CAD90156.1|	squamosa promoter binding like-protein [Betula pendula] >gi|30577630|emb|CAD90157.1| squamosa promoter binding like-protein [Betula pendula]	sp|Q38740|SBP2_ANTMA	Squamosa promoter-binding protein 2 OS=Antirrhinum majus GN=SBP2 PE=2 SV=1
215	miR157a	878281	48802	296858	21099	0	2.313	Up	Up	Unigene22003_All	gi|98961015|gb|ABF58991.1|	At1g28395 [Arabidopsis thaliana]	--	--
215	miR157a	878281	48802	296858	21099	0	2.313	Up	Up	Unigene23467_All	gi|13877707|gb|AAK43931.1|AF370612_1	similar to squamosa-promoter binding protein 1 isolog gi|1707009 [Arabidopsis thaliana]	sp|Q94JW8|SPL6_ARATH	Squamosa promoter-binding-like protein 6 OS=Arabidopsis thaliana GN=SPL6 PE=2 SV=2
215	miR157a	878281	48802	296858	21099	0	2.313	Up	Up	Unigene32772_All	gi|3047110|gb|AAC13621.1|	F6N23.20 gene product [Arabidopsis thaliana]	--	--
215	miR157a	878281	48802	296858	21099	0	2.313	Up	Up	Unigene10828_All	gi|295815792|gb|ADG36381.1|	promoter-binding protein SPL10 [Vitis vinifera]	sp|Q9S840|SPL2_ARATH	Squamosa promoter-binding-like protein 2 OS=Arabidopsis thaliana GN=SPL2 PE=2 SV=1
215	miR157a	878281	48802	296858	21099	0	2.313	Up	Up	Unigene31400_All	gi|219879368|gb|ACL51016.1|	squamosa promoter-binding protein [Citrus trifoliata]	sp|Q6YZE8|SPL16_ORYSJ	Squamosa promoter-binding-like protein 16 OS=Oryza sativa subsp. japonica GN=SPL16 PE=2 SV=1
215	miR157a	878281	48802	296858	21099	0	2.313	Up	Up	Unigene69490_All	gi|30697804|ref|NP_177077.3|	squamosa promoter-binding protein-like 6 (SPL6) [Arabidopsis thaliana] >gi|67461542|sp|Q94JW8.2|SPL6_ARATH RecName: Full=Squamosa promoter-binding-like protein 6 >gi|12325078|gb|AAG52487.1|AC018364_5 squamosa promoter binding protein-like 6; 91282-89867 [Arabidopsis thaliana] >gi|5931683|emb|CAB56595.1| squamosa promoter binding protein-like 6 [Arabidopsis thaliana] >gi|5931685|emb|CAB56596.1| sq…	sp|Q94JW8|SPL6_ARATH	Squamosa promoter-binding-like protein 6 OS=Arabidopsis thaliana GN=SPL6 PE=2 SV=2
215	miR157a	878281	48802	296858	21099	0	2.313	Up	Up	Unigene59576_All	gi|219879366|gb|ACL51015.1|	squamosa promoter-binding protein [Citrus trifoliata]	sp|Q7EXZ2|SPL14_ORYSJ	Squamosa promoter-binding-like protein 14 OS=Oryza sativa subsp. japonica GN=SPL14 PE=2 SV=1
215	miR157a	878281	48802	296858	21099	0	2.313	Up	Up	Unigene27229_All	gi|6623973|gb|AAF19226.1|AC007505_2	Highly similar to Ta1-3 polyprotein [Arabidopsis thaliana]	sp|P10978|POLX_TOBAC	Retrovirus-related Pol polyprotein from transposon TNT 1-94 OS=Nicotiana tabacum PE=2 SV=1
215	miR157a	878281	48802	296858	21099	0	2.313	Up	Up	Unigene61394_All	gi|122162768|sp|Q01JD1.1|SPL7_ORYSI	RecName: Full=Squamosa promoter-binding-like protein 7 >gi|116310136|emb|CAH67152.1| OSIGBa0122F23.9 [Oryza sativa (indica cultivar-group)]	sp|Q7XT42|SPL7_ORYSJ	Squamosa promoter-binding-like protein 7 OS=Oryza sativa subsp. japonica GN=SPL7 PE=2 SV=2
215	miR157a	878281	48802	296858	21099	0	2.313	Up	Up	Unigene34714_All	gi|297791157|ref|XP_002863463.1|	subtilase family protein [Arabidopsis lyrata subsp. lyrata] >gi|297309298|gb|EFH39722.1| subtilase family protein [Arabidopsis lyrata subsp. lyrata]	sp|O65351|SUBL_ARATH	Subtilisin-like protease OS=Arabidopsis thaliana GN=ARA12 PE=1 SV=1
216	miR157a	4750	264	409	29	0	9.07948	Up	Up	Unigene49390_All	--	--	--	--
216	miR157a	4750	264	409	29	0	9.07948	Up	Up	Unigene49867_All	gi|219879366|gb|ACL51015.1|	squamosa promoter-binding protein [Citrus trifoliata]	sp|Q700W2|SPL9_ARATH	Squamosa promoter-binding-like protein 9 OS=Arabidopsis thaliana GN=SPL9 PE=2 SV=2
216	miR157a	4750	264	409	29	0	9.07948	Up	Up	Unigene1357_All	gi|30577628|emb|CAD90156.1|	squamosa promoter binding like-protein [Betula pendula] >gi|30577630|emb|CAD90157.1| squamosa promoter binding like-protein [Betula pendula]	sp|Q38740|SBP2_ANTMA	Squamosa promoter-binding protein 2 OS=Antirrhinum majus GN=SBP2 PE=2 SV=1
216	miR157a	4750	264	409	29	0	9.07948	Up	Up	Unigene6337_All	--	--	--	--
216	miR157a	4750	264	409	29	0	9.07948	Up	Up	Unigene9759_All	gi|89953439|gb|ABD83313.1|	Fgenesh protein 60 [Beta vulgaris]	sp|Q9SD53|Y3720_ARATH	UPF0481 protein At3g47200 OS=Arabidopsis thaliana GN=At3g47200 PE=1 SV=1
216	miR157a	4750	264	409	29	0	9.07948	Up	Up	Unigene23467_All	gi|13877707|gb|AAK43931.1|AF370612_1	similar to squamosa-promoter binding protein 1 isolog gi|1707009 [Arabidopsis thaliana]	sp|Q94JW8|SPL6_ARATH	Squamosa promoter-binding-like protein 6 OS=Arabidopsis thaliana GN=SPL6 PE=2 SV=2
216	miR157a	4750	264	409	29	0	9.07948	Up	Up	Unigene10828_All	gi|295815792|gb|ADG36381.1|	promoter-binding protein SPL10 [Vitis vinifera]	sp|Q9S840|SPL2_ARATH	Squamosa promoter-binding-like protein 2 OS=Arabidopsis thaliana GN=SPL2 PE=2 SV=1
216	miR157a	4750	264	409	29	0	9.07948	Up	Up	Unigene31400_All	gi|219879368|gb|ACL51016.1|	squamosa promoter-binding protein [Citrus trifoliata]	sp|Q6YZE8|SPL16_ORYSJ	Squamosa promoter-binding-like protein 16 OS=Oryza sativa subsp. japonica GN=SPL16 PE=2 SV=1
216	miR157a	4750	264	409	29	0	9.07948	Up	Up	Unigene69490_All	gi|30697804|ref|NP_177077.3|	squamosa promoter-binding protein-like 6 (SPL6) [Arabidopsis thaliana] >gi|67461542|sp|Q94JW8.2|SPL6_ARATH RecName: Full=Squamosa promoter-binding-like protein 6 >gi|12325078|gb|AAG52487.1|AC018364_5 squamosa promoter binding protein-like 6; 91282-89867 [Arabidopsis thaliana] >gi|5931683|emb|CAB56595.1| squamosa promoter binding protein-like 6 [Arabidopsis thaliana] >gi|5931685|emb|CAB56596.1| sq…	sp|Q94JW8|SPL6_ARATH	Squamosa promoter-binding-like protein 6 OS=Arabidopsis thaliana GN=SPL6 PE=2 SV=2
216	miR157a	4750	264	409	29	0	9.07948	Up	Up	Unigene59576_All	gi|219879366|gb|ACL51015.1|	squamosa promoter-binding protein [Citrus trifoliata]	sp|Q7EXZ2|SPL14_ORYSJ	Squamosa promoter-binding-like protein 14 OS=Oryza sativa subsp. japonica GN=SPL14 PE=2 SV=1
216	miR157a	4750	264	409	29	0	9.07948	Up	Up	Unigene61394_All	gi|122162768|sp|Q01JD1.1|SPL7_ORYSI	RecName: Full=Squamosa promoter-binding-like protein 7 >gi|116310136|emb|CAH67152.1| OSIGBa0122F23.9 [Oryza sativa (indica cultivar-group)]	sp|Q7XT42|SPL7_ORYSJ	Squamosa promoter-binding-like protein 7 OS=Oryza sativa subsp. japonica GN=SPL7 PE=2 SV=2
217	miR157a	3490	194	726	52	0	3.7582	Up	Up	Unigene44352_All	gi|297734328|emb|CBI15575.3|	unnamed protein product [Vitis vinifera]	--	--
217	miR157a	3490	194	726	52	0	3.7582	Up	Up	Unigene56522_All	--	--	--	--
217	miR157a	3490	194	726	52	0	3.7582	Up	Up	Unigene49867_All	gi|219879366|gb|ACL51015.1|	squamosa promoter-binding protein [Citrus trifoliata]	sp|Q700W2|SPL9_ARATH	Squamosa promoter-binding-like protein 9 OS=Arabidopsis thaliana GN=SPL9 PE=2 SV=2
217	miR157a	3490	194	726	52	0	3.7582	Up	Up	Unigene1357_All	gi|30577628|emb|CAD90156.1|	squamosa promoter binding like-protein [Betula pendula] >gi|30577630|emb|CAD90157.1| squamosa promoter binding like-protein [Betula pendula]	sp|Q38740|SBP2_ANTMA	Squamosa promoter-binding protein 2 OS=Antirrhinum majus GN=SBP2 PE=2 SV=1
217	miR157a	3490	194	726	52	0	3.7582	Up	Up	Unigene22003_All	gi|98961015|gb|ABF58991.1|	At1g28395 [Arabidopsis thaliana]	--	--
217	miR157a	3490	194	726	52	0	3.7582	Up	Up	Unigene23467_All	gi|13877707|gb|AAK43931.1|AF370612_1	similar to squamosa-promoter binding protein 1 isolog gi|1707009 [Arabidopsis thaliana]	sp|Q94JW8|SPL6_ARATH	Squamosa promoter-binding-like protein 6 OS=Arabidopsis thaliana GN=SPL6 PE=2 SV=2
217	miR157a	3490	194	726	52	0	3.7582	Up	Up	Unigene32772_All	gi|3047110|gb|AAC13621.1|	F6N23.20 gene product [Arabidopsis thaliana]	--	--
217	miR157a	3490	194	726	52	0	3.7582	Up	Up	Unigene10828_All	gi|295815792|gb|ADG36381.1|	promoter-binding protein SPL10 [Vitis vinifera]	sp|Q9S840|SPL2_ARATH	Squamosa promoter-binding-like protein 2 OS=Arabidopsis thaliana GN=SPL2 PE=2 SV=1
217	miR157a	3490	194	726	52	0	3.7582	Up	Up	Unigene31400_All	gi|219879368|gb|ACL51016.1|	squamosa promoter-binding protein [Citrus trifoliata]	sp|Q6YZE8|SPL16_ORYSJ	Squamosa promoter-binding-like protein 16 OS=Oryza sativa subsp. japonica GN=SPL16 PE=2 SV=1
217	miR157a	3490	194	726	52	0	3.7582	Up	Up	Unigene69490_All	gi|30697804|ref|NP_177077.3|	squamosa promoter-binding protein-like 6 (SPL6) [Arabidopsis thaliana] >gi|67461542|sp|Q94JW8.2|SPL6_ARATH RecName: Full=Squamosa promoter-binding-like protein 6 >gi|12325078|gb|AAG52487.1|AC018364_5 squamosa promoter binding protein-like 6; 91282-89867 [Arabidopsis thaliana] >gi|5931683|emb|CAB56595.1| squamosa promoter binding protein-like 6 [Arabidopsis thaliana] >gi|5931685|emb|CAB56596.1| sq…	sp|Q94JW8|SPL6_ARATH	Squamosa promoter-binding-like protein 6 OS=Arabidopsis thaliana GN=SPL6 PE=2 SV=2
217	miR157a	3490	194	726	52	0	3.7582	Up	Up	Unigene59576_All	gi|219879366|gb|ACL51015.1|	squamosa promoter-binding protein [Citrus trifoliata]	sp|Q7EXZ2|SPL14_ORYSJ	Squamosa promoter-binding-like protein 14 OS=Oryza sativa subsp. japonica GN=SPL14 PE=2 SV=1
217	miR157a	3490	194	726	52	0	3.7582	Up	Up	Unigene27229_All	gi|6623973|gb|AAF19226.1|AC007505_2	Highly similar to Ta1-3 polyprotein [Arabidopsis thaliana]	sp|P10978|POLX_TOBAC	Retrovirus-related Pol polyprotein from transposon TNT 1-94 OS=Nicotiana tabacum PE=2 SV=1
217	miR157a	3490	194	726	52	0	3.7582	Up	Up	Unigene61394_All	gi|122162768|sp|Q01JD1.1|SPL7_ORYSI	RecName: Full=Squamosa promoter-binding-like protein 7 >gi|116310136|emb|CAH67152.1| OSIGBa0122F23.9 [Oryza sativa (indica cultivar-group)]	sp|Q7XT42|SPL7_ORYSJ	Squamosa promoter-binding-like protein 7 OS=Oryza sativa subsp. japonica GN=SPL7 PE=2 SV=2
217	miR157a	3490	194	726	52	0	3.7582	Up	Up	Unigene34714_All	gi|297791157|ref|XP_002863463.1|	subtilase family protein [Arabidopsis lyrata subsp. lyrata] >gi|297309298|gb|EFH39722.1| subtilase family protein [Arabidopsis lyrata subsp. lyrata]	sp|O65351|SUBL_ARATH	Subtilisin-like protease OS=Arabidopsis thaliana GN=ARA12 PE=1 SV=1
218	miR157a	2045	114	627	45	9e-06	2.54986	Up	Up	Unigene44352_All	gi|297734328|emb|CBI15575.3|	unnamed protein product [Vitis vinifera]	--	--
218	miR157a	2045	114	627	45	9e-06	2.54986	Up	Up	Unigene56522_All	--	--	--	--
218	miR157a	2045	114	627	45	9e-06	2.54986	Up	Up	Unigene49867_All	gi|219879366|gb|ACL51015.1|	squamosa promoter-binding protein [Citrus trifoliata]	sp|Q700W2|SPL9_ARATH	Squamosa promoter-binding-like protein 9 OS=Arabidopsis thaliana GN=SPL9 PE=2 SV=2
218	miR157a	2045	114	627	45	9e-06	2.54986	Up	Up	Unigene1357_All	gi|30577628|emb|CAD90156.1|	squamosa promoter binding like-protein [Betula pendula] >gi|30577630|emb|CAD90157.1| squamosa promoter binding like-protein [Betula pendula]	sp|Q38740|SBP2_ANTMA	Squamosa promoter-binding protein 2 OS=Antirrhinum majus GN=SBP2 PE=2 SV=1
218	miR157a	2045	114	627	45	9e-06	2.54986	Up	Up	Unigene22003_All	gi|98961015|gb|ABF58991.1|	At1g28395 [Arabidopsis thaliana]	--	--
218	miR157a	2045	114	627	45	9e-06	2.54986	Up	Up	Unigene26084_All	gi|33637487|gb|AAQ23899.1|	RSH2 [Nicotiana tabacum]	sp|O87331|RELA_CORGL	GTP pyrophosphokinase OS=Corynebacterium glutamicum GN=relA PE=3 SV=2
218	miR157a	2045	114	627	45	9e-06	2.54986	Up	Up	Unigene23467_All	gi|13877707|gb|AAK43931.1|AF370612_1	similar to squamosa-promoter binding protein 1 isolog gi|1707009 [Arabidopsis thaliana]	sp|Q94JW8|SPL6_ARATH	Squamosa promoter-binding-like protein 6 OS=Arabidopsis thaliana GN=SPL6 PE=2 SV=2
218	miR157a	2045	114	627	45	9e-06	2.54986	Up	Up	Unigene32772_All	gi|3047110|gb|AAC13621.1|	F6N23.20 gene product [Arabidopsis thaliana]	--	--
218	miR157a	2045	114	627	45	9e-06	2.54986	Up	Up	Unigene10828_All	gi|295815792|gb|ADG36381.1|	promoter-binding protein SPL10 [Vitis vinifera]	sp|Q9S840|SPL2_ARATH	Squamosa promoter-binding-like protein 2 OS=Arabidopsis thaliana GN=SPL2 PE=2 SV=1
218	miR157a	2045	114	627	45	9e-06	2.54986	Up	Up	Unigene31400_All	gi|219879368|gb|ACL51016.1|	squamosa promoter-binding protein [Citrus trifoliata]	sp|Q6YZE8|SPL16_ORYSJ	Squamosa promoter-binding-like protein 16 OS=Oryza sativa subsp. japonica GN=SPL16 PE=2 SV=1
218	miR157a	2045	114	627	45	9e-06	2.54986	Up	Up	Unigene69490_All	gi|30697804|ref|NP_177077.3|	squamosa promoter-binding protein-like 6 (SPL6) [Arabidopsis thaliana] >gi|67461542|sp|Q94JW8.2|SPL6_ARATH RecName: Full=Squamosa promoter-binding-like protein 6 >gi|12325078|gb|AAG52487.1|AC018364_5 squamosa promoter binding protein-like 6; 91282-89867 [Arabidopsis thaliana] >gi|5931683|emb|CAB56595.1| squamosa promoter binding protein-like 6 [Arabidopsis thaliana] >gi|5931685|emb|CAB56596.1| sq…	sp|Q94JW8|SPL6_ARATH	Squamosa promoter-binding-like protein 6 OS=Arabidopsis thaliana GN=SPL6 PE=2 SV=2
218	miR157a	2045	114	627	45	9e-06	2.54986	Up	Up	Unigene59576_All	gi|219879366|gb|ACL51015.1|	squamosa promoter-binding protein [Citrus trifoliata]	sp|Q7EXZ2|SPL14_ORYSJ	Squamosa promoter-binding-like protein 14 OS=Oryza sativa subsp. japonica GN=SPL14 PE=2 SV=1
218	miR157a	2045	114	627	45	9e-06	2.54986	Up	Up	Unigene27229_All	gi|6623973|gb|AAF19226.1|AC007505_2	Highly similar to Ta1-3 polyprotein [Arabidopsis thaliana]	sp|P10978|POLX_TOBAC	Retrovirus-related Pol polyprotein from transposon TNT 1-94 OS=Nicotiana tabacum PE=2 SV=1
218	miR157a	2045	114	627	45	9e-06	2.54986	Up	Up	Unigene10_All	gi|9279697|dbj|BAB01254.1|	centromere protein [Arabidopsis thaliana]	sp|P10587|MYH11_CHICK	Myosin-11 OS=Gallus gallus GN=MYH11 PE=1 SV=4
218	miR157a	2045	114	627	45	9e-06	2.54986	Up	Up	Unigene61394_All	gi|122162768|sp|Q01JD1.1|SPL7_ORYSI	RecName: Full=Squamosa promoter-binding-like protein 7 >gi|116310136|emb|CAH67152.1| OSIGBa0122F23.9 [Oryza sativa (indica cultivar-group)]	sp|Q7XT42|SPL7_ORYSJ	Squamosa promoter-binding-like protein 7 OS=Oryza sativa subsp. japonica GN=SPL7 PE=2 SV=2
218	miR157a	2045	114	627	45	9e-06	2.54986	Up	Up	Unigene34714_All	gi|297791157|ref|XP_002863463.1|	subtilase family protein [Arabidopsis lyrata subsp. lyrata] >gi|297309298|gb|EFH39722.1| subtilase family protein [Arabidopsis lyrata subsp. lyrata]	sp|O65351|SUBL_ARATH	Subtilisin-like protease OS=Arabidopsis thaliana GN=ARA12 PE=1 SV=1
219	miR157a	1856	103	937	67	0.0137	1.54856	Up	Up	Unigene56522_All	--	--	--	--
219	miR157a	1856	103	937	67	0.0137	1.54856	Up	Up	Unigene49867_All	gi|219879366|gb|ACL51015.1|	squamosa promoter-binding protein [Citrus trifoliata]	sp|Q700W2|SPL9_ARATH	Squamosa promoter-binding-like protein 9 OS=Arabidopsis thaliana GN=SPL9 PE=2 SV=2
219	miR157a	1856	103	937	67	0.0137	1.54856	Up	Up	Unigene1357_All	gi|30577628|emb|CAD90156.1|	squamosa promoter binding like-protein [Betula pendula] >gi|30577630|emb|CAD90157.1| squamosa promoter binding like-protein [Betula pendula]	sp|Q38740|SBP2_ANTMA	Squamosa promoter-binding protein 2 OS=Antirrhinum majus GN=SBP2 PE=2 SV=1
219	miR157a	1856	103	937	67	0.0137	1.54856	Up	Up	Unigene1987_All	gi|225468347|ref|XP_002270830.1|	PREDICTED: similar to intron maturase, type II family protein [Vitis vinifera]	--	--
219	miR157a	1856	103	937	67	0.0137	1.54856	Up	Up	Unigene23467_All	gi|13877707|gb|AAK43931.1|AF370612_1	similar to squamosa-promoter binding protein 1 isolog gi|1707009 [Arabidopsis thaliana]	sp|Q94JW8|SPL6_ARATH	Squamosa promoter-binding-like protein 6 OS=Arabidopsis thaliana GN=SPL6 PE=2 SV=2
219	miR157a	1856	103	937	67	0.0137	1.54856	Up	Up	Unigene32772_All	gi|3047110|gb|AAC13621.1|	F6N23.20 gene product [Arabidopsis thaliana]	--	--
219	miR157a	1856	103	937	67	0.0137	1.54856	Up	Up	Unigene10828_All	gi|295815792|gb|ADG36381.1|	promoter-binding protein SPL10 [Vitis vinifera]	sp|Q9S840|SPL2_ARATH	Squamosa promoter-binding-like protein 2 OS=Arabidopsis thaliana GN=SPL2 PE=2 SV=1
219	miR157a	1856	103	937	67	0.0137	1.54856	Up	Up	Unigene3445_All	--	--	--	--
219	miR157a	1856	103	937	67	0.0137	1.54856	Up	Up	Unigene31400_All	gi|219879368|gb|ACL51016.1|	squamosa promoter-binding protein [Citrus trifoliata]	sp|Q6YZE8|SPL16_ORYSJ	Squamosa promoter-binding-like protein 16 OS=Oryza sativa subsp. japonica GN=SPL16 PE=2 SV=1
219	miR157a	1856	103	937	67	0.0137	1.54856	Up	Up	Unigene69490_All	gi|30697804|ref|NP_177077.3|	squamosa promoter-binding protein-like 6 (SPL6) [Arabidopsis thaliana] >gi|67461542|sp|Q94JW8.2|SPL6_ARATH RecName: Full=Squamosa promoter-binding-like protein 6 >gi|12325078|gb|AAG52487.1|AC018364_5 squamosa promoter binding protein-like 6; 91282-89867 [Arabidopsis thaliana] >gi|5931683|emb|CAB56595.1| squamosa promoter binding protein-like 6 [Arabidopsis thaliana] >gi|5931685|emb|CAB56596.1| sq…	sp|Q94JW8|SPL6_ARATH	Squamosa promoter-binding-like protein 6 OS=Arabidopsis thaliana GN=SPL6 PE=2 SV=2
219	miR157a	1856	103	937	67	0.0137	1.54856	Up	Up	Unigene59576_All	gi|219879366|gb|ACL51015.1|	squamosa promoter-binding protein [Citrus trifoliata]	sp|Q7EXZ2|SPL14_ORYSJ	Squamosa promoter-binding-like protein 14 OS=Oryza sativa subsp. japonica GN=SPL14 PE=2 SV=1
219	miR157a	1856	103	937	67	0.0137	1.54856	Up	Up	Unigene27229_All	gi|6623973|gb|AAF19226.1|AC007505_2	Highly similar to Ta1-3 polyprotein [Arabidopsis thaliana]	sp|P10978|POLX_TOBAC	Retrovirus-related Pol polyprotein from transposon TNT 1-94 OS=Nicotiana tabacum PE=2 SV=1
219	miR157a	1856	103	937	67	0.0137	1.54856	Up	Up	Unigene61394_All	gi|122162768|sp|Q01JD1.1|SPL7_ORYSI	RecName: Full=Squamosa promoter-binding-like protein 7 >gi|116310136|emb|CAH67152.1| OSIGBa0122F23.9 [Oryza sativa (indica cultivar-group)]	sp|Q7XT42|SPL7_ORYSJ	Squamosa promoter-binding-like protein 7 OS=Oryza sativa subsp. japonica GN=SPL7 PE=2 SV=2
219	miR157a	1856	103	937	67	0.0137	1.54856	Up	Up	Unigene67466_All	--	--	--	--
220	miR157a	1325	74	494	35	0.001523	2.09691	Up	Up	Unigene44352_All	gi|297734328|emb|CBI15575.3|	unnamed protein product [Vitis vinifera]	--	--
220	miR157a	1325	74	494	35	0.001523	2.09691	Up	Up	Unigene56522_All	--	--	--	--
220	miR157a	1325	74	494	35	0.001523	2.09691	Up	Up	Unigene49867_All	gi|219879366|gb|ACL51015.1|	squamosa promoter-binding protein [Citrus trifoliata]	sp|Q700W2|SPL9_ARATH	Squamosa promoter-binding-like protein 9 OS=Arabidopsis thaliana GN=SPL9 PE=2 SV=2
220	miR157a	1325	74	494	35	0.001523	2.09691	Up	Up	Unigene1357_All	gi|30577628|emb|CAD90156.1|	squamosa promoter binding like-protein [Betula pendula] >gi|30577630|emb|CAD90157.1| squamosa promoter binding like-protein [Betula pendula]	sp|Q38740|SBP2_ANTMA	Squamosa promoter-binding protein 2 OS=Antirrhinum majus GN=SBP2 PE=2 SV=1
220	miR157a	1325	74	494	35	0.001523	2.09691	Up	Up	Unigene22003_All	gi|98961015|gb|ABF58991.1|	At1g28395 [Arabidopsis thaliana]	--	--
220	miR157a	1325	74	494	35	0.001523	2.09691	Up	Up	Unigene23467_All	gi|13877707|gb|AAK43931.1|AF370612_1	similar to squamosa-promoter binding protein 1 isolog gi|1707009 [Arabidopsis thaliana]	sp|Q94JW8|SPL6_ARATH	Squamosa promoter-binding-like protein 6 OS=Arabidopsis thaliana GN=SPL6 PE=2 SV=2
220	miR157a	1325	74	494	35	0.001523	2.09691	Up	Up	Unigene32772_All	gi|3047110|gb|AAC13621.1|	F6N23.20 gene product [Arabidopsis thaliana]	--	--
220	miR157a	1325	74	494	35	0.001523	2.09691	Up	Up	Unigene10828_All	gi|295815792|gb|ADG36381.1|	promoter-binding protein SPL10 [Vitis vinifera]	sp|Q9S840|SPL2_ARATH	Squamosa promoter-binding-like protein 2 OS=Arabidopsis thaliana GN=SPL2 PE=2 SV=1
220	miR157a	1325	74	494	35	0.001523	2.09691	Up	Up	Unigene31400_All	gi|219879368|gb|ACL51016.1|	squamosa promoter-binding protein [Citrus trifoliata]	sp|Q6YZE8|SPL16_ORYSJ	Squamosa promoter-binding-like protein 16 OS=Oryza sativa subsp. japonica GN=SPL16 PE=2 SV=1
220	miR157a	1325	74	494	35	0.001523	2.09691	Up	Up	Unigene69490_All	gi|30697804|ref|NP_177077.3|	squamosa promoter-binding protein-like 6 (SPL6) [Arabidopsis thaliana] >gi|67461542|sp|Q94JW8.2|SPL6_ARATH RecName: Full=Squamosa promoter-binding-like protein 6 >gi|12325078|gb|AAG52487.1|AC018364_5 squamosa promoter binding protein-like 6; 91282-89867 [Arabidopsis thaliana] >gi|5931683|emb|CAB56595.1| squamosa promoter binding protein-like 6 [Arabidopsis thaliana] >gi|5931685|emb|CAB56596.1| sq…	sp|Q94JW8|SPL6_ARATH	Squamosa promoter-binding-like protein 6 OS=Arabidopsis thaliana GN=SPL6 PE=2 SV=2
220	miR157a	1325	74	494	35	0.001523	2.09691	Up	Up	Unigene59576_All	gi|219879366|gb|ACL51015.1|	squamosa promoter-binding protein [Citrus trifoliata]	sp|Q7EXZ2|SPL14_ORYSJ	Squamosa promoter-binding-like protein 14 OS=Oryza sativa subsp. japonica GN=SPL14 PE=2 SV=1
220	miR157a	1325	74	494	35	0.001523	2.09691	Up	Up	Unigene27229_All	gi|6623973|gb|AAF19226.1|AC007505_2	Highly similar to Ta1-3 polyprotein [Arabidopsis thaliana]	sp|P10978|POLX_TOBAC	Retrovirus-related Pol polyprotein from transposon TNT 1-94 OS=Nicotiana tabacum PE=2 SV=1
220	miR157a	1325	74	494	35	0.001523	2.09691	Up	Up	Unigene61394_All	gi|122162768|sp|Q01JD1.1|SPL7_ORYSI	RecName: Full=Squamosa promoter-binding-like protein 7 >gi|116310136|emb|CAH67152.1| OSIGBa0122F23.9 [Oryza sativa (indica cultivar-group)]	sp|Q7XT42|SPL7_ORYSJ	Squamosa promoter-binding-like protein 7 OS=Oryza sativa subsp. japonica GN=SPL7 PE=2 SV=2
220	miR157a	1325	74	494	35	0.001523	2.09691	Up	Up	Unigene34714_All	gi|297791157|ref|XP_002863463.1|	subtilase family protein [Arabidopsis lyrata subsp. lyrata] >gi|297309298|gb|EFH39722.1| subtilase family protein [Arabidopsis lyrata subsp. lyrata]	sp|O65351|SUBL_ARATH	Subtilisin-like protease OS=Arabidopsis thaliana GN=ARA12 PE=1 SV=1
221	miR157a	1207	67	335	24	0.000106	2.81678	Up	Up	Unigene49867_All	gi|219879366|gb|ACL51015.1|	squamosa promoter-binding protein [Citrus trifoliata]	sp|Q700W2|SPL9_ARATH	Squamosa promoter-binding-like protein 9 OS=Arabidopsis thaliana GN=SPL9 PE=2 SV=2
221	miR157a	1207	67	335	24	0.000106	2.81678	Up	Up	Unigene1357_All	gi|30577628|emb|CAD90156.1|	squamosa promoter binding like-protein [Betula pendula] >gi|30577630|emb|CAD90157.1| squamosa promoter binding like-protein [Betula pendula]	sp|Q38740|SBP2_ANTMA	Squamosa promoter-binding protein 2 OS=Antirrhinum majus GN=SBP2 PE=2 SV=1
221	miR157a	1207	67	335	24	0.000106	2.81678	Up	Up	Unigene43404_All	--	--	--	--
221	miR157a	1207	67	335	24	0.000106	2.81678	Up	Up	Unigene23467_All	gi|13877707|gb|AAK43931.1|AF370612_1	similar to squamosa-promoter binding protein 1 isolog gi|1707009 [Arabidopsis thaliana]	sp|Q94JW8|SPL6_ARATH	Squamosa promoter-binding-like protein 6 OS=Arabidopsis thaliana GN=SPL6 PE=2 SV=2
221	miR157a	1207	67	335	24	0.000106	2.81678	Up	Up	Unigene10828_All	gi|295815792|gb|ADG36381.1|	promoter-binding protein SPL10 [Vitis vinifera]	sp|Q9S840|SPL2_ARATH	Squamosa promoter-binding-like protein 2 OS=Arabidopsis thaliana GN=SPL2 PE=2 SV=1
221	miR157a	1207	67	335	24	0.000106	2.81678	Up	Up	Unigene69490_All	gi|30697804|ref|NP_177077.3|	squamosa promoter-binding protein-like 6 (SPL6) [Arabidopsis thaliana] >gi|67461542|sp|Q94JW8.2|SPL6_ARATH RecName: Full=Squamosa promoter-binding-like protein 6 >gi|12325078|gb|AAG52487.1|AC018364_5 squamosa promoter binding protein-like 6; 91282-89867 [Arabidopsis thaliana] >gi|5931683|emb|CAB56595.1| squamosa promoter binding protein-like 6 [Arabidopsis thaliana] >gi|5931685|emb|CAB56596.1| sq…	sp|Q94JW8|SPL6_ARATH	Squamosa promoter-binding-like protein 6 OS=Arabidopsis thaliana GN=SPL6 PE=2 SV=2
221	miR157a	1207	67	335	24	0.000106	2.81678	Up	Up	Unigene59576_All	gi|219879366|gb|ACL51015.1|	squamosa promoter-binding protein [Citrus trifoliata]	sp|Q7EXZ2|SPL14_ORYSJ	Squamosa promoter-binding-like protein 14 OS=Oryza sativa subsp. japonica GN=SPL14 PE=2 SV=1
222	miR157a	1029	57	288	20	0.000227	2.79327	Up	Up	Unigene49867_All	gi|219879366|gb|ACL51015.1|	squamosa promoter-binding protein [Citrus trifoliata]	sp|Q700W2|SPL9_ARATH	Squamosa promoter-binding-like protein 9 OS=Arabidopsis thaliana GN=SPL9 PE=2 SV=2
222	miR157a	1029	57	288	20	0.000227	2.79327	Up	Up	Unigene13568_All	--	--	--	--
222	miR157a	1029	57	288	20	0.000227	2.79327	Up	Up	Unigene1357_All	gi|30577628|emb|CAD90156.1|	squamosa promoter binding like-protein [Betula pendula] >gi|30577630|emb|CAD90157.1| squamosa promoter binding like-protein [Betula pendula]	sp|Q38740|SBP2_ANTMA	Squamosa promoter-binding protein 2 OS=Antirrhinum majus GN=SBP2 PE=2 SV=1
222	miR157a	1029	57	288	20	0.000227	2.79327	Up	Up	Unigene23467_All	gi|13877707|gb|AAK43931.1|AF370612_1	similar to squamosa-promoter binding protein 1 isolog gi|1707009 [Arabidopsis thaliana]	sp|Q94JW8|SPL6_ARATH	Squamosa promoter-binding-like protein 6 OS=Arabidopsis thaliana GN=SPL6 PE=2 SV=2
222	miR157a	1029	57	288	20	0.000227	2.79327	Up	Up	Unigene10828_All	gi|295815792|gb|ADG36381.1|	promoter-binding protein SPL10 [Vitis vinifera]	sp|Q9S840|SPL2_ARATH	Squamosa promoter-binding-like protein 2 OS=Arabidopsis thaliana GN=SPL2 PE=2 SV=1
222	miR157a	1029	57	288	20	0.000227	2.79327	Up	Up	Unigene3445_All	--	--	--	--
222	miR157a	1029	57	288	20	0.000227	2.79327	Up	Up	Unigene26662_All	gi|297835114|ref|XP_002885439.1|	always early protein 3 [Arabidopsis lyrata subsp. lyrata] >gi|297331279|gb|EFH61698.1| always early protein 3 [Arabidopsis lyrata subsp. lyrata]	sp|Q5RHQ8|LIN9_DANRE	Protein lin-9 homolog OS=Danio rerio GN=lin9 PE=2 SV=1
222	miR157a	1029	57	288	20	0.000227	2.79327	Up	Up	Unigene69490_All	gi|30697804|ref|NP_177077.3|	squamosa promoter-binding protein-like 6 (SPL6) [Arabidopsis thaliana] >gi|67461542|sp|Q94JW8.2|SPL6_ARATH RecName: Full=Squamosa promoter-binding-like protein 6 >gi|12325078|gb|AAG52487.1|AC018364_5 squamosa promoter binding protein-like 6; 91282-89867 [Arabidopsis thaliana] >gi|5931683|emb|CAB56595.1| squamosa promoter binding protein-like 6 [Arabidopsis thaliana] >gi|5931685|emb|CAB56596.1| sq…	sp|Q94JW8|SPL6_ARATH	Squamosa promoter-binding-like protein 6 OS=Arabidopsis thaliana GN=SPL6 PE=2 SV=2
222	miR157a	1029	57	288	20	0.000227	2.79327	Up	Up	Unigene59576_All	gi|219879366|gb|ACL51015.1|	squamosa promoter-binding protein [Citrus trifoliata]	sp|Q7EXZ2|SPL14_ORYSJ	Squamosa promoter-binding-like protein 14 OS=Oryza sativa subsp. japonica GN=SPL14 PE=2 SV=1
222	miR157a	1029	57	288	20	0.000227	2.79327	Up	Up	Unigene27229_All	gi|6623973|gb|AAF19226.1|AC007505_2	Highly similar to Ta1-3 polyprotein [Arabidopsis thaliana]	sp|P10978|POLX_TOBAC	Retrovirus-related Pol polyprotein from transposon TNT 1-94 OS=Nicotiana tabacum PE=2 SV=1
222	miR157a	1029	57	288	20	0.000227	2.79327	Up	Up	Unigene67466_All	--	--	--	--
223	miR157a	838	47	436	31	0.030728	1.50262	Up	Up	Unigene56522_All	--	--	--	--
223	miR157a	838	47	436	31	0.030728	1.50262	Up	Up	Unigene49867_All	gi|219879366|gb|ACL51015.1|	squamosa promoter-binding protein [Citrus trifoliata]	sp|Q700W2|SPL9_ARATH	Squamosa promoter-binding-like protein 9 OS=Arabidopsis thaliana GN=SPL9 PE=2 SV=2
223	miR157a	838	47	436	31	0.030728	1.50262	Up	Up	Unigene1357_All	gi|30577628|emb|CAD90156.1|	squamosa promoter binding like-protein [Betula pendula] >gi|30577630|emb|CAD90157.1| squamosa promoter binding like-protein [Betula pendula]	sp|Q38740|SBP2_ANTMA	Squamosa promoter-binding protein 2 OS=Antirrhinum majus GN=SBP2 PE=2 SV=1
223	miR157a	838	47	436	31	0.030728	1.50262	Up	Up	Unigene23467_All	gi|13877707|gb|AAK43931.1|AF370612_1	similar to squamosa-promoter binding protein 1 isolog gi|1707009 [Arabidopsis thaliana]	sp|Q94JW8|SPL6_ARATH	Squamosa promoter-binding-like protein 6 OS=Arabidopsis thaliana GN=SPL6 PE=2 SV=2
223	miR157a	838	47	436	31	0.030728	1.50262	Up	Up	Unigene10828_All	gi|295815792|gb|ADG36381.1|	promoter-binding protein SPL10 [Vitis vinifera]	sp|Q9S840|SPL2_ARATH	Squamosa promoter-binding-like protein 2 OS=Arabidopsis thaliana GN=SPL2 PE=2 SV=1
223	miR157a	838	47	436	31	0.030728	1.50262	Up	Up	Unigene69490_All	gi|30697804|ref|NP_177077.3|	squamosa promoter-binding protein-like 6 (SPL6) [Arabidopsis thaliana] >gi|67461542|sp|Q94JW8.2|SPL6_ARATH RecName: Full=Squamosa promoter-binding-like protein 6 >gi|12325078|gb|AAG52487.1|AC018364_5 squamosa promoter binding protein-like 6; 91282-89867 [Arabidopsis thaliana] >gi|5931683|emb|CAB56595.1| squamosa promoter binding protein-like 6 [Arabidopsis thaliana] >gi|5931685|emb|CAB56596.1| sq…	sp|Q94JW8|SPL6_ARATH	Squamosa promoter-binding-like protein 6 OS=Arabidopsis thaliana GN=SPL6 PE=2 SV=2
223	miR157a	838	47	436	31	0.030728	1.50262	Up	unchanged	Unigene59576_All	gi|219879366|gb|ACL51015.1|	squamosa promoter-binding protein [Citrus trifoliata]	sp|Q7EXZ2|SPL14_ORYSJ	Squamosa promoter-binding-like protein 14 OS=Oryza sativa subsp. japonica GN=SPL14 PE=2 SV=1
224	miR157a	748	42	254	18	0.004292	2.30228	Up	Up	Unigene44352_All	gi|297734328|emb|CBI15575.3|	unnamed protein product [Vitis vinifera]	--	--
224	miR157a	748	42	254	18	0.004292	2.30228	Up	Up	Unigene56522_All	--	--	--	--
224	miR157a	748	42	254	18	0.004292	2.30228	Up	Up	Unigene49867_All	gi|219879366|gb|ACL51015.1|	squamosa promoter-binding protein [Citrus trifoliata]	sp|Q700W2|SPL9_ARATH	Squamosa promoter-binding-like protein 9 OS=Arabidopsis thaliana GN=SPL9 PE=2 SV=2
224	miR157a	748	42	254	18	0.004292	2.30228	Up	Up	Unigene1357_All	gi|30577628|emb|CAD90156.1|	squamosa promoter binding like-protein [Betula pendula] >gi|30577630|emb|CAD90157.1| squamosa promoter binding like-protein [Betula pendula]	sp|Q38740|SBP2_ANTMA	Squamosa promoter-binding protein 2 OS=Antirrhinum majus GN=SBP2 PE=2 SV=1
224	miR157a	748	42	254	18	0.004292	2.30228	Up	Up	Unigene22003_All	gi|98961015|gb|ABF58991.1|	At1g28395 [Arabidopsis thaliana]	--	--
224	miR157a	748	42	254	18	0.004292	2.30228	Up	Up	Unigene23467_All	gi|13877707|gb|AAK43931.1|AF370612_1	similar to squamosa-promoter binding protein 1 isolog gi|1707009 [Arabidopsis thaliana]	sp|Q94JW8|SPL6_ARATH	Squamosa promoter-binding-like protein 6 OS=Arabidopsis thaliana GN=SPL6 PE=2 SV=2
224	miR157a	748	42	254	18	0.004292	2.30228	Up	Up	Unigene32772_All	gi|3047110|gb|AAC13621.1|	F6N23.20 gene product [Arabidopsis thaliana]	--	--
224	miR157a	748	42	254	18	0.004292	2.30228	Up	Up	Unigene10828_All	gi|295815792|gb|ADG36381.1|	promoter-binding protein SPL10 [Vitis vinifera]	sp|Q9S840|SPL2_ARATH	Squamosa promoter-binding-like protein 2 OS=Arabidopsis thaliana GN=SPL2 PE=2 SV=1
224	miR157a	748	42	254	18	0.004292	2.30228	Up	Up	Unigene31400_All	gi|219879368|gb|ACL51016.1|	squamosa promoter-binding protein [Citrus trifoliata]	sp|Q6YZE8|SPL16_ORYSJ	Squamosa promoter-binding-like protein 16 OS=Oryza sativa subsp. japonica GN=SPL16 PE=2 SV=1
224	miR157a	748	42	254	18	0.004292	2.30228	Up	Up	Unigene69490_All	gi|30697804|ref|NP_177077.3|	squamosa promoter-binding protein-like 6 (SPL6) [Arabidopsis thaliana] >gi|67461542|sp|Q94JW8.2|SPL6_ARATH RecName: Full=Squamosa promoter-binding-like protein 6 >gi|12325078|gb|AAG52487.1|AC018364_5 squamosa promoter binding protein-like 6; 91282-89867 [Arabidopsis thaliana] >gi|5931683|emb|CAB56595.1| squamosa promoter binding protein-like 6 [Arabidopsis thaliana] >gi|5931685|emb|CAB56596.1| sq…	sp|Q94JW8|SPL6_ARATH	Squamosa promoter-binding-like protein 6 OS=Arabidopsis thaliana GN=SPL6 PE=2 SV=2
224	miR157a	748	42	254	18	0.004292	2.30228	Up	Up	Unigene59576_All	gi|219879366|gb|ACL51015.1|	squamosa promoter-binding protein [Citrus trifoliata]	sp|Q7EXZ2|SPL14_ORYSJ	Squamosa promoter-binding-like protein 14 OS=Oryza sativa subsp. japonica GN=SPL14 PE=2 SV=1
224	miR157a	748	42	254	18	0.004292	2.30228	Up	Up	Unigene27229_All	gi|6623973|gb|AAF19226.1|AC007505_2	Highly similar to Ta1-3 polyprotein [Arabidopsis thaliana]	sp|P10978|POLX_TOBAC	Retrovirus-related Pol polyprotein from transposon TNT 1-94 OS=Nicotiana tabacum PE=2 SV=1
224	miR157a	748	42	254	18	0.004292	2.30228	Up	Up	Unigene61394_All	gi|122162768|sp|Q01JD1.1|SPL7_ORYSI	RecName: Full=Squamosa promoter-binding-like protein 7 >gi|116310136|emb|CAH67152.1| OSIGBa0122F23.9 [Oryza sativa (indica cultivar-group)]	sp|Q7XT42|SPL7_ORYSJ	Squamosa promoter-binding-like protein 7 OS=Oryza sativa subsp. japonica GN=SPL7 PE=2 SV=2
224	miR157a	748	42	254	18	0.004292	2.30228	Up	Up	Unigene34714_All	gi|297791157|ref|XP_002863463.1|	subtilase family protein [Arabidopsis lyrata subsp. lyrata] >gi|297309298|gb|EFH39722.1| subtilase family protein [Arabidopsis lyrata subsp. lyrata]	sp|O65351|SUBL_ARATH	Subtilisin-like protease OS=Arabidopsis thaliana GN=ARA12 PE=1 SV=1
225	miR157a	725	40	347	25	0.03005	1.63342	Up	Up	Unigene56522_All	--	--	--	--
225	miR157a	725	40	347	25	0.03005	1.63342	Up	Up	Unigene49867_All	gi|219879366|gb|ACL51015.1|	squamosa promoter-binding protein [Citrus trifoliata]	sp|Q700W2|SPL9_ARATH	Squamosa promoter-binding-like protein 9 OS=Arabidopsis thaliana GN=SPL9 PE=2 SV=2
225	miR157a	725	40	347	25	0.03005	1.63342	Up	Up	Unigene1357_All	gi|30577628|emb|CAD90156.1|	squamosa promoter binding like-protein [Betula pendula] >gi|30577630|emb|CAD90157.1| squamosa promoter binding like-protein [Betula pendula]	sp|Q38740|SBP2_ANTMA	Squamosa promoter-binding protein 2 OS=Antirrhinum majus GN=SBP2 PE=2 SV=1
225	miR157a	725	40	347	25	0.03005	1.63342	Up	Up	Unigene39542_All	gi|255589586|ref|XP_002535013.1|	maintenance of killer 16 (mak16) protein, putative [Ricinus communis] >gi|223524194|gb|EEF27371.1| maintenance of killer 16 (mak16) protein, putative [Ricinus communis]	--	--
225	miR157a	725	40	347	25	0.03005	1.63342	Up	Up	Unigene31791_All	gi|224131110|ref|XP_002321003.1|	Mg2+ and Zn2+/H+ antiporter, atmhx1-like protein [Populus trichocarpa] >gi|222861776|gb|EEE99318.1| Mg2+ and Zn2+/H+ antiporter, atmhx1-like protein [Populus trichocarpa]	sp|P70549|NAC3_RAT	Sodium/calcium exchanger 3 OS=Rattus norvegicus GN=Slc8a3 PE=2 SV=1
225	miR157a	725	40	347	25	0.03005	1.63342	Up	Up	Unigene23467_All	gi|13877707|gb|AAK43931.1|AF370612_1	similar to squamosa-promoter binding protein 1 isolog gi|1707009 [Arabidopsis thaliana]	sp|Q94JW8|SPL6_ARATH	Squamosa promoter-binding-like protein 6 OS=Arabidopsis thaliana GN=SPL6 PE=2 SV=2
225	miR157a	725	40	347	25	0.03005	1.63342	Up	Up	Unigene10828_All	gi|295815792|gb|ADG36381.1|	promoter-binding protein SPL10 [Vitis vinifera]	sp|Q9S840|SPL2_ARATH	Squamosa promoter-binding-like protein 2 OS=Arabidopsis thaliana GN=SPL2 PE=2 SV=1
225	miR157a	725	40	347	25	0.03005	1.63342	Up	Up	Unigene26376_All	gi|297820562|ref|XP_002878164.1|	adenylosuccinate synthetase [Arabidopsis lyrata subsp. lyrata] >gi|297324002|gb|EFH54423.1| adenylosuccinate synthetase [Arabidopsis lyrata subsp. lyrata]	sp|Q96529|PURA_ARATH	Adenylosuccinate synthetase, chloroplastic OS=Arabidopsis thaliana GN=At3g57610 PE=1 SV=1
225	miR157a	725	40	347	25	0.03005	1.63342	Up	Up	Unigene23401_All	gi|297822743|ref|XP_002879254.1|	UDP-glucoronosyl/UDP-glucosyl transferase family protein [Arabidopsis lyrata subsp. lyrata] >gi|297325093|gb|EFH55513.1| UDP-glucoronosyl/UDP-glucosyl transferase family protein [Arabidopsis lyrata subsp. lyrata]	sp|Q9SK82|COGT2_ARATH	Cytokinin-O-glucosyltransferase 2 OS=Arabidopsis thaliana GN=UGT85A1 PE=1 SV=1
225	miR157a	725	40	347	25	0.03005	1.63342	Up	Up	Unigene31400_All	gi|219879368|gb|ACL51016.1|	squamosa promoter-binding protein [Citrus trifoliata]	sp|Q6YZE8|SPL16_ORYSJ	Squamosa promoter-binding-like protein 16 OS=Oryza sativa subsp. japonica GN=SPL16 PE=2 SV=1
225	miR157a	725	40	347	25	0.03005	1.63342	Up	Up	Unigene26512_All	gi|18416004|ref|NP_567670.1|	SMO1-2 (STEROL C4-METHYL OXIDASE 1-2); 4,4-dimethyl-9beta,19-cyclopropylsterol-4alpha-methyl oxidase/ C-4 methylsterol oxidase/ catalytic [Arabidopsis thaliana] >gi|108385258|gb|ABF85767.1| At4g22756 [Arabidopsis thaliana]	sp|Q9UUH4|ERG25_SCHPO	C-4 methylsterol oxidase OS=Schizosaccharomyces pombe GN=erg25 PE=2 SV=1
225	miR157a	725	40	347	25	0.03005	1.63342	Up	Up	Unigene16413_All	--	--	--	--
225	miR157a	725	40	347	25	0.03005	1.63342	Up	Up	Unigene77670_All	gi|297801970|ref|XP_002868869.1|	dihydrouridine synthase family protein [Arabidopsis lyrata subsp. lyrata] >gi|297314705|gb|EFH45128.1| dihydrouridine synthase family protein [Arabidopsis lyrata subsp. lyrata]	sp|Q7XT07|DUS3L_ORYSJ	tRNA-dihydrouridine synthase 3-like OS=Oryza sativa subsp. japonica GN=Os04g0117600 PE=2 SV=2
225	miR157a	725	40	347	25	0.03005	1.63342	Up	Up	Unigene18357_All	gi|32250969|gb|AAP74222.1|	RST1 [Arabidopsis thaliana]	--	--
225	miR157a	725	40	347	25	0.03005	1.63342	Up	Up	Unigene69490_All	gi|30697804|ref|NP_177077.3|	squamosa promoter-binding protein-like 6 (SPL6) [Arabidopsis thaliana] >gi|67461542|sp|Q94JW8.2|SPL6_ARATH RecName: Full=Squamosa promoter-binding-like protein 6 >gi|12325078|gb|AAG52487.1|AC018364_5 squamosa promoter binding protein-like 6; 91282-89867 [Arabidopsis thaliana] >gi|5931683|emb|CAB56595.1| squamosa promoter binding protein-like 6 [Arabidopsis thaliana] >gi|5931685|emb|CAB56596.1| sq…	sp|Q94JW8|SPL6_ARATH	Squamosa promoter-binding-like protein 6 OS=Arabidopsis thaliana GN=SPL6 PE=2 SV=2
225	miR157a	725	40	347	25	0.03005	1.63342	Up	Up	Unigene59576_All	gi|219879366|gb|ACL51015.1|	squamosa promoter-binding protein [Citrus trifoliata]	sp|Q7EXZ2|SPL14_ORYSJ	Squamosa promoter-binding-like protein 14 OS=Oryza sativa subsp. japonica GN=SPL14 PE=2 SV=1
225	miR157a	725	40	347	25	0.03005	1.63342	Up	Up	Unigene61394_All	gi|122162768|sp|Q01JD1.1|SPL7_ORYSI	RecName: Full=Squamosa promoter-binding-like protein 7 >gi|116310136|emb|CAH67152.1| OSIGBa0122F23.9 [Oryza sativa (indica cultivar-group)]	sp|Q7XT42|SPL7_ORYSJ	Squamosa promoter-binding-like protein 7 OS=Oryza sativa subsp. japonica GN=SPL7 PE=2 SV=2
226	miR157a	670	37	335	24	0.035335	1.56358	Up	Up	Unigene56522_All	--	--	--	--
226	miR157a	670	37	335	24	0.035335	1.56358	Up	Up	Unigene49867_All	gi|219879366|gb|ACL51015.1|	squamosa promoter-binding protein [Citrus trifoliata]	sp|Q700W2|SPL9_ARATH	Squamosa promoter-binding-like protein 9 OS=Arabidopsis thaliana GN=SPL9 PE=2 SV=2
226	miR157a	670	37	335	24	0.035335	1.56358	Up	Up	Unigene1357_All	gi|30577628|emb|CAD90156.1|	squamosa promoter binding like-protein [Betula pendula] >gi|30577630|emb|CAD90157.1| squamosa promoter binding like-protein [Betula pendula]	sp|Q38740|SBP2_ANTMA	Squamosa promoter-binding protein 2 OS=Antirrhinum majus GN=SBP2 PE=2 SV=1
226	miR157a	670	37	335	24	0.035335	1.56358	Up	Up	Unigene23467_All	gi|13877707|gb|AAK43931.1|AF370612_1	similar to squamosa-promoter binding protein 1 isolog gi|1707009 [Arabidopsis thaliana]	sp|Q94JW8|SPL6_ARATH	Squamosa promoter-binding-like protein 6 OS=Arabidopsis thaliana GN=SPL6 PE=2 SV=2
226	miR157a	670	37	335	24	0.035335	1.56358	Up	Up	Unigene10828_All	gi|295815792|gb|ADG36381.1|	promoter-binding protein SPL10 [Vitis vinifera]	sp|Q9S840|SPL2_ARATH	Squamosa promoter-binding-like protein 2 OS=Arabidopsis thaliana GN=SPL2 PE=2 SV=1
226	miR157a	670	37	335	24	0.035335	1.56358	Up	Up	Unigene11196_All	gi|108707119|gb|ABF94914.1|	expressed protein [Oryza sativa (japonica cultivar-group)]	sp|A7SBF0|INT9_NEMVE	Integrator complex subunit 9 homolog OS=Nematostella vectensis GN=ints9 PE=3 SV=1
226	miR157a	670	37	335	24	0.035335	1.56358	Up	Up	Unigene32785_All	--	--	--	--
226	miR157a	670	37	335	24	0.035335	1.56358	Up	Up	Unigene53309_All	--	--	--	--
226	miR157a	670	37	335	24	0.035335	1.56358	Up	Up	Unigene69490_All	gi|30697804|ref|NP_177077.3|	squamosa promoter-binding protein-like 6 (SPL6) [Arabidopsis thaliana] >gi|67461542|sp|Q94JW8.2|SPL6_ARATH RecName: Full=Squamosa promoter-binding-like protein 6 >gi|12325078|gb|AAG52487.1|AC018364_5 squamosa promoter binding protein-like 6; 91282-89867 [Arabidopsis thaliana] >gi|5931683|emb|CAB56595.1| squamosa promoter binding protein-like 6 [Arabidopsis thaliana] >gi|5931685|emb|CAB56596.1| sq…	sp|Q94JW8|SPL6_ARATH	Squamosa promoter-binding-like protein 6 OS=Arabidopsis thaliana GN=SPL6 PE=2 SV=2
226	miR157a	670	37	335	24	0.035335	1.56358	Up	Up	Unigene59576_All	gi|219879366|gb|ACL51015.1|	squamosa promoter-binding protein [Citrus trifoliata]	sp|Q7EXZ2|SPL14_ORYSJ	Squamosa promoter-binding-like protein 14 OS=Oryza sativa subsp. japonica GN=SPL14 PE=2 SV=1
226	miR157a	670	37	335	24	0.035335	1.56358	Up	Up	Unigene10_All	gi|9279697|dbj|BAB01254.1|	centromere protein [Arabidopsis thaliana]	sp|P10587|MYH11_CHICK	Myosin-11 OS=Gallus gallus GN=MYH11 PE=1 SV=4
228	miR157a	518	29	161	11	0.00625	2.51533	Up	Up	Unigene49867_All	gi|219879366|gb|ACL51015.1|	squamosa promoter-binding protein [Citrus trifoliata]	sp|Q700W2|SPL9_ARATH	Squamosa promoter-binding-like protein 9 OS=Arabidopsis thaliana GN=SPL9 PE=2 SV=2
228	miR157a	518	29	161	11	0.00625	2.51533	Up	Up	Unigene1357_All	gi|30577628|emb|CAD90156.1|	squamosa promoter binding like-protein [Betula pendula] >gi|30577630|emb|CAD90157.1| squamosa promoter binding like-protein [Betula pendula]	sp|Q38740|SBP2_ANTMA	Squamosa promoter-binding protein 2 OS=Antirrhinum majus GN=SBP2 PE=2 SV=1
228	miR157a	518	29	161	11	0.00625	2.51533	Up	Up	Unigene23467_All	gi|13877707|gb|AAK43931.1|AF370612_1	similar to squamosa-promoter binding protein 1 isolog gi|1707009 [Arabidopsis thaliana]	sp|Q94JW8|SPL6_ARATH	Squamosa promoter-binding-like protein 6 OS=Arabidopsis thaliana GN=SPL6 PE=2 SV=2
228	miR157a	518	29	161	11	0.00625	2.51533	Up	Up	Unigene10828_All	gi|295815792|gb|ADG36381.1|	promoter-binding protein SPL10 [Vitis vinifera]	sp|Q9S840|SPL2_ARATH	Squamosa promoter-binding-like protein 2 OS=Arabidopsis thaliana GN=SPL2 PE=2 SV=1
228	miR157a	518	29	161	11	0.00625	2.51533	Up	Up	Unigene71550_All	--	--	--	--
228	miR157a	518	29	161	11	0.00625	2.51533	Up	Up	Unigene69490_All	gi|30697804|ref|NP_177077.3|	squamosa promoter-binding protein-like 6 (SPL6) [Arabidopsis thaliana] >gi|67461542|sp|Q94JW8.2|SPL6_ARATH RecName: Full=Squamosa promoter-binding-like protein 6 >gi|12325078|gb|AAG52487.1|AC018364_5 squamosa promoter binding protein-like 6; 91282-89867 [Arabidopsis thaliana] >gi|5931683|emb|CAB56595.1| squamosa promoter binding protein-like 6 [Arabidopsis thaliana] >gi|5931685|emb|CAB56596.1| sq…	sp|Q94JW8|SPL6_ARATH	Squamosa promoter-binding-like protein 6 OS=Arabidopsis thaliana GN=SPL6 PE=2 SV=2
228	miR157a	518	29	161	11	0.00625	2.51533	Up	Up	Unigene59576_All	gi|219879366|gb|ACL51015.1|	squamosa promoter-binding protein [Citrus trifoliata]	sp|Q7EXZ2|SPL14_ORYSJ	Squamosa promoter-binding-like protein 14 OS=Oryza sativa subsp. japonica GN=SPL14 PE=2 SV=1
229	miR157a	455	25	145	10	0.011402	2.45321	Up	Up	Unigene56522_All	--	--	--	--
229	miR157a	455	25	145	10	0.011402	2.45321	Up	Up	Unigene49867_All	gi|219879366|gb|ACL51015.1|	squamosa promoter-binding protein [Citrus trifoliata]	sp|Q700W2|SPL9_ARATH	Squamosa promoter-binding-like protein 9 OS=Arabidopsis thaliana GN=SPL9 PE=2 SV=2
229	miR157a	455	25	145	10	0.011402	2.45321	Up	Up	Unigene1357_All	gi|30577628|emb|CAD90156.1|	squamosa promoter binding like-protein [Betula pendula] >gi|30577630|emb|CAD90157.1| squamosa promoter binding like-protein [Betula pendula]	sp|Q38740|SBP2_ANTMA	Squamosa promoter-binding protein 2 OS=Antirrhinum majus GN=SBP2 PE=2 SV=1
229	miR157a	455	25	145	10	0.011402	2.45321	Up	Up	Unigene23467_All	gi|13877707|gb|AAK43931.1|AF370612_1	similar to squamosa-promoter binding protein 1 isolog gi|1707009 [Arabidopsis thaliana]	sp|Q94JW8|SPL6_ARATH	Squamosa promoter-binding-like protein 6 OS=Arabidopsis thaliana GN=SPL6 PE=2 SV=2
229	miR157a	455	25	145	10	0.011402	2.45321	Up	Up	Unigene32772_All	gi|3047110|gb|AAC13621.1|	F6N23.20 gene product [Arabidopsis thaliana]	--	--
229	miR157a	455	25	145	10	0.011402	2.45321	Up	Up	Unigene10828_All	gi|295815792|gb|ADG36381.1|	promoter-binding protein SPL10 [Vitis vinifera]	sp|Q9S840|SPL2_ARATH	Squamosa promoter-binding-like protein 2 OS=Arabidopsis thaliana GN=SPL2 PE=2 SV=1
229	miR157a	455	25	145	10	0.011402	2.45321	Up	Up	Unigene31400_All	gi|219879368|gb|ACL51016.1|	squamosa promoter-binding protein [Citrus trifoliata]	sp|Q6YZE8|SPL16_ORYSJ	Squamosa promoter-binding-like protein 16 OS=Oryza sativa subsp. japonica GN=SPL16 PE=2 SV=1
229	miR157a	455	25	145	10	0.011402	2.45321	Up	Up	Unigene69490_All	gi|30697804|ref|NP_177077.3|	squamosa promoter-binding protein-like 6 (SPL6) [Arabidopsis thaliana] >gi|67461542|sp|Q94JW8.2|SPL6_ARATH RecName: Full=Squamosa promoter-binding-like protein 6 >gi|12325078|gb|AAG52487.1|AC018364_5 squamosa promoter binding protein-like 6; 91282-89867 [Arabidopsis thaliana] >gi|5931683|emb|CAB56595.1| squamosa promoter binding protein-like 6 [Arabidopsis thaliana] >gi|5931685|emb|CAB56596.1| sq…	sp|Q94JW8|SPL6_ARATH	Squamosa promoter-binding-like protein 6 OS=Arabidopsis thaliana GN=SPL6 PE=2 SV=2
229	miR157a	455	25	145	10	0.011402	2.45321	Up	Up	Unigene59576_All	gi|219879366|gb|ACL51015.1|	squamosa promoter-binding protein [Citrus trifoliata]	sp|Q7EXZ2|SPL14_ORYSJ	Squamosa promoter-binding-like protein 14 OS=Oryza sativa subsp. japonica GN=SPL14 PE=2 SV=1
229	miR157a	455	25	145	10	0.011402	2.45321	Up	Up	Unigene10_All	gi|9279697|dbj|BAB01254.1|	centromere protein [Arabidopsis thaliana]	sp|P10587|MYH11_CHICK	Myosin-11 OS=Gallus gallus GN=MYH11 PE=1 SV=4
229	miR157a	455	25	145	10	0.011402	2.45321	Up	Up	Unigene61394_All	gi|122162768|sp|Q01JD1.1|SPL7_ORYSI	RecName: Full=Squamosa promoter-binding-like protein 7 >gi|116310136|emb|CAH67152.1| OSIGBa0122F23.9 [Oryza sativa (indica cultivar-group)]	sp|Q7XT42|SPL7_ORYSJ	Squamosa promoter-binding-like protein 7 OS=Oryza sativa subsp. japonica GN=SPL7 PE=2 SV=2
229	miR157a	455	25	145	10	0.011402	2.45321	Up	Up	Unigene34714_All	gi|297791157|ref|XP_002863463.1|	subtilase family protein [Arabidopsis lyrata subsp. lyrata] >gi|297309298|gb|EFH39722.1| subtilase family protein [Arabidopsis lyrata subsp. lyrata]	sp|O65351|SUBL_ARATH	Subtilisin-like protease OS=Arabidopsis thaliana GN=ARA12 PE=1 SV=1
230	miR157a	448	25	119	8	0.004479	2.94321	Up	Up	Unigene44352_All	gi|297734328|emb|CBI15575.3|	unnamed protein product [Vitis vinifera]	--	--
230	miR157a	448	25	119	8	0.004479	2.94321	Up	Up	Unigene56522_All	--	--	--	--
230	miR157a	448	25	119	8	0.004479	2.94321	Up	Up	Unigene49867_All	gi|219879366|gb|ACL51015.1|	squamosa promoter-binding protein [Citrus trifoliata]	sp|Q700W2|SPL9_ARATH	Squamosa promoter-binding-like protein 9 OS=Arabidopsis thaliana GN=SPL9 PE=2 SV=2
230	miR157a	448	25	119	8	0.004479	2.94321	Up	Up	Unigene1357_All	gi|30577628|emb|CAD90156.1|	squamosa promoter binding like-protein [Betula pendula] >gi|30577630|emb|CAD90157.1| squamosa promoter binding like-protein [Betula pendula]	sp|Q38740|SBP2_ANTMA	Squamosa promoter-binding protein 2 OS=Antirrhinum majus GN=SBP2 PE=2 SV=1
230	miR157a	448	25	119	8	0.004479	2.94321	Up	Up	Unigene22003_All	gi|98961015|gb|ABF58991.1|	At1g28395 [Arabidopsis thaliana]	--	--
230	miR157a	448	25	119	8	0.004479	2.94321	Up	Up	Unigene23467_All	gi|13877707|gb|AAK43931.1|AF370612_1	similar to squamosa-promoter binding protein 1 isolog gi|1707009 [Arabidopsis thaliana]	sp|Q94JW8|SPL6_ARATH	Squamosa promoter-binding-like protein 6 OS=Arabidopsis thaliana GN=SPL6 PE=2 SV=2
230	miR157a	448	25	119	8	0.004479	2.94321	Up	Up	Unigene32772_All	gi|3047110|gb|AAC13621.1|	F6N23.20 gene product [Arabidopsis thaliana]	--	--
230	miR157a	448	25	119	8	0.004479	2.94321	Up	Up	Unigene10828_All	gi|295815792|gb|ADG36381.1|	promoter-binding protein SPL10 [Vitis vinifera]	sp|Q9S840|SPL2_ARATH	Squamosa promoter-binding-like protein 2 OS=Arabidopsis thaliana GN=SPL2 PE=2 SV=1
230	miR157a	448	25	119	8	0.004479	2.94321	Up	Up	Unigene31400_All	gi|219879368|gb|ACL51016.1|	squamosa promoter-binding protein [Citrus trifoliata]	sp|Q6YZE8|SPL16_ORYSJ	Squamosa promoter-binding-like protein 16 OS=Oryza sativa subsp. japonica GN=SPL16 PE=2 SV=1
230	miR157a	448	25	119	8	0.004479	2.94321	Up	Up	Unigene69490_All	gi|30697804|ref|NP_177077.3|	squamosa promoter-binding protein-like 6 (SPL6) [Arabidopsis thaliana] >gi|67461542|sp|Q94JW8.2|SPL6_ARATH RecName: Full=Squamosa promoter-binding-like protein 6 >gi|12325078|gb|AAG52487.1|AC018364_5 squamosa promoter binding protein-like 6; 91282-89867 [Arabidopsis thaliana] >gi|5931683|emb|CAB56595.1| squamosa promoter binding protein-like 6 [Arabidopsis thaliana] >gi|5931685|emb|CAB56596.1| sq…	sp|Q94JW8|SPL6_ARATH	Squamosa promoter-binding-like protein 6 OS=Arabidopsis thaliana GN=SPL6 PE=2 SV=2
230	miR157a	448	25	119	8	0.004479	2.94321	Up	Up	Unigene59576_All	gi|219879366|gb|ACL51015.1|	squamosa promoter-binding protein [Citrus trifoliata]	sp|Q7EXZ2|SPL14_ORYSJ	Squamosa promoter-binding-like protein 14 OS=Oryza sativa subsp. japonica GN=SPL14 PE=2 SV=1
230	miR157a	448	25	119	8	0.004479	2.94321	Up	Up	Unigene27229_All	gi|6623973|gb|AAF19226.1|AC007505_2	Highly similar to Ta1-3 polyprotein [Arabidopsis thaliana]	sp|P10978|POLX_TOBAC	Retrovirus-related Pol polyprotein from transposon TNT 1-94 OS=Nicotiana tabacum PE=2 SV=1
230	miR157a	448	25	119	8	0.004479	2.94321	Up	Up	Unigene61394_All	gi|122162768|sp|Q01JD1.1|SPL7_ORYSI	RecName: Full=Squamosa promoter-binding-like protein 7 >gi|116310136|emb|CAH67152.1| OSIGBa0122F23.9 [Oryza sativa (indica cultivar-group)]	sp|Q7XT42|SPL7_ORYSJ	Squamosa promoter-binding-like protein 7 OS=Oryza sativa subsp. japonica GN=SPL7 PE=2 SV=2
230	miR157a	448	25	119	8	0.004479	2.94321	Up	Up	Unigene34714_All	gi|297791157|ref|XP_002863463.1|	subtilase family protein [Arabidopsis lyrata subsp. lyrata] >gi|297309298|gb|EFH39722.1| subtilase family protein [Arabidopsis lyrata subsp. lyrata]	sp|O65351|SUBL_ARATH	Subtilisin-like protease OS=Arabidopsis thaliana GN=ARA12 PE=1 SV=1
232	miR157a	347	19	146	10	0.039809	1.85809	Up	Up	Unigene15260_All	gi|13605708|gb|AAK32847.1|AF361835_1	AT5g59750/mth12_150 [Arabidopsis thaliana] >gi|9758840|dbj|BAB09512.1| GTP cyclohydrolase II; 3,4-dihydroxy-2-butanone-4-phoshate synthase [Arabidopsis thaliana] >gi|15215752|gb|AAK91421.1| AT5g59750/mth12_150 [Arabidopsis thaliana] >gi|27363454|gb|AAO11646.1| At5g59750/mth12_150 [Arabidopsis thaliana]	sp|P47924|RIBBA_ARATH	Riboflavin biosynthesis protein ribBA, chloroplastic OS=Arabidopsis thaliana GN=RIBBA PE=2 SV=2
232	miR157a	347	19	146	10	0.039809	1.85809	Up	Up	Unigene49867_All	gi|219879366|gb|ACL51015.1|	squamosa promoter-binding protein [Citrus trifoliata]	sp|Q700W2|SPL9_ARATH	Squamosa promoter-binding-like protein 9 OS=Arabidopsis thaliana GN=SPL9 PE=2 SV=2
232	miR157a	347	19	146	10	0.039809	1.85809	Up	Up	Unigene1357_All	gi|30577628|emb|CAD90156.1|	squamosa promoter binding like-protein [Betula pendula] >gi|30577630|emb|CAD90157.1| squamosa promoter binding like-protein [Betula pendula]	sp|Q38740|SBP2_ANTMA	Squamosa promoter-binding protein 2 OS=Antirrhinum majus GN=SBP2 PE=2 SV=1
232	miR157a	347	19	146	10	0.039809	1.85809	Up	Up	Unigene22003_All	gi|98961015|gb|ABF58991.1|	At1g28395 [Arabidopsis thaliana]	--	--
232	miR157a	347	19	146	10	0.039809	1.85809	Up	Up	Unigene10828_All	gi|295815792|gb|ADG36381.1|	promoter-binding protein SPL10 [Vitis vinifera]	sp|Q9S840|SPL2_ARATH	Squamosa promoter-binding-like protein 2 OS=Arabidopsis thaliana GN=SPL2 PE=2 SV=1
232	miR157a	347	19	146	10	0.039809	1.85809	Up	Up	Unigene59576_All	gi|219879366|gb|ACL51015.1|	squamosa promoter-binding protein [Citrus trifoliata]	sp|Q7EXZ2|SPL14_ORYSJ	Squamosa promoter-binding-like protein 14 OS=Oryza sativa subsp. japonica GN=SPL14 PE=2 SV=1
233	miR157a	299	17	101	7	0.025853	2.31441	Up	Up	Unigene49867_All	gi|219879366|gb|ACL51015.1|	squamosa promoter-binding protein [Citrus trifoliata]	sp|Q700W2|SPL9_ARATH	Squamosa promoter-binding-like protein 9 OS=Arabidopsis thaliana GN=SPL9 PE=2 SV=2
233	miR157a	299	17	101	7	0.025853	2.31441	Up	Up	Unigene1357_All	gi|30577628|emb|CAD90156.1|	squamosa promoter binding like-protein [Betula pendula] >gi|30577630|emb|CAD90157.1| squamosa promoter binding like-protein [Betula pendula]	sp|Q38740|SBP2_ANTMA	Squamosa promoter-binding protein 2 OS=Antirrhinum majus GN=SBP2 PE=2 SV=1
233	miR157a	299	17	101	7	0.025853	2.31441	Up	Up	Unigene23467_All	gi|13877707|gb|AAK43931.1|AF370612_1	similar to squamosa-promoter binding protein 1 isolog gi|1707009 [Arabidopsis thaliana]	sp|Q94JW8|SPL6_ARATH	Squamosa promoter-binding-like protein 6 OS=Arabidopsis thaliana GN=SPL6 PE=2 SV=2
233	miR157a	299	17	101	7	0.025853	2.31441	Up	Up	Unigene10828_All	gi|295815792|gb|ADG36381.1|	promoter-binding protein SPL10 [Vitis vinifera]	sp|Q9S840|SPL2_ARATH	Squamosa promoter-binding-like protein 2 OS=Arabidopsis thaliana GN=SPL2 PE=2 SV=1
233	miR157a	299	17	101	7	0.025853	2.31441	Up	Up	Unigene69490_All	gi|30697804|ref|NP_177077.3|	squamosa promoter-binding protein-like 6 (SPL6) [Arabidopsis thaliana] >gi|67461542|sp|Q94JW8.2|SPL6_ARATH RecName: Full=Squamosa promoter-binding-like protein 6 >gi|12325078|gb|AAG52487.1|AC018364_5 squamosa promoter binding protein-like 6; 91282-89867 [Arabidopsis thaliana] >gi|5931683|emb|CAB56595.1| squamosa promoter binding protein-like 6 [Arabidopsis thaliana] >gi|5931685|emb|CAB56596.1| sq…	sp|Q94JW8|SPL6_ARATH	Squamosa promoter-binding-like protein 6 OS=Arabidopsis thaliana GN=SPL6 PE=2 SV=2
233	miR157a	299	17	101	7	0.025853	2.31441	Up	Up	Unigene59576_All	gi|219879366|gb|ACL51015.1|	squamosa promoter-binding protein [Citrus trifoliata]	sp|Q7EXZ2|SPL14_ORYSJ	Squamosa promoter-binding-like protein 14 OS=Oryza sativa subsp. japonica GN=SPL14 PE=2 SV=1
235	miR157a	261	15	83	6	0.029329	2.4584	Up	Up	Unigene56522_All	--	--	--	--
235	miR157a	261	15	83	6	0.029329	2.4584	Up	Up	Unigene49867_All	gi|219879366|gb|ACL51015.1|	squamosa promoter-binding protein [Citrus trifoliata]	sp|Q700W2|SPL9_ARATH	Squamosa promoter-binding-like protein 9 OS=Arabidopsis thaliana GN=SPL9 PE=2 SV=2
235	miR157a	261	15	83	6	0.029329	2.4584	Up	Up	Unigene1357_All	gi|30577628|emb|CAD90156.1|	squamosa promoter binding like-protein [Betula pendula] >gi|30577630|emb|CAD90157.1| squamosa promoter binding like-protein [Betula pendula]	sp|Q38740|SBP2_ANTMA	Squamosa promoter-binding protein 2 OS=Antirrhinum majus GN=SBP2 PE=2 SV=1
235	miR157a	261	15	83	6	0.029329	2.4584	Up	Up	Unigene22003_All	gi|98961015|gb|ABF58991.1|	At1g28395 [Arabidopsis thaliana]	--	--
235	miR157a	261	15	83	6	0.029329	2.4584	Up	Up	Unigene6558_All	--	--	--	--
235	miR157a	261	15	83	6	0.029329	2.4584	Up	Up	Unigene23467_All	gi|13877707|gb|AAK43931.1|AF370612_1	similar to squamosa-promoter binding protein 1 isolog gi|1707009 [Arabidopsis thaliana]	sp|Q94JW8|SPL6_ARATH	Squamosa promoter-binding-like protein 6 OS=Arabidopsis thaliana GN=SPL6 PE=2 SV=2
235	miR157a	261	15	83	6	0.029329	2.4584	Up	Up	Unigene10828_All	gi|295815792|gb|ADG36381.1|	promoter-binding protein SPL10 [Vitis vinifera]	sp|Q9S840|SPL2_ARATH	Squamosa promoter-binding-like protein 2 OS=Arabidopsis thaliana GN=SPL2 PE=2 SV=1
235	miR157a	261	15	83	6	0.029329	2.4584	Up	Up	Unigene3445_All	--	--	--	--
235	miR157a	261	15	83	6	0.029329	2.4584	Up	Up	Unigene31400_All	gi|219879368|gb|ACL51016.1|	squamosa promoter-binding protein [Citrus trifoliata]	sp|Q6YZE8|SPL16_ORYSJ	Squamosa promoter-binding-like protein 16 OS=Oryza sativa subsp. japonica GN=SPL16 PE=2 SV=1
235	miR157a	261	15	83	6	0.029329	2.4584	Up	Up	Unigene69490_All	gi|30697804|ref|NP_177077.3|	squamosa promoter-binding protein-like 6 (SPL6) [Arabidopsis thaliana] >gi|67461542|sp|Q94JW8.2|SPL6_ARATH RecName: Full=Squamosa promoter-binding-like protein 6 >gi|12325078|gb|AAG52487.1|AC018364_5 squamosa promoter binding protein-like 6; 91282-89867 [Arabidopsis thaliana] >gi|5931683|emb|CAB56595.1| squamosa promoter binding protein-like 6 [Arabidopsis thaliana] >gi|5931685|emb|CAB56596.1| sq…	sp|Q94JW8|SPL6_ARATH	Squamosa promoter-binding-like protein 6 OS=Arabidopsis thaliana GN=SPL6 PE=2 SV=2
235	miR157a	261	15	83	6	0.029329	2.4584	Up	Up	Unigene59576_All	gi|219879366|gb|ACL51015.1|	squamosa promoter-binding protein [Citrus trifoliata]	sp|Q7EXZ2|SPL14_ORYSJ	Squamosa promoter-binding-like protein 14 OS=Oryza sativa subsp. japonica GN=SPL14 PE=2 SV=1
235	miR157a	261	15	83	6	0.029329	2.4584	Up	Up	Unigene61394_All	gi|122162768|sp|Q01JD1.1|SPL7_ORYSI	RecName: Full=Squamosa promoter-binding-like protein 7 >gi|116310136|emb|CAH67152.1| OSIGBa0122F23.9 [Oryza sativa (indica cultivar-group)]	sp|Q7XT42|SPL7_ORYSJ	Squamosa promoter-binding-like protein 7 OS=Oryza sativa subsp. japonica GN=SPL7 PE=2 SV=2
236	miR157a	261	15	73	5	0.019098	2.79517	Up	Up	Unigene49867_All	gi|219879366|gb|ACL51015.1|	squamosa promoter-binding protein [Citrus trifoliata]	sp|Q700W2|SPL9_ARATH	Squamosa promoter-binding-like protein 9 OS=Arabidopsis thaliana GN=SPL9 PE=2 SV=2
236	miR157a	261	15	73	5	0.019098	2.79517	Up	Up	Unigene1357_All	gi|30577628|emb|CAD90156.1|	squamosa promoter binding like-protein [Betula pendula] >gi|30577630|emb|CAD90157.1| squamosa promoter binding like-protein [Betula pendula]	sp|Q38740|SBP2_ANTMA	Squamosa promoter-binding protein 2 OS=Antirrhinum majus GN=SBP2 PE=2 SV=1
236	miR157a	261	15	73	5	0.019098	2.79517	Up	Up	Unigene6337_All	--	--	--	--
236	miR157a	261	15	73	5	0.019098	2.79517	Up	Up	Unigene22003_All	gi|98961015|gb|ABF58991.1|	At1g28395 [Arabidopsis thaliana]	--	--
236	miR157a	261	15	73	5	0.019098	2.79517	Up	Up	Unigene23467_All	gi|13877707|gb|AAK43931.1|AF370612_1	similar to squamosa-promoter binding protein 1 isolog gi|1707009 [Arabidopsis thaliana]	sp|Q94JW8|SPL6_ARATH	Squamosa promoter-binding-like protein 6 OS=Arabidopsis thaliana GN=SPL6 PE=2 SV=2
236	miR157a	261	15	73	5	0.019098	2.79517	Up	Up	Unigene10828_All	gi|295815792|gb|ADG36381.1|	promoter-binding protein SPL10 [Vitis vinifera]	sp|Q9S840|SPL2_ARATH	Squamosa promoter-binding-like protein 2 OS=Arabidopsis thaliana GN=SPL2 PE=2 SV=1
236	miR157a	261	15	73	5	0.019098	2.79517	Up	Up	Unigene69490_All	gi|30697804|ref|NP_177077.3|	squamosa promoter-binding protein-like 6 (SPL6) [Arabidopsis thaliana] >gi|67461542|sp|Q94JW8.2|SPL6_ARATH RecName: Full=Squamosa promoter-binding-like protein 6 >gi|12325078|gb|AAG52487.1|AC018364_5 squamosa promoter binding protein-like 6; 91282-89867 [Arabidopsis thaliana] >gi|5931683|emb|CAB56595.1| squamosa promoter binding protein-like 6 [Arabidopsis thaliana] >gi|5931685|emb|CAB56596.1| sq…	sp|Q94JW8|SPL6_ARATH	Squamosa promoter-binding-like protein 6 OS=Arabidopsis thaliana GN=SPL6 PE=2 SV=2
236	miR157a	261	15	73	5	0.019098	2.79517	Up	Up	Unigene59576_All	gi|219879366|gb|ACL51015.1|	squamosa promoter-binding protein [Citrus trifoliata]	sp|Q7EXZ2|SPL14_ORYSJ	Squamosa promoter-binding-like protein 14 OS=Oryza sativa subsp. japonica GN=SPL14 PE=2 SV=1
237	miR157a	254	14	99	7	0.049134	2.00581	Up	Up	Unigene56522_All	--	--	--	--
237	miR157a	254	14	99	7	0.049134	2.00581	Up	Up	Unigene49867_All	gi|219879366|gb|ACL51015.1|	squamosa promoter-binding protein [Citrus trifoliata]	sp|Q700W2|SPL9_ARATH	Squamosa promoter-binding-like protein 9 OS=Arabidopsis thaliana GN=SPL9 PE=2 SV=2
237	miR157a	254	14	99	7	0.049134	2.00581	Up	Up	Unigene1357_All	gi|30577628|emb|CAD90156.1|	squamosa promoter binding like-protein [Betula pendula] >gi|30577630|emb|CAD90157.1| squamosa promoter binding like-protein [Betula pendula]	sp|Q38740|SBP2_ANTMA	Squamosa promoter-binding protein 2 OS=Antirrhinum majus GN=SBP2 PE=2 SV=1
237	miR157a	254	14	99	7	0.049134	2.00581	Up	Up	Unigene23467_All	gi|13877707|gb|AAK43931.1|AF370612_1	similar to squamosa-promoter binding protein 1 isolog gi|1707009 [Arabidopsis thaliana]	sp|Q94JW8|SPL6_ARATH	Squamosa promoter-binding-like protein 6 OS=Arabidopsis thaliana GN=SPL6 PE=2 SV=2
237	miR157a	254	14	99	7	0.049134	2.00581	Up	Up	Unigene10828_All	gi|295815792|gb|ADG36381.1|	promoter-binding protein SPL10 [Vitis vinifera]	sp|Q9S840|SPL2_ARATH	Squamosa promoter-binding-like protein 2 OS=Arabidopsis thaliana GN=SPL2 PE=2 SV=1
237	miR157a	254	14	99	7	0.049134	2.00581	Up	Up	Unigene69490_All	gi|30697804|ref|NP_177077.3|	squamosa promoter-binding protein-like 6 (SPL6) [Arabidopsis thaliana] >gi|67461542|sp|Q94JW8.2|SPL6_ARATH RecName: Full=Squamosa promoter-binding-like protein 6 >gi|12325078|gb|AAG52487.1|AC018364_5 squamosa promoter binding protein-like 6; 91282-89867 [Arabidopsis thaliana] >gi|5931683|emb|CAB56595.1| squamosa promoter binding protein-like 6 [Arabidopsis thaliana] >gi|5931685|emb|CAB56596.1| sq…	sp|Q94JW8|SPL6_ARATH	Squamosa promoter-binding-like protein 6 OS=Arabidopsis thaliana GN=SPL6 PE=2 SV=2
237	miR157a	254	14	99	7	0.049134	2.00581	Up	Up	Unigene59576_All	gi|219879366|gb|ACL51015.1|	squamosa promoter-binding protein [Citrus trifoliata]	sp|Q7EXZ2|SPL14_ORYSJ	Squamosa promoter-binding-like protein 14 OS=Oryza sativa subsp. japonica GN=SPL14 PE=2 SV=1
237	miR157a	254	14	99	7	0.049134	2.00581	Up	Up	Unigene77929_All	--	--	--	--
238	miR157a	251	14	111	8	0.059285	1.76783	Up	Up	Unigene56275_All	--	--	--	--
238	miR157a	251	14	111	8	0.059285	1.76783	Up	Up	Unigene50870_All	gi|12007488|gb|AAG45222.1|AF323910_1	ornithine decarboxylase [Nicotiana glutinosa]	sp|O22616|DCOR_SOLLC	Ornithine decarboxylase OS=Solanum lycopersicum GN=ODC PE=2 SV=2
238	miR157a	251	14	111	8	0.059285	1.76783	Up	Up	Unigene49867_All	gi|219879366|gb|ACL51015.1|	squamosa promoter-binding protein [Citrus trifoliata]	sp|Q700W2|SPL9_ARATH	Squamosa promoter-binding-like protein 9 OS=Arabidopsis thaliana GN=SPL9 PE=2 SV=2
238	miR157a	251	14	111	8	0.059285	1.76783	Up	Up	Unigene1357_All	gi|30577628|emb|CAD90156.1|	squamosa promoter binding like-protein [Betula pendula] >gi|30577630|emb|CAD90157.1| squamosa promoter binding like-protein [Betula pendula]	sp|Q38740|SBP2_ANTMA	Squamosa promoter-binding protein 2 OS=Antirrhinum majus GN=SBP2 PE=2 SV=1
238	miR157a	251	14	111	8	0.059285	1.76783	Up	Up	Unigene19750_All	--	--	--	--
238	miR157a	251	14	111	8	0.059285	1.76783	Up	Up	Unigene23467_All	gi|13877707|gb|AAK43931.1|AF370612_1	similar to squamosa-promoter binding protein 1 isolog gi|1707009 [Arabidopsis thaliana]	sp|Q94JW8|SPL6_ARATH	Squamosa promoter-binding-like protein 6 OS=Arabidopsis thaliana GN=SPL6 PE=2 SV=2
238	miR157a	251	14	111	8	0.059285	1.76783	Up	Up	Unigene10828_All	gi|295815792|gb|ADG36381.1|	promoter-binding protein SPL10 [Vitis vinifera]	sp|Q9S840|SPL2_ARATH	Squamosa promoter-binding-like protein 2 OS=Arabidopsis thaliana GN=SPL2 PE=2 SV=1
238	miR157a	251	14	111	8	0.059285	1.76783	Up	Up	Unigene9282_All	gi|224113515|ref|XP_002316517.1|	DNA glycosylase [Populus trichocarpa] >gi|222865557|gb|EEF02688.1| DNA glycosylase [Populus trichocarpa]	sp|Q8LK56|DME_ARATH	Transcriptional activator DEMETER OS=Arabidopsis thaliana GN=DME PE=1 SV=2
238	miR157a	251	14	111	8	0.059285	1.76783	Up	Up	Unigene53309_All	--	--	--	--
238	miR157a	251	14	111	8	0.059285	1.76783	Up	Up	Unigene69490_All	gi|30697804|ref|NP_177077.3|	squamosa promoter-binding protein-like 6 (SPL6) [Arabidopsis thaliana] >gi|67461542|sp|Q94JW8.2|SPL6_ARATH RecName: Full=Squamosa promoter-binding-like protein 6 >gi|12325078|gb|AAG52487.1|AC018364_5 squamosa promoter binding protein-like 6; 91282-89867 [Arabidopsis thaliana] >gi|5931683|emb|CAB56595.1| squamosa promoter binding protein-like 6 [Arabidopsis thaliana] >gi|5931685|emb|CAB56596.1| sq…	sp|Q94JW8|SPL6_ARATH	Squamosa promoter-binding-like protein 6 OS=Arabidopsis thaliana GN=SPL6 PE=2 SV=2
238	miR157a	251	14	111	8	0.059285	1.76783	Up	Up	Unigene40472_All	gi|19699369|gb|AAL91294.1|	AT5g06970/MOJ9_14 [Arabidopsis thaliana] >gi|27363442|gb|AAO11640.1| At5g06970/MOJ9_14 [Arabidopsis thaliana]	--	--
238	miR157a	251	14	111	8	0.059285	1.76783	Up	Up	Unigene59576_All	gi|219879366|gb|ACL51015.1|	squamosa promoter-binding protein [Citrus trifoliata]	sp|Q7EXZ2|SPL14_ORYSJ	Squamosa promoter-binding-like protein 14 OS=Oryza sativa subsp. japonica GN=SPL14 PE=2 SV=1
239	miR157a	236	13	87	6	0.046557	2.12072	Up	Up	Unigene49867_All	gi|219879366|gb|ACL51015.1|	squamosa promoter-binding protein [Citrus trifoliata]	sp|Q700W2|SPL9_ARATH	Squamosa promoter-binding-like protein 9 OS=Arabidopsis thaliana GN=SPL9 PE=2 SV=2
239	miR157a	236	13	87	6	0.046557	2.12072	Up	Up	Unigene1357_All	gi|30577628|emb|CAD90156.1|	squamosa promoter binding like-protein [Betula pendula] >gi|30577630|emb|CAD90157.1| squamosa promoter binding like-protein [Betula pendula]	sp|Q38740|SBP2_ANTMA	Squamosa promoter-binding protein 2 OS=Antirrhinum majus GN=SBP2 PE=2 SV=1
239	miR157a	236	13	87	6	0.046557	2.12072	Up	Up	Unigene23467_All	gi|13877707|gb|AAK43931.1|AF370612_1	similar to squamosa-promoter binding protein 1 isolog gi|1707009 [Arabidopsis thaliana]	sp|Q94JW8|SPL6_ARATH	Squamosa promoter-binding-like protein 6 OS=Arabidopsis thaliana GN=SPL6 PE=2 SV=2
239	miR157a	236	13	87	6	0.046557	2.12072	Up	Up	Unigene32772_All	gi|3047110|gb|AAC13621.1|	F6N23.20 gene product [Arabidopsis thaliana]	--	--
239	miR157a	236	13	87	6	0.046557	2.12072	Up	Up	Unigene10828_All	gi|295815792|gb|ADG36381.1|	promoter-binding protein SPL10 [Vitis vinifera]	sp|Q9S840|SPL2_ARATH	Squamosa promoter-binding-like protein 2 OS=Arabidopsis thaliana GN=SPL2 PE=2 SV=1
239	miR157a	236	13	87	6	0.046557	2.12072	Up	Up	Unigene69490_All	gi|30697804|ref|NP_177077.3|	squamosa promoter-binding protein-like 6 (SPL6) [Arabidopsis thaliana] >gi|67461542|sp|Q94JW8.2|SPL6_ARATH RecName: Full=Squamosa promoter-binding-like protein 6 >gi|12325078|gb|AAG52487.1|AC018364_5 squamosa promoter binding protein-like 6; 91282-89867 [Arabidopsis thaliana] >gi|5931683|emb|CAB56595.1| squamosa promoter binding protein-like 6 [Arabidopsis thaliana] >gi|5931685|emb|CAB56596.1| sq…	sp|Q94JW8|SPL6_ARATH	Squamosa promoter-binding-like protein 6 OS=Arabidopsis thaliana GN=SPL6 PE=2 SV=2
239	miR157a	236	13	87	6	0.046557	2.12072	Up	Up	Unigene59576_All	gi|219879366|gb|ACL51015.1|	squamosa promoter-binding protein [Citrus trifoliata]	sp|Q7EXZ2|SPL14_ORYSJ	Squamosa promoter-binding-like protein 14 OS=Oryza sativa subsp. japonica GN=SPL14 PE=2 SV=1
239	miR157a	236	13	87	6	0.046557	2.12072	Up	Up	Unigene10_All	gi|9279697|dbj|BAB01254.1|	centromere protein [Arabidopsis thaliana]	sp|P10587|MYH11_CHICK	Myosin-11 OS=Gallus gallus GN=MYH11 PE=1 SV=4
239	miR157a	236	13	87	6	0.046557	2.12072	Up	Up	Unigene34714_All	gi|297791157|ref|XP_002863463.1|	subtilase family protein [Arabidopsis lyrata subsp. lyrata] >gi|297309298|gb|EFH39722.1| subtilase family protein [Arabidopsis lyrata subsp. lyrata]	sp|O65351|SUBL_ARATH	Subtilisin-like protease OS=Arabidopsis thaliana GN=ARA12 PE=1 SV=1
240	miR157a	224	12	74	5	0.043119	2.3665	Up	Up	Unigene56522_All	--	--	--	--
240	miR157a	224	12	74	5	0.043119	2.3665	Up	Up	Unigene49867_All	gi|219879366|gb|ACL51015.1|	squamosa promoter-binding protein [Citrus trifoliata]	sp|Q700W2|SPL9_ARATH	Squamosa promoter-binding-like protein 9 OS=Arabidopsis thaliana GN=SPL9 PE=2 SV=2
240	miR157a	224	12	74	5	0.043119	2.3665	Up	Up	Unigene1357_All	gi|30577628|emb|CAD90156.1|	squamosa promoter binding like-protein [Betula pendula] >gi|30577630|emb|CAD90157.1| squamosa promoter binding like-protein [Betula pendula]	sp|Q38740|SBP2_ANTMA	Squamosa promoter-binding protein 2 OS=Antirrhinum majus GN=SBP2 PE=2 SV=1
240	miR157a	224	12	74	5	0.043119	2.3665	Up	Up	Unigene23467_All	gi|13877707|gb|AAK43931.1|AF370612_1	similar to squamosa-promoter binding protein 1 isolog gi|1707009 [Arabidopsis thaliana]	sp|Q94JW8|SPL6_ARATH	Squamosa promoter-binding-like protein 6 OS=Arabidopsis thaliana GN=SPL6 PE=2 SV=2
240	miR157a	224	12	74	5	0.043119	2.3665	Up	Up	Unigene10828_All	gi|295815792|gb|ADG36381.1|	promoter-binding protein SPL10 [Vitis vinifera]	sp|Q9S840|SPL2_ARATH	Squamosa promoter-binding-like protein 2 OS=Arabidopsis thaliana GN=SPL2 PE=2 SV=1
240	miR157a	224	12	74	5	0.043119	2.3665	Up	Up	Unigene31400_All	gi|219879368|gb|ACL51016.1|	squamosa promoter-binding protein [Citrus trifoliata]	sp|Q6YZE8|SPL16_ORYSJ	Squamosa promoter-binding-like protein 16 OS=Oryza sativa subsp. japonica GN=SPL16 PE=2 SV=1
240	miR157a	224	12	74	5	0.043119	2.3665	Up	Up	Unigene69490_All	gi|30697804|ref|NP_177077.3|	squamosa promoter-binding protein-like 6 (SPL6) [Arabidopsis thaliana] >gi|67461542|sp|Q94JW8.2|SPL6_ARATH RecName: Full=Squamosa promoter-binding-like protein 6 >gi|12325078|gb|AAG52487.1|AC018364_5 squamosa promoter binding protein-like 6; 91282-89867 [Arabidopsis thaliana] >gi|5931683|emb|CAB56595.1| squamosa promoter binding protein-like 6 [Arabidopsis thaliana] >gi|5931685|emb|CAB56596.1| sq…	sp|Q94JW8|SPL6_ARATH	Squamosa promoter-binding-like protein 6 OS=Arabidopsis thaliana GN=SPL6 PE=2 SV=2
240	miR157a	224	12	74	5	0.043119	2.3665	Up	Up	Unigene59576_All	gi|219879366|gb|ACL51015.1|	squamosa promoter-binding protein [Citrus trifoliata]	sp|Q7EXZ2|SPL14_ORYSJ	Squamosa promoter-binding-like protein 14 OS=Oryza sativa subsp. japonica GN=SPL14 PE=2 SV=1
240	miR157a	224	12	74	5	0.043119	2.3665	Up	Up	Unigene61394_All	gi|122162768|sp|Q01JD1.1|SPL7_ORYSI	RecName: Full=Squamosa promoter-binding-like protein 7 >gi|116310136|emb|CAH67152.1| OSIGBa0122F23.9 [Oryza sativa (indica cultivar-group)]	sp|Q7XT42|SPL7_ORYSJ	Squamosa promoter-binding-like protein 7 OS=Oryza sativa subsp. japonica GN=SPL7 PE=2 SV=2
241	miR157a	220	12	90	6	0.056758	1.91104	Up	Up	Unigene49867_All	gi|219879366|gb|ACL51015.1|	squamosa promoter-binding protein [Citrus trifoliata]	sp|Q700W2|SPL9_ARATH	Squamosa promoter-binding-like protein 9 OS=Arabidopsis thaliana GN=SPL9 PE=2 SV=2
241	miR157a	220	12	90	6	0.056758	1.91104	Up	Up	Unigene1357_All	gi|30577628|emb|CAD90156.1|	squamosa promoter binding like-protein [Betula pendula] >gi|30577630|emb|CAD90157.1| squamosa promoter binding like-protein [Betula pendula]	sp|Q38740|SBP2_ANTMA	Squamosa promoter-binding protein 2 OS=Antirrhinum majus GN=SBP2 PE=2 SV=1
241	miR157a	220	12	90	6	0.056758	1.91104	Up	Up	Unigene35245_All	gi|50313464|gb|AAT74602.1|	cyclopropane fatty acid synthase [Gossypium hirsutum]	--	--
241	miR157a	220	12	90	6	0.056758	1.91104	Up	Up	Unigene10828_All	gi|295815792|gb|ADG36381.1|	promoter-binding protein SPL10 [Vitis vinifera]	sp|Q9S840|SPL2_ARATH	Squamosa promoter-binding-like protein 2 OS=Arabidopsis thaliana GN=SPL2 PE=2 SV=1
241	miR157a	220	12	90	6	0.056758	1.91104	Up	Up	Unigene59576_All	gi|219879366|gb|ACL51015.1|	squamosa promoter-binding protein [Citrus trifoliata]	sp|Q7EXZ2|SPL14_ORYSJ	Squamosa promoter-binding-like protein 14 OS=Oryza sativa subsp. japonica GN=SPL14 PE=2 SV=1
241	miR157a	220	12	90	6	0.056758	1.91104	Up	Up	Unigene63405_All	--	--	--	--
242	miR157a	219	12	123	9	0.07591	1.39197	Up	unchanged	Unigene56522_All	--	--	--	--
242	miR157a	219	12	123	9	0.07591	1.39197	Up	unchanged	Unigene49867_All	gi|219879366|gb|ACL51015.1|	squamosa promoter-binding protein [Citrus trifoliata]	sp|Q700W2|SPL9_ARATH	Squamosa promoter-binding-like protein 9 OS=Arabidopsis thaliana GN=SPL9 PE=2 SV=2
242	miR157a	219	12	123	9	0.07591	1.39197	Up	unchanged	Unigene1357_All	gi|30577628|emb|CAD90156.1|	squamosa promoter binding like-protein [Betula pendula] >gi|30577630|emb|CAD90157.1| squamosa promoter binding like-protein [Betula pendula]	sp|Q38740|SBP2_ANTMA	Squamosa promoter-binding protein 2 OS=Antirrhinum majus GN=SBP2 PE=2 SV=1
242	miR157a	219	12	123	9	0.07591	1.39197	Up	unchanged	Unigene23467_All	gi|13877707|gb|AAK43931.1|AF370612_1	similar to squamosa-promoter binding protein 1 isolog gi|1707009 [Arabidopsis thaliana]	sp|Q94JW8|SPL6_ARATH	Squamosa promoter-binding-like protein 6 OS=Arabidopsis thaliana GN=SPL6 PE=2 SV=2
242	miR157a	219	12	123	9	0.07591	1.39197	Up	unchanged	Unigene10828_All	gi|295815792|gb|ADG36381.1|	promoter-binding protein SPL10 [Vitis vinifera]	sp|Q9S840|SPL2_ARATH	Squamosa promoter-binding-like protein 2 OS=Arabidopsis thaliana GN=SPL2 PE=2 SV=1
242	miR157a	219	12	123	9	0.07591	1.39197	Up	unchanged	Unigene17584_All	gi|224125738|ref|XP_002319663.1|	chromatin remodeling complex subunit [Populus trichocarpa] >gi|222858039|gb|EEE95586.1| chromatin remodeling complex subunit [Populus trichocarpa]	sp|Q61687|ATRX_MOUSE	Transcriptional regulator ATRX OS=Mus musculus GN=Atrx PE=1 SV=2
242	miR157a	219	12	123	9	0.07591	1.39197	Up	unchanged	Unigene31400_All	gi|219879368|gb|ACL51016.1|	squamosa promoter-binding protein [Citrus trifoliata]	sp|Q6YZE8|SPL16_ORYSJ	Squamosa promoter-binding-like protein 16 OS=Oryza sativa subsp. japonica GN=SPL16 PE=2 SV=1
242	miR157a	219	12	123	9	0.07591	1.39197	Up	unchanged	Unigene69490_All	gi|30697804|ref|NP_177077.3|	squamosa promoter-binding protein-like 6 (SPL6) [Arabidopsis thaliana] >gi|67461542|sp|Q94JW8.2|SPL6_ARATH RecName: Full=Squamosa promoter-binding-like protein 6 >gi|12325078|gb|AAG52487.1|AC018364_5 squamosa promoter binding protein-like 6; 91282-89867 [Arabidopsis thaliana] >gi|5931683|emb|CAB56595.1| squamosa promoter binding protein-like 6 [Arabidopsis thaliana] >gi|5931685|emb|CAB56596.1| sq…	sp|Q94JW8|SPL6_ARATH	Squamosa promoter-binding-like protein 6 OS=Arabidopsis thaliana GN=SPL6 PE=2 SV=2
242	miR157a	219	12	123	9	0.07591	1.39197	Up	unchanged	Unigene59576_All	gi|219879366|gb|ACL51015.1|	squamosa promoter-binding protein [Citrus trifoliata]	sp|Q7EXZ2|SPL14_ORYSJ	Squamosa promoter-binding-like protein 14 OS=Oryza sativa subsp. japonica GN=SPL14 PE=2 SV=1
242	miR157a	219	12	123	9	0.07591	1.39197	Up	unchanged	Unigene27229_All	gi|6623973|gb|AAF19226.1|AC007505_2	Highly similar to Ta1-3 polyprotein [Arabidopsis thaliana]	sp|P10978|POLX_TOBAC	Retrovirus-related Pol polyprotein from transposon TNT 1-94 OS=Nicotiana tabacum PE=2 SV=1
242	miR157a	219	12	123	9	0.07591	1.39197	Up	unchanged	Unigene61394_All	gi|122162768|sp|Q01JD1.1|SPL7_ORYSI	RecName: Full=Squamosa promoter-binding-like protein 7 >gi|116310136|emb|CAH67152.1| OSIGBa0122F23.9 [Oryza sativa (indica cultivar-group)]	sp|Q7XT42|SPL7_ORYSJ	Squamosa promoter-binding-like protein 7 OS=Oryza sativa subsp. japonica GN=SPL7 PE=2 SV=2
242	miR157a	219	12	123	9	0.07591	1.39197	Up	unchanged	Unigene74432_All	--	--	--	--
243	miR157a	210	12	97	7	0.067595	1.69254	Up	Up	Unigene49867_All	gi|219879366|gb|ACL51015.1|	squamosa promoter-binding protein [Citrus trifoliata]	sp|Q700W2|SPL9_ARATH	Squamosa promoter-binding-like protein 9 OS=Arabidopsis thaliana GN=SPL9 PE=2 SV=2
243	miR157a	210	12	97	7	0.067595	1.69254	Up	Up	Unigene1357_All	gi|30577628|emb|CAD90156.1|	squamosa promoter binding like-protein [Betula pendula] >gi|30577630|emb|CAD90157.1| squamosa promoter binding like-protein [Betula pendula]	sp|Q38740|SBP2_ANTMA	Squamosa promoter-binding protein 2 OS=Antirrhinum majus GN=SBP2 PE=2 SV=1
243	miR157a	210	12	97	7	0.067595	1.69254	Up	Up	Unigene61661_All	--	--	--	--
243	miR157a	210	12	97	7	0.067595	1.69254	Up	Up	Unigene10828_All	gi|295815792|gb|ADG36381.1|	promoter-binding protein SPL10 [Vitis vinifera]	sp|Q9S840|SPL2_ARATH	Squamosa promoter-binding-like protein 2 OS=Arabidopsis thaliana GN=SPL2 PE=2 SV=1
243	miR157a	210	12	97	7	0.067595	1.69254	Up	Up	Unigene19270_All	gi|18414533|ref|NP_567477.1|	binding [Arabidopsis thaliana]	sp|Q6A070|F179B_MOUSE	Protein FAM179B OS=Mus musculus GN=Fam179b PE=2 SV=2
243	miR157a	210	12	97	7	0.067595	1.69254	Up	Up	Unigene59576_All	gi|219879366|gb|ACL51015.1|	squamosa promoter-binding protein [Citrus trifoliata]	sp|Q7EXZ2|SPL14_ORYSJ	Squamosa promoter-binding-like protein 14 OS=Oryza sativa subsp. japonica GN=SPL14 PE=2 SV=1
243	miR157a	210	12	97	7	0.067595	1.69254	Up	Up	Unigene7429_All	--	--	--	--
243	miR157a	210	12	97	7	0.067595	1.69254	Up	Up	Unigene3167_All	gi|297830600|ref|XP_002883182.1|	pseudouridine synthase family protein [Arabidopsis lyrata subsp. lyrata] >gi|297329022|gb|EFH59441.1| pseudouridine synthase family protein [Arabidopsis lyrata subsp. lyrata]	sp|Q9LT72|PUS4_ARATH	RNA pseudourine synthase 4, mitochondrial OS=Arabidopsis thaliana GN=At3g19440 PE=2 SV=1
244	miR157a	203	11	72	5	0.054233	2.20422	Up	Up	Unigene49867_All	gi|219879366|gb|ACL51015.1|	squamosa promoter-binding protein [Citrus trifoliata]	sp|Q700W2|SPL9_ARATH	Squamosa promoter-binding-like protein 9 OS=Arabidopsis thaliana GN=SPL9 PE=2 SV=2
244	miR157a	203	11	72	5	0.054233	2.20422	Up	Up	Unigene1357_All	gi|30577628|emb|CAD90156.1|	squamosa promoter binding like-protein [Betula pendula] >gi|30577630|emb|CAD90157.1| squamosa promoter binding like-protein [Betula pendula]	sp|Q38740|SBP2_ANTMA	Squamosa promoter-binding protein 2 OS=Antirrhinum majus GN=SBP2 PE=2 SV=1
244	miR157a	203	11	72	5	0.054233	2.20422	Up	Up	Unigene1208_All	gi|226506724|ref|NP_001151086.1|	serine/threonine protein kinase [Zea mays] >gi|195644184|gb|ACG41560.1| serine/threonine protein kinase [Zea mays]	--	--
244	miR157a	203	11	72	5	0.054233	2.20422	Up	Up	Unigene10828_All	gi|295815792|gb|ADG36381.1|	promoter-binding protein SPL10 [Vitis vinifera]	sp|Q9S840|SPL2_ARATH	Squamosa promoter-binding-like protein 2 OS=Arabidopsis thaliana GN=SPL2 PE=2 SV=1
244	miR157a	203	11	72	5	0.054233	2.20422	Up	Up	Unigene28090_All	gi|18420587|ref|NP_568079.1|	signal transducer [Arabidopsis thaliana]	sp|Q8N9R8|SCAI_HUMAN	Protein SCAI OS=Homo sapiens GN=SCAI PE=1 SV=2
244	miR157a	203	11	72	5	0.054233	2.20422	Up	Up	Unigene59576_All	gi|219879366|gb|ACL51015.1|	squamosa promoter-binding protein [Citrus trifoliata]	sp|Q7EXZ2|SPL14_ORYSJ	Squamosa promoter-binding-like protein 14 OS=Oryza sativa subsp. japonica GN=SPL14 PE=2 SV=1
244	miR157a	203	11	72	5	0.054233	2.20422	Up	Up	Unigene40799_All	gi|297819968|ref|XP_002877867.1|	aspartyl protease family protein [Arabidopsis lyrata subsp. lyrata] >gi|297323705|gb|EFH54126.1| aspartyl protease family protein [Arabidopsis lyrata subsp. lyrata]	sp|Q766C2|NEP2_NEPGR	Aspartic proteinase nepenthesin-2 OS=Nepenthes gracilis GN=nep2 PE=1 SV=1
244	miR157a	203	11	72	5	0.054233	2.20422	Up	Up	Unigene62020_All	gi|118484726|gb|ABK94232.1|	unknown [Populus trichocarpa]	--	--
245	miR157a	202	11	86	6	0.067421	1.8363	Up	Up	Unigene49867_All	gi|219879366|gb|ACL51015.1|	squamosa promoter-binding protein [Citrus trifoliata]	sp|Q700W2|SPL9_ARATH	Squamosa promoter-binding-like protein 9 OS=Arabidopsis thaliana GN=SPL9 PE=2 SV=2
245	miR157a	202	11	86	6	0.067421	1.8363	Up	Up	Unigene1357_All	gi|30577628|emb|CAD90156.1|	squamosa promoter binding like-protein [Betula pendula] >gi|30577630|emb|CAD90157.1| squamosa promoter binding like-protein [Betula pendula]	sp|Q38740|SBP2_ANTMA	Squamosa promoter-binding protein 2 OS=Antirrhinum majus GN=SBP2 PE=2 SV=1
245	miR157a	202	11	86	6	0.067421	1.8363	Up	Up	Unigene26084_All	gi|33637487|gb|AAQ23899.1|	RSH2 [Nicotiana tabacum]	sp|O87331|RELA_CORGL	GTP pyrophosphokinase OS=Corynebacterium glutamicum GN=relA PE=3 SV=2
245	miR157a	202	11	86	6	0.067421	1.8363	Up	Up	Unigene32772_All	gi|3047110|gb|AAC13621.1|	F6N23.20 gene product [Arabidopsis thaliana]	--	--
245	miR157a	202	11	86	6	0.067421	1.8363	Up	Up	Unigene10828_All	gi|295815792|gb|ADG36381.1|	promoter-binding protein SPL10 [Vitis vinifera]	sp|Q9S840|SPL2_ARATH	Squamosa promoter-binding-like protein 2 OS=Arabidopsis thaliana GN=SPL2 PE=2 SV=1
245	miR157a	202	11	86	6	0.067421	1.8363	Up	Up	Unigene10838_All	gi|18147592|dbj|BAB83086.1|	cycloartenol synthase [Betula platyphylla]	sp|P38605|CAS1_ARATH	Cycloartenol synthase OS=Arabidopsis thaliana GN=CAS1 PE=1 SV=2
245	miR157a	202	11	86	6	0.067421	1.8363	Up	Up	Unigene40472_All	gi|19699369|gb|AAL91294.1|	AT5g06970/MOJ9_14 [Arabidopsis thaliana] >gi|27363442|gb|AAO11640.1| At5g06970/MOJ9_14 [Arabidopsis thaliana]	--	--
245	miR157a	202	11	86	6	0.067421	1.8363	Up	Up	Unigene59576_All	gi|219879366|gb|ACL51015.1|	squamosa promoter-binding protein [Citrus trifoliata]	sp|Q7EXZ2|SPL14_ORYSJ	Squamosa promoter-binding-like protein 14 OS=Oryza sativa subsp. japonica GN=SPL14 PE=2 SV=1
246	miR157a	190	11	48	3	0.023475	3.09459	Up	Up	Unigene49390_All	--	--	--	--
246	miR157a	190	11	48	3	0.023475	3.09459	Up	Up	Unigene49867_All	gi|219879366|gb|ACL51015.1|	squamosa promoter-binding protein [Citrus trifoliata]	sp|Q700W2|SPL9_ARATH	Squamosa promoter-binding-like protein 9 OS=Arabidopsis thaliana GN=SPL9 PE=2 SV=2
246	miR157a	190	11	48	3	0.023475	3.09459	Up	Up	Unigene1357_All	gi|30577628|emb|CAD90156.1|	squamosa promoter binding like-protein [Betula pendula] >gi|30577630|emb|CAD90157.1| squamosa promoter binding like-protein [Betula pendula]	sp|Q38740|SBP2_ANTMA	Squamosa promoter-binding protein 2 OS=Antirrhinum majus GN=SBP2 PE=2 SV=1
246	miR157a	190	11	48	3	0.023475	3.09459	Up	Up	Unigene6337_All	--	--	--	--
246	miR157a	190	11	48	3	0.023475	3.09459	Up	Up	Unigene23467_All	gi|13877707|gb|AAK43931.1|AF370612_1	similar to squamosa-promoter binding protein 1 isolog gi|1707009 [Arabidopsis thaliana]	sp|Q94JW8|SPL6_ARATH	Squamosa promoter-binding-like protein 6 OS=Arabidopsis thaliana GN=SPL6 PE=2 SV=2
246	miR157a	190	11	48	3	0.023475	3.09459	Up	Up	Unigene10828_All	gi|295815792|gb|ADG36381.1|	promoter-binding protein SPL10 [Vitis vinifera]	sp|Q9S840|SPL2_ARATH	Squamosa promoter-binding-like protein 2 OS=Arabidopsis thaliana GN=SPL2 PE=2 SV=1
246	miR157a	190	11	48	3	0.023475	3.09459	Up	Up	Unigene31400_All	gi|219879368|gb|ACL51016.1|	squamosa promoter-binding protein [Citrus trifoliata]	sp|Q6YZE8|SPL16_ORYSJ	Squamosa promoter-binding-like protein 16 OS=Oryza sativa subsp. japonica GN=SPL16 PE=2 SV=1
246	miR157a	190	11	48	3	0.023475	3.09459	Up	Up	Unigene9487_All	gi|224103591|ref|XP_002313114.1|	predicted protein [Populus trichocarpa] >gi|222849522|gb|EEE87069.1| predicted protein [Populus trichocarpa]	--	--
246	miR157a	190	11	48	3	0.023475	3.09459	Up	Up	Unigene77670_All	gi|297801970|ref|XP_002868869.1|	dihydrouridine synthase family protein [Arabidopsis lyrata subsp. lyrata] >gi|297314705|gb|EFH45128.1| dihydrouridine synthase family protein [Arabidopsis lyrata subsp. lyrata]	sp|Q7XT07|DUS3L_ORYSJ	tRNA-dihydrouridine synthase 3-like OS=Oryza sativa subsp. japonica GN=Os04g0117600 PE=2 SV=2
246	miR157a	190	11	48	3	0.023475	3.09459	Up	Up	Unigene69490_All	gi|30697804|ref|NP_177077.3|	squamosa promoter-binding protein-like 6 (SPL6) [Arabidopsis thaliana] >gi|67461542|sp|Q94JW8.2|SPL6_ARATH RecName: Full=Squamosa promoter-binding-like protein 6 >gi|12325078|gb|AAG52487.1|AC018364_5 squamosa promoter binding protein-like 6; 91282-89867 [Arabidopsis thaliana] >gi|5931683|emb|CAB56595.1| squamosa promoter binding protein-like 6 [Arabidopsis thaliana] >gi|5931685|emb|CAB56596.1| sq…	sp|Q94JW8|SPL6_ARATH	Squamosa promoter-binding-like protein 6 OS=Arabidopsis thaliana GN=SPL6 PE=2 SV=2
246	miR157a	190	11	48	3	0.023475	3.09459	Up	Up	Unigene78130_All	gi|225428784|ref|XP_002282086.1|	PREDICTED: hypothetical protein [Vitis vinifera]	--	--
246	miR157a	190	11	48	3	0.023475	3.09459	Up	Up	Unigene59576_All	gi|219879366|gb|ACL51015.1|	squamosa promoter-binding protein [Citrus trifoliata]	sp|Q7EXZ2|SPL14_ORYSJ	Squamosa promoter-binding-like protein 14 OS=Oryza sativa subsp. japonica GN=SPL14 PE=2 SV=1
246	miR157a	190	11	48	3	0.023475	3.09459	Up	Up	Unigene61394_All	gi|122162768|sp|Q01JD1.1|SPL7_ORYSI	RecName: Full=Squamosa promoter-binding-like protein 7 >gi|116310136|emb|CAH67152.1| OSIGBa0122F23.9 [Oryza sativa (indica cultivar-group)]	sp|Q7XT42|SPL7_ORYSJ	Squamosa promoter-binding-like protein 7 OS=Oryza sativa subsp. japonica GN=SPL7 PE=2 SV=2
247	miR157a	184	10	62	4	0.05047	2.32015	Up	Up	Unigene49867_All	gi|219879366|gb|ACL51015.1|	squamosa promoter-binding protein [Citrus trifoliata]	sp|Q700W2|SPL9_ARATH	Squamosa promoter-binding-like protein 9 OS=Arabidopsis thaliana GN=SPL9 PE=2 SV=2
247	miR157a	184	10	62	4	0.05047	2.32015	Up	Up	Unigene1357_All	gi|30577628|emb|CAD90156.1|	squamosa promoter binding like-protein [Betula pendula] >gi|30577630|emb|CAD90157.1| squamosa promoter binding like-protein [Betula pendula]	sp|Q38740|SBP2_ANTMA	Squamosa promoter-binding protein 2 OS=Antirrhinum majus GN=SBP2 PE=2 SV=1
247	miR157a	184	10	62	4	0.05047	2.32015	Up	Up	Unigene26084_All	gi|33637487|gb|AAQ23899.1|	RSH2 [Nicotiana tabacum]	sp|O87331|RELA_CORGL	GTP pyrophosphokinase OS=Corynebacterium glutamicum GN=relA PE=3 SV=2
247	miR157a	184	10	62	4	0.05047	2.32015	Up	Up	Unigene23467_All	gi|13877707|gb|AAK43931.1|AF370612_1	similar to squamosa-promoter binding protein 1 isolog gi|1707009 [Arabidopsis thaliana]	sp|Q94JW8|SPL6_ARATH	Squamosa promoter-binding-like protein 6 OS=Arabidopsis thaliana GN=SPL6 PE=2 SV=2
247	miR157a	184	10	62	4	0.05047	2.32015	Up	Up	Unigene75473_All	--	--	--	--
247	miR157a	184	10	62	4	0.05047	2.32015	Up	Up	Unigene10828_All	gi|295815792|gb|ADG36381.1|	promoter-binding protein SPL10 [Vitis vinifera]	sp|Q9S840|SPL2_ARATH	Squamosa promoter-binding-like protein 2 OS=Arabidopsis thaliana GN=SPL2 PE=2 SV=1
247	miR157a	184	10	62	4	0.05047	2.32015	Up	Up	Unigene3445_All	--	--	--	--
247	miR157a	184	10	62	4	0.05047	2.32015	Up	Up	Unigene32785_All	--	--	--	--
247	miR157a	184	10	62	4	0.05047	2.32015	Up	Up	Unigene31873_All	gi|79368222|ref|NP_176362.3|	phosphoinositide binding [Arabidopsis thaliana] >gi|38564274|gb|AAR23716.1| At1g61690 [Arabidopsis thaliana]	sp|Q755J9|VPS27_ASHGO	Vacuolar protein sorting-associated protein 27 OS=Ashbya gossypii GN=VPS27 PE=3 SV=1
247	miR157a	184	10	62	4	0.05047	2.32015	Up	Up	Unigene10838_All	gi|18147592|dbj|BAB83086.1|	cycloartenol synthase [Betula platyphylla]	sp|P38605|CAS1_ARATH	Cycloartenol synthase OS=Arabidopsis thaliana GN=CAS1 PE=1 SV=2
247	miR157a	184	10	62	4	0.05047	2.32015	Up	Up	Unigene69490_All	gi|30697804|ref|NP_177077.3|	squamosa promoter-binding protein-like 6 (SPL6) [Arabidopsis thaliana] >gi|67461542|sp|Q94JW8.2|SPL6_ARATH RecName: Full=Squamosa promoter-binding-like protein 6 >gi|12325078|gb|AAG52487.1|AC018364_5 squamosa promoter binding protein-like 6; 91282-89867 [Arabidopsis thaliana] >gi|5931683|emb|CAB56595.1| squamosa promoter binding protein-like 6 [Arabidopsis thaliana] >gi|5931685|emb|CAB56596.1| sq…	sp|Q94JW8|SPL6_ARATH	Squamosa promoter-binding-like protein 6 OS=Arabidopsis thaliana GN=SPL6 PE=2 SV=2
247	miR157a	184	10	62	4	0.05047	2.32015	Up	Up	Unigene59576_All	gi|219879366|gb|ACL51015.1|	squamosa promoter-binding protein [Citrus trifoliata]	sp|Q7EXZ2|SPL14_ORYSJ	Squamosa promoter-binding-like protein 14 OS=Oryza sativa subsp. japonica GN=SPL14 PE=2 SV=1
247	miR157a	184	10	62	4	0.05047	2.32015	Up	Up	Unigene27229_All	gi|6623973|gb|AAF19226.1|AC007505_2	Highly similar to Ta1-3 polyprotein [Arabidopsis thaliana]	sp|P10978|POLX_TOBAC	Retrovirus-related Pol polyprotein from transposon TNT 1-94 OS=Nicotiana tabacum PE=2 SV=1
247	miR157a	184	10	62	4	0.05047	2.32015	Up	Up	Unigene67466_All	--	--	--	--
248	miR157a	183	10	115	8	0.08177	1.24407	Up	unchanged	Unigene15260_All	gi|13605708|gb|AAK32847.1|AF361835_1	AT5g59750/mth12_150 [Arabidopsis thaliana] >gi|9758840|dbj|BAB09512.1| GTP cyclohydrolase II; 3,4-dihydroxy-2-butanone-4-phoshate synthase [Arabidopsis thaliana] >gi|15215752|gb|AAK91421.1| AT5g59750/mth12_150 [Arabidopsis thaliana] >gi|27363454|gb|AAO11646.1| At5g59750/mth12_150 [Arabidopsis thaliana]	sp|P47924|RIBBA_ARATH	Riboflavin biosynthesis protein ribBA, chloroplastic OS=Arabidopsis thaliana GN=RIBBA PE=2 SV=2
248	miR157a	183	10	115	8	0.08177	1.24407	Up	unchanged	Unigene56522_All	--	--	--	--
248	miR157a	183	10	115	8	0.08177	1.24407	Up	unchanged	Unigene49867_All	gi|219879366|gb|ACL51015.1|	squamosa promoter-binding protein [Citrus trifoliata]	sp|Q700W2|SPL9_ARATH	Squamosa promoter-binding-like protein 9 OS=Arabidopsis thaliana GN=SPL9 PE=2 SV=2
248	miR157a	183	10	115	8	0.08177	1.24407	Up	unchanged	Unigene1357_All	gi|30577628|emb|CAD90156.1|	squamosa promoter binding like-protein [Betula pendula] >gi|30577630|emb|CAD90157.1| squamosa promoter binding like-protein [Betula pendula]	sp|Q38740|SBP2_ANTMA	Squamosa promoter-binding protein 2 OS=Antirrhinum majus GN=SBP2 PE=2 SV=1
248	miR157a	183	10	115	8	0.08177	1.24407	Up	unchanged	Unigene23467_All	gi|13877707|gb|AAK43931.1|AF370612_1	similar to squamosa-promoter binding protein 1 isolog gi|1707009 [Arabidopsis thaliana]	sp|Q94JW8|SPL6_ARATH	Squamosa promoter-binding-like protein 6 OS=Arabidopsis thaliana GN=SPL6 PE=2 SV=2
248	miR157a	183	10	115	8	0.08177	1.24407	Up	unchanged	Unigene10828_All	gi|295815792|gb|ADG36381.1|	promoter-binding protein SPL10 [Vitis vinifera]	sp|Q9S840|SPL2_ARATH	Squamosa promoter-binding-like protein 2 OS=Arabidopsis thaliana GN=SPL2 PE=2 SV=1
248	miR157a	183	10	115	8	0.08177	1.24407	Up	unchanged	Unigene11196_All	gi|108707119|gb|ABF94914.1|	expressed protein [Oryza sativa (japonica cultivar-group)]	sp|A7SBF0|INT9_NEMVE	Integrator complex subunit 9 homolog OS=Nematostella vectensis GN=ints9 PE=3 SV=1
248	miR157a	183	10	115	8	0.08177	1.24407	Up	unchanged	Unigene35095_All	gi|110676572|gb|ABG85154.1|	RhoGAP1 [Nicotiana tabacum]	sp|Q54Y72|GACA_DICDI	Rho GTPase-activating protein gacA OS=Dictyostelium discoideum GN=gacA PE=3 SV=1
248	miR157a	183	10	115	8	0.08177	1.24407	Up	unchanged	Unigene69490_All	gi|30697804|ref|NP_177077.3|	squamosa promoter-binding protein-like 6 (SPL6) [Arabidopsis thaliana] >gi|67461542|sp|Q94JW8.2|SPL6_ARATH RecName: Full=Squamosa promoter-binding-like protein 6 >gi|12325078|gb|AAG52487.1|AC018364_5 squamosa promoter binding protein-like 6; 91282-89867 [Arabidopsis thaliana] >gi|5931683|emb|CAB56595.1| squamosa promoter binding protein-like 6 [Arabidopsis thaliana] >gi|5931685|emb|CAB56596.1| sq…	sp|Q94JW8|SPL6_ARATH	Squamosa promoter-binding-like protein 6 OS=Arabidopsis thaliana GN=SPL6 PE=2 SV=2
248	miR157a	183	10	115	8	0.08177	1.24407	Up	unchanged	Unigene59576_All	gi|219879366|gb|ACL51015.1|	squamosa promoter-binding protein [Citrus trifoliata]	sp|Q7EXZ2|SPL14_ORYSJ	Squamosa promoter-binding-like protein 14 OS=Oryza sativa subsp. japonica GN=SPL14 PE=2 SV=1
249	miR157a	183	10	52	4	0.05047	2.7513	Up	Up	Unigene49867_All	gi|219879366|gb|ACL51015.1|	squamosa promoter-binding protein [Citrus trifoliata]	sp|Q700W2|SPL9_ARATH	Squamosa promoter-binding-like protein 9 OS=Arabidopsis thaliana GN=SPL9 PE=2 SV=2
249	miR157a	183	10	52	4	0.05047	2.7513	Up	Up	Unigene1357_All	gi|30577628|emb|CAD90156.1|	squamosa promoter binding like-protein [Betula pendula] >gi|30577630|emb|CAD90157.1| squamosa promoter binding like-protein [Betula pendula]	sp|Q38740|SBP2_ANTMA	Squamosa promoter-binding protein 2 OS=Antirrhinum majus GN=SBP2 PE=2 SV=1
249	miR157a	183	10	52	4	0.05047	2.7513	Up	Up	Unigene69245_All	gi|115485231|ref|NP_001067759.1|	Os11g0312400 [Oryza sativa Japonica Group] >gi|585338|sp|Q08480.1|KAD2_ORYSJ RecName: Full=Adenylate kinase B; Short=AK B; AltName: Full=ATP-AMP transphosphorylase B >gi|391879|dbj|BAA01181.1| adenylate kinase-b [Oryza sativa] >gi|62734015|gb|AAX96124.1| adenylate kinase b (ec 2.7.4.3) (atp-amp transphosphorylase) [Oryza sativa Japonica Group] >gi|113644981|dbj|BAF28122.1| Os11g0312400 [Oryza sat…	sp|Q08480|KAD2_ORYSJ	Adenylate kinase B OS=Oryza sativa subsp. japonica GN=ADK-B PE=2 SV=1
249	miR157a	183	10	52	4	0.05047	2.7513	Up	Up	Unigene10828_All	gi|295815792|gb|ADG36381.1|	promoter-binding protein SPL10 [Vitis vinifera]	sp|Q9S840|SPL2_ARATH	Squamosa promoter-binding-like protein 2 OS=Arabidopsis thaliana GN=SPL2 PE=2 SV=1
249	miR157a	183	10	52	4	0.05047	2.7513	Up	Up	Unigene1563_All	gi|115472185|ref|NP_001059691.1|	Os07g0494900 [Oryza sativa Japonica Group] >gi|113611227|dbj|BAF21605.1| Os07g0494900 [Oryza sativa Japonica Group]	sp|Q6GQ39|TM135_XENLA	Transmembrane protein 135 OS=Xenopus laevis GN=tmem135 PE=2 SV=1
249	miR157a	183	10	52	4	0.05047	2.7513	Up	Up	Unigene28090_All	gi|18420587|ref|NP_568079.1|	signal transducer [Arabidopsis thaliana]	sp|Q8N9R8|SCAI_HUMAN	Protein SCAI OS=Homo sapiens GN=SCAI PE=1 SV=2
249	miR157a	183	10	52	4	0.05047	2.7513	Up	Up	Unigene48346_All	gi|115485231|ref|NP_001067759.1|	Os11g0312400 [Oryza sativa Japonica Group] >gi|585338|sp|Q08480.1|KAD2_ORYSJ RecName: Full=Adenylate kinase B; Short=AK B; AltName: Full=ATP-AMP transphosphorylase B >gi|391879|dbj|BAA01181.1| adenylate kinase-b [Oryza sativa] >gi|62734015|gb|AAX96124.1| adenylate kinase b (ec 2.7.4.3) (atp-amp transphosphorylase) [Oryza sativa Japonica Group] >gi|113644981|dbj|BAF28122.1| Os11g0312400 [Oryza sat…	sp|Q08480|KAD2_ORYSJ	Adenylate kinase B OS=Oryza sativa subsp. japonica GN=ADK-B PE=2 SV=1
249	miR157a	183	10	52	4	0.05047	2.7513	Up	Up	Unigene59576_All	gi|219879366|gb|ACL51015.1|	squamosa promoter-binding protein [Citrus trifoliata]	sp|Q7EXZ2|SPL14_ORYSJ	Squamosa promoter-binding-like protein 14 OS=Oryza sativa subsp. japonica GN=SPL14 PE=2 SV=1
250	miR157a	182	10	56	4	0.05047	2.54082	Up	Up	Unigene56522_All	--	--	--	--
250	miR157a	182	10	56	4	0.05047	2.54082	Up	Up	Unigene49867_All	gi|219879366|gb|ACL51015.1|	squamosa promoter-binding protein [Citrus trifoliata]	sp|Q700W2|SPL9_ARATH	Squamosa promoter-binding-like protein 9 OS=Arabidopsis thaliana GN=SPL9 PE=2 SV=2
250	miR157a	182	10	56	4	0.05047	2.54082	Up	Up	Unigene67253_All	gi|124359883|gb|ABN06173.1|	Transcriptional factor B3 [Medicago truncatula]	sp|Q9ZSH7|Y4158_ARATH	B3 domain-containing protein At4g01580 OS=Arabidopsis thaliana GN=At4g01580 PE=2 SV=1
250	miR157a	182	10	56	4	0.05047	2.54082	Up	Up	Unigene1357_All	gi|30577628|emb|CAD90156.1|	squamosa promoter binding like-protein [Betula pendula] >gi|30577630|emb|CAD90157.1| squamosa promoter binding like-protein [Betula pendula]	sp|Q38740|SBP2_ANTMA	Squamosa promoter-binding protein 2 OS=Antirrhinum majus GN=SBP2 PE=2 SV=1
250	miR157a	182	10	56	4	0.05047	2.54082	Up	Up	Unigene52450_All	--	--	--	--
250	miR157a	182	10	56	4	0.05047	2.54082	Up	Up	Unigene23467_All	gi|13877707|gb|AAK43931.1|AF370612_1	similar to squamosa-promoter binding protein 1 isolog gi|1707009 [Arabidopsis thaliana]	sp|Q94JW8|SPL6_ARATH	Squamosa promoter-binding-like protein 6 OS=Arabidopsis thaliana GN=SPL6 PE=2 SV=2
250	miR157a	182	10	56	4	0.05047	2.54082	Up	Up	Unigene10828_All	gi|295815792|gb|ADG36381.1|	promoter-binding protein SPL10 [Vitis vinifera]	sp|Q9S840|SPL2_ARATH	Squamosa promoter-binding-like protein 2 OS=Arabidopsis thaliana GN=SPL2 PE=2 SV=1
250	miR157a	182	10	56	4	0.05047	2.54082	Up	Up	Unigene31400_All	gi|219879368|gb|ACL51016.1|	squamosa promoter-binding protein [Citrus trifoliata]	sp|Q6YZE8|SPL16_ORYSJ	Squamosa promoter-binding-like protein 16 OS=Oryza sativa subsp. japonica GN=SPL16 PE=2 SV=1
250	miR157a	182	10	56	4	0.05047	2.54082	Up	Up	Unigene69490_All	gi|30697804|ref|NP_177077.3|	squamosa promoter-binding protein-like 6 (SPL6) [Arabidopsis thaliana] >gi|67461542|sp|Q94JW8.2|SPL6_ARATH RecName: Full=Squamosa promoter-binding-like protein 6 >gi|12325078|gb|AAG52487.1|AC018364_5 squamosa promoter binding protein-like 6; 91282-89867 [Arabidopsis thaliana] >gi|5931683|emb|CAB56595.1| squamosa promoter binding protein-like 6 [Arabidopsis thaliana] >gi|5931685|emb|CAB56596.1| sq…	sp|Q94JW8|SPL6_ARATH	Squamosa promoter-binding-like protein 6 OS=Arabidopsis thaliana GN=SPL6 PE=2 SV=2
250	miR157a	182	10	56	4	0.05047	2.54082	Up	Up	Unigene59576_All	gi|219879366|gb|ACL51015.1|	squamosa promoter-binding protein [Citrus trifoliata]	sp|Q7EXZ2|SPL14_ORYSJ	Squamosa promoter-binding-like protein 14 OS=Oryza sativa subsp. japonica GN=SPL14 PE=2 SV=1
250	miR157a	182	10	56	4	0.05047	2.54082	Up	Up	Unigene59667_All	--	--	--	--
250	miR157a	182	10	56	4	0.05047	2.54082	Up	Up	Unigene61394_All	gi|122162768|sp|Q01JD1.1|SPL7_ORYSI	RecName: Full=Squamosa promoter-binding-like protein 7 >gi|116310136|emb|CAH67152.1| OSIGBa0122F23.9 [Oryza sativa (indica cultivar-group)]	sp|Q7XT42|SPL7_ORYSJ	Squamosa promoter-binding-like protein 7 OS=Oryza sativa subsp. japonica GN=SPL7 PE=2 SV=2
251	miR157a	181	10	91	6	0.077731	1.55499	Up	Up	Unigene15260_All	gi|13605708|gb|AAK32847.1|AF361835_1	AT5g59750/mth12_150 [Arabidopsis thaliana] >gi|9758840|dbj|BAB09512.1| GTP cyclohydrolase II; 3,4-dihydroxy-2-butanone-4-phoshate synthase [Arabidopsis thaliana] >gi|15215752|gb|AAK91421.1| AT5g59750/mth12_150 [Arabidopsis thaliana] >gi|27363454|gb|AAO11646.1| At5g59750/mth12_150 [Arabidopsis thaliana]	sp|P47924|RIBBA_ARATH	Riboflavin biosynthesis protein ribBA, chloroplastic OS=Arabidopsis thaliana GN=RIBBA PE=2 SV=2
251	miR157a	181	10	91	6	0.077731	1.55499	Up	Up	Unigene56522_All	--	--	--	--
251	miR157a	181	10	91	6	0.077731	1.55499	Up	Up	Unigene49867_All	gi|219879366|gb|ACL51015.1|	squamosa promoter-binding protein [Citrus trifoliata]	sp|Q700W2|SPL9_ARATH	Squamosa promoter-binding-like protein 9 OS=Arabidopsis thaliana GN=SPL9 PE=2 SV=2
251	miR157a	181	10	91	6	0.077731	1.55499	Up	Up	Unigene1357_All	gi|30577628|emb|CAD90156.1|	squamosa promoter binding like-protein [Betula pendula] >gi|30577630|emb|CAD90157.1| squamosa promoter binding like-protein [Betula pendula]	sp|Q38740|SBP2_ANTMA	Squamosa promoter-binding protein 2 OS=Antirrhinum majus GN=SBP2 PE=2 SV=1
251	miR157a	181	10	91	6	0.077731	1.55499	Up	Up	Unigene23467_All	gi|13877707|gb|AAK43931.1|AF370612_1	similar to squamosa-promoter binding protein 1 isolog gi|1707009 [Arabidopsis thaliana]	sp|Q94JW8|SPL6_ARATH	Squamosa promoter-binding-like protein 6 OS=Arabidopsis thaliana GN=SPL6 PE=2 SV=2
251	miR157a	181	10	91	6	0.077731	1.55499	Up	Up	Unigene10828_All	gi|295815792|gb|ADG36381.1|	promoter-binding protein SPL10 [Vitis vinifera]	sp|Q9S840|SPL2_ARATH	Squamosa promoter-binding-like protein 2 OS=Arabidopsis thaliana GN=SPL2 PE=2 SV=1
251	miR157a	181	10	91	6	0.077731	1.55499	Up	Up	Unigene69490_All	gi|30697804|ref|NP_177077.3|	squamosa promoter-binding protein-like 6 (SPL6) [Arabidopsis thaliana] >gi|67461542|sp|Q94JW8.2|SPL6_ARATH RecName: Full=Squamosa promoter-binding-like protein 6 >gi|12325078|gb|AAG52487.1|AC018364_5 squamosa promoter binding protein-like 6; 91282-89867 [Arabidopsis thaliana] >gi|5931683|emb|CAB56595.1| squamosa promoter binding protein-like 6 [Arabidopsis thaliana] >gi|5931685|emb|CAB56596.1| sq…	sp|Q94JW8|SPL6_ARATH	Squamosa promoter-binding-like protein 6 OS=Arabidopsis thaliana GN=SPL6 PE=2 SV=2
251	miR157a	181	10	91	6	0.077731	1.55499	Up	Up	Unigene59576_All	gi|219879366|gb|ACL51015.1|	squamosa promoter-binding protein [Citrus trifoliata]	sp|Q7EXZ2|SPL14_ORYSJ	Squamosa promoter-binding-like protein 14 OS=Oryza sativa subsp. japonica GN=SPL14 PE=2 SV=1
252	miR157a	179	10	86	6	0.077731	1.62722	Up	Up	Unigene56522_All	--	--	--	--
252	miR157a	179	10	86	6	0.077731	1.62722	Up	Up	Unigene49867_All	gi|219879366|gb|ACL51015.1|	squamosa promoter-binding protein [Citrus trifoliata]	sp|Q700W2|SPL9_ARATH	Squamosa promoter-binding-like protein 9 OS=Arabidopsis thaliana GN=SPL9 PE=2 SV=2
252	miR157a	179	10	86	6	0.077731	1.62722	Up	Up	Unigene1357_All	gi|30577628|emb|CAD90156.1|	squamosa promoter binding like-protein [Betula pendula] >gi|30577630|emb|CAD90157.1| squamosa promoter binding like-protein [Betula pendula]	sp|Q38740|SBP2_ANTMA	Squamosa promoter-binding protein 2 OS=Antirrhinum majus GN=SBP2 PE=2 SV=1
252	miR157a	179	10	86	6	0.077731	1.62722	Up	Up	Unigene36120_All	--	--	--	--
252	miR157a	179	10	86	6	0.077731	1.62722	Up	Up	Unigene23467_All	gi|13877707|gb|AAK43931.1|AF370612_1	similar to squamosa-promoter binding protein 1 isolog gi|1707009 [Arabidopsis thaliana]	sp|Q94JW8|SPL6_ARATH	Squamosa promoter-binding-like protein 6 OS=Arabidopsis thaliana GN=SPL6 PE=2 SV=2
252	miR157a	179	10	86	6	0.077731	1.62722	Up	Up	Unigene10828_All	gi|295815792|gb|ADG36381.1|	promoter-binding protein SPL10 [Vitis vinifera]	sp|Q9S840|SPL2_ARATH	Squamosa promoter-binding-like protein 2 OS=Arabidopsis thaliana GN=SPL2 PE=2 SV=1
252	miR157a	179	10	86	6	0.077731	1.62722	Up	Up	Unigene69490_All	gi|30697804|ref|NP_177077.3|	squamosa promoter-binding protein-like 6 (SPL6) [Arabidopsis thaliana] >gi|67461542|sp|Q94JW8.2|SPL6_ARATH RecName: Full=Squamosa promoter-binding-like protein 6 >gi|12325078|gb|AAG52487.1|AC018364_5 squamosa promoter binding protein-like 6; 91282-89867 [Arabidopsis thaliana] >gi|5931683|emb|CAB56595.1| squamosa promoter binding protein-like 6 [Arabidopsis thaliana] >gi|5931685|emb|CAB56596.1| sq…	sp|Q94JW8|SPL6_ARATH	Squamosa promoter-binding-like protein 6 OS=Arabidopsis thaliana GN=SPL6 PE=2 SV=2
252	miR157a	179	10	86	6	0.077731	1.62722	Up	Up	Unigene59576_All	gi|219879366|gb|ACL51015.1|	squamosa promoter-binding protein [Citrus trifoliata]	sp|Q7EXZ2|SPL14_ORYSJ	Squamosa promoter-binding-like protein 14 OS=Oryza sativa subsp. japonica GN=SPL14 PE=2 SV=1
252	miR157a	179	10	86	6	0.077731	1.62722	Up	Up	Unigene10_All	gi|9279697|dbj|BAB01254.1|	centromere protein [Arabidopsis thaliana]	sp|P10587|MYH11_CHICK	Myosin-11 OS=Gallus gallus GN=MYH11 PE=1 SV=4
253	miR157a	161	9	52	4	0.064234	2.42054	Up	Up	Unigene49867_All	gi|219879366|gb|ACL51015.1|	squamosa promoter-binding protein [Citrus trifoliata]	sp|Q700W2|SPL9_ARATH	Squamosa promoter-binding-like protein 9 OS=Arabidopsis thaliana GN=SPL9 PE=2 SV=2
253	miR157a	161	9	52	4	0.064234	2.42054	Up	Up	Unigene1357_All	gi|30577628|emb|CAD90156.1|	squamosa promoter binding like-protein [Betula pendula] >gi|30577630|emb|CAD90157.1| squamosa promoter binding like-protein [Betula pendula]	sp|Q38740|SBP2_ANTMA	Squamosa promoter-binding protein 2 OS=Antirrhinum majus GN=SBP2 PE=2 SV=1
253	miR157a	161	9	52	4	0.064234	2.42054	Up	Up	Unigene12870_All	gi|297832386|ref|XP_002884075.1|	pentatricopeptide repeat-containing protein [Arabidopsis lyrata subsp. lyrata] >gi|297329915|gb|EFH60334.1| pentatricopeptide repeat-containing protein [Arabidopsis lyrata subsp. lyrata]	sp|Q84J71|PP161_ARATH	Pentatricopeptide repeat-containing protein At2g17670 OS=Arabidopsis thaliana GN=At2g17670 PE=2 SV=1
253	miR157a	161	9	52	4	0.064234	2.42054	Up	Up	Unigene19750_All	--	--	--	--
253	miR157a	161	9	52	4	0.064234	2.42054	Up	Up	Unigene23467_All	gi|13877707|gb|AAK43931.1|AF370612_1	similar to squamosa-promoter binding protein 1 isolog gi|1707009 [Arabidopsis thaliana]	sp|Q94JW8|SPL6_ARATH	Squamosa promoter-binding-like protein 6 OS=Arabidopsis thaliana GN=SPL6 PE=2 SV=2
253	miR157a	161	9	52	4	0.064234	2.42054	Up	Up	Unigene10828_All	gi|295815792|gb|ADG36381.1|	promoter-binding protein SPL10 [Vitis vinifera]	sp|Q9S840|SPL2_ARATH	Squamosa promoter-binding-like protein 2 OS=Arabidopsis thaliana GN=SPL2 PE=2 SV=1
253	miR157a	161	9	52	4	0.064234	2.42054	Up	Up	Unigene1237_All	--	--	--	--
253	miR157a	161	9	52	4	0.064234	2.42054	Up	Up	Unigene31873_All	gi|79368222|ref|NP_176362.3|	phosphoinositide binding [Arabidopsis thaliana] >gi|38564274|gb|AAR23716.1| At1g61690 [Arabidopsis thaliana]	sp|Q755J9|VPS27_ASHGO	Vacuolar protein sorting-associated protein 27 OS=Ashbya gossypii GN=VPS27 PE=3 SV=1
253	miR157a	161	9	52	4	0.064234	2.42054	Up	Up	Unigene69490_All	gi|30697804|ref|NP_177077.3|	squamosa promoter-binding protein-like 6 (SPL6) [Arabidopsis thaliana] >gi|67461542|sp|Q94JW8.2|SPL6_ARATH RecName: Full=Squamosa promoter-binding-like protein 6 >gi|12325078|gb|AAG52487.1|AC018364_5 squamosa promoter binding protein-like 6; 91282-89867 [Arabidopsis thaliana] >gi|5931683|emb|CAB56595.1| squamosa promoter binding protein-like 6 [Arabidopsis thaliana] >gi|5931685|emb|CAB56596.1| sq…	sp|Q94JW8|SPL6_ARATH	Squamosa promoter-binding-like protein 6 OS=Arabidopsis thaliana GN=SPL6 PE=2 SV=2
253	miR157a	161	9	52	4	0.064234	2.42054	Up	Up	Unigene59576_All	gi|219879366|gb|ACL51015.1|	squamosa promoter-binding protein [Citrus trifoliata]	sp|Q7EXZ2|SPL14_ORYSJ	Squamosa promoter-binding-like protein 14 OS=Oryza sativa subsp. japonica GN=SPL14 PE=2 SV=1
254	miR157a	158	9	60	4	0.064234	2.05872	Up	Up	Unigene3873_All	gi|15219179|ref|NP_175717.1|	SPA4 (SPA1-RELATED 4); protein binding / signal transducer [Arabidopsis thaliana] >gi|30695417|ref|NP_849802.1| SPA4 (SPA1-RELATED 4); protein binding / signal transducer [Arabidopsis thaliana] >gi|75332075|sp|Q94BM7.1|SPA4_ARATH RecName: Full=Protein SPA1-RELATED 4	sp|Q94BM7|SPA4_ARATH	Protein SPA1-RELATED 4 OS=Arabidopsis thaliana GN=SPA4 PE=1 SV=1
254	miR157a	158	9	60	4	0.064234	2.05872	Up	Up	Unigene49867_All	gi|219879366|gb|ACL51015.1|	squamosa promoter-binding protein [Citrus trifoliata]	sp|Q700W2|SPL9_ARATH	Squamosa promoter-binding-like protein 9 OS=Arabidopsis thaliana GN=SPL9 PE=2 SV=2
254	miR157a	158	9	60	4	0.064234	2.05872	Up	Up	Unigene1357_All	gi|30577628|emb|CAD90156.1|	squamosa promoter binding like-protein [Betula pendula] >gi|30577630|emb|CAD90157.1| squamosa promoter binding like-protein [Betula pendula]	sp|Q38740|SBP2_ANTMA	Squamosa promoter-binding protein 2 OS=Antirrhinum majus GN=SBP2 PE=2 SV=1
254	miR157a	158	9	60	4	0.064234	2.05872	Up	Up	Unigene61661_All	--	--	--	--
254	miR157a	158	9	60	4	0.064234	2.05872	Up	Up	Unigene23467_All	gi|13877707|gb|AAK43931.1|AF370612_1	similar to squamosa-promoter binding protein 1 isolog gi|1707009 [Arabidopsis thaliana]	sp|Q94JW8|SPL6_ARATH	Squamosa promoter-binding-like protein 6 OS=Arabidopsis thaliana GN=SPL6 PE=2 SV=2
254	miR157a	158	9	60	4	0.064234	2.05872	Up	Up	Unigene10828_All	gi|295815792|gb|ADG36381.1|	promoter-binding protein SPL10 [Vitis vinifera]	sp|Q9S840|SPL2_ARATH	Squamosa promoter-binding-like protein 2 OS=Arabidopsis thaliana GN=SPL2 PE=2 SV=1
254	miR157a	158	9	60	4	0.064234	2.05872	Up	Up	Unigene23285_All	gi|205830832|sp|A8MQR0.1|WIT2_ARATH	RecName: Full=WPP domain-interacting tail-anchored protein 2	sp|A8MQR0|WIT2_ARATH	WPP domain-interacting tail-anchored protein 2 OS=Arabidopsis thaliana GN=WIT2 PE=1 SV=1
254	miR157a	158	9	60	4	0.064234	2.05872	Up	Up	Unigene31400_All	gi|219879368|gb|ACL51016.1|	squamosa promoter-binding protein [Citrus trifoliata]	sp|Q6YZE8|SPL16_ORYSJ	Squamosa promoter-binding-like protein 16 OS=Oryza sativa subsp. japonica GN=SPL16 PE=2 SV=1
254	miR157a	158	9	60	4	0.064234	2.05872	Up	Up	Unigene69490_All	gi|30697804|ref|NP_177077.3|	squamosa promoter-binding protein-like 6 (SPL6) [Arabidopsis thaliana] >gi|67461542|sp|Q94JW8.2|SPL6_ARATH RecName: Full=Squamosa promoter-binding-like protein 6 >gi|12325078|gb|AAG52487.1|AC018364_5 squamosa promoter binding protein-like 6; 91282-89867 [Arabidopsis thaliana] >gi|5931683|emb|CAB56595.1| squamosa promoter binding protein-like 6 [Arabidopsis thaliana] >gi|5931685|emb|CAB56596.1| sq…	sp|Q94JW8|SPL6_ARATH	Squamosa promoter-binding-like protein 6 OS=Arabidopsis thaliana GN=SPL6 PE=2 SV=2
254	miR157a	158	9	60	4	0.064234	2.05872	Up	Up	Unigene59576_All	gi|219879366|gb|ACL51015.1|	squamosa promoter-binding protein [Citrus trifoliata]	sp|Q7EXZ2|SPL14_ORYSJ	Squamosa promoter-binding-like protein 14 OS=Oryza sativa subsp. japonica GN=SPL14 PE=2 SV=1
254	miR157a	158	9	60	4	0.064234	2.05872	Up	Up	Unigene61394_All	gi|122162768|sp|Q01JD1.1|SPL7_ORYSI	RecName: Full=Squamosa promoter-binding-like protein 7 >gi|116310136|emb|CAH67152.1| OSIGBa0122F23.9 [Oryza sativa (indica cultivar-group)]	sp|Q7XT42|SPL7_ORYSJ	Squamosa promoter-binding-like protein 7 OS=Oryza sativa subsp. japonica GN=SPL7 PE=2 SV=2
255	miR157a	153	9	61	4	0.064234	1.96089	Up	Up	Unigene49867_All	gi|219879366|gb|ACL51015.1|	squamosa promoter-binding protein [Citrus trifoliata]	sp|Q700W2|SPL9_ARATH	Squamosa promoter-binding-like protein 9 OS=Arabidopsis thaliana GN=SPL9 PE=2 SV=2
255	miR157a	153	9	61	4	0.064234	1.96089	Up	Up	Unigene1357_All	gi|30577628|emb|CAD90156.1|	squamosa promoter binding like-protein [Betula pendula] >gi|30577630|emb|CAD90157.1| squamosa promoter binding like-protein [Betula pendula]	sp|Q38740|SBP2_ANTMA	Squamosa promoter-binding protein 2 OS=Antirrhinum majus GN=SBP2 PE=2 SV=1
255	miR157a	153	9	61	4	0.064234	1.96089	Up	Up	Unigene43404_All	--	--	--	--
255	miR157a	153	9	61	4	0.064234	1.96089	Up	Up	Unigene23467_All	gi|13877707|gb|AAK43931.1|AF370612_1	similar to squamosa-promoter binding protein 1 isolog gi|1707009 [Arabidopsis thaliana]	sp|Q94JW8|SPL6_ARATH	Squamosa promoter-binding-like protein 6 OS=Arabidopsis thaliana GN=SPL6 PE=2 SV=2
255	miR157a	153	9	61	4	0.064234	1.96089	Up	Up	Unigene10828_All	gi|295815792|gb|ADG36381.1|	promoter-binding protein SPL10 [Vitis vinifera]	sp|Q9S840|SPL2_ARATH	Squamosa promoter-binding-like protein 2 OS=Arabidopsis thaliana GN=SPL2 PE=2 SV=1
255	miR157a	153	9	61	4	0.064234	1.96089	Up	Up	Unigene69490_All	gi|30697804|ref|NP_177077.3|	squamosa promoter-binding protein-like 6 (SPL6) [Arabidopsis thaliana] >gi|67461542|sp|Q94JW8.2|SPL6_ARATH RecName: Full=Squamosa promoter-binding-like protein 6 >gi|12325078|gb|AAG52487.1|AC018364_5 squamosa promoter binding protein-like 6; 91282-89867 [Arabidopsis thaliana] >gi|5931683|emb|CAB56595.1| squamosa promoter binding protein-like 6 [Arabidopsis thaliana] >gi|5931685|emb|CAB56596.1| sq…	sp|Q94JW8|SPL6_ARATH	Squamosa promoter-binding-like protein 6 OS=Arabidopsis thaliana GN=SPL6 PE=2 SV=2
255	miR157a	153	9	61	4	0.064234	1.96089	Up	Up	Unigene59576_All	gi|219879366|gb|ACL51015.1|	squamosa promoter-binding protein [Citrus trifoliata]	sp|Q7EXZ2|SPL14_ORYSJ	Squamosa promoter-binding-like protein 14 OS=Oryza sativa subsp. japonica GN=SPL14 PE=2 SV=1
256	miR157a	152	8	58	4	0.079236	2.04883	Up	Up	Unigene44352_All	gi|297734328|emb|CBI15575.3|	unnamed protein product [Vitis vinifera]	--	--
256	miR157a	152	8	58	4	0.079236	2.04883	Up	Up	Unigene56522_All	--	--	--	--
256	miR157a	152	8	58	4	0.079236	2.04883	Up	Up	Unigene49867_All	gi|219879366|gb|ACL51015.1|	squamosa promoter-binding protein [Citrus trifoliata]	sp|Q700W2|SPL9_ARATH	Squamosa promoter-binding-like protein 9 OS=Arabidopsis thaliana GN=SPL9 PE=2 SV=2
256	miR157a	152	8	58	4	0.079236	2.04883	Up	Up	Unigene1357_All	gi|30577628|emb|CAD90156.1|	squamosa promoter binding like-protein [Betula pendula] >gi|30577630|emb|CAD90157.1| squamosa promoter binding like-protein [Betula pendula]	sp|Q38740|SBP2_ANTMA	Squamosa promoter-binding protein 2 OS=Antirrhinum majus GN=SBP2 PE=2 SV=1
256	miR157a	152	8	58	4	0.079236	2.04883	Up	Up	Unigene1987_All	gi|225468347|ref|XP_002270830.1|	PREDICTED: similar to intron maturase, type II family protein [Vitis vinifera]	--	--
256	miR157a	152	8	58	4	0.079236	2.04883	Up	Up	Unigene3923_All	gi|115450843|ref|NP_001049022.1|	Os03g0158500 [Oryza sativa Japonica Group] >gi|108706280|gb|ABF94075.1| YT521-B-like family protein, expressed [Oryza sativa (japonica cultivar-group)] >gi|113547493|dbj|BAF10936.1| Os03g0158500 [Oryza sativa Japonica Group]	--	--
256	miR157a	152	8	58	4	0.079236	2.04883	Up	Up	Unigene23467_All	gi|13877707|gb|AAK43931.1|AF370612_1	similar to squamosa-promoter binding protein 1 isolog gi|1707009 [Arabidopsis thaliana]	sp|Q94JW8|SPL6_ARATH	Squamosa promoter-binding-like protein 6 OS=Arabidopsis thaliana GN=SPL6 PE=2 SV=2
256	miR157a	152	8	58	4	0.079236	2.04883	Up	Up	Unigene10828_All	gi|295815792|gb|ADG36381.1|	promoter-binding protein SPL10 [Vitis vinifera]	sp|Q9S840|SPL2_ARATH	Squamosa promoter-binding-like protein 2 OS=Arabidopsis thaliana GN=SPL2 PE=2 SV=1
256	miR157a	152	8	58	4	0.079236	2.04883	Up	Up	Unigene19751_All	gi|297816498|ref|XP_002876132.1|	myb family transcription factor [Arabidopsis lyrata subsp. lyrata] >gi|297321970|gb|EFH52391.1| myb family transcription factor [Arabidopsis lyrata subsp. lyrata]	sp|Q4A0V8|UAFA_STAS1	Uro-adherence factor A OS=Staphylococcus saprophyticus subsp. saprophyticus (strain ATCC 15305 / DSM 20229) GN=uafA PE=4 SV=1
256	miR157a	152	8	58	4	0.079236	2.04883	Up	Up	Unigene31400_All	gi|219879368|gb|ACL51016.1|	squamosa promoter-binding protein [Citrus trifoliata]	sp|Q6YZE8|SPL16_ORYSJ	Squamosa promoter-binding-like protein 16 OS=Oryza sativa subsp. japonica GN=SPL16 PE=2 SV=1
256	miR157a	152	8	58	4	0.079236	2.04883	Up	Up	Unigene69490_All	gi|30697804|ref|NP_177077.3|	squamosa promoter-binding protein-like 6 (SPL6) [Arabidopsis thaliana] >gi|67461542|sp|Q94JW8.2|SPL6_ARATH RecName: Full=Squamosa promoter-binding-like protein 6 >gi|12325078|gb|AAG52487.1|AC018364_5 squamosa promoter binding protein-like 6; 91282-89867 [Arabidopsis thaliana] >gi|5931683|emb|CAB56595.1| squamosa promoter binding protein-like 6 [Arabidopsis thaliana] >gi|5931685|emb|CAB56596.1| sq…	sp|Q94JW8|SPL6_ARATH	Squamosa promoter-binding-like protein 6 OS=Arabidopsis thaliana GN=SPL6 PE=2 SV=2
256	miR157a	152	8	58	4	0.079236	2.04883	Up	Up	Unigene59576_All	gi|219879366|gb|ACL51015.1|	squamosa promoter-binding protein [Citrus trifoliata]	sp|Q7EXZ2|SPL14_ORYSJ	Squamosa promoter-binding-like protein 14 OS=Oryza sativa subsp. japonica GN=SPL14 PE=2 SV=1
256	miR157a	152	8	58	4	0.079236	2.04883	Up	Up	Unigene61394_All	gi|122162768|sp|Q01JD1.1|SPL7_ORYSI	RecName: Full=Squamosa promoter-binding-like protein 7 >gi|116310136|emb|CAH67152.1| OSIGBa0122F23.9 [Oryza sativa (indica cultivar-group)]	sp|Q7XT42|SPL7_ORYSJ	Squamosa promoter-binding-like protein 7 OS=Oryza sativa subsp. japonica GN=SPL7 PE=2 SV=2
256	miR157a	152	8	58	4	0.079236	2.04883	Up	Up	Unigene34714_All	gi|297791157|ref|XP_002863463.1|	subtilase family protein [Arabidopsis lyrata subsp. lyrata] >gi|297309298|gb|EFH39722.1| subtilase family protein [Arabidopsis lyrata subsp. lyrata]	sp|O65351|SUBL_ARATH	Subtilisin-like protease OS=Arabidopsis thaliana GN=ARA12 PE=1 SV=1
257	miR157a	152	8	42	3	0.060196	2.82934	Up	Up	Unigene56522_All	--	--	--	--
257	miR157a	152	8	42	3	0.060196	2.82934	Up	Up	Unigene49867_All	gi|219879366|gb|ACL51015.1|	squamosa promoter-binding protein [Citrus trifoliata]	sp|Q700W2|SPL9_ARATH	Squamosa promoter-binding-like protein 9 OS=Arabidopsis thaliana GN=SPL9 PE=2 SV=2
257	miR157a	152	8	42	3	0.060196	2.82934	Up	Up	Unigene1357_All	gi|30577628|emb|CAD90156.1|	squamosa promoter binding like-protein [Betula pendula] >gi|30577630|emb|CAD90157.1| squamosa promoter binding like-protein [Betula pendula]	sp|Q38740|SBP2_ANTMA	Squamosa promoter-binding protein 2 OS=Antirrhinum majus GN=SBP2 PE=2 SV=1
257	miR157a	152	8	42	3	0.060196	2.82934	Up	Up	Unigene23467_All	gi|13877707|gb|AAK43931.1|AF370612_1	similar to squamosa-promoter binding protein 1 isolog gi|1707009 [Arabidopsis thaliana]	sp|Q94JW8|SPL6_ARATH	Squamosa promoter-binding-like protein 6 OS=Arabidopsis thaliana GN=SPL6 PE=2 SV=2
257	miR157a	152	8	42	3	0.060196	2.82934	Up	Up	Unigene10828_All	gi|295815792|gb|ADG36381.1|	promoter-binding protein SPL10 [Vitis vinifera]	sp|Q9S840|SPL2_ARATH	Squamosa promoter-binding-like protein 2 OS=Arabidopsis thaliana GN=SPL2 PE=2 SV=1
257	miR157a	152	8	42	3	0.060196	2.82934	Up	Up	Unigene31400_All	gi|219879368|gb|ACL51016.1|	squamosa promoter-binding protein [Citrus trifoliata]	sp|Q6YZE8|SPL16_ORYSJ	Squamosa promoter-binding-like protein 16 OS=Oryza sativa subsp. japonica GN=SPL16 PE=2 SV=1
257	miR157a	152	8	42	3	0.060196	2.82934	Up	Up	Unigene19270_All	gi|18414533|ref|NP_567477.1|	binding [Arabidopsis thaliana]	sp|Q6A070|F179B_MOUSE	Protein FAM179B OS=Mus musculus GN=Fam179b PE=2 SV=2
257	miR157a	152	8	42	3	0.060196	2.82934	Up	Up	Unigene21728_All	gi|224059590|ref|XP_002299922.1|	cc-nbs-lrr resistance protein [Populus trichocarpa] >gi|222847180|gb|EEE84727.1| cc-nbs-lrr resistance protein [Populus trichocarpa]	sp|Q7XBQ9|RGA2_SOLBU	Disease resistance protein RGA2 OS=Solanum bulbocastanum GN=RGA2 PE=1 SV=1
257	miR157a	152	8	42	3	0.060196	2.82934	Up	Up	Unigene69490_All	gi|30697804|ref|NP_177077.3|	squamosa promoter-binding protein-like 6 (SPL6) [Arabidopsis thaliana] >gi|67461542|sp|Q94JW8.2|SPL6_ARATH RecName: Full=Squamosa promoter-binding-like protein 6 >gi|12325078|gb|AAG52487.1|AC018364_5 squamosa promoter binding protein-like 6; 91282-89867 [Arabidopsis thaliana] >gi|5931683|emb|CAB56595.1| squamosa promoter binding protein-like 6 [Arabidopsis thaliana] >gi|5931685|emb|CAB56596.1| sq…	sp|Q94JW8|SPL6_ARATH	Squamosa promoter-binding-like protein 6 OS=Arabidopsis thaliana GN=SPL6 PE=2 SV=2
257	miR157a	152	8	42	3	0.060196	2.82934	Up	Up	Unigene59576_All	gi|219879366|gb|ACL51015.1|	squamosa promoter-binding protein [Citrus trifoliata]	sp|Q7EXZ2|SPL14_ORYSJ	Squamosa promoter-binding-like protein 14 OS=Oryza sativa subsp. japonica GN=SPL14 PE=2 SV=1
257	miR157a	152	8	42	3	0.060196	2.82934	Up	Up	Unigene61394_All	gi|122162768|sp|Q01JD1.1|SPL7_ORYSI	RecName: Full=Squamosa promoter-binding-like protein 7 >gi|116310136|emb|CAH67152.1| OSIGBa0122F23.9 [Oryza sativa (indica cultivar-group)]	sp|Q7XT42|SPL7_ORYSJ	Squamosa promoter-binding-like protein 7 OS=Oryza sativa subsp. japonica GN=SPL7 PE=2 SV=2
258	miR157a	144	8	48	3	0.060196	2.34537	Up	Up	Unigene44352_All	gi|297734328|emb|CBI15575.3|	unnamed protein product [Vitis vinifera]	--	--
258	miR157a	144	8	48	3	0.060196	2.34537	Up	Up	Unigene56522_All	--	--	--	--
258	miR157a	144	8	48	3	0.060196	2.34537	Up	Up	Unigene49867_All	gi|219879366|gb|ACL51015.1|	squamosa promoter-binding protein [Citrus trifoliata]	sp|Q700W2|SPL9_ARATH	Squamosa promoter-binding-like protein 9 OS=Arabidopsis thaliana GN=SPL9 PE=2 SV=2
258	miR157a	144	8	48	3	0.060196	2.34537	Up	Up	Unigene1357_All	gi|30577628|emb|CAD90156.1|	squamosa promoter binding like-protein [Betula pendula] >gi|30577630|emb|CAD90157.1| squamosa promoter binding like-protein [Betula pendula]	sp|Q38740|SBP2_ANTMA	Squamosa promoter-binding protein 2 OS=Antirrhinum majus GN=SBP2 PE=2 SV=1
258	miR157a	144	8	48	3	0.060196	2.34537	Up	Up	Unigene23467_All	gi|13877707|gb|AAK43931.1|AF370612_1	similar to squamosa-promoter binding protein 1 isolog gi|1707009 [Arabidopsis thaliana]	sp|Q94JW8|SPL6_ARATH	Squamosa promoter-binding-like protein 6 OS=Arabidopsis thaliana GN=SPL6 PE=2 SV=2
258	miR157a	144	8	48	3	0.060196	2.34537	Up	Up	Unigene10828_All	gi|295815792|gb|ADG36381.1|	promoter-binding protein SPL10 [Vitis vinifera]	sp|Q9S840|SPL2_ARATH	Squamosa promoter-binding-like protein 2 OS=Arabidopsis thaliana GN=SPL2 PE=2 SV=1
258	miR157a	144	8	48	3	0.060196	2.34537	Up	Up	Unigene3445_All	--	--	--	--
258	miR157a	144	8	48	3	0.060196	2.34537	Up	Up	Unigene17584_All	gi|224125738|ref|XP_002319663.1|	chromatin remodeling complex subunit [Populus trichocarpa] >gi|222858039|gb|EEE95586.1| chromatin remodeling complex subunit [Populus trichocarpa]	sp|Q61687|ATRX_MOUSE	Transcriptional regulator ATRX OS=Mus musculus GN=Atrx PE=1 SV=2
258	miR157a	144	8	48	3	0.060196	2.34537	Up	Up	Unigene9487_All	gi|224103591|ref|XP_002313114.1|	predicted protein [Populus trichocarpa] >gi|222849522|gb|EEE87069.1| predicted protein [Populus trichocarpa]	--	--
258	miR157a	144	8	48	3	0.060196	2.34537	Up	Up	Unigene69490_All	gi|30697804|ref|NP_177077.3|	squamosa promoter-binding protein-like 6 (SPL6) [Arabidopsis thaliana] >gi|67461542|sp|Q94JW8.2|SPL6_ARATH RecName: Full=Squamosa promoter-binding-like protein 6 >gi|12325078|gb|AAG52487.1|AC018364_5 squamosa promoter binding protein-like 6; 91282-89867 [Arabidopsis thaliana] >gi|5931683|emb|CAB56595.1| squamosa promoter binding protein-like 6 [Arabidopsis thaliana] >gi|5931685|emb|CAB56596.1| sq…	sp|Q94JW8|SPL6_ARATH	Squamosa promoter-binding-like protein 6 OS=Arabidopsis thaliana GN=SPL6 PE=2 SV=2
258	miR157a	144	8	48	3	0.060196	2.34537	Up	Up	Unigene78130_All	gi|225428784|ref|XP_002282086.1|	PREDICTED: hypothetical protein [Vitis vinifera]	--	--
258	miR157a	144	8	48	3	0.060196	2.34537	Up	Up	Unigene59576_All	gi|219879366|gb|ACL51015.1|	squamosa promoter-binding protein [Citrus trifoliata]	sp|Q7EXZ2|SPL14_ORYSJ	Squamosa promoter-binding-like protein 14 OS=Oryza sativa subsp. japonica GN=SPL14 PE=2 SV=1
258	miR157a	144	8	48	3	0.060196	2.34537	Up	Up	Unigene10_All	gi|9279697|dbj|BAB01254.1|	centromere protein [Arabidopsis thaliana]	sp|P10587|MYH11_CHICK	Myosin-11 OS=Gallus gallus GN=MYH11 PE=1 SV=4
258	miR157a	144	8	48	3	0.060196	2.34537	Up	Up	Unigene67466_All	--	--	--	--
258	miR157a	144	8	48	3	0.060196	2.34537	Up	Up	Unigene34714_All	gi|297791157|ref|XP_002863463.1|	subtilase family protein [Arabidopsis lyrata subsp. lyrata] >gi|297309298|gb|EFH39722.1| subtilase family protein [Arabidopsis lyrata subsp. lyrata]	sp|O65351|SUBL_ARATH	Subtilisin-like protease OS=Arabidopsis thaliana GN=ARA12 PE=1 SV=1
259	miR157a	142	8	43	3	0.060196	2.58173	Up	Up	Unigene56522_All	--	--	--	--
259	miR157a	142	8	43	3	0.060196	2.58173	Up	Up	Unigene49867_All	gi|219879366|gb|ACL51015.1|	squamosa promoter-binding protein [Citrus trifoliata]	sp|Q700W2|SPL9_ARATH	Squamosa promoter-binding-like protein 9 OS=Arabidopsis thaliana GN=SPL9 PE=2 SV=2
259	miR157a	142	8	43	3	0.060196	2.58173	Up	Up	Unigene1357_All	gi|30577628|emb|CAD90156.1|	squamosa promoter binding like-protein [Betula pendula] >gi|30577630|emb|CAD90157.1| squamosa promoter binding like-protein [Betula pendula]	sp|Q38740|SBP2_ANTMA	Squamosa promoter-binding protein 2 OS=Antirrhinum majus GN=SBP2 PE=2 SV=1
259	miR157a	142	8	43	3	0.060196	2.58173	Up	Up	Unigene23467_All	gi|13877707|gb|AAK43931.1|AF370612_1	similar to squamosa-promoter binding protein 1 isolog gi|1707009 [Arabidopsis thaliana]	sp|Q94JW8|SPL6_ARATH	Squamosa promoter-binding-like protein 6 OS=Arabidopsis thaliana GN=SPL6 PE=2 SV=2
259	miR157a	142	8	43	3	0.060196	2.58173	Up	Up	Unigene10828_All	gi|295815792|gb|ADG36381.1|	promoter-binding protein SPL10 [Vitis vinifera]	sp|Q9S840|SPL2_ARATH	Squamosa promoter-binding-like protein 2 OS=Arabidopsis thaliana GN=SPL2 PE=2 SV=1
259	miR157a	142	8	43	3	0.060196	2.58173	Up	Up	Unigene31400_All	gi|219879368|gb|ACL51016.1|	squamosa promoter-binding protein [Citrus trifoliata]	sp|Q6YZE8|SPL16_ORYSJ	Squamosa promoter-binding-like protein 16 OS=Oryza sativa subsp. japonica GN=SPL16 PE=2 SV=1
259	miR157a	142	8	43	3	0.060196	2.58173	Up	Up	Unigene26113_All	gi|156447779|gb|ABU63668.1|	CYCLOPS [Lotus japonicus]	--	--
259	miR157a	142	8	43	3	0.060196	2.58173	Up	Up	Unigene69490_All	gi|30697804|ref|NP_177077.3|	squamosa promoter-binding protein-like 6 (SPL6) [Arabidopsis thaliana] >gi|67461542|sp|Q94JW8.2|SPL6_ARATH RecName: Full=Squamosa promoter-binding-like protein 6 >gi|12325078|gb|AAG52487.1|AC018364_5 squamosa promoter binding protein-like 6; 91282-89867 [Arabidopsis thaliana] >gi|5931683|emb|CAB56595.1| squamosa promoter binding protein-like 6 [Arabidopsis thaliana] >gi|5931685|emb|CAB56596.1| sq…	sp|Q94JW8|SPL6_ARATH	Squamosa promoter-binding-like protein 6 OS=Arabidopsis thaliana GN=SPL6 PE=2 SV=2
259	miR157a	142	8	43	3	0.060196	2.58173	Up	Up	Unigene59576_All	gi|219879366|gb|ACL51015.1|	squamosa promoter-binding protein [Citrus trifoliata]	sp|Q7EXZ2|SPL14_ORYSJ	Squamosa promoter-binding-like protein 14 OS=Oryza sativa subsp. japonica GN=SPL14 PE=2 SV=1
259	miR157a	142	8	43	3	0.060196	2.58173	Up	Up	Unigene61394_All	gi|122162768|sp|Q01JD1.1|SPL7_ORYSI	RecName: Full=Squamosa promoter-binding-like protein 7 >gi|116310136|emb|CAH67152.1| OSIGBa0122F23.9 [Oryza sativa (indica cultivar-group)]	sp|Q7XT42|SPL7_ORYSJ	Squamosa promoter-binding-like protein 7 OS=Oryza sativa subsp. japonica GN=SPL7 PE=2 SV=2
259	miR157a	142	8	43	3	0.060196	2.58173	Up	Up	Unigene74432_All	--	--	--	--
260	miR157a	138	8	58	4	0.079236	1.86012	Up	Up	Unigene21964_All	gi|42571731|ref|NP_973956.1|	protein kinase family protein [Arabidopsis thaliana]	sp|Q9FE20|PBS1_ARATH	Serine/threonine-protein kinase PBS1 OS=Arabidopsis thaliana GN=PBS1 PE=1 SV=1
260	miR157a	138	8	58	4	0.079236	1.86012	Up	Up	Unigene63639_All	--	--	--	--
261	miR157a	130	7	31	2	0.053334	3.27848	Up	Up	Unigene49867_All	gi|219879366|gb|ACL51015.1|	squamosa promoter-binding protein [Citrus trifoliata]	sp|Q700W2|SPL9_ARATH	Squamosa promoter-binding-like protein 9 OS=Arabidopsis thaliana GN=SPL9 PE=2 SV=2
261	miR157a	130	7	31	2	0.053334	3.27848	Up	Up	Unigene1357_All	gi|30577628|emb|CAD90156.1|	squamosa promoter binding like-protein [Betula pendula] >gi|30577630|emb|CAD90157.1| squamosa promoter binding like-protein [Betula pendula]	sp|Q38740|SBP2_ANTMA	Squamosa promoter-binding protein 2 OS=Antirrhinum majus GN=SBP2 PE=2 SV=1
261	miR157a	130	7	31	2	0.053334	3.27848	Up	Up	Unigene23467_All	gi|13877707|gb|AAK43931.1|AF370612_1	similar to squamosa-promoter binding protein 1 isolog gi|1707009 [Arabidopsis thaliana]	sp|Q94JW8|SPL6_ARATH	Squamosa promoter-binding-like protein 6 OS=Arabidopsis thaliana GN=SPL6 PE=2 SV=2
261	miR157a	130	7	31	2	0.053334	3.27848	Up	Up	Unigene10828_All	gi|295815792|gb|ADG36381.1|	promoter-binding protein SPL10 [Vitis vinifera]	sp|Q9S840|SPL2_ARATH	Squamosa promoter-binding-like protein 2 OS=Arabidopsis thaliana GN=SPL2 PE=2 SV=1
261	miR157a	130	7	31	2	0.053334	3.27848	Up	Up	Unigene1237_All	--	--	--	--
261	miR157a	130	7	31	2	0.053334	3.27848	Up	Up	Unigene31400_All	gi|219879368|gb|ACL51016.1|	squamosa promoter-binding protein [Citrus trifoliata]	sp|Q6YZE8|SPL16_ORYSJ	Squamosa promoter-binding-like protein 16 OS=Oryza sativa subsp. japonica GN=SPL16 PE=2 SV=1
261	miR157a	130	7	31	2	0.053334	3.27848	Up	Up	Unigene69490_All	gi|30697804|ref|NP_177077.3|	squamosa promoter-binding protein-like 6 (SPL6) [Arabidopsis thaliana] >gi|67461542|sp|Q94JW8.2|SPL6_ARATH RecName: Full=Squamosa promoter-binding-like protein 6 >gi|12325078|gb|AAG52487.1|AC018364_5 squamosa promoter binding protein-like 6; 91282-89867 [Arabidopsis thaliana] >gi|5931683|emb|CAB56595.1| squamosa promoter binding protein-like 6 [Arabidopsis thaliana] >gi|5931685|emb|CAB56596.1| sq…	sp|Q94JW8|SPL6_ARATH	Squamosa promoter-binding-like protein 6 OS=Arabidopsis thaliana GN=SPL6 PE=2 SV=2
261	miR157a	130	7	31	2	0.053334	3.27848	Up	Up	Unigene59576_All	gi|219879366|gb|ACL51015.1|	squamosa promoter-binding protein [Citrus trifoliata]	sp|Q7EXZ2|SPL14_ORYSJ	Squamosa promoter-binding-like protein 14 OS=Oryza sativa subsp. japonica GN=SPL14 PE=2 SV=1
261	miR157a	130	7	31	2	0.053334	3.27848	Up	Up	Unigene76110_All	--	--	--	--
261	miR157a	130	7	31	2	0.053334	3.27848	Up	Up	Unigene8652_All	gi|50313464|gb|AAT74602.1|	cyclopropane fatty acid synthase [Gossypium hirsutum]	sp|P31049|YLP3_PSEPU	Uncharacterized methyltransferase in lpd-3 5'region OS=Pseudomonas putida PE=4 SV=1
261	miR157a	130	7	31	2	0.053334	3.27848	Up	Up	Unigene61394_All	gi|122162768|sp|Q01JD1.1|SPL7_ORYSI	RecName: Full=Squamosa promoter-binding-like protein 7 >gi|116310136|emb|CAH67152.1| OSIGBa0122F23.9 [Oryza sativa (indica cultivar-group)]	sp|Q7XT42|SPL7_ORYSJ	Squamosa promoter-binding-like protein 7 OS=Oryza sativa subsp. japonica GN=SPL7 PE=2 SV=2
262	miR157a	118	7	50	4	0.094121	1.84503	Up	Up	Unigene44352_All	gi|297734328|emb|CBI15575.3|	unnamed protein product [Vitis vinifera]	--	--
262	miR157a	118	7	50	4	0.094121	1.84503	Up	Up	Unigene56522_All	--	--	--	--
262	miR157a	118	7	50	4	0.094121	1.84503	Up	Up	Unigene49867_All	gi|219879366|gb|ACL51015.1|	squamosa promoter-binding protein [Citrus trifoliata]	sp|Q700W2|SPL9_ARATH	Squamosa promoter-binding-like protein 9 OS=Arabidopsis thaliana GN=SPL9 PE=2 SV=2
262	miR157a	118	7	50	4	0.094121	1.84503	Up	Up	Unigene1357_All	gi|30577628|emb|CAD90156.1|	squamosa promoter binding like-protein [Betula pendula] >gi|30577630|emb|CAD90157.1| squamosa promoter binding like-protein [Betula pendula]	sp|Q38740|SBP2_ANTMA	Squamosa promoter-binding protein 2 OS=Antirrhinum majus GN=SBP2 PE=2 SV=1
262	miR157a	118	7	50	4	0.094121	1.84503	Up	Up	Unigene52450_All	--	--	--	--
262	miR157a	118	7	50	4	0.094121	1.84503	Up	Up	Unigene23467_All	gi|13877707|gb|AAK43931.1|AF370612_1	similar to squamosa-promoter binding protein 1 isolog gi|1707009 [Arabidopsis thaliana]	sp|Q94JW8|SPL6_ARATH	Squamosa promoter-binding-like protein 6 OS=Arabidopsis thaliana GN=SPL6 PE=2 SV=2
262	miR157a	118	7	50	4	0.094121	1.84503	Up	Up	Unigene10828_All	gi|295815792|gb|ADG36381.1|	promoter-binding protein SPL10 [Vitis vinifera]	sp|Q9S840|SPL2_ARATH	Squamosa promoter-binding-like protein 2 OS=Arabidopsis thaliana GN=SPL2 PE=2 SV=1
262	miR157a	118	7	50	4	0.094121	1.84503	Up	Up	Unigene10838_All	gi|18147592|dbj|BAB83086.1|	cycloartenol synthase [Betula platyphylla]	sp|P38605|CAS1_ARATH	Cycloartenol synthase OS=Arabidopsis thaliana GN=CAS1 PE=1 SV=2
262	miR157a	118	7	50	4	0.094121	1.84503	Up	Up	Unigene69490_All	gi|30697804|ref|NP_177077.3|	squamosa promoter-binding protein-like 6 (SPL6) [Arabidopsis thaliana] >gi|67461542|sp|Q94JW8.2|SPL6_ARATH RecName: Full=Squamosa promoter-binding-like protein 6 >gi|12325078|gb|AAG52487.1|AC018364_5 squamosa promoter binding protein-like 6; 91282-89867 [Arabidopsis thaliana] >gi|5931683|emb|CAB56595.1| squamosa promoter binding protein-like 6 [Arabidopsis thaliana] >gi|5931685|emb|CAB56596.1| sq…	sp|Q94JW8|SPL6_ARATH	Squamosa promoter-binding-like protein 6 OS=Arabidopsis thaliana GN=SPL6 PE=2 SV=2
262	miR157a	118	7	50	4	0.094121	1.84503	Up	Up	Unigene59576_All	gi|219879366|gb|ACL51015.1|	squamosa promoter-binding protein [Citrus trifoliata]	sp|Q7EXZ2|SPL14_ORYSJ	Squamosa promoter-binding-like protein 14 OS=Oryza sativa subsp. japonica GN=SPL14 PE=2 SV=1
262	miR157a	118	7	50	4	0.094121	1.84503	Up	Up	Unigene59667_All	--	--	--	--
262	miR157a	118	7	50	4	0.094121	1.84503	Up	Up	Unigene27229_All	gi|6623973|gb|AAF19226.1|AC007505_2	Highly similar to Ta1-3 polyprotein [Arabidopsis thaliana]	sp|P10978|POLX_TOBAC	Retrovirus-related Pol polyprotein from transposon TNT 1-94 OS=Nicotiana tabacum PE=2 SV=1
262	miR157a	118	7	50	4	0.094121	1.84503	Up	Up	Unigene10_All	gi|9279697|dbj|BAB01254.1|	centromere protein [Arabidopsis thaliana]	sp|P10587|MYH11_CHICK	Myosin-11 OS=Gallus gallus GN=MYH11 PE=1 SV=4
262	miR157a	118	7	50	4	0.094121	1.84503	Up	Up	Unigene67466_All	--	--	--	--
263	miR157a	118	7	40	3	0.078004	2.30628	Up	Up	Unigene15260_All	gi|13605708|gb|AAK32847.1|AF361835_1	AT5g59750/mth12_150 [Arabidopsis thaliana] >gi|9758840|dbj|BAB09512.1| GTP cyclohydrolase II; 3,4-dihydroxy-2-butanone-4-phoshate synthase [Arabidopsis thaliana] >gi|15215752|gb|AAK91421.1| AT5g59750/mth12_150 [Arabidopsis thaliana] >gi|27363454|gb|AAO11646.1| At5g59750/mth12_150 [Arabidopsis thaliana]	sp|P47924|RIBBA_ARATH	Riboflavin biosynthesis protein ribBA, chloroplastic OS=Arabidopsis thaliana GN=RIBBA PE=2 SV=2
263	miR157a	118	7	40	3	0.078004	2.30628	Up	Up	Unigene56522_All	--	--	--	--
263	miR157a	118	7	40	3	0.078004	2.30628	Up	Up	Unigene49867_All	gi|219879366|gb|ACL51015.1|	squamosa promoter-binding protein [Citrus trifoliata]	sp|Q700W2|SPL9_ARATH	Squamosa promoter-binding-like protein 9 OS=Arabidopsis thaliana GN=SPL9 PE=2 SV=2
263	miR157a	118	7	40	3	0.078004	2.30628	Up	Up	Unigene1357_All	gi|30577628|emb|CAD90156.1|	squamosa promoter binding like-protein [Betula pendula] >gi|30577630|emb|CAD90157.1| squamosa promoter binding like-protein [Betula pendula]	sp|Q38740|SBP2_ANTMA	Squamosa promoter-binding protein 2 OS=Antirrhinum majus GN=SBP2 PE=2 SV=1
263	miR157a	118	7	40	3	0.078004	2.30628	Up	Up	Unigene52450_All	--	--	--	--
263	miR157a	118	7	40	3	0.078004	2.30628	Up	Up	Unigene23467_All	gi|13877707|gb|AAK43931.1|AF370612_1	similar to squamosa-promoter binding protein 1 isolog gi|1707009 [Arabidopsis thaliana]	sp|Q94JW8|SPL6_ARATH	Squamosa promoter-binding-like protein 6 OS=Arabidopsis thaliana GN=SPL6 PE=2 SV=2
263	miR157a	118	7	40	3	0.078004	2.30628	Up	Up	Unigene32772_All	gi|3047110|gb|AAC13621.1|	F6N23.20 gene product [Arabidopsis thaliana]	--	--
263	miR157a	118	7	40	3	0.078004	2.30628	Up	Up	Unigene10828_All	gi|295815792|gb|ADG36381.1|	promoter-binding protein SPL10 [Vitis vinifera]	sp|Q9S840|SPL2_ARATH	Squamosa promoter-binding-like protein 2 OS=Arabidopsis thaliana GN=SPL2 PE=2 SV=1
263	miR157a	118	7	40	3	0.078004	2.30628	Up	Up	Unigene10838_All	gi|18147592|dbj|BAB83086.1|	cycloartenol synthase [Betula platyphylla]	sp|P38605|CAS1_ARATH	Cycloartenol synthase OS=Arabidopsis thaliana GN=CAS1 PE=1 SV=2
263	miR157a	118	7	40	3	0.078004	2.30628	Up	Up	Unigene69490_All	gi|30697804|ref|NP_177077.3|	squamosa promoter-binding protein-like 6 (SPL6) [Arabidopsis thaliana] >gi|67461542|sp|Q94JW8.2|SPL6_ARATH RecName: Full=Squamosa promoter-binding-like protein 6 >gi|12325078|gb|AAG52487.1|AC018364_5 squamosa promoter binding protein-like 6; 91282-89867 [Arabidopsis thaliana] >gi|5931683|emb|CAB56595.1| squamosa promoter binding protein-like 6 [Arabidopsis thaliana] >gi|5931685|emb|CAB56596.1| sq…	sp|Q94JW8|SPL6_ARATH	Squamosa promoter-binding-like protein 6 OS=Arabidopsis thaliana GN=SPL6 PE=2 SV=2
263	miR157a	118	7	40	3	0.078004	2.30628	Up	Up	Unigene59576_All	gi|219879366|gb|ACL51015.1|	squamosa promoter-binding protein [Citrus trifoliata]	sp|Q7EXZ2|SPL14_ORYSJ	Squamosa promoter-binding-like protein 14 OS=Oryza sativa subsp. japonica GN=SPL14 PE=2 SV=1
263	miR157a	118	7	40	3	0.078004	2.30628	Up	Up	Unigene59667_All	--	--	--	--
264	miR157a	111	6	46	3	0.097291	1.8865	Up	Up	Unigene49867_All	gi|219879366|gb|ACL51015.1|	squamosa promoter-binding protein [Citrus trifoliata]	sp|Q700W2|SPL9_ARATH	Squamosa promoter-binding-like protein 9 OS=Arabidopsis thaliana GN=SPL9 PE=2 SV=2
264	miR157a	111	6	46	3	0.097291	1.8865	Up	Up	Unigene1357_All	gi|30577628|emb|CAD90156.1|	squamosa promoter binding like-protein [Betula pendula] >gi|30577630|emb|CAD90157.1| squamosa promoter binding like-protein [Betula pendula]	sp|Q38740|SBP2_ANTMA	Squamosa promoter-binding protein 2 OS=Antirrhinum majus GN=SBP2 PE=2 SV=1
264	miR157a	111	6	46	3	0.097291	1.8865	Up	Up	Unigene61661_All	--	--	--	--
264	miR157a	111	6	46	3	0.097291	1.8865	Up	Up	Unigene10828_All	gi|295815792|gb|ADG36381.1|	promoter-binding protein SPL10 [Vitis vinifera]	sp|Q9S840|SPL2_ARATH	Squamosa promoter-binding-like protein 2 OS=Arabidopsis thaliana GN=SPL2 PE=2 SV=1
264	miR157a	111	6	46	3	0.097291	1.8865	Up	Up	Unigene59576_All	gi|219879366|gb|ACL51015.1|	squamosa promoter-binding protein [Citrus trifoliata]	sp|Q7EXZ2|SPL14_ORYSJ	Squamosa promoter-binding-like protein 14 OS=Oryza sativa subsp. japonica GN=SPL14 PE=2 SV=1
265	miR157a	108	6	46	3	0.097291	1.83551	Up	Up	Unigene49867_All	gi|219879366|gb|ACL51015.1|	squamosa promoter-binding protein [Citrus trifoliata]	sp|Q700W2|SPL9_ARATH	Squamosa promoter-binding-like protein 9 OS=Arabidopsis thaliana GN=SPL9 PE=2 SV=2
265	miR157a	108	6	46	3	0.097291	1.83551	Up	Up	Unigene1357_All	gi|30577628|emb|CAD90156.1|	squamosa promoter binding like-protein [Betula pendula] >gi|30577630|emb|CAD90157.1| squamosa promoter binding like-protein [Betula pendula]	sp|Q38740|SBP2_ANTMA	Squamosa promoter-binding protein 2 OS=Antirrhinum majus GN=SBP2 PE=2 SV=1
265	miR157a	108	6	46	3	0.097291	1.83551	Up	Up	Unigene23467_All	gi|13877707|gb|AAK43931.1|AF370612_1	similar to squamosa-promoter binding protein 1 isolog gi|1707009 [Arabidopsis thaliana]	sp|Q94JW8|SPL6_ARATH	Squamosa promoter-binding-like protein 6 OS=Arabidopsis thaliana GN=SPL6 PE=2 SV=2
265	miR157a	108	6	46	3	0.097291	1.83551	Up	Up	Unigene32772_All	gi|3047110|gb|AAC13621.1|	F6N23.20 gene product [Arabidopsis thaliana]	--	--
265	miR157a	108	6	46	3	0.097291	1.83551	Up	Up	Unigene10828_All	gi|295815792|gb|ADG36381.1|	promoter-binding protein SPL10 [Vitis vinifera]	sp|Q9S840|SPL2_ARATH	Squamosa promoter-binding-like protein 2 OS=Arabidopsis thaliana GN=SPL2 PE=2 SV=1
265	miR157a	108	6	46	3	0.097291	1.83551	Up	Up	Unigene11196_All	gi|108707119|gb|ABF94914.1|	expressed protein [Oryza sativa (japonica cultivar-group)]	sp|A7SBF0|INT9_NEMVE	Integrator complex subunit 9 homolog OS=Nematostella vectensis GN=ints9 PE=3 SV=1
265	miR157a	108	6	46	3	0.097291	1.83551	Up	Up	Unigene35095_All	gi|110676572|gb|ABG85154.1|	RhoGAP1 [Nicotiana tabacum]	sp|Q54Y72|GACA_DICDI	Rho GTPase-activating protein gacA OS=Dictyostelium discoideum GN=gacA PE=3 SV=1
265	miR157a	108	6	46	3	0.097291	1.83551	Up	Up	Unigene69490_All	gi|30697804|ref|NP_177077.3|	squamosa promoter-binding protein-like 6 (SPL6) [Arabidopsis thaliana] >gi|67461542|sp|Q94JW8.2|SPL6_ARATH RecName: Full=Squamosa promoter-binding-like protein 6 >gi|12325078|gb|AAG52487.1|AC018364_5 squamosa promoter binding protein-like 6; 91282-89867 [Arabidopsis thaliana] >gi|5931683|emb|CAB56595.1| squamosa promoter binding protein-like 6 [Arabidopsis thaliana] >gi|5931685|emb|CAB56596.1| sq…	sp|Q94JW8|SPL6_ARATH	Squamosa promoter-binding-like protein 6 OS=Arabidopsis thaliana GN=SPL6 PE=2 SV=2
265	miR157a	108	6	46	3	0.097291	1.83551	Up	Up	Unigene59576_All	gi|219879366|gb|ACL51015.1|	squamosa promoter-binding protein [Citrus trifoliata]	sp|Q7EXZ2|SPL14_ORYSJ	Squamosa promoter-binding-like protein 14 OS=Oryza sativa subsp. japonica GN=SPL14 PE=2 SV=1
265	miR157a	108	6	46	3	0.097291	1.83551	Up	Up	Unigene10_All	gi|9279697|dbj|BAB01254.1|	centromere protein [Arabidopsis thaliana]	sp|P10587|MYH11_CHICK	Myosin-11 OS=Gallus gallus GN=MYH11 PE=1 SV=4
265	miR157a	108	6	46	3	0.097291	1.83551	Up	Up	Unigene34714_All	gi|297791157|ref|XP_002863463.1|	subtilase family protein [Arabidopsis lyrata subsp. lyrata] >gi|297309298|gb|EFH39722.1| subtilase family protein [Arabidopsis lyrata subsp. lyrata]	sp|O65351|SUBL_ARATH	Subtilisin-like protease OS=Arabidopsis thaliana GN=ARA12 PE=1 SV=1
266	miR157a	107	6	39	3	0.097291	2.14491	Up	Up	Unigene49867_All	gi|219879366|gb|ACL51015.1|	squamosa promoter-binding protein [Citrus trifoliata]	sp|Q700W2|SPL9_ARATH	Squamosa promoter-binding-like protein 9 OS=Arabidopsis thaliana GN=SPL9 PE=2 SV=2
266	miR157a	107	6	39	3	0.097291	2.14491	Up	Up	Unigene1357_All	gi|30577628|emb|CAD90156.1|	squamosa promoter binding like-protein [Betula pendula] >gi|30577630|emb|CAD90157.1| squamosa promoter binding like-protein [Betula pendula]	sp|Q38740|SBP2_ANTMA	Squamosa promoter-binding protein 2 OS=Antirrhinum majus GN=SBP2 PE=2 SV=1
266	miR157a	107	6	39	3	0.097291	2.14491	Up	Up	Unigene23467_All	gi|13877707|gb|AAK43931.1|AF370612_1	similar to squamosa-promoter binding protein 1 isolog gi|1707009 [Arabidopsis thaliana]	sp|Q94JW8|SPL6_ARATH	Squamosa promoter-binding-like protein 6 OS=Arabidopsis thaliana GN=SPL6 PE=2 SV=2
266	miR157a	107	6	39	3	0.097291	2.14491	Up	Up	Unigene10828_All	gi|295815792|gb|ADG36381.1|	promoter-binding protein SPL10 [Vitis vinifera]	sp|Q9S840|SPL2_ARATH	Squamosa promoter-binding-like protein 2 OS=Arabidopsis thaliana GN=SPL2 PE=2 SV=1
266	miR157a	107	6	39	3	0.097291	2.14491	Up	Up	Unigene9487_All	gi|224103591|ref|XP_002313114.1|	predicted protein [Populus trichocarpa] >gi|222849522|gb|EEE87069.1| predicted protein [Populus trichocarpa]	--	--
266	miR157a	107	6	39	3	0.097291	2.14491	Up	Up	Unigene31873_All	gi|79368222|ref|NP_176362.3|	phosphoinositide binding [Arabidopsis thaliana] >gi|38564274|gb|AAR23716.1| At1g61690 [Arabidopsis thaliana]	sp|Q755J9|VPS27_ASHGO	Vacuolar protein sorting-associated protein 27 OS=Ashbya gossypii GN=VPS27 PE=3 SV=1
266	miR157a	107	6	39	3	0.097291	2.14491	Up	Up	Unigene9282_All	gi|224113515|ref|XP_002316517.1|	DNA glycosylase [Populus trichocarpa] >gi|222865557|gb|EEF02688.1| DNA glycosylase [Populus trichocarpa]	sp|Q8LK56|DME_ARATH	Transcriptional activator DEMETER OS=Arabidopsis thaliana GN=DME PE=1 SV=2
266	miR157a	107	6	39	3	0.097291	2.14491	Up	Up	Unigene69490_All	gi|30697804|ref|NP_177077.3|	squamosa promoter-binding protein-like 6 (SPL6) [Arabidopsis thaliana] >gi|67461542|sp|Q94JW8.2|SPL6_ARATH RecName: Full=Squamosa promoter-binding-like protein 6 >gi|12325078|gb|AAG52487.1|AC018364_5 squamosa promoter binding protein-like 6; 91282-89867 [Arabidopsis thaliana] >gi|5931683|emb|CAB56595.1| squamosa promoter binding protein-like 6 [Arabidopsis thaliana] >gi|5931685|emb|CAB56596.1| sq…	sp|Q94JW8|SPL6_ARATH	Squamosa promoter-binding-like protein 6 OS=Arabidopsis thaliana GN=SPL6 PE=2 SV=2
266	miR157a	107	6	39	3	0.097291	2.14491	Up	Up	Unigene78130_All	gi|225428784|ref|XP_002282086.1|	PREDICTED: hypothetical protein [Vitis vinifera]	--	--
266	miR157a	107	6	39	3	0.097291	2.14491	Up	Up	Unigene59576_All	gi|219879366|gb|ACL51015.1|	squamosa promoter-binding protein [Citrus trifoliata]	sp|Q7EXZ2|SPL14_ORYSJ	Squamosa promoter-binding-like protein 14 OS=Oryza sativa subsp. japonica GN=SPL14 PE=2 SV=1
267	miR157a	98	5	34	2	0.098773	2.2534	Up	Up	Unigene49867_All	gi|219879366|gb|ACL51015.1|	squamosa promoter-binding protein [Citrus trifoliata]	sp|Q700W2|SPL9_ARATH	Squamosa promoter-binding-like protein 9 OS=Arabidopsis thaliana GN=SPL9 PE=2 SV=2
267	miR157a	98	5	34	2	0.098773	2.2534	Up	Up	Unigene1357_All	gi|30577628|emb|CAD90156.1|	squamosa promoter binding like-protein [Betula pendula] >gi|30577630|emb|CAD90157.1| squamosa promoter binding like-protein [Betula pendula]	sp|Q38740|SBP2_ANTMA	Squamosa promoter-binding protein 2 OS=Antirrhinum majus GN=SBP2 PE=2 SV=1
267	miR157a	98	5	34	2	0.098773	2.2534	Up	Up	Unigene19762_All	gi|297827713|ref|XP_002881739.1|	SNF2 domain-containing protein [Arabidopsis lyrata subsp. lyrata] >gi|297327578|gb|EFH57998.1| SNF2 domain-containing protein [Arabidopsis lyrata subsp. lyrata]	sp|Q149N8|SHPRH_HUMAN	E3 ubiquitin-protein ligase SHPRH OS=Homo sapiens GN=SHPRH PE=1 SV=2
267	miR157a	98	5	34	2	0.098773	2.2534	Up	Up	Unigene10828_All	gi|295815792|gb|ADG36381.1|	promoter-binding protein SPL10 [Vitis vinifera]	sp|Q9S840|SPL2_ARATH	Squamosa promoter-binding-like protein 2 OS=Arabidopsis thaliana GN=SPL2 PE=2 SV=1
267	miR157a	98	5	34	2	0.098773	2.2534	Up	Up	Unigene59576_All	gi|219879366|gb|ACL51015.1|	squamosa promoter-binding protein [Citrus trifoliata]	sp|Q7EXZ2|SPL14_ORYSJ	Squamosa promoter-binding-like protein 14 OS=Oryza sativa subsp. japonica GN=SPL14 PE=2 SV=1
267	miR157a	98	5	34	2	0.098773	2.2534	Up	Up	Unigene3167_All	gi|297830600|ref|XP_002883182.1|	pseudouridine synthase family protein [Arabidopsis lyrata subsp. lyrata] >gi|297329022|gb|EFH59441.1| pseudouridine synthase family protein [Arabidopsis lyrata subsp. lyrata]	sp|Q9LT72|PUS4_ARATH	RNA pseudourine synthase 4, mitochondrial OS=Arabidopsis thaliana GN=At3g19440 PE=2 SV=1
268	miR157a	86	5	44	3	0.115569	1.52805	Up	Up	Unigene49867_All	gi|219879366|gb|ACL51015.1|	squamosa promoter-binding protein [Citrus trifoliata]	sp|Q700W2|SPL9_ARATH	Squamosa promoter-binding-like protein 9 OS=Arabidopsis thaliana GN=SPL9 PE=2 SV=2
268	miR157a	86	5	44	3	0.115569	1.52805	Up	Up	Unigene1357_All	gi|30577628|emb|CAD90156.1|	squamosa promoter binding like-protein [Betula pendula] >gi|30577630|emb|CAD90157.1| squamosa promoter binding like-protein [Betula pendula]	sp|Q38740|SBP2_ANTMA	Squamosa promoter-binding protein 2 OS=Antirrhinum majus GN=SBP2 PE=2 SV=1
268	miR157a	86	5	44	3	0.115569	1.52805	Up	Up	Unigene22003_All	gi|98961015|gb|ABF58991.1|	At1g28395 [Arabidopsis thaliana]	--	--
268	miR157a	86	5	44	3	0.115569	1.52805	Up	Up	Unigene1987_All	gi|225468347|ref|XP_002270830.1|	PREDICTED: similar to intron maturase, type II family protein [Vitis vinifera]	--	--
268	miR157a	86	5	44	3	0.115569	1.52805	Up	Up	Unigene52450_All	--	--	--	--
268	miR157a	86	5	44	3	0.115569	1.52805	Up	Up	Unigene10828_All	gi|295815792|gb|ADG36381.1|	promoter-binding protein SPL10 [Vitis vinifera]	sp|Q9S840|SPL2_ARATH	Squamosa promoter-binding-like protein 2 OS=Arabidopsis thaliana GN=SPL2 PE=2 SV=1
268	miR157a	86	5	44	3	0.115569	1.52805	Up	Up	Unigene9487_All	gi|224103591|ref|XP_002313114.1|	predicted protein [Populus trichocarpa] >gi|222849522|gb|EEE87069.1| predicted protein [Populus trichocarpa]	--	--
268	miR157a	86	5	44	3	0.115569	1.52805	Up	Up	Unigene78130_All	gi|225428784|ref|XP_002282086.1|	PREDICTED: hypothetical protein [Vitis vinifera]	--	--
268	miR157a	86	5	44	3	0.115569	1.52805	Up	Up	Unigene59576_All	gi|219879366|gb|ACL51015.1|	squamosa promoter-binding protein [Citrus trifoliata]	sp|Q7EXZ2|SPL14_ORYSJ	Squamosa promoter-binding-like protein 14 OS=Oryza sativa subsp. japonica GN=SPL14 PE=2 SV=1
268	miR157a	86	5	44	3	0.115569	1.52805	Up	Up	Unigene59667_All	--	--	--	--
268	miR157a	86	5	44	3	0.115569	1.52805	Up	Up	Unigene27229_All	gi|6623973|gb|AAF19226.1|AC007505_2	Highly similar to Ta1-3 polyprotein [Arabidopsis thaliana]	sp|P10978|POLX_TOBAC	Retrovirus-related Pol polyprotein from transposon TNT 1-94 OS=Nicotiana tabacum PE=2 SV=1
268	miR157a	86	5	44	3	0.115569	1.52805	Up	Up	Unigene10_All	gi|9279697|dbj|BAB01254.1|	centromere protein [Arabidopsis thaliana]	sp|P10587|MYH11_CHICK	Myosin-11 OS=Gallus gallus GN=MYH11 PE=1 SV=4
268	miR157a	86	5	44	3	0.115569	1.52805	Up	Up	Unigene67466_All	--	--	--	--
269	miR157a	85	5	24	2	0.098773	2.76884	Up	Up	Unigene49867_All	gi|219879366|gb|ACL51015.1|	squamosa promoter-binding protein [Citrus trifoliata]	sp|Q700W2|SPL9_ARATH	Squamosa promoter-binding-like protein 9 OS=Arabidopsis thaliana GN=SPL9 PE=2 SV=2
269	miR157a	85	5	24	2	0.098773	2.76884	Up	Up	Unigene1357_All	gi|30577628|emb|CAD90156.1|	squamosa promoter binding like-protein [Betula pendula] >gi|30577630|emb|CAD90157.1| squamosa promoter binding like-protein [Betula pendula]	sp|Q38740|SBP2_ANTMA	Squamosa promoter-binding protein 2 OS=Antirrhinum majus GN=SBP2 PE=2 SV=1
269	miR157a	85	5	24	2	0.098773	2.76884	Up	Up	Unigene31791_All	gi|224131110|ref|XP_002321003.1|	Mg2+ and Zn2+/H+ antiporter, atmhx1-like protein [Populus trichocarpa] >gi|222861776|gb|EEE99318.1| Mg2+ and Zn2+/H+ antiporter, atmhx1-like protein [Populus trichocarpa]	sp|P70549|NAC3_RAT	Sodium/calcium exchanger 3 OS=Rattus norvegicus GN=Slc8a3 PE=2 SV=1
269	miR157a	85	5	24	2	0.098773	2.76884	Up	Up	Unigene23467_All	gi|13877707|gb|AAK43931.1|AF370612_1	similar to squamosa-promoter binding protein 1 isolog gi|1707009 [Arabidopsis thaliana]	sp|Q94JW8|SPL6_ARATH	Squamosa promoter-binding-like protein 6 OS=Arabidopsis thaliana GN=SPL6 PE=2 SV=2
269	miR157a	85	5	24	2	0.098773	2.76884	Up	Up	Unigene10828_All	gi|295815792|gb|ADG36381.1|	promoter-binding protein SPL10 [Vitis vinifera]	sp|Q9S840|SPL2_ARATH	Squamosa promoter-binding-like protein 2 OS=Arabidopsis thaliana GN=SPL2 PE=2 SV=1
269	miR157a	85	5	24	2	0.098773	2.76884	Up	Up	Unigene13239_All	--	--	--	--
269	miR157a	85	5	24	2	0.098773	2.76884	Up	Up	Unigene26512_All	gi|18416004|ref|NP_567670.1|	SMO1-2 (STEROL C4-METHYL OXIDASE 1-2); 4,4-dimethyl-9beta,19-cyclopropylsterol-4alpha-methyl oxidase/ C-4 methylsterol oxidase/ catalytic [Arabidopsis thaliana] >gi|108385258|gb|ABF85767.1| At4g22756 [Arabidopsis thaliana]	sp|Q9UUH4|ERG25_SCHPO	C-4 methylsterol oxidase OS=Schizosaccharomyces pombe GN=erg25 PE=2 SV=1
269	miR157a	85	5	24	2	0.098773	2.76884	Up	Up	Unigene31873_All	gi|79368222|ref|NP_176362.3|	phosphoinositide binding [Arabidopsis thaliana] >gi|38564274|gb|AAR23716.1| At1g61690 [Arabidopsis thaliana]	sp|Q755J9|VPS27_ASHGO	Vacuolar protein sorting-associated protein 27 OS=Ashbya gossypii GN=VPS27 PE=3 SV=1
269	miR157a	85	5	24	2	0.098773	2.76884	Up	Up	Unigene21728_All	gi|224059590|ref|XP_002299922.1|	cc-nbs-lrr resistance protein [Populus trichocarpa] >gi|222847180|gb|EEE84727.1| cc-nbs-lrr resistance protein [Populus trichocarpa]	sp|Q7XBQ9|RGA2_SOLBU	Disease resistance protein RGA2 OS=Solanum bulbocastanum GN=RGA2 PE=1 SV=1
269	miR157a	85	5	24	2	0.098773	2.76884	Up	Up	Unigene69490_All	gi|30697804|ref|NP_177077.3|	squamosa promoter-binding protein-like 6 (SPL6) [Arabidopsis thaliana] >gi|67461542|sp|Q94JW8.2|SPL6_ARATH RecName: Full=Squamosa promoter-binding-like protein 6 >gi|12325078|gb|AAG52487.1|AC018364_5 squamosa promoter binding protein-like 6; 91282-89867 [Arabidopsis thaliana] >gi|5931683|emb|CAB56595.1| squamosa promoter binding protein-like 6 [Arabidopsis thaliana] >gi|5931685|emb|CAB56596.1| sq…	sp|Q94JW8|SPL6_ARATH	Squamosa promoter-binding-like protein 6 OS=Arabidopsis thaliana GN=SPL6 PE=2 SV=2
269	miR157a	85	5	24	2	0.098773	2.76884	Up	Up	Unigene59576_All	gi|219879366|gb|ACL51015.1|	squamosa promoter-binding protein [Citrus trifoliata]	sp|Q7EXZ2|SPL14_ORYSJ	Squamosa promoter-binding-like protein 14 OS=Oryza sativa subsp. japonica GN=SPL14 PE=2 SV=1
269	miR157a	85	5	24	2	0.098773	2.76884	Up	Up	Unigene74432_All	--	--	--	--
270	miR157a	82	5	24	2	0.098773	2.67112	Up	Up	Unigene49867_All	gi|219879366|gb|ACL51015.1|	squamosa promoter-binding protein [Citrus trifoliata]	sp|Q700W2|SPL9_ARATH	Squamosa promoter-binding-like protein 9 OS=Arabidopsis thaliana GN=SPL9 PE=2 SV=2
270	miR157a	82	5	24	2	0.098773	2.67112	Up	Up	Unigene1357_All	gi|30577628|emb|CAD90156.1|	squamosa promoter binding like-protein [Betula pendula] >gi|30577630|emb|CAD90157.1| squamosa promoter binding like-protein [Betula pendula]	sp|Q38740|SBP2_ANTMA	Squamosa promoter-binding protein 2 OS=Antirrhinum majus GN=SBP2 PE=2 SV=1
270	miR157a	82	5	24	2	0.098773	2.67112	Up	Up	Unigene26084_All	gi|33637487|gb|AAQ23899.1|	RSH2 [Nicotiana tabacum]	sp|O87331|RELA_CORGL	GTP pyrophosphokinase OS=Corynebacterium glutamicum GN=relA PE=3 SV=2
270	miR157a	82	5	24	2	0.098773	2.67112	Up	Up	Unigene43404_All	--	--	--	--
270	miR157a	82	5	24	2	0.098773	2.67112	Up	Up	Unigene19750_All	--	--	--	--
270	miR157a	82	5	24	2	0.098773	2.67112	Up	Up	Unigene23467_All	gi|13877707|gb|AAK43931.1|AF370612_1	similar to squamosa-promoter binding protein 1 isolog gi|1707009 [Arabidopsis thaliana]	sp|Q94JW8|SPL6_ARATH	Squamosa promoter-binding-like protein 6 OS=Arabidopsis thaliana GN=SPL6 PE=2 SV=2
270	miR157a	82	5	24	2	0.098773	2.67112	Up	Up	Unigene10828_All	gi|295815792|gb|ADG36381.1|	promoter-binding protein SPL10 [Vitis vinifera]	sp|Q9S840|SPL2_ARATH	Squamosa promoter-binding-like protein 2 OS=Arabidopsis thaliana GN=SPL2 PE=2 SV=1
270	miR157a	82	5	24	2	0.098773	2.67112	Up	Up	Unigene13239_All	--	--	--	--
270	miR157a	82	5	24	2	0.098773	2.67112	Up	Up	Unigene69490_All	gi|30697804|ref|NP_177077.3|	squamosa promoter-binding protein-like 6 (SPL6) [Arabidopsis thaliana] >gi|67461542|sp|Q94JW8.2|SPL6_ARATH RecName: Full=Squamosa promoter-binding-like protein 6 >gi|12325078|gb|AAG52487.1|AC018364_5 squamosa promoter binding protein-like 6; 91282-89867 [Arabidopsis thaliana] >gi|5931683|emb|CAB56595.1| squamosa promoter binding protein-like 6 [Arabidopsis thaliana] >gi|5931685|emb|CAB56596.1| sq…	sp|Q94JW8|SPL6_ARATH	Squamosa promoter-binding-like protein 6 OS=Arabidopsis thaliana GN=SPL6 PE=2 SV=2
270	miR157a	82	5	24	2	0.098773	2.67112	Up	Up	Unigene40472_All	gi|19699369|gb|AAL91294.1|	AT5g06970/MOJ9_14 [Arabidopsis thaliana] >gi|27363442|gb|AAO11640.1| At5g06970/MOJ9_14 [Arabidopsis thaliana]	--	--
270	miR157a	82	5	24	2	0.098773	2.67112	Up	Up	Unigene59576_All	gi|219879366|gb|ACL51015.1|	squamosa promoter-binding protein [Citrus trifoliata]	sp|Q7EXZ2|SPL14_ORYSJ	Squamosa promoter-binding-like protein 14 OS=Oryza sativa subsp. japonica GN=SPL14 PE=2 SV=1
271	miR157a	80	4	28	2	0.125709	2.23369	Up	Up	Unigene10828_All	gi|295815792|gb|ADG36381.1|	promoter-binding protein SPL10 [Vitis vinifera]	sp|Q9S840|SPL2_ARATH	Squamosa promoter-binding-like protein 2 OS=Arabidopsis thaliana GN=SPL2 PE=2 SV=1
272	miR157a	77	4	20	1	0.095502	3.00989	Up	Up	Unigene49867_All	gi|219879366|gb|ACL51015.1|	squamosa promoter-binding protein [Citrus trifoliata]	sp|Q700W2|SPL9_ARATH	Squamosa promoter-binding-like protein 9 OS=Arabidopsis thaliana GN=SPL9 PE=2 SV=2
272	miR157a	77	4	20	1	0.095502	3.00989	Up	Up	Unigene1357_All	gi|30577628|emb|CAD90156.1|	squamosa promoter binding like-protein [Betula pendula] >gi|30577630|emb|CAD90157.1| squamosa promoter binding like-protein [Betula pendula]	sp|Q38740|SBP2_ANTMA	Squamosa promoter-binding protein 2 OS=Antirrhinum majus GN=SBP2 PE=2 SV=1
272	miR157a	77	4	20	1	0.095502	3.00989	Up	Up	Unigene23467_All	gi|13877707|gb|AAK43931.1|AF370612_1	similar to squamosa-promoter binding protein 1 isolog gi|1707009 [Arabidopsis thaliana]	sp|Q94JW8|SPL6_ARATH	Squamosa promoter-binding-like protein 6 OS=Arabidopsis thaliana GN=SPL6 PE=2 SV=2
272	miR157a	77	4	20	1	0.095502	3.00989	Up	Up	Unigene10828_All	gi|295815792|gb|ADG36381.1|	promoter-binding protein SPL10 [Vitis vinifera]	sp|Q9S840|SPL2_ARATH	Squamosa promoter-binding-like protein 2 OS=Arabidopsis thaliana GN=SPL2 PE=2 SV=1
272	miR157a	77	4	20	1	0.095502	3.00989	Up	Up	Unigene69490_All	gi|30697804|ref|NP_177077.3|	squamosa promoter-binding protein-like 6 (SPL6) [Arabidopsis thaliana] >gi|67461542|sp|Q94JW8.2|SPL6_ARATH RecName: Full=Squamosa promoter-binding-like protein 6 >gi|12325078|gb|AAG52487.1|AC018364_5 squamosa promoter binding protein-like 6; 91282-89867 [Arabidopsis thaliana] >gi|5931683|emb|CAB56595.1| squamosa promoter binding protein-like 6 [Arabidopsis thaliana] >gi|5931685|emb|CAB56596.1| sq…	sp|Q94JW8|SPL6_ARATH	Squamosa promoter-binding-like protein 6 OS=Arabidopsis thaliana GN=SPL6 PE=2 SV=2
272	miR157a	77	4	20	1	0.095502	3.00989	Up	Up	Unigene59576_All	gi|219879366|gb|ACL51015.1|	squamosa promoter-binding protein [Citrus trifoliata]	sp|Q7EXZ2|SPL14_ORYSJ	Squamosa promoter-binding-like protein 14 OS=Oryza sativa subsp. japonica GN=SPL14 PE=2 SV=1
273	miR157a	77	4	34	2	0.125709	1.77053	Up	Up	Unigene49867_All	gi|219879366|gb|ACL51015.1|	squamosa promoter-binding protein [Citrus trifoliata]	sp|Q700W2|SPL9_ARATH	Squamosa promoter-binding-like protein 9 OS=Arabidopsis thaliana GN=SPL9 PE=2 SV=2
273	miR157a	77	4	34	2	0.125709	1.77053	Up	Up	Unigene1357_All	gi|30577628|emb|CAD90156.1|	squamosa promoter binding like-protein [Betula pendula] >gi|30577630|emb|CAD90157.1| squamosa promoter binding like-protein [Betula pendula]	sp|Q38740|SBP2_ANTMA	Squamosa promoter-binding protein 2 OS=Antirrhinum majus GN=SBP2 PE=2 SV=1
273	miR157a	77	4	34	2	0.125709	1.77053	Up	Up	Unigene19750_All	--	--	--	--
273	miR157a	77	4	34	2	0.125709	1.77053	Up	Up	Unigene23467_All	gi|13877707|gb|AAK43931.1|AF370612_1	similar to squamosa-promoter binding protein 1 isolog gi|1707009 [Arabidopsis thaliana]	sp|Q94JW8|SPL6_ARATH	Squamosa promoter-binding-like protein 6 OS=Arabidopsis thaliana GN=SPL6 PE=2 SV=2
273	miR157a	77	4	34	2	0.125709	1.77053	Up	Up	Unigene10828_All	gi|295815792|gb|ADG36381.1|	promoter-binding protein SPL10 [Vitis vinifera]	sp|Q9S840|SPL2_ARATH	Squamosa promoter-binding-like protein 2 OS=Arabidopsis thaliana GN=SPL2 PE=2 SV=1
273	miR157a	77	4	34	2	0.125709	1.77053	Up	Up	Unigene33064_All	--	--	--	--
273	miR157a	77	4	34	2	0.125709	1.77053	Up	Up	Unigene4917_All	--	--	--	--
273	miR157a	77	4	34	2	0.125709	1.77053	Up	Up	Unigene9282_All	gi|224113515|ref|XP_002316517.1|	DNA glycosylase [Populus trichocarpa] >gi|222865557|gb|EEF02688.1| DNA glycosylase [Populus trichocarpa]	sp|Q8LK56|DME_ARATH	Transcriptional activator DEMETER OS=Arabidopsis thaliana GN=DME PE=1 SV=2
273	miR157a	77	4	34	2	0.125709	1.77053	Up	Up	Unigene53309_All	--	--	--	--
273	miR157a	77	4	34	2	0.125709	1.77053	Up	Up	Unigene69490_All	gi|30697804|ref|NP_177077.3|	squamosa promoter-binding protein-like 6 (SPL6) [Arabidopsis thaliana] >gi|67461542|sp|Q94JW8.2|SPL6_ARATH RecName: Full=Squamosa promoter-binding-like protein 6 >gi|12325078|gb|AAG52487.1|AC018364_5 squamosa promoter binding protein-like 6; 91282-89867 [Arabidopsis thaliana] >gi|5931683|emb|CAB56595.1| squamosa promoter binding protein-like 6 [Arabidopsis thaliana] >gi|5931685|emb|CAB56596.1| sq…	sp|Q94JW8|SPL6_ARATH	Squamosa promoter-binding-like protein 6 OS=Arabidopsis thaliana GN=SPL6 PE=2 SV=2
273	miR157a	77	4	34	2	0.125709	1.77053	Up	Up	Unigene59576_All	gi|219879366|gb|ACL51015.1|	squamosa promoter-binding protein [Citrus trifoliata]	sp|Q7EXZ2|SPL14_ORYSJ	Squamosa promoter-binding-like protein 14 OS=Oryza sativa subsp. japonica GN=SPL14 PE=2 SV=1
273	miR157a	77	4	34	2	0.125709	1.77053	Up	Up	Unigene67295_All	gi|115470365|ref|NP_001058781.1|	Os07g0120700 [Oryza sativa Japonica Group] >gi|113610317|dbj|BAF20695.1| Os07g0120700 [Oryza sativa Japonica Group]	--	--
274	miR157a	75	4	24	2	0.125709	2.4431	Up	Up	Unigene56275_All	--	--	--	--
274	miR157a	75	4	24	2	0.125709	2.4431	Up	Up	Unigene49867_All	gi|219879366|gb|ACL51015.1|	squamosa promoter-binding protein [Citrus trifoliata]	sp|Q700W2|SPL9_ARATH	Squamosa promoter-binding-like protein 9 OS=Arabidopsis thaliana GN=SPL9 PE=2 SV=2
274	miR157a	75	4	24	2	0.125709	2.4431	Up	Up	Unigene1357_All	gi|30577628|emb|CAD90156.1|	squamosa promoter binding like-protein [Betula pendula] >gi|30577630|emb|CAD90157.1| squamosa promoter binding like-protein [Betula pendula]	sp|Q38740|SBP2_ANTMA	Squamosa promoter-binding protein 2 OS=Antirrhinum majus GN=SBP2 PE=2 SV=1
274	miR157a	75	4	24	2	0.125709	2.4431	Up	Up	Unigene12870_All	gi|297832386|ref|XP_002884075.1|	pentatricopeptide repeat-containing protein [Arabidopsis lyrata subsp. lyrata] >gi|297329915|gb|EFH60334.1| pentatricopeptide repeat-containing protein [Arabidopsis lyrata subsp. lyrata]	sp|Q84J71|PP161_ARATH	Pentatricopeptide repeat-containing protein At2g17670 OS=Arabidopsis thaliana GN=At2g17670 PE=2 SV=1
274	miR157a	75	4	24	2	0.125709	2.4431	Up	Up	Unigene21274_All	gi|225436223|ref|XP_002273602.1|	PREDICTED: similar to SIGB (SIGMA FACTOR B); DNA binding / DNA-directed RNA polymerase/ transcription factor [Vitis vinifera]	sp|P33118|RPSB_CORDI	RNA polymerase sigma factor sigB OS=Corynebacterium diphtheriae GN=sigB PE=3 SV=2
274	miR157a	75	4	24	2	0.125709	2.4431	Up	Up	Unigene19762_All	gi|297827713|ref|XP_002881739.1|	SNF2 domain-containing protein [Arabidopsis lyrata subsp. lyrata] >gi|297327578|gb|EFH57998.1| SNF2 domain-containing protein [Arabidopsis lyrata subsp. lyrata]	sp|Q149N8|SHPRH_HUMAN	E3 ubiquitin-protein ligase SHPRH OS=Homo sapiens GN=SHPRH PE=1 SV=2
274	miR157a	75	4	24	2	0.125709	2.4431	Up	Up	Unigene43404_All	--	--	--	--
274	miR157a	75	4	24	2	0.125709	2.4431	Up	Up	Unigene10828_All	gi|295815792|gb|ADG36381.1|	promoter-binding protein SPL10 [Vitis vinifera]	sp|Q9S840|SPL2_ARATH	Squamosa promoter-binding-like protein 2 OS=Arabidopsis thaliana GN=SPL2 PE=2 SV=1
274	miR157a	75	4	24	2	0.125709	2.4431	Up	Up	Unigene25840_All	gi|85701282|sp|Q8GW61.2|STP14_ARATH	RecName: Full=Sugar transport protein 14; AltName: Full=Hexose transporter 14 >gi|3540199|gb|AAC34349.1| Putative monosaccharide transport protein [Arabidopsis thaliana] >gi|15487250|emb|CAC69070.1| STP14 protein [Arabidopsis thaliana]	sp|Q8GW61|STP14_ARATH	Sugar transport protein 14 OS=Arabidopsis thaliana GN=STP14 PE=2 SV=2
274	miR157a	75	4	24	2	0.125709	2.4431	Up	Up	Unigene26662_All	gi|297835114|ref|XP_002885439.1|	always early protein 3 [Arabidopsis lyrata subsp. lyrata] >gi|297331279|gb|EFH61698.1| always early protein 3 [Arabidopsis lyrata subsp. lyrata]	sp|Q5RHQ8|LIN9_DANRE	Protein lin-9 homolog OS=Danio rerio GN=lin9 PE=2 SV=1
274	miR157a	75	4	24	2	0.125709	2.4431	Up	Up	Unigene21728_All	gi|224059590|ref|XP_002299922.1|	cc-nbs-lrr resistance protein [Populus trichocarpa] >gi|222847180|gb|EEE84727.1| cc-nbs-lrr resistance protein [Populus trichocarpa]	sp|Q7XBQ9|RGA2_SOLBU	Disease resistance protein RGA2 OS=Solanum bulbocastanum GN=RGA2 PE=1 SV=1
274	miR157a	75	4	24	2	0.125709	2.4431	Up	Up	Unigene59576_All	gi|219879366|gb|ACL51015.1|	squamosa promoter-binding protein [Citrus trifoliata]	sp|Q7EXZ2|SPL14_ORYSJ	Squamosa promoter-binding-like protein 14 OS=Oryza sativa subsp. japonica GN=SPL14 PE=2 SV=1
274	miR157a	75	4	24	2	0.125709	2.4431	Up	Up	Unigene77929_All	--	--	--	--
274	miR157a	75	4	24	2	0.125709	2.4431	Up	Up	Unigene57255_All	gi|197209780|dbj|BAG68929.1|	cytochrome P450 88D6 [Glycyrrhiza uralensis]	sp|O23051|KAO1_ARATH	Ent-kaurenoic acid oxidase 1 OS=Arabidopsis thaliana GN=KAO1 PE=2 SV=1
275	miR157a	72	4	29	2	0.125709	1.941	Up	Up	Unigene49867_All	gi|219879366|gb|ACL51015.1|	squamosa promoter-binding protein [Citrus trifoliata]	sp|Q700W2|SPL9_ARATH	Squamosa promoter-binding-like protein 9 OS=Arabidopsis thaliana GN=SPL9 PE=2 SV=2
275	miR157a	72	4	29	2	0.125709	1.941	Up	Up	Unigene1357_All	gi|30577628|emb|CAD90156.1|	squamosa promoter binding like-protein [Betula pendula] >gi|30577630|emb|CAD90157.1| squamosa promoter binding like-protein [Betula pendula]	sp|Q38740|SBP2_ANTMA	Squamosa promoter-binding protein 2 OS=Antirrhinum majus GN=SBP2 PE=2 SV=1
275	miR157a	72	4	29	2	0.125709	1.941	Up	Up	Unigene3923_All	gi|115450843|ref|NP_001049022.1|	Os03g0158500 [Oryza sativa Japonica Group] >gi|108706280|gb|ABF94075.1| YT521-B-like family protein, expressed [Oryza sativa (japonica cultivar-group)] >gi|113547493|dbj|BAF10936.1| Os03g0158500 [Oryza sativa Japonica Group]	--	--
[truncated: 1,145 more rows]
