# Supplementary material for: Phytoplasma-Responsive microRNAs Modulate Hormonal, Nutritional, and Stress Signalling Pathways in Mexican Lime Trees
Source: PLoS One. 2013 Jun 18;8(6):e66372. doi: 10.1371/journal.pone.0066372 (PMC3688891; doi:10.1371/journal.pone.0066372)
Supplement: Table S10 — Complete list of all groups (groups I, II and III) miRNAs and their targets. (XLSX) [file pone.0066372.s012.xlsx]

## Sheet: 1
Supplementary Table S10. Complete list of all groups (groups I, II and III) miRNAs and their target annotation
miRNA information										Target information (RNA)
miRNA_Acc.	miRNA ID	count of small R sequence (I)	Normalized expression (I)	count of small R sequence (H)	Normalized expression (H)	p-Value	Each variant fold change	Overall (sum of all variants) expression Label	Each variant expression label	Target_Acc. (from Transcriptome database)	Nr-ID	Nr-annotation	Swissprot-ID	Swissprot-annotation
1	miR1023a	44	2	57	4	0.076833	0.603488	Unchanged	down	Unigene15552_All	gi|15223961|ref|NP_177270.1|	MATE efflux family protein [Arabidopsis thaliana]	sp|Q9LYT3|TT12_ARATH	Protein TRANSPARENT TESTA 12 OS=Arabidopsis thaliana GN=TT12 PE=2 SV=1
1	miR1023a	44	2	57	4	0.076833	0.603488	Unchanged	down	Unigene17807_All	gi|4008008|gb|AAC95352.1|	receptor-like protein kinase [Arabidopsis thaliana]	sp|P22551|SLSG0_BRAOA	S-locus-specific glycoprotein OS=Brassica oleracea var. alboglabra GN=SLSG PE=2 SV=1
2	miR1023b	19	1	23	2	0.142222	0.645827	Unchanged	down	Unigene61361_All	--	--	--	--
2	miR1023b	19	1	23	2	0.142222	0.645827	Unchanged	down	Unigene44063_All	--	--	--	--
2	miR1023b	19	1	23	2	0.142222	0.645827	Unchanged	down	Unigene21311_All	gi|297817140|ref|XP_002876453.1|	zinc finger family protein [Arabidopsis lyrata subsp. lyrata] >gi|297322291|gb|EFH52712.1| zinc finger family protein [Arabidopsis lyrata subsp. lyrata]	--	--
2	miR1023b	19	1	23	2	0.142222	0.645827	Unchanged	down	Unigene34963_All	gi|297797894|ref|XP_002866831.1|	DNA binding protein [Arabidopsis lyrata subsp. lyrata] >gi|297312667|gb|EFH43090.1| DNA binding protein [Arabidopsis lyrata subsp. lyrata]	--	--
2	miR1023b	19	1	23	2	0.142222	0.645827	Unchanged	down	Unigene26072_All	--	--	--	--
2	miR1023b	19	1	23	2	0.142222	0.645827	Unchanged	down	Unigene15302_All	gi|224085587|ref|XP_002307628.1|	glycosyltransferase, CAZy family GT8 [Populus trichocarpa] >gi|222857077|gb|EEE94624.1| glycosyltransferase, CAZy family GT8 [Populus trichocarpa]	sp|Q9M9Y5|GAUT6_ARATH	Probable galacturonosyltransferase 6 OS=Arabidopsis thaliana GN=GAUT6 PE=2 SV=1
2	miR1023b	19	1	23	2	0.142222	0.645827	Unchanged	down	Unigene67345_All	gi|255579773|ref|XP_002530725.1|	rnf5, putative [Ricinus communis] >gi|223529739|gb|EEF31679.1| rnf5, putative [Ricinus communis]	--	--
3	miR1028c	13	1	4	0	0.246251	2.54082	Unchanged	Up	Unigene26557_All	gi|115451409|ref|NP_001049305.1|	Os03g0203100 [Oryza sativa Japonica Group] >gi|108706728|gb|ABF94523.1| expressed protein [Oryza sativa (japonica cultivar-group)] >gi|113547776|dbj|BAF11219.1| Os03g0203100 [Oryza sativa Japonica Group]	--	--
3	miR1028c	13	1	4	0	0.246251	2.54082	Unchanged	Up	Unigene42361_All	gi|85813772|emb|CAJ65922.1|	xylan 1,4-beta-xylosidase [Populus alba x Populus tremula]	sp|A5JTQ3|XYL2_MEDVA	Beta-xylosidase/alpha-L-arabinofuranosidase 2 OS=Medicago varia GN=Xyl2 PE=2 SV=1
7	miR1171	21	1	6	0	0.246251	2.73627	Unchanged	Up	Unigene11526_All	--	--	--	--
7	miR1171	21	1	6	0	0.246251	2.73627	Unchanged	Up	Unigene15960_All	--	--	--	--
9	miR1171	17	1	7	0	0.246251	1.89863	Unchanged	Up	Unigene27880_All	gi|297811669|ref|XP_002873718.1|	pentatricopeptide repeat-containing protein [Arabidopsis lyrata subsp. lyrata] >gi|297319555|gb|EFH49977.1| pentatricopeptide repeat-containing protein [Arabidopsis lyrata subsp. lyrata]	sp|Q9LXF2|PP385_ARATH	Pentatricopeptide repeat-containing protein At5g15300 OS=Arabidopsis thaliana GN=PCMP-E40 PE=2 SV=2
10	miR1171	13	1	6	0	0.246251	1.69388	Unchanged	Up	Unigene34198_All	gi|115436240|ref|NP_001042878.1|	Os01g0316500 [Oryza sativa Japonica Group] >gi|113532409|dbj|BAF04792.1| Os01g0316500 [Oryza sativa Japonica Group]	--	--
10	miR1171	13	1	6	0	0.246251	1.69388	Unchanged	Up	Unigene34698_All	gi|15233584|ref|NP_193218.1|	pentatricopeptide (PPR) repeat-containing protein [Arabidopsis thaliana] >gi|75274931|sp|O23337.1|PP311_ARATH RecName: Full=Pentatricopeptide repeat-containing protein At4g14820	sp|O23337|PP311_ARATH	Pentatricopeptide repeat-containing protein At4g14820 OS=Arabidopsis thaliana GN=PCMP-H3 PE=2 SV=1
10	miR1171	13	1	6	0	0.246251	1.69388	Unchanged	Up	Unigene25952_All	gi|227202770|dbj|BAH56858.1|	AT1G78150 [Arabidopsis thaliana]	--	--
12	miR1171	11	1	4	0	0.246251	2.14992	Unchanged	Up	Unigene59752_All	--	--	--	--
12	miR1171	11	1	4	0	0.246251	2.14992	Unchanged	Up	Unigene10105_All	--	--	--	--
12	miR1171	11	1	4	0	0.246251	2.14992	Unchanged	Up	Unigene28374_All	--	--	--	--
12	miR1171	11	1	4	0	0.246251	2.14992	Unchanged	Up	Unigene54904_All	--	--	--	--
12	miR1171	11	1	4	0	0.246251	2.14992	Unchanged	Up	Unigene68109_All	gi|15226275|ref|NP_180979.1|	nucleic acid binding [Arabidopsis thaliana]	--	--
12	miR1171	11	1	4	0	0.246251	2.14992	Unchanged	Up	Unigene34912_All	gi|196122479|gb|ACG69839.1|	vernalization 2-2 protein [Malus x domestica]	sp|Q8W5B1|VRN2_ARATH	Polycomb group protein VERNALIZATION 2 OS=Arabidopsis thaliana GN=VRN2 PE=1 SV=2
12	miR1171	11	1	4	0	0.246251	2.14992	Unchanged	Up	Unigene11353_All	--	--	--	--
12	miR1171	11	1	4	0	0.246251	2.14992	Unchanged	Up	Unigene46991_All	--	--	--	--
12	miR1171	11	1	4	0	0.246251	2.14992	Unchanged	Up	Unigene13716_All	--	--	--	--
12	miR1171	11	1	4	0	0.246251	2.14992	Unchanged	Up	Unigene34351_All	gi|207367152|dbj|BAG72096.1|	Gag-protease-integrase-RT-RNaseH polyprotein [Glycine max]	sp|P10978|POLX_TOBAC	Retrovirus-related Pol polyprotein from transposon TNT 1-94 OS=Nicotiana tabacum PE=2 SV=1
12	miR1171	11	1	4	0	0.246251	2.14992	Unchanged	Up	Unigene35065_All	gi|224132502|ref|XP_002328301.1|	GATA zinc finger protein regulating nitrogen assimilation [Populus trichocarpa] >gi|222837816|gb|EEE76181.1| GATA zinc finger protein regulating nitrogen assimilation [Populus trichocarpa]	sp|Q6DBP8|GAT11_ARATH	GATA transcription factor 11 OS=Arabidopsis thaliana GN=GATA11 PE=2 SV=1
12	miR1171	11	1	4	0	0.246251	2.14992	Unchanged	Up	Unigene74933_All	--	--	--	--
12	miR1171	11	1	4	0	0.246251	2.14992	Unchanged	Up	Unigene64746_All	--	--	--	--
13	miR1171	10	1	3	0	0.246251	2.60597	Unchanged	Up	Unigene59752_All	--	--	--	--
13	miR1171	10	1	3	0	0.246251	2.60597	Unchanged	Up	Unigene54904_All	--	--	--	--
13	miR1171	10	1	3	0	0.246251	2.60597	Unchanged	Up	Unigene68109_All	gi|15226275|ref|NP_180979.1|	nucleic acid binding [Arabidopsis thaliana]	--	--
13	miR1171	10	1	3	0	0.246251	2.60597	Unchanged	Up	Unigene40622_All	gi|297822713|ref|XP_002879239.1|	presenilin family protein [Arabidopsis lyrata subsp. lyrata] >gi|297325078|gb|EFH55498.1| presenilin family protein [Arabidopsis lyrata subsp. lyrata]	sp|Q9SIK7|PSNB_ARATH	Presenilin-like protein At2g29900 OS=Arabidopsis thaliana GN=At2g29900 PE=2 SV=1
13	miR1171	10	1	3	0	0.246251	2.60597	Unchanged	Up	Unigene8744_All	gi|283132359|dbj|BAI63585.1|	ACT-domain-containing protein kinase [Lotus japonicus]	sp|Q2MHE4|HT1_ARATH	Serine/threonine-protein kinase HT1 OS=Arabidopsis thaliana GN=HT1 PE=1 SV=1
13	miR1171	10	1	3	0	0.246251	2.60597	Unchanged	Up	Unigene46991_All	--	--	--	--
13	miR1171	10	1	3	0	0.246251	2.60597	Unchanged	Up	Unigene13716_All	--	--	--	--
13	miR1171	10	1	3	0	0.246251	2.60597	Unchanged	Up	Unigene58208_All	gi|15239123|ref|NP_201371.1|	BAM1 (BARELY ANY MERISTEM 1); ATP binding / kinase/ protein serine/threonine kinase [Arabidopsis thaliana] >gi|2827715|emb|CAA16688.1| receptor protein kinase - like protein [Arabidopsis thaliana] >gi|10177328|dbj|BAB10677.1| receptor protein kinase-like protein [Arabidopsis thaliana] >gi|20466696|gb|AAM20665.1| receptor protein kinase-like protein [Arabidopsis thaliana] >gi|31711786|gb|AAP68249.…	sp|Q9FL28|FLS2_ARATH	LRR receptor-like serine/threonine-protein kinase FLS2 OS=Arabidopsis thaliana GN=FLS2 PE=1 SV=1
13	miR1171	10	1	3	0	0.246251	2.60597	Unchanged	Up	Unigene64746_All	--	--	--	--
17	miR1513	4	0	11	1	0.192516	0.284288	Unchanged	down	Unigene20575_All	--	--	--	--
17	miR1513	4	0	11	1	0.192516	0.284288	Unchanged	down	Unigene23629_All	--	--	--	--
17	miR1513	4	0	11	1	0.192516	0.284288	Unchanged	down	Unigene27125_All	--	--	--	--
17	miR1513	4	0	11	1	0.192516	0.284288	Unchanged	down	Unigene40784_All	gi|145341423|ref|NP_193961.2|	SOBER1 (SUPPRESSOR OF AVRBST-ELICITED RESISTANCE 1); carboxylesterase [Arabidopsis thaliana]	sp|Q5KFA4|APTH1_CRYNE	Acyl-protein thioesterase 1 OS=Cryptococcus neoformans GN=CNF02430 PE=3 SV=1
17	miR1513	4	0	11	1	0.192516	0.284288	Unchanged	down	Unigene33707_All	--	--	--	--
17	miR1513	4	0	11	1	0.192516	0.284288	Unchanged	down	Unigene46590_All	--	--	--	--
17	miR1513	4	0	11	1	0.192516	0.284288	Unchanged	down	Unigene74571_All	--	--	--	--
19	miR1520r	51	3	22	2	0.149325	1.81233	Unchanged	Up	Unigene68608_All	--	--	--	--
19	miR1520r	51	3	22	2	0.149325	1.81233	Unchanged	Up	Unigene13260_All	--	--	--	--
19	miR1520r	51	3	22	2	0.149325	1.81233	Unchanged	Up	Unigene50522_All	--	--	--	--
20	miR156a	87310	4851	45158	3210	0	1.51154	Unchanged	Up	Unigene49867_All	gi|219879366|gb|ACL51015.1|	squamosa promoter-binding protein [Citrus trifoliata]	sp|Q700W2|SPL9_ARATH	Squamosa promoter-binding-like protein 9 OS=Arabidopsis thaliana GN=SPL9 PE=2 SV=2
20	miR156a	87310	4851	45158	3210	0	1.51154	Unchanged	Up	Unigene1357_All	gi|30577628|emb|CAD90156.1|	squamosa promoter binding like-protein [Betula pendula] >gi|30577630|emb|CAD90157.1| squamosa promoter binding like-protein [Betula pendula]	sp|Q38740|SBP2_ANTMA	Squamosa promoter-binding protein 2 OS=Antirrhinum majus GN=SBP2 PE=2 SV=1
20	miR156a	87310	4851	45158	3210	0	1.51154	Unchanged	Up	Unigene35075_All	gi|13877707|gb|AAK43931.1|AF370612_1	similar to squamosa-promoter binding protein 1 isolog gi|1707009 [Arabidopsis thaliana]	sp|Q94JW8|SPL6_ARATH	Squamosa promoter-binding-like protein 6 OS=Arabidopsis thaliana GN=SPL6 PE=2 SV=2
20	miR156a	87310	4851	45158	3210	0	1.51154	Unchanged	Up	Unigene23467_All	gi|13877707|gb|AAK43931.1|AF370612_1	similar to squamosa-promoter binding protein 1 isolog gi|1707009 [Arabidopsis thaliana]	sp|Q94JW8|SPL6_ARATH	Squamosa promoter-binding-like protein 6 OS=Arabidopsis thaliana GN=SPL6 PE=2 SV=2
20	miR156a	87310	4851	45158	3210	0	1.51154	Unchanged	Up	Unigene10828_All	gi|295815792|gb|ADG36381.1|	promoter-binding protein SPL10 [Vitis vinifera]	sp|Q9S840|SPL2_ARATH	Squamosa promoter-binding-like protein 2 OS=Arabidopsis thaliana GN=SPL2 PE=2 SV=1
20	miR156a	87310	4851	45158	3210	0	1.51154	Unchanged	Up	Unigene31400_All	gi|219879368|gb|ACL51016.1|	squamosa promoter-binding protein [Citrus trifoliata]	sp|Q6YZE8|SPL16_ORYSJ	Squamosa promoter-binding-like protein 16 OS=Oryza sativa subsp. japonica GN=SPL16 PE=2 SV=1
20	miR156a	87310	4851	45158	3210	0	1.51154	Unchanged	Up	Unigene69490_All	gi|30697804|ref|NP_177077.3|	squamosa promoter-binding protein-like 6 (SPL6) [Arabidopsis thaliana] >gi|67461542|sp|Q94JW8.2|SPL6_ARATH RecName: Full=Squamosa promoter-binding-like protein 6 >gi|12325078|gb|AAG52487.1|AC018364_5 squamosa promoter binding protein-like 6; 91282-89867 [Arabidopsis thaliana] >gi|5931683|emb|CAB56595.1| squamosa promoter binding protein-like 6 [Arabidopsis thaliana] >gi|5931685|emb|CAB56596.1| sq…	sp|Q94JW8|SPL6_ARATH	Squamosa promoter-binding-like protein 6 OS=Arabidopsis thaliana GN=SPL6 PE=2 SV=2
20	miR156a	87310	4851	45158	3210	0	1.51154	Unchanged	Up	Unigene33217_All	gi|115440237|ref|NP_001044398.1|	Os01g0773100 [Oryza sativa Japonica Group] >gi|113533929|dbj|BAF06312.1| Os01g0773100 [Oryza sativa Japonica Group]	sp|Q8CHY3|DYM_MOUSE	Dymeclin OS=Mus musculus GN=Dym PE=2 SV=1
20	miR156a	87310	4851	45158	3210	0	1.51154	Unchanged	Up	Unigene59576_All	gi|219879366|gb|ACL51015.1|	squamosa promoter-binding protein [Citrus trifoliata]	sp|Q7EXZ2|SPL14_ORYSJ	Squamosa promoter-binding-like protein 14 OS=Oryza sativa subsp. japonica GN=SPL14 PE=2 SV=1
20	miR156a	87310	4851	45158	3210	0	1.51154	Unchanged	Up	Unigene61394_All	gi|122162768|sp|Q01JD1.1|SPL7_ORYSI	RecName: Full=Squamosa promoter-binding-like protein 7 >gi|116310136|emb|CAH67152.1| OSIGBa0122F23.9 [Oryza sativa (indica cultivar-group)]	sp|Q7XT42|SPL7_ORYSJ	Squamosa promoter-binding-like protein 7 OS=Oryza sativa subsp. japonica GN=SPL7 PE=2 SV=2
23	miR156a	1192	66	531	38	0.011194	1.75498	Unchanged	Up	Unigene1357_All	gi|30577628|emb|CAD90156.1|	squamosa promoter binding like-protein [Betula pendula] >gi|30577630|emb|CAD90157.1| squamosa promoter binding like-protein [Betula pendula]	sp|Q38740|SBP2_ANTMA	Squamosa promoter-binding protein 2 OS=Antirrhinum majus GN=SBP2 PE=2 SV=1
23	miR156a	1192	66	531	38	0.011194	1.75498	Unchanged	Up	Unigene23467_All	gi|13877707|gb|AAK43931.1|AF370612_1	similar to squamosa-promoter binding protein 1 isolog gi|1707009 [Arabidopsis thaliana]	sp|Q94JW8|SPL6_ARATH	Squamosa promoter-binding-like protein 6 OS=Arabidopsis thaliana GN=SPL6 PE=2 SV=2
23	miR156a	1192	66	531	38	0.011194	1.75498	Unchanged	Up	Unigene69490_All	gi|30697804|ref|NP_177077.3|	squamosa promoter-binding protein-like 6 (SPL6) [Arabidopsis thaliana] >gi|67461542|sp|Q94JW8.2|SPL6_ARATH RecName: Full=Squamosa promoter-binding-like protein 6 >gi|12325078|gb|AAG52487.1|AC018364_5 squamosa promoter binding protein-like 6; 91282-89867 [Arabidopsis thaliana] >gi|5931683|emb|CAB56595.1| squamosa promoter binding protein-like 6 [Arabidopsis thaliana] >gi|5931685|emb|CAB56596.1| sq…	sp|Q94JW8|SPL6_ARATH	Squamosa promoter-binding-like protein 6 OS=Arabidopsis thaliana GN=SPL6 PE=2 SV=2
23	miR156a	1192	66	531	38	0.011194	1.75498	Unchanged	Up	Unigene27820_All	gi|38603818|gb|AAR24654.1|	At5g56120 [Arabidopsis thaliana]	--	--
25	miR156a	387	22	146	10	0.022666	2.07228	Unchanged	Up	Unigene49867_All	gi|219879366|gb|ACL51015.1|	squamosa promoter-binding protein [Citrus trifoliata]	sp|Q700W2|SPL9_ARATH	Squamosa promoter-binding-like protein 9 OS=Arabidopsis thaliana GN=SPL9 PE=2 SV=2
25	miR156a	387	22	146	10	0.022666	2.07228	Unchanged	Up	Unigene1357_All	gi|30577628|emb|CAD90156.1|	squamosa promoter binding like-protein [Betula pendula] >gi|30577630|emb|CAD90157.1| squamosa promoter binding like-protein [Betula pendula]	sp|Q38740|SBP2_ANTMA	Squamosa promoter-binding protein 2 OS=Antirrhinum majus GN=SBP2 PE=2 SV=1
25	miR156a	387	22	146	10	0.022666	2.07228	Unchanged	Up	Unigene35075_All	gi|13877707|gb|AAK43931.1|AF370612_1	similar to squamosa-promoter binding protein 1 isolog gi|1707009 [Arabidopsis thaliana]	sp|Q94JW8|SPL6_ARATH	Squamosa promoter-binding-like protein 6 OS=Arabidopsis thaliana GN=SPL6 PE=2 SV=2
25	miR156a	387	22	146	10	0.022666	2.07228	Unchanged	Up	Unigene23467_All	gi|13877707|gb|AAK43931.1|AF370612_1	similar to squamosa-promoter binding protein 1 isolog gi|1707009 [Arabidopsis thaliana]	sp|Q94JW8|SPL6_ARATH	Squamosa promoter-binding-like protein 6 OS=Arabidopsis thaliana GN=SPL6 PE=2 SV=2
25	miR156a	387	22	146	10	0.022666	2.07228	Unchanged	Up	Unigene10828_All	gi|295815792|gb|ADG36381.1|	promoter-binding protein SPL10 [Vitis vinifera]	sp|Q9S840|SPL2_ARATH	Squamosa promoter-binding-like protein 2 OS=Arabidopsis thaliana GN=SPL2 PE=2 SV=1
25	miR156a	387	22	146	10	0.022666	2.07228	Unchanged	Up	Unigene31400_All	gi|219879368|gb|ACL51016.1|	squamosa promoter-binding protein [Citrus trifoliata]	sp|Q6YZE8|SPL16_ORYSJ	Squamosa promoter-binding-like protein 16 OS=Oryza sativa subsp. japonica GN=SPL16 PE=2 SV=1
25	miR156a	387	22	146	10	0.022666	2.07228	Unchanged	Up	Unigene69490_All	gi|30697804|ref|NP_177077.3|	squamosa promoter-binding protein-like 6 (SPL6) [Arabidopsis thaliana] >gi|67461542|sp|Q94JW8.2|SPL6_ARATH RecName: Full=Squamosa promoter-binding-like protein 6 >gi|12325078|gb|AAG52487.1|AC018364_5 squamosa promoter binding protein-like 6; 91282-89867 [Arabidopsis thaliana] >gi|5931683|emb|CAB56595.1| squamosa promoter binding protein-like 6 [Arabidopsis thaliana] >gi|5931685|emb|CAB56596.1| sq…	sp|Q94JW8|SPL6_ARATH	Squamosa promoter-binding-like protein 6 OS=Arabidopsis thaliana GN=SPL6 PE=2 SV=2
25	miR156a	387	22	146	10	0.022666	2.07228	Unchanged	Up	Unigene33217_All	gi|115440237|ref|NP_001044398.1|	Os01g0773100 [Oryza sativa Japonica Group] >gi|113533929|dbj|BAF06312.1| Os01g0773100 [Oryza sativa Japonica Group]	sp|Q8CHY3|DYM_MOUSE	Dymeclin OS=Mus musculus GN=Dym PE=2 SV=1
25	miR156a	387	22	146	10	0.022666	2.07228	Unchanged	Up	Unigene59576_All	gi|219879366|gb|ACL51015.1|	squamosa promoter-binding protein [Citrus trifoliata]	sp|Q7EXZ2|SPL14_ORYSJ	Squamosa promoter-binding-like protein 14 OS=Oryza sativa subsp. japonica GN=SPL14 PE=2 SV=1
25	miR156a	387	22	146	10	0.022666	2.07228	Unchanged	Up	Unigene61394_All	gi|122162768|sp|Q01JD1.1|SPL7_ORYSI	RecName: Full=Squamosa promoter-binding-like protein 7 >gi|116310136|emb|CAH67152.1| OSIGBa0122F23.9 [Oryza sativa (indica cultivar-group)]	sp|Q7XT42|SPL7_ORYSJ	Squamosa promoter-binding-like protein 7 OS=Oryza sativa subsp. japonica GN=SPL7 PE=2 SV=2
31	miR156a	88	5	39	3	0.115569	1.76404	Unchanged	Up	Unigene49867_All	gi|219879366|gb|ACL51015.1|	squamosa promoter-binding protein [Citrus trifoliata]	sp|Q700W2|SPL9_ARATH	Squamosa promoter-binding-like protein 9 OS=Arabidopsis thaliana GN=SPL9 PE=2 SV=2
31	miR156a	88	5	39	3	0.115569	1.76404	Unchanged	Up	Unigene1357_All	gi|30577628|emb|CAD90156.1|	squamosa promoter binding like-protein [Betula pendula] >gi|30577630|emb|CAD90157.1| squamosa promoter binding like-protein [Betula pendula]	sp|Q38740|SBP2_ANTMA	Squamosa promoter-binding protein 2 OS=Antirrhinum majus GN=SBP2 PE=2 SV=1
31	miR156a	88	5	39	3	0.115569	1.76404	Unchanged	Up	Unigene35075_All	gi|13877707|gb|AAK43931.1|AF370612_1	similar to squamosa-promoter binding protein 1 isolog gi|1707009 [Arabidopsis thaliana]	sp|Q94JW8|SPL6_ARATH	Squamosa promoter-binding-like protein 6 OS=Arabidopsis thaliana GN=SPL6 PE=2 SV=2
31	miR156a	88	5	39	3	0.115569	1.76404	Unchanged	Up	Unigene23467_All	gi|13877707|gb|AAK43931.1|AF370612_1	similar to squamosa-promoter binding protein 1 isolog gi|1707009 [Arabidopsis thaliana]	sp|Q94JW8|SPL6_ARATH	Squamosa promoter-binding-like protein 6 OS=Arabidopsis thaliana GN=SPL6 PE=2 SV=2
31	miR156a	88	5	39	3	0.115569	1.76404	Unchanged	Up	Unigene10828_All	gi|295815792|gb|ADG36381.1|	promoter-binding protein SPL10 [Vitis vinifera]	sp|Q9S840|SPL2_ARATH	Squamosa promoter-binding-like protein 2 OS=Arabidopsis thaliana GN=SPL2 PE=2 SV=1
31	miR156a	88	5	39	3	0.115569	1.76404	Unchanged	Up	Unigene31400_All	gi|219879368|gb|ACL51016.1|	squamosa promoter-binding protein [Citrus trifoliata]	sp|Q6YZE8|SPL16_ORYSJ	Squamosa promoter-binding-like protein 16 OS=Oryza sativa subsp. japonica GN=SPL16 PE=2 SV=1
31	miR156a	88	5	39	3	0.115569	1.76404	Unchanged	Up	Unigene69490_All	gi|30697804|ref|NP_177077.3|	squamosa promoter-binding protein-like 6 (SPL6) [Arabidopsis thaliana] >gi|67461542|sp|Q94JW8.2|SPL6_ARATH RecName: Full=Squamosa promoter-binding-like protein 6 >gi|12325078|gb|AAG52487.1|AC018364_5 squamosa promoter binding protein-like 6; 91282-89867 [Arabidopsis thaliana] >gi|5931683|emb|CAB56595.1| squamosa promoter binding protein-like 6 [Arabidopsis thaliana] >gi|5931685|emb|CAB56596.1| sq…	sp|Q94JW8|SPL6_ARATH	Squamosa promoter-binding-like protein 6 OS=Arabidopsis thaliana GN=SPL6 PE=2 SV=2
31	miR156a	88	5	39	3	0.115569	1.76404	Unchanged	Up	Unigene59576_All	gi|219879366|gb|ACL51015.1|	squamosa promoter-binding protein [Citrus trifoliata]	sp|Q7EXZ2|SPL14_ORYSJ	Squamosa promoter-binding-like protein 14 OS=Oryza sativa subsp. japonica GN=SPL14 PE=2 SV=1
31	miR156a	88	5	39	3	0.115569	1.76404	Unchanged	Up	Unigene61394_All	gi|122162768|sp|Q01JD1.1|SPL7_ORYSI	RecName: Full=Squamosa promoter-binding-like protein 7 >gi|116310136|emb|CAH67152.1| OSIGBa0122F23.9 [Oryza sativa (indica cultivar-group)]	sp|Q7XT42|SPL7_ORYSJ	Squamosa promoter-binding-like protein 7 OS=Oryza sativa subsp. japonica GN=SPL7 PE=2 SV=2
32	miR156a	85	5	41	3	0.115569	1.62079	Unchanged	Up	Unigene49867_All	gi|219879366|gb|ACL51015.1|	squamosa promoter-binding protein [Citrus trifoliata]	sp|Q700W2|SPL9_ARATH	Squamosa promoter-binding-like protein 9 OS=Arabidopsis thaliana GN=SPL9 PE=2 SV=2
32	miR156a	85	5	41	3	0.115569	1.62079	Unchanged	Up	Unigene1357_All	gi|30577628|emb|CAD90156.1|	squamosa promoter binding like-protein [Betula pendula] >gi|30577630|emb|CAD90157.1| squamosa promoter binding like-protein [Betula pendula]	sp|Q38740|SBP2_ANTMA	Squamosa promoter-binding protein 2 OS=Antirrhinum majus GN=SBP2 PE=2 SV=1
32	miR156a	85	5	41	3	0.115569	1.62079	Unchanged	Up	Unigene35075_All	gi|13877707|gb|AAK43931.1|AF370612_1	similar to squamosa-promoter binding protein 1 isolog gi|1707009 [Arabidopsis thaliana]	sp|Q94JW8|SPL6_ARATH	Squamosa promoter-binding-like protein 6 OS=Arabidopsis thaliana GN=SPL6 PE=2 SV=2
32	miR156a	85	5	41	3	0.115569	1.62079	Unchanged	Up	Unigene23467_All	gi|13877707|gb|AAK43931.1|AF370612_1	similar to squamosa-promoter binding protein 1 isolog gi|1707009 [Arabidopsis thaliana]	sp|Q94JW8|SPL6_ARATH	Squamosa promoter-binding-like protein 6 OS=Arabidopsis thaliana GN=SPL6 PE=2 SV=2
32	miR156a	85	5	41	3	0.115569	1.62079	Unchanged	Up	Unigene10828_All	gi|295815792|gb|ADG36381.1|	promoter-binding protein SPL10 [Vitis vinifera]	sp|Q9S840|SPL2_ARATH	Squamosa promoter-binding-like protein 2 OS=Arabidopsis thaliana GN=SPL2 PE=2 SV=1
32	miR156a	85	5	41	3	0.115569	1.62079	Unchanged	Up	Unigene31400_All	gi|219879368|gb|ACL51016.1|	squamosa promoter-binding protein [Citrus trifoliata]	sp|Q6YZE8|SPL16_ORYSJ	Squamosa promoter-binding-like protein 16 OS=Oryza sativa subsp. japonica GN=SPL16 PE=2 SV=1
32	miR156a	85	5	41	3	0.115569	1.62079	Unchanged	Up	Unigene69490_All	gi|30697804|ref|NP_177077.3|	squamosa promoter-binding protein-like 6 (SPL6) [Arabidopsis thaliana] >gi|67461542|sp|Q94JW8.2|SPL6_ARATH RecName: Full=Squamosa promoter-binding-like protein 6 >gi|12325078|gb|AAG52487.1|AC018364_5 squamosa promoter binding protein-like 6; 91282-89867 [Arabidopsis thaliana] >gi|5931683|emb|CAB56595.1| squamosa promoter binding protein-like 6 [Arabidopsis thaliana] >gi|5931685|emb|CAB56596.1| sq…	sp|Q94JW8|SPL6_ARATH	Squamosa promoter-binding-like protein 6 OS=Arabidopsis thaliana GN=SPL6 PE=2 SV=2
32	miR156a	85	5	41	3	0.115569	1.62079	Unchanged	Up	Unigene33217_All	gi|115440237|ref|NP_001044398.1|	Os01g0773100 [Oryza sativa Japonica Group] >gi|113533929|dbj|BAF06312.1| Os01g0773100 [Oryza sativa Japonica Group]	sp|Q8CHY3|DYM_MOUSE	Dymeclin OS=Mus musculus GN=Dym PE=2 SV=1
32	miR156a	85	5	41	3	0.115569	1.62079	Unchanged	Up	Unigene59576_All	gi|219879366|gb|ACL51015.1|	squamosa promoter-binding protein [Citrus trifoliata]	sp|Q7EXZ2|SPL14_ORYSJ	Squamosa promoter-binding-like protein 14 OS=Oryza sativa subsp. japonica GN=SPL14 PE=2 SV=1
32	miR156a	85	5	41	3	0.115569	1.62079	Unchanged	Up	Unigene61394_All	gi|122162768|sp|Q01JD1.1|SPL7_ORYSI	RecName: Full=Squamosa promoter-binding-like protein 7 >gi|116310136|emb|CAH67152.1| OSIGBa0122F23.9 [Oryza sativa (indica cultivar-group)]	sp|Q7XT42|SPL7_ORYSJ	Squamosa promoter-binding-like protein 7 OS=Oryza sativa subsp. japonica GN=SPL7 PE=2 SV=2
33	miR156a	77	4	35	2	0.125709	1.71994	Unchanged	Up	Unigene49867_All	gi|219879366|gb|ACL51015.1|	squamosa promoter-binding protein [Citrus trifoliata]	sp|Q700W2|SPL9_ARATH	Squamosa promoter-binding-like protein 9 OS=Arabidopsis thaliana GN=SPL9 PE=2 SV=2
33	miR156a	77	4	35	2	0.125709	1.71994	Unchanged	Up	Unigene1357_All	gi|30577628|emb|CAD90156.1|	squamosa promoter binding like-protein [Betula pendula] >gi|30577630|emb|CAD90157.1| squamosa promoter binding like-protein [Betula pendula]	sp|Q38740|SBP2_ANTMA	Squamosa promoter-binding protein 2 OS=Antirrhinum majus GN=SBP2 PE=2 SV=1
33	miR156a	77	4	35	2	0.125709	1.71994	Unchanged	Up	Unigene1987_All	gi|225468347|ref|XP_002270830.1|	PREDICTED: similar to intron maturase, type II family protein [Vitis vinifera]	--	--
33	miR156a	77	4	35	2	0.125709	1.71994	Unchanged	Up	Unigene43022_All	--	--	--	--
33	miR156a	77	4	35	2	0.125709	1.71994	Unchanged	Up	Unigene23467_All	gi|13877707|gb|AAK43931.1|AF370612_1	similar to squamosa-promoter binding protein 1 isolog gi|1707009 [Arabidopsis thaliana]	sp|Q94JW8|SPL6_ARATH	Squamosa promoter-binding-like protein 6 OS=Arabidopsis thaliana GN=SPL6 PE=2 SV=2
33	miR156a	77	4	35	2	0.125709	1.71994	Unchanged	Up	Unigene10828_All	gi|295815792|gb|ADG36381.1|	promoter-binding protein SPL10 [Vitis vinifera]	sp|Q9S840|SPL2_ARATH	Squamosa promoter-binding-like protein 2 OS=Arabidopsis thaliana GN=SPL2 PE=2 SV=1
33	miR156a	77	4	35	2	0.125709	1.71994	Unchanged	Up	Unigene31400_All	gi|219879368|gb|ACL51016.1|	squamosa promoter-binding protein [Citrus trifoliata]	sp|Q6YZE8|SPL16_ORYSJ	Squamosa promoter-binding-like protein 16 OS=Oryza sativa subsp. japonica GN=SPL16 PE=2 SV=1
33	miR156a	77	4	35	2	0.125709	1.71994	Unchanged	Up	Unigene59474_All	gi|297841511|ref|XP_002888637.1|	atidd14-domain 14 [Arabidopsis lyrata subsp. lyrata] >gi|297334478|gb|EFH64896.1| atidd14-domain 14 [Arabidopsis lyrata subsp. lyrata]	--	--
33	miR156a	77	4	35	2	0.125709	1.71994	Unchanged	Up	Unigene69490_All	gi|30697804|ref|NP_177077.3|	squamosa promoter-binding protein-like 6 (SPL6) [Arabidopsis thaliana] >gi|67461542|sp|Q94JW8.2|SPL6_ARATH RecName: Full=Squamosa promoter-binding-like protein 6 >gi|12325078|gb|AAG52487.1|AC018364_5 squamosa promoter binding protein-like 6; 91282-89867 [Arabidopsis thaliana] >gi|5931683|emb|CAB56595.1| squamosa promoter binding protein-like 6 [Arabidopsis thaliana] >gi|5931685|emb|CAB56596.1| sq…	sp|Q94JW8|SPL6_ARATH	Squamosa promoter-binding-like protein 6 OS=Arabidopsis thaliana GN=SPL6 PE=2 SV=2
33	miR156a	77	4	35	2	0.125709	1.71994	Unchanged	Up	Unigene59576_All	gi|219879366|gb|ACL51015.1|	squamosa promoter-binding protein [Citrus trifoliata]	sp|Q7EXZ2|SPL14_ORYSJ	Squamosa promoter-binding-like protein 14 OS=Oryza sativa subsp. japonica GN=SPL14 PE=2 SV=1
33	miR156a	77	4	35	2	0.125709	1.71994	Unchanged	Up	Unigene8652_All	gi|50313464|gb|AAT74602.1|	cyclopropane fatty acid synthase [Gossypium hirsutum]	sp|P31049|YLP3_PSEPU	Uncharacterized methyltransferase in lpd-3 5'region OS=Pseudomonas putida PE=4 SV=1
33	miR156a	77	4	35	2	0.125709	1.71994	Unchanged	Up	Unigene61394_All	gi|122162768|sp|Q01JD1.1|SPL7_ORYSI	RecName: Full=Squamosa promoter-binding-like protein 7 >gi|116310136|emb|CAH67152.1| OSIGBa0122F23.9 [Oryza sativa (indica cultivar-group)]	sp|Q7XT42|SPL7_ORYSJ	Squamosa promoter-binding-like protein 7 OS=Oryza sativa subsp. japonica GN=SPL7 PE=2 SV=2
33	miR156a	77	4	35	2	0.125709	1.71994	Unchanged	Up	Unigene75696_All	gi|297791937|ref|XP_002863853.1|	C2 domain-containing protein [Arabidopsis lyrata subsp. lyrata] >gi|297309688|gb|EFH40112.1| C2 domain-containing protein [Arabidopsis lyrata subsp. lyrata]	--	--
35	miR156a	61	3	72	5	0.070635	0.662351	Unchanged	down	Unigene49867_All	gi|219879366|gb|ACL51015.1|	squamosa promoter-binding protein [Citrus trifoliata]	sp|Q700W2|SPL9_ARATH	Squamosa promoter-binding-like protein 9 OS=Arabidopsis thaliana GN=SPL9 PE=2 SV=2
35	miR156a	61	3	72	5	0.070635	0.662351	Unchanged	down	Unigene1357_All	gi|30577628|emb|CAD90156.1|	squamosa promoter binding like-protein [Betula pendula] >gi|30577630|emb|CAD90157.1| squamosa promoter binding like-protein [Betula pendula]	sp|Q38740|SBP2_ANTMA	Squamosa promoter-binding protein 2 OS=Antirrhinum majus GN=SBP2 PE=2 SV=1
35	miR156a	61	3	72	5	0.070635	0.662351	Unchanged	down	Unigene35075_All	gi|13877707|gb|AAK43931.1|AF370612_1	similar to squamosa-promoter binding protein 1 isolog gi|1707009 [Arabidopsis thaliana]	sp|Q94JW8|SPL6_ARATH	Squamosa promoter-binding-like protein 6 OS=Arabidopsis thaliana GN=SPL6 PE=2 SV=2
35	miR156a	61	3	72	5	0.070635	0.662351	Unchanged	down	Unigene17530_All	gi|124359292|gb|ABD28429.2|	Regulator of chromosome condensation/beta-lactamase-inhibitor protein II [Medicago truncatula]	--	--
35	miR156a	61	3	72	5	0.070635	0.662351	Unchanged	down	Unigene23467_All	gi|13877707|gb|AAK43931.1|AF370612_1	similar to squamosa-promoter binding protein 1 isolog gi|1707009 [Arabidopsis thaliana]	sp|Q94JW8|SPL6_ARATH	Squamosa promoter-binding-like protein 6 OS=Arabidopsis thaliana GN=SPL6 PE=2 SV=2
35	miR156a	61	3	72	5	0.070635	0.662351	Unchanged	down	Unigene10828_All	gi|295815792|gb|ADG36381.1|	promoter-binding protein SPL10 [Vitis vinifera]	sp|Q9S840|SPL2_ARATH	Squamosa promoter-binding-like protein 2 OS=Arabidopsis thaliana GN=SPL2 PE=2 SV=1
35	miR156a	61	3	72	5	0.070635	0.662351	Unchanged	down	Unigene31400_All	gi|219879368|gb|ACL51016.1|	squamosa promoter-binding protein [Citrus trifoliata]	sp|Q6YZE8|SPL16_ORYSJ	Squamosa promoter-binding-like protein 16 OS=Oryza sativa subsp. japonica GN=SPL16 PE=2 SV=1
35	miR156a	61	3	72	5	0.070635	0.662351	Unchanged	down	Unigene69490_All	gi|30697804|ref|NP_177077.3|	squamosa promoter-binding protein-like 6 (SPL6) [Arabidopsis thaliana] >gi|67461542|sp|Q94JW8.2|SPL6_ARATH RecName: Full=Squamosa promoter-binding-like protein 6 >gi|12325078|gb|AAG52487.1|AC018364_5 squamosa promoter binding protein-like 6; 91282-89867 [Arabidopsis thaliana] >gi|5931683|emb|CAB56595.1| squamosa promoter binding protein-like 6 [Arabidopsis thaliana] >gi|5931685|emb|CAB56596.1| sq…	sp|Q94JW8|SPL6_ARATH	Squamosa promoter-binding-like protein 6 OS=Arabidopsis thaliana GN=SPL6 PE=2 SV=2
35	miR156a	61	3	72	5	0.070635	0.662351	Unchanged	down	Unigene59576_All	gi|219879366|gb|ACL51015.1|	squamosa promoter-binding protein [Citrus trifoliata]	sp|Q7EXZ2|SPL14_ORYSJ	Squamosa promoter-binding-like protein 14 OS=Oryza sativa subsp. japonica GN=SPL14 PE=2 SV=1
35	miR156a	61	3	72	5	0.070635	0.662351	Unchanged	down	Unigene61394_All	gi|122162768|sp|Q01JD1.1|SPL7_ORYSI	RecName: Full=Squamosa promoter-binding-like protein 7 >gi|116310136|emb|CAH67152.1| OSIGBa0122F23.9 [Oryza sativa (indica cultivar-group)]	sp|Q7XT42|SPL7_ORYSJ	Squamosa promoter-binding-like protein 7 OS=Oryza sativa subsp. japonica GN=SPL7 PE=2 SV=2
37	miR156a	50	3	64	5	0.070635	0.610774	Unchanged	down	Unigene49867_All	gi|219879366|gb|ACL51015.1|	squamosa promoter-binding protein [Citrus trifoliata]	sp|Q700W2|SPL9_ARATH	Squamosa promoter-binding-like protein 9 OS=Arabidopsis thaliana GN=SPL9 PE=2 SV=2
37	miR156a	50	3	64	5	0.070635	0.610774	Unchanged	down	Unigene1357_All	gi|30577628|emb|CAD90156.1|	squamosa promoter binding like-protein [Betula pendula] >gi|30577630|emb|CAD90157.1| squamosa promoter binding like-protein [Betula pendula]	sp|Q38740|SBP2_ANTMA	Squamosa promoter-binding protein 2 OS=Antirrhinum majus GN=SBP2 PE=2 SV=1
37	miR156a	50	3	64	5	0.070635	0.610774	Unchanged	down	Unigene44993_All	--	--	--	--
37	miR156a	50	3	64	5	0.070635	0.610774	Unchanged	down	Unigene35075_All	gi|13877707|gb|AAK43931.1|AF370612_1	similar to squamosa-promoter binding protein 1 isolog gi|1707009 [Arabidopsis thaliana]	sp|Q94JW8|SPL6_ARATH	Squamosa promoter-binding-like protein 6 OS=Arabidopsis thaliana GN=SPL6 PE=2 SV=2
37	miR156a	50	3	64	5	0.070635	0.610774	Unchanged	down	Unigene23467_All	gi|13877707|gb|AAK43931.1|AF370612_1	similar to squamosa-promoter binding protein 1 isolog gi|1707009 [Arabidopsis thaliana]	sp|Q94JW8|SPL6_ARATH	Squamosa promoter-binding-like protein 6 OS=Arabidopsis thaliana GN=SPL6 PE=2 SV=2
37	miR156a	50	3	64	5	0.070635	0.610774	Unchanged	down	Unigene10828_All	gi|295815792|gb|ADG36381.1|	promoter-binding protein SPL10 [Vitis vinifera]	sp|Q9S840|SPL2_ARATH	Squamosa promoter-binding-like protein 2 OS=Arabidopsis thaliana GN=SPL2 PE=2 SV=1
37	miR156a	50	3	64	5	0.070635	0.610774	Unchanged	down	Unigene31400_All	gi|219879368|gb|ACL51016.1|	squamosa promoter-binding protein [Citrus trifoliata]	sp|Q6YZE8|SPL16_ORYSJ	Squamosa promoter-binding-like protein 16 OS=Oryza sativa subsp. japonica GN=SPL16 PE=2 SV=1
37	miR156a	50	3	64	5	0.070635	0.610774	Unchanged	down	Unigene28699_All	gi|297746510|emb|CBI16566.3|	unnamed protein product [Vitis vinifera]	--	--
37	miR156a	50	3	64	5	0.070635	0.610774	Unchanged	down	Unigene69490_All	gi|30697804|ref|NP_177077.3|	squamosa promoter-binding protein-like 6 (SPL6) [Arabidopsis thaliana] >gi|67461542|sp|Q94JW8.2|SPL6_ARATH RecName: Full=Squamosa promoter-binding-like protein 6 >gi|12325078|gb|AAG52487.1|AC018364_5 squamosa promoter binding protein-like 6; 91282-89867 [Arabidopsis thaliana] >gi|5931683|emb|CAB56595.1| squamosa promoter binding protein-like 6 [Arabidopsis thaliana] >gi|5931685|emb|CAB56596.1| sq…	sp|Q94JW8|SPL6_ARATH	Squamosa promoter-binding-like protein 6 OS=Arabidopsis thaliana GN=SPL6 PE=2 SV=2
37	miR156a	50	3	64	5	0.070635	0.610774	Unchanged	down	Unigene59576_All	gi|219879366|gb|ACL51015.1|	squamosa promoter-binding protein [Citrus trifoliata]	sp|Q7EXZ2|SPL14_ORYSJ	Squamosa promoter-binding-like protein 14 OS=Oryza sativa subsp. japonica GN=SPL14 PE=2 SV=1
37	miR156a	50	3	64	5	0.070635	0.610774	Unchanged	down	Unigene61394_All	gi|122162768|sp|Q01JD1.1|SPL7_ORYSI	RecName: Full=Squamosa promoter-binding-like protein 7 >gi|116310136|emb|CAH67152.1| OSIGBa0122F23.9 [Oryza sativa (indica cultivar-group)]	sp|Q7XT42|SPL7_ORYSJ	Squamosa promoter-binding-like protein 7 OS=Oryza sativa subsp. japonica GN=SPL7 PE=2 SV=2
41	miR156a	41	2	21	1	0.181918	1.52635	Unchanged	Up	Unigene49867_All	gi|219879366|gb|ACL51015.1|	squamosa promoter-binding protein [Citrus trifoliata]	sp|Q700W2|SPL9_ARATH	Squamosa promoter-binding-like protein 9 OS=Arabidopsis thaliana GN=SPL9 PE=2 SV=2
41	miR156a	41	2	21	1	0.181918	1.52635	Unchanged	Up	Unigene1357_All	gi|30577628|emb|CAD90156.1|	squamosa promoter binding like-protein [Betula pendula] >gi|30577630|emb|CAD90157.1| squamosa promoter binding like-protein [Betula pendula]	sp|Q38740|SBP2_ANTMA	Squamosa promoter-binding protein 2 OS=Antirrhinum majus GN=SBP2 PE=2 SV=1
41	miR156a	41	2	21	1	0.181918	1.52635	Unchanged	Up	Unigene23467_All	gi|13877707|gb|AAK43931.1|AF370612_1	similar to squamosa-promoter binding protein 1 isolog gi|1707009 [Arabidopsis thaliana]	sp|Q94JW8|SPL6_ARATH	Squamosa promoter-binding-like protein 6 OS=Arabidopsis thaliana GN=SPL6 PE=2 SV=2
41	miR156a	41	2	21	1	0.181918	1.52635	Unchanged	Up	Unigene10828_All	gi|295815792|gb|ADG36381.1|	promoter-binding protein SPL10 [Vitis vinifera]	sp|Q9S840|SPL2_ARATH	Squamosa promoter-binding-like protein 2 OS=Arabidopsis thaliana GN=SPL2 PE=2 SV=1
41	miR156a	41	2	21	1	0.181918	1.52635	Unchanged	Up	Unigene65615_All	--	--	--	--
41	miR156a	41	2	21	1	0.181918	1.52635	Unchanged	Up	Unigene31400_All	gi|219879368|gb|ACL51016.1|	squamosa promoter-binding protein [Citrus trifoliata]	sp|Q6YZE8|SPL16_ORYSJ	Squamosa promoter-binding-like protein 16 OS=Oryza sativa subsp. japonica GN=SPL16 PE=2 SV=1
41	miR156a	41	2	21	1	0.181918	1.52635	Unchanged	Up	Unigene69490_All	gi|30697804|ref|NP_177077.3|	squamosa promoter-binding protein-like 6 (SPL6) [Arabidopsis thaliana] >gi|67461542|sp|Q94JW8.2|SPL6_ARATH RecName: Full=Squamosa promoter-binding-like protein 6 >gi|12325078|gb|AAG52487.1|AC018364_5 squamosa promoter binding protein-like 6; 91282-89867 [Arabidopsis thaliana] >gi|5931683|emb|CAB56595.1| squamosa promoter binding protein-like 6 [Arabidopsis thaliana] >gi|5931685|emb|CAB56596.1| sq…	sp|Q94JW8|SPL6_ARATH	Squamosa promoter-binding-like protein 6 OS=Arabidopsis thaliana GN=SPL6 PE=2 SV=2
41	miR156a	41	2	21	1	0.181918	1.52635	Unchanged	Up	Unigene67394_All	--	--	--	--
41	miR156a	41	2	21	1	0.181918	1.52635	Unchanged	Up	Unigene59576_All	gi|219879366|gb|ACL51015.1|	squamosa promoter-binding protein [Citrus trifoliata]	sp|Q7EXZ2|SPL14_ORYSJ	Squamosa promoter-binding-like protein 14 OS=Oryza sativa subsp. japonica GN=SPL14 PE=2 SV=1
41	miR156a	41	2	21	1	0.181918	1.52635	Unchanged	Up	Unigene61394_All	gi|122162768|sp|Q01JD1.1|SPL7_ORYSI	RecName: Full=Squamosa promoter-binding-like protein 7 >gi|116310136|emb|CAH67152.1| OSIGBa0122F23.9 [Oryza sativa (indica cultivar-group)]	sp|Q7XT42|SPL7_ORYSJ	Squamosa promoter-binding-like protein 7 OS=Oryza sativa subsp. japonica GN=SPL7 PE=2 SV=2
43	miR156a	39	2	20	1	0.181918	1.52449	Unchanged	Up	Unigene51557_All	--	--	--	--
43	miR156a	39	2	20	1	0.181918	1.52449	Unchanged	Up	Unigene49867_All	gi|219879366|gb|ACL51015.1|	squamosa promoter-binding protein [Citrus trifoliata]	sp|Q700W2|SPL9_ARATH	Squamosa promoter-binding-like protein 9 OS=Arabidopsis thaliana GN=SPL9 PE=2 SV=2
43	miR156a	39	2	20	1	0.181918	1.52449	Unchanged	Up	Unigene1357_All	gi|30577628|emb|CAD90156.1|	squamosa promoter binding like-protein [Betula pendula] >gi|30577630|emb|CAD90157.1| squamosa promoter binding like-protein [Betula pendula]	sp|Q38740|SBP2_ANTMA	Squamosa promoter-binding protein 2 OS=Antirrhinum majus GN=SBP2 PE=2 SV=1
43	miR156a	39	2	20	1	0.181918	1.52449	Unchanged	Up	Unigene17752_All	gi|224106445|ref|XP_002314168.1|	GRAS family transcription factor [Populus trichocarpa] >gi|222850576|gb|EEE88123.1| GRAS family transcription factor [Populus trichocarpa]	sp|Q9XE58|SCL14_ARATH	Scarecrow-like protein 14 OS=Arabidopsis thaliana GN=SCL14 PE=2 SV=2
43	miR156a	39	2	20	1	0.181918	1.52449	Unchanged	Up	Unigene23467_All	gi|13877707|gb|AAK43931.1|AF370612_1	similar to squamosa-promoter binding protein 1 isolog gi|1707009 [Arabidopsis thaliana]	sp|Q94JW8|SPL6_ARATH	Squamosa promoter-binding-like protein 6 OS=Arabidopsis thaliana GN=SPL6 PE=2 SV=2
43	miR156a	39	2	20	1	0.181918	1.52449	Unchanged	Up	Unigene10828_All	gi|295815792|gb|ADG36381.1|	promoter-binding protein SPL10 [Vitis vinifera]	sp|Q9S840|SPL2_ARATH	Squamosa promoter-binding-like protein 2 OS=Arabidopsis thaliana GN=SPL2 PE=2 SV=1
43	miR156a	39	2	20	1	0.181918	1.52449	Unchanged	Up	Unigene31400_All	gi|219879368|gb|ACL51016.1|	squamosa promoter-binding protein [Citrus trifoliata]	sp|Q6YZE8|SPL16_ORYSJ	Squamosa promoter-binding-like protein 16 OS=Oryza sativa subsp. japonica GN=SPL16 PE=2 SV=1
43	miR156a	39	2	20	1	0.181918	1.52449	Unchanged	Up	Unigene69490_All	gi|30697804|ref|NP_177077.3|	squamosa promoter-binding protein-like 6 (SPL6) [Arabidopsis thaliana] >gi|67461542|sp|Q94JW8.2|SPL6_ARATH RecName: Full=Squamosa promoter-binding-like protein 6 >gi|12325078|gb|AAG52487.1|AC018364_5 squamosa promoter binding protein-like 6; 91282-89867 [Arabidopsis thaliana] >gi|5931683|emb|CAB56595.1| squamosa promoter binding protein-like 6 [Arabidopsis thaliana] >gi|5931685|emb|CAB56596.1| sq…	sp|Q94JW8|SPL6_ARATH	Squamosa promoter-binding-like protein 6 OS=Arabidopsis thaliana GN=SPL6 PE=2 SV=2
43	miR156a	39	2	20	1	0.181918	1.52449	Unchanged	Up	Unigene59576_All	gi|219879366|gb|ACL51015.1|	squamosa promoter-binding protein [Citrus trifoliata]	sp|Q7EXZ2|SPL14_ORYSJ	Squamosa promoter-binding-like protein 14 OS=Oryza sativa subsp. japonica GN=SPL14 PE=2 SV=1
43	miR156a	39	2	20	1	0.181918	1.52449	Unchanged	Up	Unigene16522_All	gi|300161172|gb|EFJ27788.1|	rab family GTPase [Selaginella moellendorffii] >gi|300170271|gb|EFJ36872.1| rab family GTPase [Selaginella moellendorffii]	sp|Q39433|RB1BV_BETVU	Ras-related protein RAB1BV OS=Beta vulgaris GN=RAB1BV PE=2 SV=1
43	miR156a	39	2	20	1	0.181918	1.52449	Unchanged	Up	Unigene61394_All	gi|122162768|sp|Q01JD1.1|SPL7_ORYSI	RecName: Full=Squamosa promoter-binding-like protein 7 >gi|116310136|emb|CAH67152.1| OSIGBa0122F23.9 [Oryza sativa (indica cultivar-group)]	sp|Q7XT42|SPL7_ORYSJ	Squamosa promoter-binding-like protein 7 OS=Oryza sativa subsp. japonica GN=SPL7 PE=2 SV=2
46	miR156a	35	2	12	1	0.181918	2.28022	Unchanged	Up	Unigene49867_All	gi|219879366|gb|ACL51015.1|	squamosa promoter-binding protein [Citrus trifoliata]	sp|Q700W2|SPL9_ARATH	Squamosa promoter-binding-like protein 9 OS=Arabidopsis thaliana GN=SPL9 PE=2 SV=2
46	miR156a	35	2	12	1	0.181918	2.28022	Unchanged	Up	Unigene1357_All	gi|30577628|emb|CAD90156.1|	squamosa promoter binding like-protein [Betula pendula] >gi|30577630|emb|CAD90157.1| squamosa promoter binding like-protein [Betula pendula]	sp|Q38740|SBP2_ANTMA	Squamosa promoter-binding protein 2 OS=Antirrhinum majus GN=SBP2 PE=2 SV=1
46	miR156a	35	2	12	1	0.181918	2.28022	Unchanged	Up	Unigene35075_All	gi|13877707|gb|AAK43931.1|AF370612_1	similar to squamosa-promoter binding protein 1 isolog gi|1707009 [Arabidopsis thaliana]	sp|Q94JW8|SPL6_ARATH	Squamosa promoter-binding-like protein 6 OS=Arabidopsis thaliana GN=SPL6 PE=2 SV=2
46	miR156a	35	2	12	1	0.181918	2.28022	Unchanged	Up	Unigene23467_All	gi|13877707|gb|AAK43931.1|AF370612_1	similar to squamosa-promoter binding protein 1 isolog gi|1707009 [Arabidopsis thaliana]	sp|Q94JW8|SPL6_ARATH	Squamosa promoter-binding-like protein 6 OS=Arabidopsis thaliana GN=SPL6 PE=2 SV=2
46	miR156a	35	2	12	1	0.181918	2.28022	Unchanged	Up	Unigene10828_All	gi|295815792|gb|ADG36381.1|	promoter-binding protein SPL10 [Vitis vinifera]	sp|Q9S840|SPL2_ARATH	Squamosa promoter-binding-like protein 2 OS=Arabidopsis thaliana GN=SPL2 PE=2 SV=1
46	miR156a	35	2	12	1	0.181918	2.28022	Unchanged	Up	Unigene31400_All	gi|219879368|gb|ACL51016.1|	squamosa promoter-binding protein [Citrus trifoliata]	sp|Q6YZE8|SPL16_ORYSJ	Squamosa promoter-binding-like protein 16 OS=Oryza sativa subsp. japonica GN=SPL16 PE=2 SV=1
46	miR156a	35	2	12	1	0.181918	2.28022	Unchanged	Up	Unigene69490_All	gi|30697804|ref|NP_177077.3|	squamosa promoter-binding protein-like 6 (SPL6) [Arabidopsis thaliana] >gi|67461542|sp|Q94JW8.2|SPL6_ARATH RecName: Full=Squamosa promoter-binding-like protein 6 >gi|12325078|gb|AAG52487.1|AC018364_5 squamosa promoter binding protein-like 6; 91282-89867 [Arabidopsis thaliana] >gi|5931683|emb|CAB56595.1| squamosa promoter binding protein-like 6 [Arabidopsis thaliana] >gi|5931685|emb|CAB56596.1| sq…	sp|Q94JW8|SPL6_ARATH	Squamosa promoter-binding-like protein 6 OS=Arabidopsis thaliana GN=SPL6 PE=2 SV=2
46	miR156a	35	2	12	1	0.181918	2.28022	Unchanged	Up	Unigene33217_All	gi|115440237|ref|NP_001044398.1|	Os01g0773100 [Oryza sativa Japonica Group] >gi|113533929|dbj|BAF06312.1| Os01g0773100 [Oryza sativa Japonica Group]	sp|Q8CHY3|DYM_MOUSE	Dymeclin OS=Mus musculus GN=Dym PE=2 SV=1
46	miR156a	35	2	12	1	0.181918	2.28022	Unchanged	Up	Unigene59576_All	gi|219879366|gb|ACL51015.1|	squamosa promoter-binding protein [Citrus trifoliata]	sp|Q7EXZ2|SPL14_ORYSJ	Squamosa promoter-binding-like protein 14 OS=Oryza sativa subsp. japonica GN=SPL14 PE=2 SV=1
46	miR156a	35	2	12	1	0.181918	2.28022	Unchanged	Up	Unigene61394_All	gi|122162768|sp|Q01JD1.1|SPL7_ORYSI	RecName: Full=Squamosa promoter-binding-like protein 7 >gi|116310136|emb|CAH67152.1| OSIGBa0122F23.9 [Oryza sativa (indica cultivar-group)]	sp|Q7XT42|SPL7_ORYSJ	Squamosa promoter-binding-like protein 7 OS=Oryza sativa subsp. japonica GN=SPL7 PE=2 SV=2
49	miR156a	30	2	10	1	0.181918	2.34537	Unchanged	Up	Unigene49867_All	gi|219879366|gb|ACL51015.1|	squamosa promoter-binding protein [Citrus trifoliata]	sp|Q700W2|SPL9_ARATH	Squamosa promoter-binding-like protein 9 OS=Arabidopsis thaliana GN=SPL9 PE=2 SV=2
49	miR156a	30	2	10	1	0.181918	2.34537	Unchanged	Up	Unigene1357_All	gi|30577628|emb|CAD90156.1|	squamosa promoter binding like-protein [Betula pendula] >gi|30577630|emb|CAD90157.1| squamosa promoter binding like-protein [Betula pendula]	sp|Q38740|SBP2_ANTMA	Squamosa promoter-binding protein 2 OS=Antirrhinum majus GN=SBP2 PE=2 SV=1
49	miR156a	30	2	10	1	0.181918	2.34537	Unchanged	Up	Unigene35075_All	gi|13877707|gb|AAK43931.1|AF370612_1	similar to squamosa-promoter binding protein 1 isolog gi|1707009 [Arabidopsis thaliana]	sp|Q94JW8|SPL6_ARATH	Squamosa promoter-binding-like protein 6 OS=Arabidopsis thaliana GN=SPL6 PE=2 SV=2
49	miR156a	30	2	10	1	0.181918	2.34537	Unchanged	Up	Unigene23467_All	gi|13877707|gb|AAK43931.1|AF370612_1	similar to squamosa-promoter binding protein 1 isolog gi|1707009 [Arabidopsis thaliana]	sp|Q94JW8|SPL6_ARATH	Squamosa promoter-binding-like protein 6 OS=Arabidopsis thaliana GN=SPL6 PE=2 SV=2
49	miR156a	30	2	10	1	0.181918	2.34537	Unchanged	Up	Unigene10828_All	gi|295815792|gb|ADG36381.1|	promoter-binding protein SPL10 [Vitis vinifera]	sp|Q9S840|SPL2_ARATH	Squamosa promoter-binding-like protein 2 OS=Arabidopsis thaliana GN=SPL2 PE=2 SV=1
49	miR156a	30	2	10	1	0.181918	2.34537	Unchanged	Up	Unigene31400_All	gi|219879368|gb|ACL51016.1|	squamosa promoter-binding protein [Citrus trifoliata]	sp|Q6YZE8|SPL16_ORYSJ	Squamosa promoter-binding-like protein 16 OS=Oryza sativa subsp. japonica GN=SPL16 PE=2 SV=1
49	miR156a	30	2	10	1	0.181918	2.34537	Unchanged	Up	Unigene69490_All	gi|30697804|ref|NP_177077.3|	squamosa promoter-binding protein-like 6 (SPL6) [Arabidopsis thaliana] >gi|67461542|sp|Q94JW8.2|SPL6_ARATH RecName: Full=Squamosa promoter-binding-like protein 6 >gi|12325078|gb|AAG52487.1|AC018364_5 squamosa promoter binding protein-like 6; 91282-89867 [Arabidopsis thaliana] >gi|5931683|emb|CAB56595.1| squamosa promoter binding protein-like 6 [Arabidopsis thaliana] >gi|5931685|emb|CAB56596.1| sq…	sp|Q94JW8|SPL6_ARATH	Squamosa promoter-binding-like protein 6 OS=Arabidopsis thaliana GN=SPL6 PE=2 SV=2
49	miR156a	30	2	10	1	0.181918	2.34537	Unchanged	Up	Unigene59576_All	gi|219879366|gb|ACL51015.1|	squamosa promoter-binding protein [Citrus trifoliata]	sp|Q7EXZ2|SPL14_ORYSJ	Squamosa promoter-binding-like protein 14 OS=Oryza sativa subsp. japonica GN=SPL14 PE=2 SV=1
49	miR156a	30	2	10	1	0.181918	2.34537	Unchanged	Up	Unigene61394_All	gi|122162768|sp|Q01JD1.1|SPL7_ORYSI	RecName: Full=Squamosa promoter-binding-like protein 7 >gi|116310136|emb|CAH67152.1| OSIGBa0122F23.9 [Oryza sativa (indica cultivar-group)]	sp|Q7XT42|SPL7_ORYSJ	Squamosa promoter-binding-like protein 7 OS=Oryza sativa subsp. japonica GN=SPL7 PE=2 SV=2
52	miR156a	28	2	12	1	0.181918	1.82418	Unchanged	Up	Unigene49867_All	gi|219879366|gb|ACL51015.1|	squamosa promoter-binding protein [Citrus trifoliata]	sp|Q700W2|SPL9_ARATH	Squamosa promoter-binding-like protein 9 OS=Arabidopsis thaliana GN=SPL9 PE=2 SV=2
52	miR156a	28	2	12	1	0.181918	1.82418	Unchanged	Up	Unigene1357_All	gi|30577628|emb|CAD90156.1|	squamosa promoter binding like-protein [Betula pendula] >gi|30577630|emb|CAD90157.1| squamosa promoter binding like-protein [Betula pendula]	sp|Q38740|SBP2_ANTMA	Squamosa promoter-binding protein 2 OS=Antirrhinum majus GN=SBP2 PE=2 SV=1
52	miR156a	28	2	12	1	0.181918	1.82418	Unchanged	Up	Unigene35075_All	gi|13877707|gb|AAK43931.1|AF370612_1	similar to squamosa-promoter binding protein 1 isolog gi|1707009 [Arabidopsis thaliana]	sp|Q94JW8|SPL6_ARATH	Squamosa promoter-binding-like protein 6 OS=Arabidopsis thaliana GN=SPL6 PE=2 SV=2
52	miR156a	28	2	12	1	0.181918	1.82418	Unchanged	Up	Unigene23467_All	gi|13877707|gb|AAK43931.1|AF370612_1	similar to squamosa-promoter binding protein 1 isolog gi|1707009 [Arabidopsis thaliana]	sp|Q94JW8|SPL6_ARATH	Squamosa promoter-binding-like protein 6 OS=Arabidopsis thaliana GN=SPL6 PE=2 SV=2
52	miR156a	28	2	12	1	0.181918	1.82418	Unchanged	Up	Unigene10828_All	gi|295815792|gb|ADG36381.1|	promoter-binding protein SPL10 [Vitis vinifera]	sp|Q9S840|SPL2_ARATH	Squamosa promoter-binding-like protein 2 OS=Arabidopsis thaliana GN=SPL2 PE=2 SV=1
52	miR156a	28	2	12	1	0.181918	1.82418	Unchanged	Up	Unigene31400_All	gi|219879368|gb|ACL51016.1|	squamosa promoter-binding protein [Citrus trifoliata]	sp|Q6YZE8|SPL16_ORYSJ	Squamosa promoter-binding-like protein 16 OS=Oryza sativa subsp. japonica GN=SPL16 PE=2 SV=1
52	miR156a	28	2	12	1	0.181918	1.82418	Unchanged	Up	Unigene69490_All	gi|30697804|ref|NP_177077.3|	squamosa promoter-binding protein-like 6 (SPL6) [Arabidopsis thaliana] >gi|67461542|sp|Q94JW8.2|SPL6_ARATH RecName: Full=Squamosa promoter-binding-like protein 6 >gi|12325078|gb|AAG52487.1|AC018364_5 squamosa promoter binding protein-like 6; 91282-89867 [Arabidopsis thaliana] >gi|5931683|emb|CAB56595.1| squamosa promoter binding protein-like 6 [Arabidopsis thaliana] >gi|5931685|emb|CAB56596.1| sq…	sp|Q94JW8|SPL6_ARATH	Squamosa promoter-binding-like protein 6 OS=Arabidopsis thaliana GN=SPL6 PE=2 SV=2
52	miR156a	28	2	12	1	0.181918	1.82418	Unchanged	Up	Unigene59576_All	gi|219879366|gb|ACL51015.1|	squamosa promoter-binding protein [Citrus trifoliata]	sp|Q7EXZ2|SPL14_ORYSJ	Squamosa promoter-binding-like protein 14 OS=Oryza sativa subsp. japonica GN=SPL14 PE=2 SV=1
52	miR156a	28	2	12	1	0.181918	1.82418	Unchanged	Up	Unigene68158_All	gi|115463805|ref|NP_001055502.1|	Os05g0404300 [Oryza sativa Japonica Group] >gi|113579053|dbj|BAF17416.1| Os05g0404300 [Oryza sativa Japonica Group]	--	--
52	miR156a	28	2	12	1	0.181918	1.82418	Unchanged	Up	Unigene61394_All	gi|122162768|sp|Q01JD1.1|SPL7_ORYSI	RecName: Full=Squamosa promoter-binding-like protein 7 >gi|116310136|emb|CAH67152.1| OSIGBa0122F23.9 [Oryza sativa (indica cultivar-group)]	sp|Q7XT42|SPL7_ORYSJ	Squamosa promoter-binding-like protein 7 OS=Oryza sativa subsp. japonica GN=SPL7 PE=2 SV=2
53	miR156a	28	2	12	1	0.181918	1.82418	Unchanged	Up	Unigene49122_All	--	--	--	--
53	miR156a	28	2	12	1	0.181918	1.82418	Unchanged	Up	Unigene21972_All	gi|116265922|gb|ABJ91209.1|	CBL-interacting protein kinase 1 [Populus trichocarpa]	sp|Q8RWC9|CIPK1_ARATH	CBL-interacting serine/threonine-protein kinase 1 OS=Arabidopsis thaliana GN=CIPK1 PE=1 SV=2
53	miR156a	28	2	12	1	0.181918	1.82418	Unchanged	Up	Unigene49867_All	gi|219879366|gb|ACL51015.1|	squamosa promoter-binding protein [Citrus trifoliata]	sp|Q700W2|SPL9_ARATH	Squamosa promoter-binding-like protein 9 OS=Arabidopsis thaliana GN=SPL9 PE=2 SV=2
53	miR156a	28	2	12	1	0.181918	1.82418	Unchanged	Up	Unigene1357_All	gi|30577628|emb|CAD90156.1|	squamosa promoter binding like-protein [Betula pendula] >gi|30577630|emb|CAD90157.1| squamosa promoter binding like-protein [Betula pendula]	sp|Q38740|SBP2_ANTMA	Squamosa promoter-binding protein 2 OS=Antirrhinum majus GN=SBP2 PE=2 SV=1
53	miR156a	28	2	12	1	0.181918	1.82418	Unchanged	Up	Unigene35075_All	gi|13877707|gb|AAK43931.1|AF370612_1	similar to squamosa-promoter binding protein 1 isolog gi|1707009 [Arabidopsis thaliana]	sp|Q94JW8|SPL6_ARATH	Squamosa promoter-binding-like protein 6 OS=Arabidopsis thaliana GN=SPL6 PE=2 SV=2
53	miR156a	28	2	12	1	0.181918	1.82418	Unchanged	Up	Unigene23467_All	gi|13877707|gb|AAK43931.1|AF370612_1	similar to squamosa-promoter binding protein 1 isolog gi|1707009 [Arabidopsis thaliana]	sp|Q94JW8|SPL6_ARATH	Squamosa promoter-binding-like protein 6 OS=Arabidopsis thaliana GN=SPL6 PE=2 SV=2
53	miR156a	28	2	12	1	0.181918	1.82418	Unchanged	Up	Unigene10828_All	gi|295815792|gb|ADG36381.1|	promoter-binding protein SPL10 [Vitis vinifera]	sp|Q9S840|SPL2_ARATH	Squamosa promoter-binding-like protein 2 OS=Arabidopsis thaliana GN=SPL2 PE=2 SV=1
53	miR156a	28	2	12	1	0.181918	1.82418	Unchanged	Up	Unigene31400_All	gi|219879368|gb|ACL51016.1|	squamosa promoter-binding protein [Citrus trifoliata]	sp|Q6YZE8|SPL16_ORYSJ	Squamosa promoter-binding-like protein 16 OS=Oryza sativa subsp. japonica GN=SPL16 PE=2 SV=1
53	miR156a	28	2	12	1	0.181918	1.82418	Unchanged	Up	Unigene27590_All	gi|297794781|ref|XP_002865275.1|	root hair defective 3 GTP-binding family protein [Arabidopsis lyrata subsp. lyrata] >gi|297311110|gb|EFH41534.1| root hair defective 3 GTP-binding family protein [Arabidopsis lyrata subsp. lyrata]	sp|B0E843|SEY11_ENTDI	Protein SEY1 homolog 1 OS=Entamoeba dispar GN=EDI_213660 PE=3 SV=1
53	miR156a	28	2	12	1	0.181918	1.82418	Unchanged	Up	Unigene69490_All	gi|30697804|ref|NP_177077.3|	squamosa promoter-binding protein-like 6 (SPL6) [Arabidopsis thaliana] >gi|67461542|sp|Q94JW8.2|SPL6_ARATH RecName: Full=Squamosa promoter-binding-like protein 6 >gi|12325078|gb|AAG52487.1|AC018364_5 squamosa promoter binding protein-like 6; 91282-89867 [Arabidopsis thaliana] >gi|5931683|emb|CAB56595.1| squamosa promoter binding protein-like 6 [Arabidopsis thaliana] >gi|5931685|emb|CAB56596.1| sq…	sp|Q94JW8|SPL6_ARATH	Squamosa promoter-binding-like protein 6 OS=Arabidopsis thaliana GN=SPL6 PE=2 SV=2
53	miR156a	28	2	12	1	0.181918	1.82418	Unchanged	Up	Unigene59576_All	gi|219879366|gb|ACL51015.1|	squamosa promoter-binding protein [Citrus trifoliata]	sp|Q7EXZ2|SPL14_ORYSJ	Squamosa promoter-binding-like protein 14 OS=Oryza sativa subsp. japonica GN=SPL14 PE=2 SV=1
53	miR156a	28	2	12	1	0.181918	1.82418	Unchanged	Up	Unigene33903_All	--	--	--	--
53	miR156a	28	2	12	1	0.181918	1.82418	Unchanged	Up	Unigene61394_All	gi|122162768|sp|Q01JD1.1|SPL7_ORYSI	RecName: Full=Squamosa promoter-binding-like protein 7 >gi|116310136|emb|CAH67152.1| OSIGBa0122F23.9 [Oryza sativa (indica cultivar-group)]	sp|Q7XT42|SPL7_ORYSJ	Squamosa promoter-binding-like protein 7 OS=Oryza sativa subsp. japonica GN=SPL7 PE=2 SV=2
54	miR156a	28	2	11	1	0.181918	1.99001	Unchanged	Up	Unigene49867_All	gi|219879366|gb|ACL51015.1|	squamosa promoter-binding protein [Citrus trifoliata]	sp|Q700W2|SPL9_ARATH	Squamosa promoter-binding-like protein 9 OS=Arabidopsis thaliana GN=SPL9 PE=2 SV=2
54	miR156a	28	2	11	1	0.181918	1.99001	Unchanged	Up	Unigene1357_All	gi|30577628|emb|CAD90156.1|	squamosa promoter binding like-protein [Betula pendula] >gi|30577630|emb|CAD90157.1| squamosa promoter binding like-protein [Betula pendula]	sp|Q38740|SBP2_ANTMA	Squamosa promoter-binding protein 2 OS=Antirrhinum majus GN=SBP2 PE=2 SV=1
54	miR156a	28	2	11	1	0.181918	1.99001	Unchanged	Up	Unigene35075_All	gi|13877707|gb|AAK43931.1|AF370612_1	similar to squamosa-promoter binding protein 1 isolog gi|1707009 [Arabidopsis thaliana]	sp|Q94JW8|SPL6_ARATH	Squamosa promoter-binding-like protein 6 OS=Arabidopsis thaliana GN=SPL6 PE=2 SV=2
54	miR156a	28	2	11	1	0.181918	1.99001	Unchanged	Up	Unigene23467_All	gi|13877707|gb|AAK43931.1|AF370612_1	similar to squamosa-promoter binding protein 1 isolog gi|1707009 [Arabidopsis thaliana]	sp|Q94JW8|SPL6_ARATH	Squamosa promoter-binding-like protein 6 OS=Arabidopsis thaliana GN=SPL6 PE=2 SV=2
54	miR156a	28	2	11	1	0.181918	1.99001	Unchanged	Up	Unigene10828_All	gi|295815792|gb|ADG36381.1|	promoter-binding protein SPL10 [Vitis vinifera]	sp|Q9S840|SPL2_ARATH	Squamosa promoter-binding-like protein 2 OS=Arabidopsis thaliana GN=SPL2 PE=2 SV=1
54	miR156a	28	2	11	1	0.181918	1.99001	Unchanged	Up	Unigene31400_All	gi|219879368|gb|ACL51016.1|	squamosa promoter-binding protein [Citrus trifoliata]	sp|Q6YZE8|SPL16_ORYSJ	Squamosa promoter-binding-like protein 16 OS=Oryza sativa subsp. japonica GN=SPL16 PE=2 SV=1
54	miR156a	28	2	11	1	0.181918	1.99001	Unchanged	Up	Unigene69490_All	gi|30697804|ref|NP_177077.3|	squamosa promoter-binding protein-like 6 (SPL6) [Arabidopsis thaliana] >gi|67461542|sp|Q94JW8.2|SPL6_ARATH RecName: Full=Squamosa promoter-binding-like protein 6 >gi|12325078|gb|AAG52487.1|AC018364_5 squamosa promoter binding protein-like 6; 91282-89867 [Arabidopsis thaliana] >gi|5931683|emb|CAB56595.1| squamosa promoter binding protein-like 6 [Arabidopsis thaliana] >gi|5931685|emb|CAB56596.1| sq…	sp|Q94JW8|SPL6_ARATH	Squamosa promoter-binding-like protein 6 OS=Arabidopsis thaliana GN=SPL6 PE=2 SV=2
54	miR156a	28	2	11	1	0.181918	1.99001	Unchanged	Up	Unigene59576_All	gi|219879366|gb|ACL51015.1|	squamosa promoter-binding protein [Citrus trifoliata]	sp|Q7EXZ2|SPL14_ORYSJ	Squamosa promoter-binding-like protein 14 OS=Oryza sativa subsp. japonica GN=SPL14 PE=2 SV=1
54	miR156a	28	2	11	1	0.181918	1.99001	Unchanged	Up	Unigene8652_All	gi|50313464|gb|AAT74602.1|	cyclopropane fatty acid synthase [Gossypium hirsutum]	sp|P31049|YLP3_PSEPU	Uncharacterized methyltransferase in lpd-3 5'region OS=Pseudomonas putida PE=4 SV=1
54	miR156a	28	2	11	1	0.181918	1.99001	Unchanged	Up	Unigene16522_All	gi|300161172|gb|EFJ27788.1|	rab family GTPase [Selaginella moellendorffii] >gi|300170271|gb|EFJ36872.1| rab family GTPase [Selaginella moellendorffii]	sp|Q39433|RB1BV_BETVU	Ras-related protein RAB1BV OS=Beta vulgaris GN=RAB1BV PE=2 SV=1
54	miR156a	28	2	11	1	0.181918	1.99001	Unchanged	Up	Unigene61394_All	gi|122162768|sp|Q01JD1.1|SPL7_ORYSI	RecName: Full=Squamosa promoter-binding-like protein 7 >gi|116310136|emb|CAH67152.1| OSIGBa0122F23.9 [Oryza sativa (indica cultivar-group)]	sp|Q7XT42|SPL7_ORYSJ	Squamosa promoter-binding-like protein 7 OS=Oryza sativa subsp. japonica GN=SPL7 PE=2 SV=2
55	miR156a	27	2	9	1	0.181918	2.34537	Unchanged	Up	Unigene21972_All	gi|116265922|gb|ABJ91209.1|	CBL-interacting protein kinase 1 [Populus trichocarpa]	sp|Q8RWC9|CIPK1_ARATH	CBL-interacting serine/threonine-protein kinase 1 OS=Arabidopsis thaliana GN=CIPK1 PE=1 SV=2
55	miR156a	27	2	9	1	0.181918	2.34537	Unchanged	Up	Unigene49867_All	gi|219879366|gb|ACL51015.1|	squamosa promoter-binding protein [Citrus trifoliata]	sp|Q700W2|SPL9_ARATH	Squamosa promoter-binding-like protein 9 OS=Arabidopsis thaliana GN=SPL9 PE=2 SV=2
55	miR156a	27	2	9	1	0.181918	2.34537	Unchanged	Up	Unigene1357_All	gi|30577628|emb|CAD90156.1|	squamosa promoter binding like-protein [Betula pendula] >gi|30577630|emb|CAD90157.1| squamosa promoter binding like-protein [Betula pendula]	sp|Q38740|SBP2_ANTMA	Squamosa promoter-binding protein 2 OS=Antirrhinum majus GN=SBP2 PE=2 SV=1
55	miR156a	27	2	9	1	0.181918	2.34537	Unchanged	Up	Unigene35075_All	gi|13877707|gb|AAK43931.1|AF370612_1	similar to squamosa-promoter binding protein 1 isolog gi|1707009 [Arabidopsis thaliana]	sp|Q94JW8|SPL6_ARATH	Squamosa promoter-binding-like protein 6 OS=Arabidopsis thaliana GN=SPL6 PE=2 SV=2
55	miR156a	27	2	9	1	0.181918	2.34537	Unchanged	Up	Unigene23467_All	gi|13877707|gb|AAK43931.1|AF370612_1	similar to squamosa-promoter binding protein 1 isolog gi|1707009 [Arabidopsis thaliana]	sp|Q94JW8|SPL6_ARATH	Squamosa promoter-binding-like protein 6 OS=Arabidopsis thaliana GN=SPL6 PE=2 SV=2
55	miR156a	27	2	9	1	0.181918	2.34537	Unchanged	Up	Unigene10828_All	gi|295815792|gb|ADG36381.1|	promoter-binding protein SPL10 [Vitis vinifera]	sp|Q9S840|SPL2_ARATH	Squamosa promoter-binding-like protein 2 OS=Arabidopsis thaliana GN=SPL2 PE=2 SV=1
55	miR156a	27	2	9	1	0.181918	2.34537	Unchanged	Up	Unigene31400_All	gi|219879368|gb|ACL51016.1|	squamosa promoter-binding protein [Citrus trifoliata]	sp|Q6YZE8|SPL16_ORYSJ	Squamosa promoter-binding-like protein 16 OS=Oryza sativa subsp. japonica GN=SPL16 PE=2 SV=1
55	miR156a	27	2	9	1	0.181918	2.34537	Unchanged	Up	Unigene69490_All	gi|30697804|ref|NP_177077.3|	squamosa promoter-binding protein-like 6 (SPL6) [Arabidopsis thaliana] >gi|67461542|sp|Q94JW8.2|SPL6_ARATH RecName: Full=Squamosa promoter-binding-like protein 6 >gi|12325078|gb|AAG52487.1|AC018364_5 squamosa promoter binding protein-like 6; 91282-89867 [Arabidopsis thaliana] >gi|5931683|emb|CAB56595.1| squamosa promoter binding protein-like 6 [Arabidopsis thaliana] >gi|5931685|emb|CAB56596.1| sq…	sp|Q94JW8|SPL6_ARATH	Squamosa promoter-binding-like protein 6 OS=Arabidopsis thaliana GN=SPL6 PE=2 SV=2
55	miR156a	27	2	9	1	0.181918	2.34537	Unchanged	Up	Unigene59576_All	gi|219879366|gb|ACL51015.1|	squamosa promoter-binding protein [Citrus trifoliata]	sp|Q7EXZ2|SPL14_ORYSJ	Squamosa promoter-binding-like protein 14 OS=Oryza sativa subsp. japonica GN=SPL14 PE=2 SV=1
55	miR156a	27	2	9	1	0.181918	2.34537	Unchanged	Up	Unigene61394_All	gi|122162768|sp|Q01JD1.1|SPL7_ORYSI	RecName: Full=Squamosa promoter-binding-like protein 7 >gi|116310136|emb|CAH67152.1| OSIGBa0122F23.9 [Oryza sativa (indica cultivar-group)]	sp|Q7XT42|SPL7_ORYSJ	Squamosa promoter-binding-like protein 7 OS=Oryza sativa subsp. japonica GN=SPL7 PE=2 SV=2
58	miR156a	25	1	10	1	0.216093	1.95448	Unchanged	Up	Unigene49867_All	gi|219879366|gb|ACL51015.1|	squamosa promoter-binding protein [Citrus trifoliata]	sp|Q700W2|SPL9_ARATH	Squamosa promoter-binding-like protein 9 OS=Arabidopsis thaliana GN=SPL9 PE=2 SV=2
58	miR156a	25	1	10	1	0.216093	1.95448	Unchanged	Up	Unigene1357_All	gi|30577628|emb|CAD90156.1|	squamosa promoter binding like-protein [Betula pendula] >gi|30577630|emb|CAD90157.1| squamosa promoter binding like-protein [Betula pendula]	sp|Q38740|SBP2_ANTMA	Squamosa promoter-binding protein 2 OS=Antirrhinum majus GN=SBP2 PE=2 SV=1
58	miR156a	25	1	10	1	0.216093	1.95448	Unchanged	Up	Unigene35075_All	gi|13877707|gb|AAK43931.1|AF370612_1	similar to squamosa-promoter binding protein 1 isolog gi|1707009 [Arabidopsis thaliana]	sp|Q94JW8|SPL6_ARATH	Squamosa promoter-binding-like protein 6 OS=Arabidopsis thaliana GN=SPL6 PE=2 SV=2
58	miR156a	25	1	10	1	0.216093	1.95448	Unchanged	Up	Unigene23467_All	gi|13877707|gb|AAK43931.1|AF370612_1	similar to squamosa-promoter binding protein 1 isolog gi|1707009 [Arabidopsis thaliana]	sp|Q94JW8|SPL6_ARATH	Squamosa promoter-binding-like protein 6 OS=Arabidopsis thaliana GN=SPL6 PE=2 SV=2
58	miR156a	25	1	10	1	0.216093	1.95448	Unchanged	Up	Unigene10828_All	gi|295815792|gb|ADG36381.1|	promoter-binding protein SPL10 [Vitis vinifera]	sp|Q9S840|SPL2_ARATH	Squamosa promoter-binding-like protein 2 OS=Arabidopsis thaliana GN=SPL2 PE=2 SV=1
58	miR156a	25	1	10	1	0.216093	1.95448	Unchanged	Up	Unigene31400_All	gi|219879368|gb|ACL51016.1|	squamosa promoter-binding protein [Citrus trifoliata]	sp|Q6YZE8|SPL16_ORYSJ	Squamosa promoter-binding-like protein 16 OS=Oryza sativa subsp. japonica GN=SPL16 PE=2 SV=1
58	miR156a	25	1	10	1	0.216093	1.95448	Unchanged	Up	Unigene69490_All	gi|30697804|ref|NP_177077.3|	squamosa promoter-binding protein-like 6 (SPL6) [Arabidopsis thaliana] >gi|67461542|sp|Q94JW8.2|SPL6_ARATH RecName: Full=Squamosa promoter-binding-like protein 6 >gi|12325078|gb|AAG52487.1|AC018364_5 squamosa promoter binding protein-like 6; 91282-89867 [Arabidopsis thaliana] >gi|5931683|emb|CAB56595.1| squamosa promoter binding protein-like 6 [Arabidopsis thaliana] >gi|5931685|emb|CAB56596.1| sq…	sp|Q94JW8|SPL6_ARATH	Squamosa promoter-binding-like protein 6 OS=Arabidopsis thaliana GN=SPL6 PE=2 SV=2
58	miR156a	25	1	10	1	0.216093	1.95448	Unchanged	Up	Unigene59576_All	gi|219879366|gb|ACL51015.1|	squamosa promoter-binding protein [Citrus trifoliata]	sp|Q7EXZ2|SPL14_ORYSJ	Squamosa promoter-binding-like protein 14 OS=Oryza sativa subsp. japonica GN=SPL14 PE=2 SV=1
58	miR156a	25	1	10	1	0.216093	1.95448	Unchanged	Up	Unigene61394_All	gi|122162768|sp|Q01JD1.1|SPL7_ORYSI	RecName: Full=Squamosa promoter-binding-like protein 7 >gi|116310136|emb|CAH67152.1| OSIGBa0122F23.9 [Oryza sativa (indica cultivar-group)]	sp|Q7XT42|SPL7_ORYSJ	Squamosa promoter-binding-like protein 7 OS=Oryza sativa subsp. japonica GN=SPL7 PE=2 SV=2
60	miR156a	22	1	10	1	0.216093	1.71994	Unchanged	Up	Unigene1357_All	gi|30577628|emb|CAD90156.1|	squamosa promoter binding like-protein [Betula pendula] >gi|30577630|emb|CAD90157.1| squamosa promoter binding like-protein [Betula pendula]	sp|Q38740|SBP2_ANTMA	Squamosa promoter-binding protein 2 OS=Antirrhinum majus GN=SBP2 PE=2 SV=1
60	miR156a	22	1	10	1	0.216093	1.71994	Unchanged	Up	Unigene23467_All	gi|13877707|gb|AAK43931.1|AF370612_1	similar to squamosa-promoter binding protein 1 isolog gi|1707009 [Arabidopsis thaliana]	sp|Q94JW8|SPL6_ARATH	Squamosa promoter-binding-like protein 6 OS=Arabidopsis thaliana GN=SPL6 PE=2 SV=2
60	miR156a	22	1	10	1	0.216093	1.71994	Unchanged	Up	Unigene69490_All	gi|30697804|ref|NP_177077.3|	squamosa promoter-binding protein-like 6 (SPL6) [Arabidopsis thaliana] >gi|67461542|sp|Q94JW8.2|SPL6_ARATH RecName: Full=Squamosa promoter-binding-like protein 6 >gi|12325078|gb|AAG52487.1|AC018364_5 squamosa promoter binding protein-like 6; 91282-89867 [Arabidopsis thaliana] >gi|5931683|emb|CAB56595.1| squamosa promoter binding protein-like 6 [Arabidopsis thaliana] >gi|5931685|emb|CAB56596.1| sq…	sp|Q94JW8|SPL6_ARATH	Squamosa promoter-binding-like protein 6 OS=Arabidopsis thaliana GN=SPL6 PE=2 SV=2
60	miR156a	22	1	10	1	0.216093	1.71994	Unchanged	Up	Unigene27820_All	gi|38603818|gb|AAR24654.1|	At5g56120 [Arabidopsis thaliana]	--	--
64	miR156a	20	1	7	0	0.246251	2.23369	Unchanged	Up	Unigene49867_All	gi|219879366|gb|ACL51015.1|	squamosa promoter-binding protein [Citrus trifoliata]	sp|Q700W2|SPL9_ARATH	Squamosa promoter-binding-like protein 9 OS=Arabidopsis thaliana GN=SPL9 PE=2 SV=2
64	miR156a	20	1	7	0	0.246251	2.23369	Unchanged	Up	Unigene1357_All	gi|30577628|emb|CAD90156.1|	squamosa promoter binding like-protein [Betula pendula] >gi|30577630|emb|CAD90157.1| squamosa promoter binding like-protein [Betula pendula]	sp|Q38740|SBP2_ANTMA	Squamosa promoter-binding protein 2 OS=Antirrhinum majus GN=SBP2 PE=2 SV=1
64	miR156a	20	1	7	0	0.246251	2.23369	Unchanged	Up	Unigene35075_All	gi|13877707|gb|AAK43931.1|AF370612_1	similar to squamosa-promoter binding protein 1 isolog gi|1707009 [Arabidopsis thaliana]	sp|Q94JW8|SPL6_ARATH	Squamosa promoter-binding-like protein 6 OS=Arabidopsis thaliana GN=SPL6 PE=2 SV=2
64	miR156a	20	1	7	0	0.246251	2.23369	Unchanged	Up	Unigene23467_All	gi|13877707|gb|AAK43931.1|AF370612_1	similar to squamosa-promoter binding protein 1 isolog gi|1707009 [Arabidopsis thaliana]	sp|Q94JW8|SPL6_ARATH	Squamosa promoter-binding-like protein 6 OS=Arabidopsis thaliana GN=SPL6 PE=2 SV=2
64	miR156a	20	1	7	0	0.246251	2.23369	Unchanged	Up	Unigene10828_All	gi|295815792|gb|ADG36381.1|	promoter-binding protein SPL10 [Vitis vinifera]	sp|Q9S840|SPL2_ARATH	Squamosa promoter-binding-like protein 2 OS=Arabidopsis thaliana GN=SPL2 PE=2 SV=1
64	miR156a	20	1	7	0	0.246251	2.23369	Unchanged	Up	Unigene28296_All	gi|297833840|ref|XP_002884802.1|	glycosyl transferase family 1 protein [Arabidopsis lyrata subsp. lyrata] >gi|297330642|gb|EFH61061.1| glycosyl transferase family 1 protein [Arabidopsis lyrata subsp. lyrata]	--	--
64	miR156a	20	1	7	0	0.246251	2.23369	Unchanged	Up	Unigene31400_All	gi|219879368|gb|ACL51016.1|	squamosa promoter-binding protein [Citrus trifoliata]	sp|Q6YZE8|SPL16_ORYSJ	Squamosa promoter-binding-like protein 16 OS=Oryza sativa subsp. japonica GN=SPL16 PE=2 SV=1
64	miR156a	20	1	7	0	0.246251	2.23369	Unchanged	Up	Unigene69490_All	gi|30697804|ref|NP_177077.3|	squamosa promoter-binding protein-like 6 (SPL6) [Arabidopsis thaliana] >gi|67461542|sp|Q94JW8.2|SPL6_ARATH RecName: Full=Squamosa promoter-binding-like protein 6 >gi|12325078|gb|AAG52487.1|AC018364_5 squamosa promoter binding protein-like 6; 91282-89867 [Arabidopsis thaliana] >gi|5931683|emb|CAB56595.1| squamosa promoter binding protein-like 6 [Arabidopsis thaliana] >gi|5931685|emb|CAB56596.1| sq…	sp|Q94JW8|SPL6_ARATH	Squamosa promoter-binding-like protein 6 OS=Arabidopsis thaliana GN=SPL6 PE=2 SV=2
64	miR156a	20	1	7	0	0.246251	2.23369	Unchanged	Up	Unigene59576_All	gi|219879366|gb|ACL51015.1|	squamosa promoter-binding protein [Citrus trifoliata]	sp|Q7EXZ2|SPL14_ORYSJ	Squamosa promoter-binding-like protein 14 OS=Oryza sativa subsp. japonica GN=SPL14 PE=2 SV=1
64	miR156a	20	1	7	0	0.246251	2.23369	Unchanged	Up	Unigene61394_All	gi|122162768|sp|Q01JD1.1|SPL7_ORYSI	RecName: Full=Squamosa promoter-binding-like protein 7 >gi|116310136|emb|CAH67152.1| OSIGBa0122F23.9 [Oryza sativa (indica cultivar-group)]	sp|Q7XT42|SPL7_ORYSJ	Squamosa promoter-binding-like protein 7 OS=Oryza sativa subsp. japonica GN=SPL7 PE=2 SV=2
64	miR156a	20	1	7	0	0.246251	2.23369	Unchanged	Up	Unigene8512_All	gi|21537059|gb|AAM61400.1|	pectate lyase-like protein [Arabidopsis thaliana]	sp|Q9SCP2|PEL12_ARATH	Probable pectate lyase 12 OS=Arabidopsis thaliana GN=At3g53190 PE=2 SV=2
65	miR156a	20	1	6	0	0.246251	2.60597	Unchanged	Up	Unigene49867_All	gi|219879366|gb|ACL51015.1|	squamosa promoter-binding protein [Citrus trifoliata]	sp|Q700W2|SPL9_ARATH	Squamosa promoter-binding-like protein 9 OS=Arabidopsis thaliana GN=SPL9 PE=2 SV=2
65	miR156a	20	1	6	0	0.246251	2.60597	Unchanged	Up	Unigene1357_All	gi|30577628|emb|CAD90156.1|	squamosa promoter binding like-protein [Betula pendula] >gi|30577630|emb|CAD90157.1| squamosa promoter binding like-protein [Betula pendula]	sp|Q38740|SBP2_ANTMA	Squamosa promoter-binding protein 2 OS=Antirrhinum majus GN=SBP2 PE=2 SV=1
65	miR156a	20	1	6	0	0.246251	2.60597	Unchanged	Up	Unigene35075_All	gi|13877707|gb|AAK43931.1|AF370612_1	similar to squamosa-promoter binding protein 1 isolog gi|1707009 [Arabidopsis thaliana]	sp|Q94JW8|SPL6_ARATH	Squamosa promoter-binding-like protein 6 OS=Arabidopsis thaliana GN=SPL6 PE=2 SV=2
65	miR156a	20	1	6	0	0.246251	2.60597	Unchanged	Up	Unigene43022_All	--	--	--	--
65	miR156a	20	1	6	0	0.246251	2.60597	Unchanged	Up	Unigene23467_All	gi|13877707|gb|AAK43931.1|AF370612_1	similar to squamosa-promoter binding protein 1 isolog gi|1707009 [Arabidopsis thaliana]	sp|Q94JW8|SPL6_ARATH	Squamosa promoter-binding-like protein 6 OS=Arabidopsis thaliana GN=SPL6 PE=2 SV=2
65	miR156a	20	1	6	0	0.246251	2.60597	Unchanged	Up	Unigene10828_All	gi|295815792|gb|ADG36381.1|	promoter-binding protein SPL10 [Vitis vinifera]	sp|Q9S840|SPL2_ARATH	Squamosa promoter-binding-like protein 2 OS=Arabidopsis thaliana GN=SPL2 PE=2 SV=1
65	miR156a	20	1	6	0	0.246251	2.60597	Unchanged	Up	Unigene31400_All	gi|219879368|gb|ACL51016.1|	squamosa promoter-binding protein [Citrus trifoliata]	sp|Q6YZE8|SPL16_ORYSJ	Squamosa promoter-binding-like protein 16 OS=Oryza sativa subsp. japonica GN=SPL16 PE=2 SV=1
65	miR156a	20	1	6	0	0.246251	2.60597	Unchanged	Up	Unigene40267_All	gi|140053546|gb|ABO80473.1|	AUX/IAA protein; Transcriptional factor B3; Auxin response factor [Medicago truncatula]	sp|Q6YVY0|ARFG_ORYSJ	Auxin response factor 7 OS=Oryza sativa subsp. japonica GN=ARF7 PE=2 SV=1
65	miR156a	20	1	6	0	0.246251	2.60597	Unchanged	Up	Unigene50336_All	--	--	--	--
65	miR156a	20	1	6	0	0.246251	2.60597	Unchanged	Up	Unigene69490_All	gi|30697804|ref|NP_177077.3|	squamosa promoter-binding protein-like 6 (SPL6) [Arabidopsis thaliana] >gi|67461542|sp|Q94JW8.2|SPL6_ARATH RecName: Full=Squamosa promoter-binding-like protein 6 >gi|12325078|gb|AAG52487.1|AC018364_5 squamosa promoter binding protein-like 6; 91282-89867 [Arabidopsis thaliana] >gi|5931683|emb|CAB56595.1| squamosa promoter binding protein-like 6 [Arabidopsis thaliana] >gi|5931685|emb|CAB56596.1| sq…	sp|Q94JW8|SPL6_ARATH	Squamosa promoter-binding-like protein 6 OS=Arabidopsis thaliana GN=SPL6 PE=2 SV=2
65	miR156a	20	1	6	0	0.246251	2.60597	Unchanged	Up	Unigene59576_All	gi|219879366|gb|ACL51015.1|	squamosa promoter-binding protein [Citrus trifoliata]	sp|Q7EXZ2|SPL14_ORYSJ	Squamosa promoter-binding-like protein 14 OS=Oryza sativa subsp. japonica GN=SPL14 PE=2 SV=1
65	miR156a	20	1	6	0	0.246251	2.60597	Unchanged	Up	Unigene16522_All	gi|300161172|gb|EFJ27788.1|	rab family GTPase [Selaginella moellendorffii] >gi|300170271|gb|EFJ36872.1| rab family GTPase [Selaginella moellendorffii]	sp|Q39433|RB1BV_BETVU	Ras-related protein RAB1BV OS=Beta vulgaris GN=RAB1BV PE=2 SV=1
65	miR156a	20	1	6	0	0.246251	2.60597	Unchanged	Up	Unigene61394_All	gi|122162768|sp|Q01JD1.1|SPL7_ORYSI	RecName: Full=Squamosa promoter-binding-like protein 7 >gi|116310136|emb|CAH67152.1| OSIGBa0122F23.9 [Oryza sativa (indica cultivar-group)]	sp|Q7XT42|SPL7_ORYSJ	Squamosa promoter-binding-like protein 7 OS=Oryza sativa subsp. japonica GN=SPL7 PE=2 SV=2
73	miR156a	18	1	9	1	0.216093	1.56358	Unchanged	Up	Unigene49867_All	gi|219879366|gb|ACL51015.1|	squamosa promoter-binding protein [Citrus trifoliata]	sp|Q700W2|SPL9_ARATH	Squamosa promoter-binding-like protein 9 OS=Arabidopsis thaliana GN=SPL9 PE=2 SV=2
73	miR156a	18	1	9	1	0.216093	1.56358	Unchanged	Up	Unigene1357_All	gi|30577628|emb|CAD90156.1|	squamosa promoter binding like-protein [Betula pendula] >gi|30577630|emb|CAD90157.1| squamosa promoter binding like-protein [Betula pendula]	sp|Q38740|SBP2_ANTMA	Squamosa promoter-binding protein 2 OS=Antirrhinum majus GN=SBP2 PE=2 SV=1
73	miR156a	18	1	9	1	0.216093	1.56358	Unchanged	Up	Unigene35165_All	gi|224079409|ref|XP_002305854.1|	histone deacetylase [Populus trichocarpa] >gi|222848818|gb|EEE86365.1| histone deacetylase [Populus trichocarpa]	sp|Q8RX28|HDA5_ARATH	Histone deacetylase 5 OS=Arabidopsis thaliana GN=HDA5 PE=2 SV=1
73	miR156a	18	1	9	1	0.216093	1.56358	Unchanged	Up	Unigene28178_All	gi|224061151|ref|XP_002300358.1|	GRAS family transcription factor [Populus trichocarpa] >gi|222847616|gb|EEE85163.1| GRAS family transcription factor [Populus trichocarpa]	sp|Q8H125|SCL5_ARATH	Scarecrow-like protein 5 OS=Arabidopsis thaliana GN=SCL5 PE=2 SV=1
73	miR156a	18	1	9	1	0.216093	1.56358	Unchanged	Up	Unigene23467_All	gi|13877707|gb|AAK43931.1|AF370612_1	similar to squamosa-promoter binding protein 1 isolog gi|1707009 [Arabidopsis thaliana]	sp|Q94JW8|SPL6_ARATH	Squamosa promoter-binding-like protein 6 OS=Arabidopsis thaliana GN=SPL6 PE=2 SV=2
73	miR156a	18	1	9	1	0.216093	1.56358	Unchanged	Up	Unigene10828_All	gi|295815792|gb|ADG36381.1|	promoter-binding protein SPL10 [Vitis vinifera]	sp|Q9S840|SPL2_ARATH	Squamosa promoter-binding-like protein 2 OS=Arabidopsis thaliana GN=SPL2 PE=2 SV=1
73	miR156a	18	1	9	1	0.216093	1.56358	Unchanged	Up	Unigene31400_All	gi|219879368|gb|ACL51016.1|	squamosa promoter-binding protein [Citrus trifoliata]	sp|Q6YZE8|SPL16_ORYSJ	Squamosa promoter-binding-like protein 16 OS=Oryza sativa subsp. japonica GN=SPL16 PE=2 SV=1
73	miR156a	18	1	9	1	0.216093	1.56358	Unchanged	Up	Unigene69490_All	gi|30697804|ref|NP_177077.3|	squamosa promoter-binding protein-like 6 (SPL6) [Arabidopsis thaliana] >gi|67461542|sp|Q94JW8.2|SPL6_ARATH RecName: Full=Squamosa promoter-binding-like protein 6 >gi|12325078|gb|AAG52487.1|AC018364_5 squamosa promoter binding protein-like 6; 91282-89867 [Arabidopsis thaliana] >gi|5931683|emb|CAB56595.1| squamosa promoter binding protein-like 6 [Arabidopsis thaliana] >gi|5931685|emb|CAB56596.1| sq…	sp|Q94JW8|SPL6_ARATH	Squamosa promoter-binding-like protein 6 OS=Arabidopsis thaliana GN=SPL6 PE=2 SV=2
73	miR156a	18	1	9	1	0.216093	1.56358	Unchanged	Up	Unigene59576_All	gi|219879366|gb|ACL51015.1|	squamosa promoter-binding protein [Citrus trifoliata]	sp|Q7EXZ2|SPL14_ORYSJ	Squamosa promoter-binding-like protein 14 OS=Oryza sativa subsp. japonica GN=SPL14 PE=2 SV=1
73	miR156a	18	1	9	1	0.216093	1.56358	Unchanged	Up	Unigene61394_All	gi|122162768|sp|Q01JD1.1|SPL7_ORYSI	RecName: Full=Squamosa promoter-binding-like protein 7 >gi|116310136|emb|CAH67152.1| OSIGBa0122F23.9 [Oryza sativa (indica cultivar-group)]	sp|Q7XT42|SPL7_ORYSJ	Squamosa promoter-binding-like protein 7 OS=Oryza sativa subsp. japonica GN=SPL7 PE=2 SV=2
74	miR156a	18	1	7	0	0.246251	2.01032	Unchanged	Up	Unigene49867_All	gi|219879366|gb|ACL51015.1|	squamosa promoter-binding protein [Citrus trifoliata]	sp|Q700W2|SPL9_ARATH	Squamosa promoter-binding-like protein 9 OS=Arabidopsis thaliana GN=SPL9 PE=2 SV=2
74	miR156a	18	1	7	0	0.246251	2.01032	Unchanged	Up	Unigene1357_All	gi|30577628|emb|CAD90156.1|	squamosa promoter binding like-protein [Betula pendula] >gi|30577630|emb|CAD90157.1| squamosa promoter binding like-protein [Betula pendula]	sp|Q38740|SBP2_ANTMA	Squamosa promoter-binding protein 2 OS=Antirrhinum majus GN=SBP2 PE=2 SV=1
74	miR156a	18	1	7	0	0.246251	2.01032	Unchanged	Up	Unigene35075_All	gi|13877707|gb|AAK43931.1|AF370612_1	similar to squamosa-promoter binding protein 1 isolog gi|1707009 [Arabidopsis thaliana]	sp|Q94JW8|SPL6_ARATH	Squamosa promoter-binding-like protein 6 OS=Arabidopsis thaliana GN=SPL6 PE=2 SV=2
74	miR156a	18	1	7	0	0.246251	2.01032	Unchanged	Up	Unigene17752_All	gi|224106445|ref|XP_002314168.1|	GRAS family transcription factor [Populus trichocarpa] >gi|222850576|gb|EEE88123.1| GRAS family transcription factor [Populus trichocarpa]	sp|Q9XE58|SCL14_ARATH	Scarecrow-like protein 14 OS=Arabidopsis thaliana GN=SCL14 PE=2 SV=2
74	miR156a	18	1	7	0	0.246251	2.01032	Unchanged	Up	Unigene23467_All	gi|13877707|gb|AAK43931.1|AF370612_1	similar to squamosa-promoter binding protein 1 isolog gi|1707009 [Arabidopsis thaliana]	sp|Q94JW8|SPL6_ARATH	Squamosa promoter-binding-like protein 6 OS=Arabidopsis thaliana GN=SPL6 PE=2 SV=2
74	miR156a	18	1	7	0	0.246251	2.01032	Unchanged	Up	Unigene10828_All	gi|295815792|gb|ADG36381.1|	promoter-binding protein SPL10 [Vitis vinifera]	sp|Q9S840|SPL2_ARATH	Squamosa promoter-binding-like protein 2 OS=Arabidopsis thaliana GN=SPL2 PE=2 SV=1
74	miR156a	18	1	7	0	0.246251	2.01032	Unchanged	Up	Unigene31400_All	gi|219879368|gb|ACL51016.1|	squamosa promoter-binding protein [Citrus trifoliata]	sp|Q6YZE8|SPL16_ORYSJ	Squamosa promoter-binding-like protein 16 OS=Oryza sativa subsp. japonica GN=SPL16 PE=2 SV=1
74	miR156a	18	1	7	0	0.246251	2.01032	Unchanged	Up	Unigene69490_All	gi|30697804|ref|NP_177077.3|	squamosa promoter-binding protein-like 6 (SPL6) [Arabidopsis thaliana] >gi|67461542|sp|Q94JW8.2|SPL6_ARATH RecName: Full=Squamosa promoter-binding-like protein 6 >gi|12325078|gb|AAG52487.1|AC018364_5 squamosa promoter binding protein-like 6; 91282-89867 [Arabidopsis thaliana] >gi|5931683|emb|CAB56595.1| squamosa promoter binding protein-like 6 [Arabidopsis thaliana] >gi|5931685|emb|CAB56596.1| sq…	sp|Q94JW8|SPL6_ARATH	Squamosa promoter-binding-like protein 6 OS=Arabidopsis thaliana GN=SPL6 PE=2 SV=2
74	miR156a	18	1	7	0	0.246251	2.01032	Unchanged	Up	Unigene33217_All	gi|115440237|ref|NP_001044398.1|	Os01g0773100 [Oryza sativa Japonica Group] >gi|113533929|dbj|BAF06312.1| Os01g0773100 [Oryza sativa Japonica Group]	sp|Q8CHY3|DYM_MOUSE	Dymeclin OS=Mus musculus GN=Dym PE=2 SV=1
74	miR156a	18	1	7	0	0.246251	2.01032	Unchanged	Up	Unigene59576_All	gi|219879366|gb|ACL51015.1|	squamosa promoter-binding protein [Citrus trifoliata]	sp|Q7EXZ2|SPL14_ORYSJ	Squamosa promoter-binding-like protein 14 OS=Oryza sativa subsp. japonica GN=SPL14 PE=2 SV=1
74	miR156a	18	1	7	0	0.246251	2.01032	Unchanged	Up	Unigene16522_All	gi|300161172|gb|EFJ27788.1|	rab family GTPase [Selaginella moellendorffii] >gi|300170271|gb|EFJ36872.1| rab family GTPase [Selaginella moellendorffii]	sp|Q39433|RB1BV_BETVU	Ras-related protein RAB1BV OS=Beta vulgaris GN=RAB1BV PE=2 SV=1
74	miR156a	18	1	7	0	0.246251	2.01032	Unchanged	Up	Unigene61394_All	gi|122162768|sp|Q01JD1.1|SPL7_ORYSI	RecName: Full=Squamosa promoter-binding-like protein 7 >gi|116310136|emb|CAH67152.1| OSIGBa0122F23.9 [Oryza sativa (indica cultivar-group)]	sp|Q7XT42|SPL7_ORYSJ	Squamosa promoter-binding-like protein 7 OS=Oryza sativa subsp. japonica GN=SPL7 PE=2 SV=2
75	miR156a	18	1	5	0	0.246251	2.81445	Unchanged	Up	Unigene49867_All	gi|219879366|gb|ACL51015.1|	squamosa promoter-binding protein [Citrus trifoliata]	sp|Q700W2|SPL9_ARATH	Squamosa promoter-binding-like protein 9 OS=Arabidopsis thaliana GN=SPL9 PE=2 SV=2
75	miR156a	18	1	5	0	0.246251	2.81445	Unchanged	Up	Unigene1357_All	gi|30577628|emb|CAD90156.1|	squamosa promoter binding like-protein [Betula pendula] >gi|30577630|emb|CAD90157.1| squamosa promoter binding like-protein [Betula pendula]	sp|Q38740|SBP2_ANTMA	Squamosa promoter-binding protein 2 OS=Antirrhinum majus GN=SBP2 PE=2 SV=1
75	miR156a	18	1	5	0	0.246251	2.81445	Unchanged	Up	Unigene23467_All	gi|13877707|gb|AAK43931.1|AF370612_1	similar to squamosa-promoter binding protein 1 isolog gi|1707009 [Arabidopsis thaliana]	sp|Q94JW8|SPL6_ARATH	Squamosa promoter-binding-like protein 6 OS=Arabidopsis thaliana GN=SPL6 PE=2 SV=2
75	miR156a	18	1	5	0	0.246251	2.81445	Unchanged	Up	Unigene10828_All	gi|295815792|gb|ADG36381.1|	promoter-binding protein SPL10 [Vitis vinifera]	sp|Q9S840|SPL2_ARATH	Squamosa promoter-binding-like protein 2 OS=Arabidopsis thaliana GN=SPL2 PE=2 SV=1
75	miR156a	18	1	5	0	0.246251	2.81445	Unchanged	Up	Unigene31400_All	gi|219879368|gb|ACL51016.1|	squamosa promoter-binding protein [Citrus trifoliata]	sp|Q6YZE8|SPL16_ORYSJ	Squamosa promoter-binding-like protein 16 OS=Oryza sativa subsp. japonica GN=SPL16 PE=2 SV=1
75	miR156a	18	1	5	0	0.246251	2.81445	Unchanged	Up	Unigene8624_All	gi|13605690|gb|AAK32838.1|AF361826_1	At1g42440/F7F22_7 [Arabidopsis thaliana] >gi|22137072|gb|AAM91381.1| At1g42440/F7F22_7 [Arabidopsis thaliana]	sp|Q5XGY1|TSR1_XENLA	Pre-rRNA-processing protein TSR1 homolog OS=Xenopus laevis GN=tsr1 PE=2 SV=1
75	miR156a	18	1	5	0	0.246251	2.81445	Unchanged	Up	Unigene69490_All	gi|30697804|ref|NP_177077.3|	squamosa promoter-binding protein-like 6 (SPL6) [Arabidopsis thaliana] >gi|67461542|sp|Q94JW8.2|SPL6_ARATH RecName: Full=Squamosa promoter-binding-like protein 6 >gi|12325078|gb|AAG52487.1|AC018364_5 squamosa promoter binding protein-like 6; 91282-89867 [Arabidopsis thaliana] >gi|5931683|emb|CAB56595.1| squamosa promoter binding protein-like 6 [Arabidopsis thaliana] >gi|5931685|emb|CAB56596.1| sq…	sp|Q94JW8|SPL6_ARATH	Squamosa promoter-binding-like protein 6 OS=Arabidopsis thaliana GN=SPL6 PE=2 SV=2
75	miR156a	18	1	5	0	0.246251	2.81445	Unchanged	Up	Unigene59576_All	gi|219879366|gb|ACL51015.1|	squamosa promoter-binding protein [Citrus trifoliata]	sp|Q7EXZ2|SPL14_ORYSJ	Squamosa promoter-binding-like protein 14 OS=Oryza sativa subsp. japonica GN=SPL14 PE=2 SV=1
75	miR156a	18	1	5	0	0.246251	2.81445	Unchanged	Up	Unigene61394_All	gi|122162768|sp|Q01JD1.1|SPL7_ORYSI	RecName: Full=Squamosa promoter-binding-like protein 7 >gi|116310136|emb|CAH67152.1| OSIGBa0122F23.9 [Oryza sativa (indica cultivar-group)]	sp|Q7XT42|SPL7_ORYSJ	Squamosa promoter-binding-like protein 7 OS=Oryza sativa subsp. japonica GN=SPL7 PE=2 SV=2
79	miR156a	17	1	24	2	0.142222	0.553768	Unchanged	down	Unigene49867_All	gi|219879366|gb|ACL51015.1|	squamosa promoter-binding protein [Citrus trifoliata]	sp|Q700W2|SPL9_ARATH	Squamosa promoter-binding-like protein 9 OS=Arabidopsis thaliana GN=SPL9 PE=2 SV=2
79	miR156a	17	1	24	2	0.142222	0.553768	Unchanged	down	Unigene1357_All	gi|30577628|emb|CAD90156.1|	squamosa promoter binding like-protein [Betula pendula] >gi|30577630|emb|CAD90157.1| squamosa promoter binding like-protein [Betula pendula]	sp|Q38740|SBP2_ANTMA	Squamosa promoter-binding protein 2 OS=Antirrhinum majus GN=SBP2 PE=2 SV=1
79	miR156a	17	1	24	2	0.142222	0.553768	Unchanged	down	Unigene44993_All	--	--	--	--
79	miR156a	17	1	24	2	0.142222	0.553768	Unchanged	down	Unigene35075_All	gi|13877707|gb|AAK43931.1|AF370612_1	similar to squamosa-promoter binding protein 1 isolog gi|1707009 [Arabidopsis thaliana]	sp|Q94JW8|SPL6_ARATH	Squamosa promoter-binding-like protein 6 OS=Arabidopsis thaliana GN=SPL6 PE=2 SV=2
79	miR156a	17	1	24	2	0.142222	0.553768	Unchanged	down	Unigene23467_All	gi|13877707|gb|AAK43931.1|AF370612_1	similar to squamosa-promoter binding protein 1 isolog gi|1707009 [Arabidopsis thaliana]	sp|Q94JW8|SPL6_ARATH	Squamosa promoter-binding-like protein 6 OS=Arabidopsis thaliana GN=SPL6 PE=2 SV=2
79	miR156a	17	1	24	2	0.142222	0.553768	Unchanged	down	Unigene10828_All	gi|295815792|gb|ADG36381.1|	promoter-binding protein SPL10 [Vitis vinifera]	sp|Q9S840|SPL2_ARATH	Squamosa promoter-binding-like protein 2 OS=Arabidopsis thaliana GN=SPL2 PE=2 SV=1
79	miR156a	17	1	24	2	0.142222	0.553768	Unchanged	down	Unigene31400_All	gi|219879368|gb|ACL51016.1|	squamosa promoter-binding protein [Citrus trifoliata]	sp|Q6YZE8|SPL16_ORYSJ	Squamosa promoter-binding-like protein 16 OS=Oryza sativa subsp. japonica GN=SPL16 PE=2 SV=1
79	miR156a	17	1	24	2	0.142222	0.553768	Unchanged	down	Unigene28699_All	gi|297746510|emb|CBI16566.3|	unnamed protein product [Vitis vinifera]	--	--
79	miR156a	17	1	24	2	0.142222	0.553768	Unchanged	down	Unigene69490_All	gi|30697804|ref|NP_177077.3|	squamosa promoter-binding protein-like 6 (SPL6) [Arabidopsis thaliana] >gi|67461542|sp|Q94JW8.2|SPL6_ARATH RecName: Full=Squamosa promoter-binding-like protein 6 >gi|12325078|gb|AAG52487.1|AC018364_5 squamosa promoter binding protein-like 6; 91282-89867 [Arabidopsis thaliana] >gi|5931683|emb|CAB56595.1| squamosa promoter binding protein-like 6 [Arabidopsis thaliana] >gi|5931685|emb|CAB56596.1| sq…	sp|Q94JW8|SPL6_ARATH	Squamosa promoter-binding-like protein 6 OS=Arabidopsis thaliana GN=SPL6 PE=2 SV=2
79	miR156a	17	1	24	2	0.142222	0.553768	Unchanged	down	Unigene59576_All	gi|219879366|gb|ACL51015.1|	squamosa promoter-binding protein [Citrus trifoliata]	sp|Q7EXZ2|SPL14_ORYSJ	Squamosa promoter-binding-like protein 14 OS=Oryza sativa subsp. japonica GN=SPL14 PE=2 SV=1
79	miR156a	17	1	24	2	0.142222	0.553768	Unchanged	down	Unigene61394_All	gi|122162768|sp|Q01JD1.1|SPL7_ORYSI	RecName: Full=Squamosa promoter-binding-like protein 7 >gi|116310136|emb|CAH67152.1| OSIGBa0122F23.9 [Oryza sativa (indica cultivar-group)]	sp|Q7XT42|SPL7_ORYSJ	Squamosa promoter-binding-like protein 7 OS=Oryza sativa subsp. japonica GN=SPL7 PE=2 SV=2
83	miR156a	16	1	8	1	0.216093	1.56358	Unchanged	Up	Unigene49867_All	gi|219879366|gb|ACL51015.1|	squamosa promoter-binding protein [Citrus trifoliata]	sp|Q700W2|SPL9_ARATH	Squamosa promoter-binding-like protein 9 OS=Arabidopsis thaliana GN=SPL9 PE=2 SV=2
83	miR156a	16	1	8	1	0.216093	1.56358	Unchanged	Up	Unigene1357_All	gi|30577628|emb|CAD90156.1|	squamosa promoter binding like-protein [Betula pendula] >gi|30577630|emb|CAD90157.1| squamosa promoter binding like-protein [Betula pendula]	sp|Q38740|SBP2_ANTMA	Squamosa promoter-binding protein 2 OS=Antirrhinum majus GN=SBP2 PE=2 SV=1
83	miR156a	16	1	8	1	0.216093	1.56358	Unchanged	Up	Unigene35075_All	gi|13877707|gb|AAK43931.1|AF370612_1	similar to squamosa-promoter binding protein 1 isolog gi|1707009 [Arabidopsis thaliana]	sp|Q94JW8|SPL6_ARATH	Squamosa promoter-binding-like protein 6 OS=Arabidopsis thaliana GN=SPL6 PE=2 SV=2
83	miR156a	16	1	8	1	0.216093	1.56358	Unchanged	Up	Unigene23467_All	gi|13877707|gb|AAK43931.1|AF370612_1	similar to squamosa-promoter binding protein 1 isolog gi|1707009 [Arabidopsis thaliana]	sp|Q94JW8|SPL6_ARATH	Squamosa promoter-binding-like protein 6 OS=Arabidopsis thaliana GN=SPL6 PE=2 SV=2
83	miR156a	16	1	8	1	0.216093	1.56358	Unchanged	Up	Unigene10828_All	gi|295815792|gb|ADG36381.1|	promoter-binding protein SPL10 [Vitis vinifera]	sp|Q9S840|SPL2_ARATH	Squamosa promoter-binding-like protein 2 OS=Arabidopsis thaliana GN=SPL2 PE=2 SV=1
83	miR156a	16	1	8	1	0.216093	1.56358	Unchanged	Up	Unigene31400_All	gi|219879368|gb|ACL51016.1|	squamosa promoter-binding protein [Citrus trifoliata]	sp|Q6YZE8|SPL16_ORYSJ	Squamosa promoter-binding-like protein 16 OS=Oryza sativa subsp. japonica GN=SPL16 PE=2 SV=1
83	miR156a	16	1	8	1	0.216093	1.56358	Unchanged	Up	Unigene69490_All	gi|30697804|ref|NP_177077.3|	squamosa promoter-binding protein-like 6 (SPL6) [Arabidopsis thaliana] >gi|67461542|sp|Q94JW8.2|SPL6_ARATH RecName: Full=Squamosa promoter-binding-like protein 6 >gi|12325078|gb|AAG52487.1|AC018364_5 squamosa promoter binding protein-like 6; 91282-89867 [Arabidopsis thaliana] >gi|5931683|emb|CAB56595.1| squamosa promoter binding protein-like 6 [Arabidopsis thaliana] >gi|5931685|emb|CAB56596.1| sq…	sp|Q94JW8|SPL6_ARATH	Squamosa promoter-binding-like protein 6 OS=Arabidopsis thaliana GN=SPL6 PE=2 SV=2
83	miR156a	16	1	8	1	0.216093	1.56358	Unchanged	Up	Unigene33217_All	gi|115440237|ref|NP_001044398.1|	Os01g0773100 [Oryza sativa Japonica Group] >gi|113533929|dbj|BAF06312.1| Os01g0773100 [Oryza sativa Japonica Group]	sp|Q8CHY3|DYM_MOUSE	Dymeclin OS=Mus musculus GN=Dym PE=2 SV=1
83	miR156a	16	1	8	1	0.216093	1.56358	Unchanged	Up	Unigene59576_All	gi|219879366|gb|ACL51015.1|	squamosa promoter-binding protein [Citrus trifoliata]	sp|Q7EXZ2|SPL14_ORYSJ	Squamosa promoter-binding-like protein 14 OS=Oryza sativa subsp. japonica GN=SPL14 PE=2 SV=1
83	miR156a	16	1	8	1	0.216093	1.56358	Unchanged	Up	Unigene61394_All	gi|122162768|sp|Q01JD1.1|SPL7_ORYSI	RecName: Full=Squamosa promoter-binding-like protein 7 >gi|116310136|emb|CAH67152.1| OSIGBa0122F23.9 [Oryza sativa (indica cultivar-group)]	sp|Q7XT42|SPL7_ORYSJ	Squamosa promoter-binding-like protein 7 OS=Oryza sativa subsp. japonica GN=SPL7 PE=2 SV=2
84	miR156a	16	1	6	0	0.246251	2.08478	Unchanged	Up	Unigene49867_All	gi|219879366|gb|ACL51015.1|	squamosa promoter-binding protein [Citrus trifoliata]	sp|Q700W2|SPL9_ARATH	Squamosa promoter-binding-like protein 9 OS=Arabidopsis thaliana GN=SPL9 PE=2 SV=2
84	miR156a	16	1	6	0	0.246251	2.08478	Unchanged	Up	Unigene1357_All	gi|30577628|emb|CAD90156.1|	squamosa promoter binding like-protein [Betula pendula] >gi|30577630|emb|CAD90157.1| squamosa promoter binding like-protein [Betula pendula]	sp|Q38740|SBP2_ANTMA	Squamosa promoter-binding protein 2 OS=Antirrhinum majus GN=SBP2 PE=2 SV=1
84	miR156a	16	1	6	0	0.246251	2.08478	Unchanged	Up	Unigene35075_All	gi|13877707|gb|AAK43931.1|AF370612_1	similar to squamosa-promoter binding protein 1 isolog gi|1707009 [Arabidopsis thaliana]	sp|Q94JW8|SPL6_ARATH	Squamosa promoter-binding-like protein 6 OS=Arabidopsis thaliana GN=SPL6 PE=2 SV=2
84	miR156a	16	1	6	0	0.246251	2.08478	Unchanged	Up	Unigene1987_All	gi|225468347|ref|XP_002270830.1|	PREDICTED: similar to intron maturase, type II family protein [Vitis vinifera]	--	--
84	miR156a	16	1	6	0	0.246251	2.08478	Unchanged	Up	Unigene23362_All	gi|14190399|gb|AAK55680.1|AF378877_1	AT3g06200/F28L1_14 [Arabidopsis thaliana] >gi|17386098|gb|AAL38595.1|AF446862_1 AT3g06200/F28L1_14 [Arabidopsis thaliana]	sp|Q3ZAF9|KGUA_DEHE1	Guanylate kinase OS=Dehalococcoides ethenogenes (strain 195) GN=gmk PE=3 SV=1
84	miR156a	16	1	6	0	0.246251	2.08478	Unchanged	Up	Unigene23467_All	gi|13877707|gb|AAK43931.1|AF370612_1	similar to squamosa-promoter binding protein 1 isolog gi|1707009 [Arabidopsis thaliana]	sp|Q94JW8|SPL6_ARATH	Squamosa promoter-binding-like protein 6 OS=Arabidopsis thaliana GN=SPL6 PE=2 SV=2
84	miR156a	16	1	6	0	0.246251	2.08478	Unchanged	Up	Unigene10828_All	gi|295815792|gb|ADG36381.1|	promoter-binding protein SPL10 [Vitis vinifera]	sp|Q9S840|SPL2_ARATH	Squamosa promoter-binding-like protein 2 OS=Arabidopsis thaliana GN=SPL2 PE=2 SV=1
84	miR156a	16	1	6	0	0.246251	2.08478	Unchanged	Up	Unigene31400_All	gi|219879368|gb|ACL51016.1|	squamosa promoter-binding protein [Citrus trifoliata]	sp|Q6YZE8|SPL16_ORYSJ	Squamosa promoter-binding-like protein 16 OS=Oryza sativa subsp. japonica GN=SPL16 PE=2 SV=1
84	miR156a	16	1	6	0	0.246251	2.08478	Unchanged	Up	Unigene56730_All	gi|5814093|gb|AAD52097.1|AF088885_1	receptor-like kinase CHRK1 [Nicotiana tabacum]	sp|Q3E9X6|CRK21_ARATH	Cysteine-rich receptor-like protein kinase 21 OS=Arabidopsis thaliana GN=CRK21 PE=1 SV=1
84	miR156a	16	1	6	0	0.246251	2.08478	Unchanged	Up	Unigene69490_All	gi|30697804|ref|NP_177077.3|	squamosa promoter-binding protein-like 6 (SPL6) [Arabidopsis thaliana] >gi|67461542|sp|Q94JW8.2|SPL6_ARATH RecName: Full=Squamosa promoter-binding-like protein 6 >gi|12325078|gb|AAG52487.1|AC018364_5 squamosa promoter binding protein-like 6; 91282-89867 [Arabidopsis thaliana] >gi|5931683|emb|CAB56595.1| squamosa promoter binding protein-like 6 [Arabidopsis thaliana] >gi|5931685|emb|CAB56596.1| sq…	sp|Q94JW8|SPL6_ARATH	Squamosa promoter-binding-like protein 6 OS=Arabidopsis thaliana GN=SPL6 PE=2 SV=2
84	miR156a	16	1	6	0	0.246251	2.08478	Unchanged	Up	Unigene69462_All	gi|5814093|gb|AAD52097.1|AF088885_1	receptor-like kinase CHRK1 [Nicotiana tabacum]	sp|Q8GYA4|CRK10_ARATH	Cysteine-rich receptor-like protein kinase 10 OS=Arabidopsis thaliana GN=CRK10 PE=1 SV=2
84	miR156a	16	1	6	0	0.246251	2.08478	Unchanged	Up	Unigene59576_All	gi|219879366|gb|ACL51015.1|	squamosa promoter-binding protein [Citrus trifoliata]	sp|Q7EXZ2|SPL14_ORYSJ	Squamosa promoter-binding-like protein 14 OS=Oryza sativa subsp. japonica GN=SPL14 PE=2 SV=1
84	miR156a	16	1	6	0	0.246251	2.08478	Unchanged	Up	Unigene26288_All	gi|84514135|gb|ABC59076.1|	cytochrome P450 monooxygenase CYP716A12 [Medicago truncatula]	sp|Q50EK0|C16B2_PICSI	Cytochrome P450 716B2 OS=Picea sitchensis GN=CYP716B2 PE=2 SV=1
84	miR156a	16	1	6	0	0.246251	2.08478	Unchanged	Up	Unigene61394_All	gi|122162768|sp|Q01JD1.1|SPL7_ORYSI	RecName: Full=Squamosa promoter-binding-like protein 7 >gi|116310136|emb|CAH67152.1| OSIGBa0122F23.9 [Oryza sativa (indica cultivar-group)]	sp|Q7XT42|SPL7_ORYSJ	Squamosa promoter-binding-like protein 7 OS=Oryza sativa subsp. japonica GN=SPL7 PE=2 SV=2
86	miR156a	16	1	7	0	0.246251	1.78695	Unchanged	Up	Unigene49867_All	gi|219879366|gb|ACL51015.1|	squamosa promoter-binding protein [Citrus trifoliata]	sp|Q700W2|SPL9_ARATH	Squamosa promoter-binding-like protein 9 OS=Arabidopsis thaliana GN=SPL9 PE=2 SV=2
86	miR156a	16	1	7	0	0.246251	1.78695	Unchanged	Up	Unigene1357_All	gi|30577628|emb|CAD90156.1|	squamosa promoter binding like-protein [Betula pendula] >gi|30577630|emb|CAD90157.1| squamosa promoter binding like-protein [Betula pendula]	sp|Q38740|SBP2_ANTMA	Squamosa promoter-binding protein 2 OS=Antirrhinum majus GN=SBP2 PE=2 SV=1
86	miR156a	16	1	7	0	0.246251	1.78695	Unchanged	Up	Unigene35075_All	gi|13877707|gb|AAK43931.1|AF370612_1	similar to squamosa-promoter binding protein 1 isolog gi|1707009 [Arabidopsis thaliana]	sp|Q94JW8|SPL6_ARATH	Squamosa promoter-binding-like protein 6 OS=Arabidopsis thaliana GN=SPL6 PE=2 SV=2
86	miR156a	16	1	7	0	0.246251	1.78695	Unchanged	Up	Unigene17752_All	gi|224106445|ref|XP_002314168.1|	GRAS family transcription factor [Populus trichocarpa] >gi|222850576|gb|EEE88123.1| GRAS family transcription factor [Populus trichocarpa]	sp|Q9XE58|SCL14_ARATH	Scarecrow-like protein 14 OS=Arabidopsis thaliana GN=SCL14 PE=2 SV=2
86	miR156a	16	1	7	0	0.246251	1.78695	Unchanged	Up	Unigene23467_All	gi|13877707|gb|AAK43931.1|AF370612_1	similar to squamosa-promoter binding protein 1 isolog gi|1707009 [Arabidopsis thaliana]	sp|Q94JW8|SPL6_ARATH	Squamosa promoter-binding-like protein 6 OS=Arabidopsis thaliana GN=SPL6 PE=2 SV=2
86	miR156a	16	1	7	0	0.246251	1.78695	Unchanged	Up	Unigene10828_All	gi|295815792|gb|ADG36381.1|	promoter-binding protein SPL10 [Vitis vinifera]	sp|Q9S840|SPL2_ARATH	Squamosa promoter-binding-like protein 2 OS=Arabidopsis thaliana GN=SPL2 PE=2 SV=1
86	miR156a	16	1	7	0	0.246251	1.78695	Unchanged	Up	Unigene31400_All	gi|219879368|gb|ACL51016.1|	squamosa promoter-binding protein [Citrus trifoliata]	sp|Q6YZE8|SPL16_ORYSJ	Squamosa promoter-binding-like protein 16 OS=Oryza sativa subsp. japonica GN=SPL16 PE=2 SV=1
86	miR156a	16	1	7	0	0.246251	1.78695	Unchanged	Up	Unigene56730_All	gi|5814093|gb|AAD52097.1|AF088885_1	receptor-like kinase CHRK1 [Nicotiana tabacum]	sp|Q3E9X6|CRK21_ARATH	Cysteine-rich receptor-like protein kinase 21 OS=Arabidopsis thaliana GN=CRK21 PE=1 SV=1
86	miR156a	16	1	7	0	0.246251	1.78695	Unchanged	Up	Unigene69490_All	gi|30697804|ref|NP_177077.3|	squamosa promoter-binding protein-like 6 (SPL6) [Arabidopsis thaliana] >gi|67461542|sp|Q94JW8.2|SPL6_ARATH RecName: Full=Squamosa promoter-binding-like protein 6 >gi|12325078|gb|AAG52487.1|AC018364_5 squamosa promoter binding protein-like 6; 91282-89867 [Arabidopsis thaliana] >gi|5931683|emb|CAB56595.1| squamosa promoter binding protein-like 6 [Arabidopsis thaliana] >gi|5931685|emb|CAB56596.1| sq…	sp|Q94JW8|SPL6_ARATH	Squamosa promoter-binding-like protein 6 OS=Arabidopsis thaliana GN=SPL6 PE=2 SV=2
86	miR156a	16	1	7	0	0.246251	1.78695	Unchanged	Up	Unigene69462_All	gi|5814093|gb|AAD52097.1|AF088885_1	receptor-like kinase CHRK1 [Nicotiana tabacum]	sp|Q8GYA4|CRK10_ARATH	Cysteine-rich receptor-like protein kinase 10 OS=Arabidopsis thaliana GN=CRK10 PE=1 SV=2
86	miR156a	16	1	7	0	0.246251	1.78695	Unchanged	Up	Unigene59576_All	gi|219879366|gb|ACL51015.1|	squamosa promoter-binding protein [Citrus trifoliata]	sp|Q7EXZ2|SPL14_ORYSJ	Squamosa promoter-binding-like protein 14 OS=Oryza sativa subsp. japonica GN=SPL14 PE=2 SV=1
86	miR156a	16	1	7	0	0.246251	1.78695	Unchanged	Up	Unigene16522_All	gi|300161172|gb|EFJ27788.1|	rab family GTPase [Selaginella moellendorffii] >gi|300170271|gb|EFJ36872.1| rab family GTPase [Selaginella moellendorffii]	sp|Q39433|RB1BV_BETVU	Ras-related protein RAB1BV OS=Beta vulgaris GN=RAB1BV PE=2 SV=1
86	miR156a	16	1	7	0	0.246251	1.78695	Unchanged	Up	Unigene61394_All	gi|122162768|sp|Q01JD1.1|SPL7_ORYSI	RecName: Full=Squamosa promoter-binding-like protein 7 >gi|116310136|emb|CAH67152.1| OSIGBa0122F23.9 [Oryza sativa (indica cultivar-group)]	sp|Q7XT42|SPL7_ORYSJ	Squamosa promoter-binding-like protein 7 OS=Oryza sativa subsp. japonica GN=SPL7 PE=2 SV=2
87	miR156a	15	1	20	1	0.216093	0.586343	Unchanged	down	Unigene49867_All	gi|219879366|gb|ACL51015.1|	squamosa promoter-binding protein [Citrus trifoliata]	sp|Q700W2|SPL9_ARATH	Squamosa promoter-binding-like protein 9 OS=Arabidopsis thaliana GN=SPL9 PE=2 SV=2
87	miR156a	15	1	20	1	0.216093	0.586343	Unchanged	down	Unigene1357_All	gi|30577628|emb|CAD90156.1|	squamosa promoter binding like-protein [Betula pendula] >gi|30577630|emb|CAD90157.1| squamosa promoter binding like-protein [Betula pendula]	sp|Q38740|SBP2_ANTMA	Squamosa promoter-binding protein 2 OS=Antirrhinum majus GN=SBP2 PE=2 SV=1
87	miR156a	15	1	20	1	0.216093	0.586343	Unchanged	down	Unigene35075_All	gi|13877707|gb|AAK43931.1|AF370612_1	similar to squamosa-promoter binding protein 1 isolog gi|1707009 [Arabidopsis thaliana]	sp|Q94JW8|SPL6_ARATH	Squamosa promoter-binding-like protein 6 OS=Arabidopsis thaliana GN=SPL6 PE=2 SV=2
87	miR156a	15	1	20	1	0.216093	0.586343	Unchanged	down	Unigene23467_All	gi|13877707|gb|AAK43931.1|AF370612_1	similar to squamosa-promoter binding protein 1 isolog gi|1707009 [Arabidopsis thaliana]	sp|Q94JW8|SPL6_ARATH	Squamosa promoter-binding-like protein 6 OS=Arabidopsis thaliana GN=SPL6 PE=2 SV=2
87	miR156a	15	1	20	1	0.216093	0.586343	Unchanged	down	Unigene9221_All	gi|46405141|gb|AAS93430.1|	formin homology 2 domain-containing protein 5 [Arabidopsis thaliana] >gi|47716755|gb|AAT37554.1| formin homology 2 domain-containing protein 5 [Arabidopsis thaliana]	sp|Q94B77|FH5_ARATH	Formin-like protein 5 OS=Arabidopsis thaliana GN=FH5 PE=2 SV=2
87	miR156a	15	1	20	1	0.216093	0.586343	Unchanged	down	Unigene10828_All	gi|295815792|gb|ADG36381.1|	promoter-binding protein SPL10 [Vitis vinifera]	sp|Q9S840|SPL2_ARATH	Squamosa promoter-binding-like protein 2 OS=Arabidopsis thaliana GN=SPL2 PE=2 SV=1
87	miR156a	15	1	20	1	0.216093	0.586343	Unchanged	down	Unigene35559_All	gi|115482514|ref|NP_001064850.1|	Os10g0476600 [Oryza sativa Japonica Group] >gi|110289254|gb|AAP54271.2| EF hand family protein, expressed [Oryza sativa (japonica cultivar-group)] >gi|113639459|dbj|BAF26764.1| Os10g0476600 [Oryza sativa Japonica Group]	sp|Q06190|P2R3A_HUMAN	Serine/threonine-protein phosphatase 2A regulatory subunit B'' subunit alpha OS=Homo sapiens GN=PPP2R3A PE=1 SV=1
87	miR156a	15	1	20	1	0.216093	0.586343	Unchanged	down	Unigene31400_All	gi|219879368|gb|ACL51016.1|	squamosa promoter-binding protein [Citrus trifoliata]	sp|Q6YZE8|SPL16_ORYSJ	Squamosa promoter-binding-like protein 16 OS=Oryza sativa subsp. japonica GN=SPL16 PE=2 SV=1
87	miR156a	15	1	20	1	0.216093	0.586343	Unchanged	down	Unigene69490_All	gi|30697804|ref|NP_177077.3|	squamosa promoter-binding protein-like 6 (SPL6) [Arabidopsis thaliana] >gi|67461542|sp|Q94JW8.2|SPL6_ARATH RecName: Full=Squamosa promoter-binding-like protein 6 >gi|12325078|gb|AAG52487.1|AC018364_5 squamosa promoter binding protein-like 6; 91282-89867 [Arabidopsis thaliana] >gi|5931683|emb|CAB56595.1| squamosa promoter binding protein-like 6 [Arabidopsis thaliana] >gi|5931685|emb|CAB56596.1| sq…	sp|Q94JW8|SPL6_ARATH	Squamosa promoter-binding-like protein 6 OS=Arabidopsis thaliana GN=SPL6 PE=2 SV=2
87	miR156a	15	1	20	1	0.216093	0.586343	Unchanged	down	Unigene59576_All	gi|219879366|gb|ACL51015.1|	squamosa promoter-binding protein [Citrus trifoliata]	sp|Q7EXZ2|SPL14_ORYSJ	Squamosa promoter-binding-like protein 14 OS=Oryza sativa subsp. japonica GN=SPL14 PE=2 SV=1
87	miR156a	15	1	20	1	0.216093	0.586343	Unchanged	down	Unigene8652_All	gi|50313464|gb|AAT74602.1|	cyclopropane fatty acid synthase [Gossypium hirsutum]	sp|P31049|YLP3_PSEPU	Uncharacterized methyltransferase in lpd-3 5'region OS=Pseudomonas putida PE=4 SV=1
87	miR156a	15	1	20	1	0.216093	0.586343	Unchanged	down	Unigene61394_All	gi|122162768|sp|Q01JD1.1|SPL7_ORYSI	RecName: Full=Squamosa promoter-binding-like protein 7 >gi|116310136|emb|CAH67152.1| OSIGBa0122F23.9 [Oryza sativa (indica cultivar-group)]	sp|Q7XT42|SPL7_ORYSJ	Squamosa promoter-binding-like protein 7 OS=Oryza sativa subsp. japonica GN=SPL7 PE=2 SV=2
89	miR156a	15	1	6	0	0.246251	1.95448	Unchanged	Up	Unigene49867_All	gi|219879366|gb|ACL51015.1|	squamosa promoter-binding protein [Citrus trifoliata]	sp|Q700W2|SPL9_ARATH	Squamosa promoter-binding-like protein 9 OS=Arabidopsis thaliana GN=SPL9 PE=2 SV=2
89	miR156a	15	1	6	0	0.246251	1.95448	Unchanged	Up	Unigene1357_All	gi|30577628|emb|CAD90156.1|	squamosa promoter binding like-protein [Betula pendula] >gi|30577630|emb|CAD90157.1| squamosa promoter binding like-protein [Betula pendula]	sp|Q38740|SBP2_ANTMA	Squamosa promoter-binding protein 2 OS=Antirrhinum majus GN=SBP2 PE=2 SV=1
89	miR156a	15	1	6	0	0.246251	1.95448	Unchanged	Up	Unigene35075_All	gi|13877707|gb|AAK43931.1|AF370612_1	similar to squamosa-promoter binding protein 1 isolog gi|1707009 [Arabidopsis thaliana]	sp|Q94JW8|SPL6_ARATH	Squamosa promoter-binding-like protein 6 OS=Arabidopsis thaliana GN=SPL6 PE=2 SV=2
89	miR156a	15	1	6	0	0.246251	1.95448	Unchanged	Up	Unigene23467_All	gi|13877707|gb|AAK43931.1|AF370612_1	similar to squamosa-promoter binding protein 1 isolog gi|1707009 [Arabidopsis thaliana]	sp|Q94JW8|SPL6_ARATH	Squamosa promoter-binding-like protein 6 OS=Arabidopsis thaliana GN=SPL6 PE=2 SV=2
89	miR156a	15	1	6	0	0.246251	1.95448	Unchanged	Up	Unigene10828_All	gi|295815792|gb|ADG36381.1|	promoter-binding protein SPL10 [Vitis vinifera]	sp|Q9S840|SPL2_ARATH	Squamosa promoter-binding-like protein 2 OS=Arabidopsis thaliana GN=SPL2 PE=2 SV=1
89	miR156a	15	1	6	0	0.246251	1.95448	Unchanged	Up	Unigene31400_All	gi|219879368|gb|ACL51016.1|	squamosa promoter-binding protein [Citrus trifoliata]	sp|Q6YZE8|SPL16_ORYSJ	Squamosa promoter-binding-like protein 16 OS=Oryza sativa subsp. japonica GN=SPL16 PE=2 SV=1
89	miR156a	15	1	6	0	0.246251	1.95448	Unchanged	Up	Unigene69490_All	gi|30697804|ref|NP_177077.3|	squamosa promoter-binding protein-like 6 (SPL6) [Arabidopsis thaliana] >gi|67461542|sp|Q94JW8.2|SPL6_ARATH RecName: Full=Squamosa promoter-binding-like protein 6 >gi|12325078|gb|AAG52487.1|AC018364_5 squamosa promoter binding protein-like 6; 91282-89867 [Arabidopsis thaliana] >gi|5931683|emb|CAB56595.1| squamosa promoter binding protein-like 6 [Arabidopsis thaliana] >gi|5931685|emb|CAB56596.1| sq…	sp|Q94JW8|SPL6_ARATH	Squamosa promoter-binding-like protein 6 OS=Arabidopsis thaliana GN=SPL6 PE=2 SV=2
89	miR156a	15	1	6	0	0.246251	1.95448	Unchanged	Up	Unigene59576_All	gi|219879366|gb|ACL51015.1|	squamosa promoter-binding protein [Citrus trifoliata]	sp|Q7EXZ2|SPL14_ORYSJ	Squamosa promoter-binding-like protein 14 OS=Oryza sativa subsp. japonica GN=SPL14 PE=2 SV=1
89	miR156a	15	1	6	0	0.246251	1.95448	Unchanged	Up	Unigene61394_All	gi|122162768|sp|Q01JD1.1|SPL7_ORYSI	RecName: Full=Squamosa promoter-binding-like protein 7 >gi|116310136|emb|CAH67152.1| OSIGBa0122F23.9 [Oryza sativa (indica cultivar-group)]	sp|Q7XT42|SPL7_ORYSJ	Squamosa promoter-binding-like protein 7 OS=Oryza sativa subsp. japonica GN=SPL7 PE=2 SV=2
92	miR156a	15	1	5	0	0.246251	2.34537	Unchanged	Up	Unigene18660_All	--	--	--	--
92	miR156a	15	1	5	0	0.246251	2.34537	Unchanged	Up	Unigene49867_All	gi|219879366|gb|ACL51015.1|	squamosa promoter-binding protein [Citrus trifoliata]	sp|Q700W2|SPL9_ARATH	Squamosa promoter-binding-like protein 9 OS=Arabidopsis thaliana GN=SPL9 PE=2 SV=2
92	miR156a	15	1	5	0	0.246251	2.34537	Unchanged	Up	Unigene1357_All	gi|30577628|emb|CAD90156.1|	squamosa promoter binding like-protein [Betula pendula] >gi|30577630|emb|CAD90157.1| squamosa promoter binding like-protein [Betula pendula]	sp|Q38740|SBP2_ANTMA	Squamosa promoter-binding protein 2 OS=Antirrhinum majus GN=SBP2 PE=2 SV=1
92	miR156a	15	1	5	0	0.246251	2.34537	Unchanged	Up	Unigene35075_All	gi|13877707|gb|AAK43931.1|AF370612_1	similar to squamosa-promoter binding protein 1 isolog gi|1707009 [Arabidopsis thaliana]	sp|Q94JW8|SPL6_ARATH	Squamosa promoter-binding-like protein 6 OS=Arabidopsis thaliana GN=SPL6 PE=2 SV=2
92	miR156a	15	1	5	0	0.246251	2.34537	Unchanged	Up	Unigene43022_All	--	--	--	--
92	miR156a	15	1	5	0	0.246251	2.34537	Unchanged	Up	Unigene23467_All	gi|13877707|gb|AAK43931.1|AF370612_1	similar to squamosa-promoter binding protein 1 isolog gi|1707009 [Arabidopsis thaliana]	sp|Q94JW8|SPL6_ARATH	Squamosa promoter-binding-like protein 6 OS=Arabidopsis thaliana GN=SPL6 PE=2 SV=2
92	miR156a	15	1	5	0	0.246251	2.34537	Unchanged	Up	Unigene10828_All	gi|295815792|gb|ADG36381.1|	promoter-binding protein SPL10 [Vitis vinifera]	sp|Q9S840|SPL2_ARATH	Squamosa promoter-binding-like protein 2 OS=Arabidopsis thaliana GN=SPL2 PE=2 SV=1
92	miR156a	15	1	5	0	0.246251	2.34537	Unchanged	Up	Unigene31400_All	gi|219879368|gb|ACL51016.1|	squamosa promoter-binding protein [Citrus trifoliata]	sp|Q6YZE8|SPL16_ORYSJ	Squamosa promoter-binding-like protein 16 OS=Oryza sativa subsp. japonica GN=SPL16 PE=2 SV=1
92	miR156a	15	1	5	0	0.246251	2.34537	Unchanged	Up	Unigene14838_All	gi|18394738|ref|NP_564084.1|	dehydration-responsive protein-related [Arabidopsis thaliana] >gi|75174900|sp|Q9LN50.1|PMTS_ARATH RecName: Full=Probable methyltransferase PMT28 >gi|8778438|gb|AAF79446.1|AC025808_28 F18O14.20 [Arabidopsis thaliana]	sp|Q9LN50|PMTS_ARATH	Probable methyltransferase PMT28 OS=Arabidopsis thaliana GN=At1g19430 PE=1 SV=1
92	miR156a	15	1	5	0	0.246251	2.34537	Unchanged	Up	Unigene69490_All	gi|30697804|ref|NP_177077.3|	squamosa promoter-binding protein-like 6 (SPL6) [Arabidopsis thaliana] >gi|67461542|sp|Q94JW8.2|SPL6_ARATH RecName: Full=Squamosa promoter-binding-like protein 6 >gi|12325078|gb|AAG52487.1|AC018364_5 squamosa promoter binding protein-like 6; 91282-89867 [Arabidopsis thaliana] >gi|5931683|emb|CAB56595.1| squamosa promoter binding protein-like 6 [Arabidopsis thaliana] >gi|5931685|emb|CAB56596.1| sq…	sp|Q94JW8|SPL6_ARATH	Squamosa promoter-binding-like protein 6 OS=Arabidopsis thaliana GN=SPL6 PE=2 SV=2
92	miR156a	15	1	5	0	0.246251	2.34537	Unchanged	Up	Unigene59576_All	gi|219879366|gb|ACL51015.1|	squamosa promoter-binding protein [Citrus trifoliata]	sp|Q7EXZ2|SPL14_ORYSJ	Squamosa promoter-binding-like protein 14 OS=Oryza sativa subsp. japonica GN=SPL14 PE=2 SV=1
92	miR156a	15	1	5	0	0.246251	2.34537	Unchanged	Up	Unigene8652_All	gi|50313464|gb|AAT74602.1|	cyclopropane fatty acid synthase [Gossypium hirsutum]	sp|P31049|YLP3_PSEPU	Uncharacterized methyltransferase in lpd-3 5'region OS=Pseudomonas putida PE=4 SV=1
92	miR156a	15	1	5	0	0.246251	2.34537	Unchanged	Up	Unigene61394_All	gi|122162768|sp|Q01JD1.1|SPL7_ORYSI	RecName: Full=Squamosa promoter-binding-like protein 7 >gi|116310136|emb|CAH67152.1| OSIGBa0122F23.9 [Oryza sativa (indica cultivar-group)]	sp|Q7XT42|SPL7_ORYSJ	Squamosa promoter-binding-like protein 7 OS=Oryza sativa subsp. japonica GN=SPL7 PE=2 SV=2
98	miR156a	13	1	6	0	0.246251	1.69388	Unchanged	Up	Unigene49867_All	gi|219879366|gb|ACL51015.1|	squamosa promoter-binding protein [Citrus trifoliata]	sp|Q700W2|SPL9_ARATH	Squamosa promoter-binding-like protein 9 OS=Arabidopsis thaliana GN=SPL9 PE=2 SV=2
98	miR156a	13	1	6	0	0.246251	1.69388	Unchanged	Up	Unigene1357_All	gi|30577628|emb|CAD90156.1|	squamosa promoter binding like-protein [Betula pendula] >gi|30577630|emb|CAD90157.1| squamosa promoter binding like-protein [Betula pendula]	sp|Q38740|SBP2_ANTMA	Squamosa promoter-binding protein 2 OS=Antirrhinum majus GN=SBP2 PE=2 SV=1
98	miR156a	13	1	6	0	0.246251	1.69388	Unchanged	Up	Unigene35075_All	gi|13877707|gb|AAK43931.1|AF370612_1	similar to squamosa-promoter binding protein 1 isolog gi|1707009 [Arabidopsis thaliana]	sp|Q94JW8|SPL6_ARATH	Squamosa promoter-binding-like protein 6 OS=Arabidopsis thaliana GN=SPL6 PE=2 SV=2
98	miR156a	13	1	6	0	0.246251	1.69388	Unchanged	Up	Unigene23467_All	gi|13877707|gb|AAK43931.1|AF370612_1	similar to squamosa-promoter binding protein 1 isolog gi|1707009 [Arabidopsis thaliana]	sp|Q94JW8|SPL6_ARATH	Squamosa promoter-binding-like protein 6 OS=Arabidopsis thaliana GN=SPL6 PE=2 SV=2
98	miR156a	13	1	6	0	0.246251	1.69388	Unchanged	Up	Unigene10828_All	gi|295815792|gb|ADG36381.1|	promoter-binding protein SPL10 [Vitis vinifera]	sp|Q9S840|SPL2_ARATH	Squamosa promoter-binding-like protein 2 OS=Arabidopsis thaliana GN=SPL2 PE=2 SV=1
98	miR156a	13	1	6	0	0.246251	1.69388	Unchanged	Up	Unigene31400_All	gi|219879368|gb|ACL51016.1|	squamosa promoter-binding protein [Citrus trifoliata]	sp|Q6YZE8|SPL16_ORYSJ	Squamosa promoter-binding-like protein 16 OS=Oryza sativa subsp. japonica GN=SPL16 PE=2 SV=1
98	miR156a	13	1	6	0	0.246251	1.69388	Unchanged	Up	Unigene69490_All	gi|30697804|ref|NP_177077.3|	squamosa promoter-binding protein-like 6 (SPL6) [Arabidopsis thaliana] >gi|67461542|sp|Q94JW8.2|SPL6_ARATH RecName: Full=Squamosa promoter-binding-like protein 6 >gi|12325078|gb|AAG52487.1|AC018364_5 squamosa promoter binding protein-like 6; 91282-89867 [Arabidopsis thaliana] >gi|5931683|emb|CAB56595.1| squamosa promoter binding protein-like 6 [Arabidopsis thaliana] >gi|5931685|emb|CAB56596.1| sq…	sp|Q94JW8|SPL6_ARATH	Squamosa promoter-binding-like protein 6 OS=Arabidopsis thaliana GN=SPL6 PE=2 SV=2
98	miR156a	13	1	6	0	0.246251	1.69388	Unchanged	Up	Unigene59576_All	gi|219879366|gb|ACL51015.1|	squamosa promoter-binding protein [Citrus trifoliata]	sp|Q7EXZ2|SPL14_ORYSJ	Squamosa promoter-binding-like protein 14 OS=Oryza sativa subsp. japonica GN=SPL14 PE=2 SV=1
98	miR156a	13	1	6	0	0.246251	1.69388	Unchanged	Up	Unigene61394_All	gi|122162768|sp|Q01JD1.1|SPL7_ORYSI	RecName: Full=Squamosa promoter-binding-like protein 7 >gi|116310136|emb|CAH67152.1| OSIGBa0122F23.9 [Oryza sativa (indica cultivar-group)]	sp|Q7XT42|SPL7_ORYSJ	Squamosa promoter-binding-like protein 7 OS=Oryza sativa subsp. japonica GN=SPL7 PE=2 SV=2
99	miR156a	12	1	18	1	0.216093	0.521194	Unchanged	down	Unigene49867_All	gi|219879366|gb|ACL51015.1|	squamosa promoter-binding protein [Citrus trifoliata]	sp|Q700W2|SPL9_ARATH	Squamosa promoter-binding-like protein 9 OS=Arabidopsis thaliana GN=SPL9 PE=2 SV=2
99	miR156a	12	1	18	1	0.216093	0.521194	Unchanged	down	Unigene1357_All	gi|30577628|emb|CAD90156.1|	squamosa promoter binding like-protein [Betula pendula] >gi|30577630|emb|CAD90157.1| squamosa promoter binding like-protein [Betula pendula]	sp|Q38740|SBP2_ANTMA	Squamosa promoter-binding protein 2 OS=Antirrhinum majus GN=SBP2 PE=2 SV=1
99	miR156a	12	1	18	1	0.216093	0.521194	Unchanged	down	Unigene35075_All	gi|13877707|gb|AAK43931.1|AF370612_1	similar to squamosa-promoter binding protein 1 isolog gi|1707009 [Arabidopsis thaliana]	sp|Q94JW8|SPL6_ARATH	Squamosa promoter-binding-like protein 6 OS=Arabidopsis thaliana GN=SPL6 PE=2 SV=2
99	miR156a	12	1	18	1	0.216093	0.521194	Unchanged	down	Unigene15092_All	gi|224059590|ref|XP_002299922.1|	cc-nbs-lrr resistance protein [Populus trichocarpa] >gi|222847180|gb|EEE84727.1| cc-nbs-lrr resistance protein [Populus trichocarpa]	sp|Q7XBQ9|RGA2_SOLBU	Disease resistance protein RGA2 OS=Solanum bulbocastanum GN=RGA2 PE=1 SV=1
99	miR156a	12	1	18	1	0.216093	0.521194	Unchanged	down	Unigene23467_All	gi|13877707|gb|AAK43931.1|AF370612_1	similar to squamosa-promoter binding protein 1 isolog gi|1707009 [Arabidopsis thaliana]	sp|Q94JW8|SPL6_ARATH	Squamosa promoter-binding-like protein 6 OS=Arabidopsis thaliana GN=SPL6 PE=2 SV=2
99	miR156a	12	1	18	1	0.216093	0.521194	Unchanged	down	Unigene10828_All	gi|295815792|gb|ADG36381.1|	promoter-binding protein SPL10 [Vitis vinifera]	sp|Q9S840|SPL2_ARATH	Squamosa promoter-binding-like protein 2 OS=Arabidopsis thaliana GN=SPL2 PE=2 SV=1
99	miR156a	12	1	18	1	0.216093	0.521194	Unchanged	down	Unigene31400_All	gi|219879368|gb|ACL51016.1|	squamosa promoter-binding protein [Citrus trifoliata]	sp|Q6YZE8|SPL16_ORYSJ	Squamosa promoter-binding-like protein 16 OS=Oryza sativa subsp. japonica GN=SPL16 PE=2 SV=1
99	miR156a	12	1	18	1	0.216093	0.521194	Unchanged	down	Unigene69490_All	gi|30697804|ref|NP_177077.3|	squamosa promoter-binding protein-like 6 (SPL6) [Arabidopsis thaliana] >gi|67461542|sp|Q94JW8.2|SPL6_ARATH RecName: Full=Squamosa promoter-binding-like protein 6 >gi|12325078|gb|AAG52487.1|AC018364_5 squamosa promoter binding protein-like 6; 91282-89867 [Arabidopsis thaliana] >gi|5931683|emb|CAB56595.1| squamosa promoter binding protein-like 6 [Arabidopsis thaliana] >gi|5931685|emb|CAB56596.1| sq…	sp|Q94JW8|SPL6_ARATH	Squamosa promoter-binding-like protein 6 OS=Arabidopsis thaliana GN=SPL6 PE=2 SV=2
99	miR156a	12	1	18	1	0.216093	0.521194	Unchanged	down	Unigene59576_All	gi|219879366|gb|ACL51015.1|	squamosa promoter-binding protein [Citrus trifoliata]	sp|Q7EXZ2|SPL14_ORYSJ	Squamosa promoter-binding-like protein 14 OS=Oryza sativa subsp. japonica GN=SPL14 PE=2 SV=1
99	miR156a	12	1	18	1	0.216093	0.521194	Unchanged	down	Unigene74561_All	--	--	--	--
99	miR156a	12	1	18	1	0.216093	0.521194	Unchanged	down	Unigene61394_All	gi|122162768|sp|Q01JD1.1|SPL7_ORYSI	RecName: Full=Squamosa promoter-binding-like protein 7 >gi|116310136|emb|CAH67152.1| OSIGBa0122F23.9 [Oryza sativa (indica cultivar-group)]	sp|Q7XT42|SPL7_ORYSJ	Squamosa promoter-binding-like protein 7 OS=Oryza sativa subsp. japonica GN=SPL7 PE=2 SV=2
105	miR156a	12	1	5	0	0.246251	1.8763	Unchanged	Up	Unigene51557_All	--	--	--	--
105	miR156a	12	1	5	0	0.246251	1.8763	Unchanged	Up	Unigene49867_All	gi|219879366|gb|ACL51015.1|	squamosa promoter-binding protein [Citrus trifoliata]	sp|Q700W2|SPL9_ARATH	Squamosa promoter-binding-like protein 9 OS=Arabidopsis thaliana GN=SPL9 PE=2 SV=2
105	miR156a	12	1	5	0	0.246251	1.8763	Unchanged	Up	Unigene1357_All	gi|30577628|emb|CAD90156.1|	squamosa promoter binding like-protein [Betula pendula] >gi|30577630|emb|CAD90157.1| squamosa promoter binding like-protein [Betula pendula]	sp|Q38740|SBP2_ANTMA	Squamosa promoter-binding protein 2 OS=Antirrhinum majus GN=SBP2 PE=2 SV=1
105	miR156a	12	1	5	0	0.246251	1.8763	Unchanged	Up	Unigene17752_All	gi|224106445|ref|XP_002314168.1|	GRAS family transcription factor [Populus trichocarpa] >gi|222850576|gb|EEE88123.1| GRAS family transcription factor [Populus trichocarpa]	sp|Q9XE58|SCL14_ARATH	Scarecrow-like protein 14 OS=Arabidopsis thaliana GN=SCL14 PE=2 SV=2
105	miR156a	12	1	5	0	0.246251	1.8763	Unchanged	Up	Unigene23467_All	gi|13877707|gb|AAK43931.1|AF370612_1	similar to squamosa-promoter binding protein 1 isolog gi|1707009 [Arabidopsis thaliana]	sp|Q94JW8|SPL6_ARATH	Squamosa promoter-binding-like protein 6 OS=Arabidopsis thaliana GN=SPL6 PE=2 SV=2
105	miR156a	12	1	5	0	0.246251	1.8763	Unchanged	Up	Unigene10828_All	gi|295815792|gb|ADG36381.1|	promoter-binding protein SPL10 [Vitis vinifera]	sp|Q9S840|SPL2_ARATH	Squamosa promoter-binding-like protein 2 OS=Arabidopsis thaliana GN=SPL2 PE=2 SV=1
105	miR156a	12	1	5	0	0.246251	1.8763	Unchanged	Up	Unigene31400_All	gi|219879368|gb|ACL51016.1|	squamosa promoter-binding protein [Citrus trifoliata]	sp|Q6YZE8|SPL16_ORYSJ	Squamosa promoter-binding-like protein 16 OS=Oryza sativa subsp. japonica GN=SPL16 PE=2 SV=1
105	miR156a	12	1	5	0	0.246251	1.8763	Unchanged	Up	Unigene69490_All	gi|30697804|ref|NP_177077.3|	squamosa promoter-binding protein-like 6 (SPL6) [Arabidopsis thaliana] >gi|67461542|sp|Q94JW8.2|SPL6_ARATH RecName: Full=Squamosa promoter-binding-like protein 6 >gi|12325078|gb|AAG52487.1|AC018364_5 squamosa promoter binding protein-like 6; 91282-89867 [Arabidopsis thaliana] >gi|5931683|emb|CAB56595.1| squamosa promoter binding protein-like 6 [Arabidopsis thaliana] >gi|5931685|emb|CAB56596.1| sq…	sp|Q94JW8|SPL6_ARATH	Squamosa promoter-binding-like protein 6 OS=Arabidopsis thaliana GN=SPL6 PE=2 SV=2
105	miR156a	12	1	5	0	0.246251	1.8763	Unchanged	Up	Unigene59576_All	gi|219879366|gb|ACL51015.1|	squamosa promoter-binding protein [Citrus trifoliata]	sp|Q7EXZ2|SPL14_ORYSJ	Squamosa promoter-binding-like protein 14 OS=Oryza sativa subsp. japonica GN=SPL14 PE=2 SV=1
105	miR156a	12	1	5	0	0.246251	1.8763	Unchanged	Up	Unigene16522_All	gi|300161172|gb|EFJ27788.1|	rab family GTPase [Selaginella moellendorffii] >gi|300170271|gb|EFJ36872.1| rab family GTPase [Selaginella moellendorffii]	sp|Q39433|RB1BV_BETVU	Ras-related protein RAB1BV OS=Beta vulgaris GN=RAB1BV PE=2 SV=1
105	miR156a	12	1	5	0	0.246251	1.8763	Unchanged	Up	Unigene61394_All	gi|122162768|sp|Q01JD1.1|SPL7_ORYSI	RecName: Full=Squamosa promoter-binding-like protein 7 >gi|116310136|emb|CAH67152.1| OSIGBa0122F23.9 [Oryza sativa (indica cultivar-group)]	sp|Q7XT42|SPL7_ORYSJ	Squamosa promoter-binding-like protein 7 OS=Oryza sativa subsp. japonica GN=SPL7 PE=2 SV=2
106	miR156a	12	1	4	0	0.246251	2.34537	Unchanged	Up	Unigene49867_All	gi|219879366|gb|ACL51015.1|	squamosa promoter-binding protein [Citrus trifoliata]	sp|Q700W2|SPL9_ARATH	Squamosa promoter-binding-like protein 9 OS=Arabidopsis thaliana GN=SPL9 PE=2 SV=2
106	miR156a	12	1	4	0	0.246251	2.34537	Unchanged	Up	Unigene1357_All	gi|30577628|emb|CAD90156.1|	squamosa promoter binding like-protein [Betula pendula] >gi|30577630|emb|CAD90157.1| squamosa promoter binding like-protein [Betula pendula]	sp|Q38740|SBP2_ANTMA	Squamosa promoter-binding protein 2 OS=Antirrhinum majus GN=SBP2 PE=2 SV=1
106	miR156a	12	1	4	0	0.246251	2.34537	Unchanged	Up	Unigene35075_All	gi|13877707|gb|AAK43931.1|AF370612_1	similar to squamosa-promoter binding protein 1 isolog gi|1707009 [Arabidopsis thaliana]	sp|Q94JW8|SPL6_ARATH	Squamosa promoter-binding-like protein 6 OS=Arabidopsis thaliana GN=SPL6 PE=2 SV=2
106	miR156a	12	1	4	0	0.246251	2.34537	Unchanged	Up	Unigene23467_All	gi|13877707|gb|AAK43931.1|AF370612_1	similar to squamosa-promoter binding protein 1 isolog gi|1707009 [Arabidopsis thaliana]	sp|Q94JW8|SPL6_ARATH	Squamosa promoter-binding-like protein 6 OS=Arabidopsis thaliana GN=SPL6 PE=2 SV=2
106	miR156a	12	1	4	0	0.246251	2.34537	Unchanged	Up	Unigene10828_All	gi|295815792|gb|ADG36381.1|	promoter-binding protein SPL10 [Vitis vinifera]	sp|Q9S840|SPL2_ARATH	Squamosa promoter-binding-like protein 2 OS=Arabidopsis thaliana GN=SPL2 PE=2 SV=1
106	miR156a	12	1	4	0	0.246251	2.34537	Unchanged	Up	Unigene31400_All	gi|219879368|gb|ACL51016.1|	squamosa promoter-binding protein [Citrus trifoliata]	sp|Q6YZE8|SPL16_ORYSJ	Squamosa promoter-binding-like protein 16 OS=Oryza sativa subsp. japonica GN=SPL16 PE=2 SV=1
106	miR156a	12	1	4	0	0.246251	2.34537	Unchanged	Up	Unigene69490_All	gi|30697804|ref|NP_177077.3|	squamosa promoter-binding protein-like 6 (SPL6) [Arabidopsis thaliana] >gi|67461542|sp|Q94JW8.2|SPL6_ARATH RecName: Full=Squamosa promoter-binding-like protein 6 >gi|12325078|gb|AAG52487.1|AC018364_5 squamosa promoter binding protein-like 6; 91282-89867 [Arabidopsis thaliana] >gi|5931683|emb|CAB56595.1| squamosa promoter binding protein-like 6 [Arabidopsis thaliana] >gi|5931685|emb|CAB56596.1| sq…	sp|Q94JW8|SPL6_ARATH	Squamosa promoter-binding-like protein 6 OS=Arabidopsis thaliana GN=SPL6 PE=2 SV=2
106	miR156a	12	1	4	0	0.246251	2.34537	Unchanged	Up	Unigene33217_All	gi|115440237|ref|NP_001044398.1|	Os01g0773100 [Oryza sativa Japonica Group] >gi|113533929|dbj|BAF06312.1| Os01g0773100 [Oryza sativa Japonica Group]	sp|Q8CHY3|DYM_MOUSE	Dymeclin OS=Mus musculus GN=Dym PE=2 SV=1
106	miR156a	12	1	4	0	0.246251	2.34537	Unchanged	Up	Unigene59576_All	gi|219879366|gb|ACL51015.1|	squamosa promoter-binding protein [Citrus trifoliata]	sp|Q7EXZ2|SPL14_ORYSJ	Squamosa promoter-binding-like protein 14 OS=Oryza sativa subsp. japonica GN=SPL14 PE=2 SV=1
106	miR156a	12	1	4	0	0.246251	2.34537	Unchanged	Up	Unigene61394_All	gi|122162768|sp|Q01JD1.1|SPL7_ORYSI	RecName: Full=Squamosa promoter-binding-like protein 7 >gi|116310136|emb|CAH67152.1| OSIGBa0122F23.9 [Oryza sativa (indica cultivar-group)]	sp|Q7XT42|SPL7_ORYSJ	Squamosa promoter-binding-like protein 7 OS=Oryza sativa subsp. japonica GN=SPL7 PE=2 SV=2
111	miR156a	11	1	13	1	0.216093	0.661515	Unchanged	down	Unigene49867_All	gi|219879366|gb|ACL51015.1|	squamosa promoter-binding protein [Citrus trifoliata]	sp|Q700W2|SPL9_ARATH	Squamosa promoter-binding-like protein 9 OS=Arabidopsis thaliana GN=SPL9 PE=2 SV=2
111	miR156a	11	1	13	1	0.216093	0.661515	Unchanged	down	Unigene1357_All	gi|30577628|emb|CAD90156.1|	squamosa promoter binding like-protein [Betula pendula] >gi|30577630|emb|CAD90157.1| squamosa promoter binding like-protein [Betula pendula]	sp|Q38740|SBP2_ANTMA	Squamosa promoter-binding protein 2 OS=Antirrhinum majus GN=SBP2 PE=2 SV=1
111	miR156a	11	1	13	1	0.216093	0.661515	Unchanged	down	Unigene35075_All	gi|13877707|gb|AAK43931.1|AF370612_1	similar to squamosa-promoter binding protein 1 isolog gi|1707009 [Arabidopsis thaliana]	sp|Q94JW8|SPL6_ARATH	Squamosa promoter-binding-like protein 6 OS=Arabidopsis thaliana GN=SPL6 PE=2 SV=2
111	miR156a	11	1	13	1	0.216093	0.661515	Unchanged	down	Unigene23467_All	gi|13877707|gb|AAK43931.1|AF370612_1	similar to squamosa-promoter binding protein 1 isolog gi|1707009 [Arabidopsis thaliana]	sp|Q94JW8|SPL6_ARATH	Squamosa promoter-binding-like protein 6 OS=Arabidopsis thaliana GN=SPL6 PE=2 SV=2
111	miR156a	11	1	13	1	0.216093	0.661515	Unchanged	down	Unigene10828_All	gi|295815792|gb|ADG36381.1|	promoter-binding protein SPL10 [Vitis vinifera]	sp|Q9S840|SPL2_ARATH	Squamosa promoter-binding-like protein 2 OS=Arabidopsis thaliana GN=SPL2 PE=2 SV=1
111	miR156a	11	1	13	1	0.216093	0.661515	Unchanged	down	Unigene31400_All	gi|219879368|gb|ACL51016.1|	squamosa promoter-binding protein [Citrus trifoliata]	sp|Q6YZE8|SPL16_ORYSJ	Squamosa promoter-binding-like protein 16 OS=Oryza sativa subsp. japonica GN=SPL16 PE=2 SV=1
111	miR156a	11	1	13	1	0.216093	0.661515	Unchanged	down	Unigene69490_All	gi|30697804|ref|NP_177077.3|	squamosa promoter-binding protein-like 6 (SPL6) [Arabidopsis thaliana] >gi|67461542|sp|Q94JW8.2|SPL6_ARATH RecName: Full=Squamosa promoter-binding-like protein 6 >gi|12325078|gb|AAG52487.1|AC018364_5 squamosa promoter binding protein-like 6; 91282-89867 [Arabidopsis thaliana] >gi|5931683|emb|CAB56595.1| squamosa promoter binding protein-like 6 [Arabidopsis thaliana] >gi|5931685|emb|CAB56596.1| sq…	sp|Q94JW8|SPL6_ARATH	Squamosa promoter-binding-like protein 6 OS=Arabidopsis thaliana GN=SPL6 PE=2 SV=2
111	miR156a	11	1	13	1	0.216093	0.661515	Unchanged	down	Unigene59576_All	gi|219879366|gb|ACL51015.1|	squamosa promoter-binding protein [Citrus trifoliata]	sp|Q7EXZ2|SPL14_ORYSJ	Squamosa promoter-binding-like protein 14 OS=Oryza sativa subsp. japonica GN=SPL14 PE=2 SV=1
111	miR156a	11	1	13	1	0.216093	0.661515	Unchanged	down	Unigene61394_All	gi|122162768|sp|Q01JD1.1|SPL7_ORYSI	RecName: Full=Squamosa promoter-binding-like protein 7 >gi|116310136|emb|CAH67152.1| OSIGBa0122F23.9 [Oryza sativa (indica cultivar-group)]	sp|Q7XT42|SPL7_ORYSJ	Squamosa promoter-binding-like protein 7 OS=Oryza sativa subsp. japonica GN=SPL7 PE=2 SV=2
112	miR156a	11	1	13	1	0.216093	0.661515	Unchanged	down	Unigene49867_All	gi|219879366|gb|ACL51015.1|	squamosa promoter-binding protein [Citrus trifoliata]	sp|Q700W2|SPL9_ARATH	Squamosa promoter-binding-like protein 9 OS=Arabidopsis thaliana GN=SPL9 PE=2 SV=2
112	miR156a	11	1	13	1	0.216093	0.661515	Unchanged	down	Unigene1357_All	gi|30577628|emb|CAD90156.1|	squamosa promoter binding like-protein [Betula pendula] >gi|30577630|emb|CAD90157.1| squamosa promoter binding like-protein [Betula pendula]	sp|Q38740|SBP2_ANTMA	Squamosa promoter-binding protein 2 OS=Antirrhinum majus GN=SBP2 PE=2 SV=1
112	miR156a	11	1	13	1	0.216093	0.661515	Unchanged	down	Unigene35075_All	gi|13877707|gb|AAK43931.1|AF370612_1	similar to squamosa-promoter binding protein 1 isolog gi|1707009 [Arabidopsis thaliana]	sp|Q94JW8|SPL6_ARATH	Squamosa promoter-binding-like protein 6 OS=Arabidopsis thaliana GN=SPL6 PE=2 SV=2
112	miR156a	11	1	13	1	0.216093	0.661515	Unchanged	down	Unigene23467_All	gi|13877707|gb|AAK43931.1|AF370612_1	similar to squamosa-promoter binding protein 1 isolog gi|1707009 [Arabidopsis thaliana]	sp|Q94JW8|SPL6_ARATH	Squamosa promoter-binding-like protein 6 OS=Arabidopsis thaliana GN=SPL6 PE=2 SV=2
112	miR156a	11	1	13	1	0.216093	0.661515	Unchanged	down	Unigene10828_All	gi|295815792|gb|ADG36381.1|	promoter-binding protein SPL10 [Vitis vinifera]	sp|Q9S840|SPL2_ARATH	Squamosa promoter-binding-like protein 2 OS=Arabidopsis thaliana GN=SPL2 PE=2 SV=1
112	miR156a	11	1	13	1	0.216093	0.661515	Unchanged	down	Unigene31400_All	gi|219879368|gb|ACL51016.1|	squamosa promoter-binding protein [Citrus trifoliata]	sp|Q6YZE8|SPL16_ORYSJ	Squamosa promoter-binding-like protein 16 OS=Oryza sativa subsp. japonica GN=SPL16 PE=2 SV=1
112	miR156a	11	1	13	1	0.216093	0.661515	Unchanged	down	Unigene69490_All	gi|30697804|ref|NP_177077.3|	squamosa promoter-binding protein-like 6 (SPL6) [Arabidopsis thaliana] >gi|67461542|sp|Q94JW8.2|SPL6_ARATH RecName: Full=Squamosa promoter-binding-like protein 6 >gi|12325078|gb|AAG52487.1|AC018364_5 squamosa promoter binding protein-like 6; 91282-89867 [Arabidopsis thaliana] >gi|5931683|emb|CAB56595.1| squamosa promoter binding protein-like 6 [Arabidopsis thaliana] >gi|5931685|emb|CAB56596.1| sq…	sp|Q94JW8|SPL6_ARATH	Squamosa promoter-binding-like protein 6 OS=Arabidopsis thaliana GN=SPL6 PE=2 SV=2
112	miR156a	11	1	13	1	0.216093	0.661515	Unchanged	down	Unigene59576_All	gi|219879366|gb|ACL51015.1|	squamosa promoter-binding protein [Citrus trifoliata]	sp|Q7EXZ2|SPL14_ORYSJ	Squamosa promoter-binding-like protein 14 OS=Oryza sativa subsp. japonica GN=SPL14 PE=2 SV=1
112	miR156a	11	1	13	1	0.216093	0.661515	Unchanged	down	Unigene61394_All	gi|122162768|sp|Q01JD1.1|SPL7_ORYSI	RecName: Full=Squamosa promoter-binding-like protein 7 >gi|116310136|emb|CAH67152.1| OSIGBa0122F23.9 [Oryza sativa (indica cultivar-group)]	sp|Q7XT42|SPL7_ORYSJ	Squamosa promoter-binding-like protein 7 OS=Oryza sativa subsp. japonica GN=SPL7 PE=2 SV=2
115	miR156a	10	1	18	1	0.216093	0.434328	Unchanged	down	Unigene65938_All	gi|224087405|ref|XP_002308153.1|	f-box family protein [Populus trichocarpa] >gi|222854129|gb|EEE91676.1| f-box family protein [Populus trichocarpa]	--	--
115	miR156a	10	1	18	1	0.216093	0.434328	Unchanged	down	Unigene43890_All	gi|297723759|ref|NP_001174243.1|	Os05g0178300 [Oryza sativa Japonica Group] >gi|255676077|dbj|BAH92971.1| Os05g0178300 [Oryza sativa Japonica Group]	--	--
115	miR156a	10	1	18	1	0.216093	0.434328	Unchanged	down	Unigene49867_All	gi|219879366|gb|ACL51015.1|	squamosa promoter-binding protein [Citrus trifoliata]	sp|Q700W2|SPL9_ARATH	Squamosa promoter-binding-like protein 9 OS=Arabidopsis thaliana GN=SPL9 PE=2 SV=2
115	miR156a	10	1	18	1	0.216093	0.434328	Unchanged	down	Unigene1357_All	gi|30577628|emb|CAD90156.1|	squamosa promoter binding like-protein [Betula pendula] >gi|30577630|emb|CAD90157.1| squamosa promoter binding like-protein [Betula pendula]	sp|Q38740|SBP2_ANTMA	Squamosa promoter-binding protein 2 OS=Antirrhinum majus GN=SBP2 PE=2 SV=1
115	miR156a	10	1	18	1	0.216093	0.434328	Unchanged	down	Unigene64403_All	gi|297723759|ref|NP_001174243.1|	Os05g0178300 [Oryza sativa Japonica Group] >gi|255676077|dbj|BAH92971.1| Os05g0178300 [Oryza sativa Japonica Group]	--	--
115	miR156a	10	1	18	1	0.216093	0.434328	Unchanged	down	Unigene35075_All	gi|13877707|gb|AAK43931.1|AF370612_1	similar to squamosa-promoter binding protein 1 isolog gi|1707009 [Arabidopsis thaliana]	sp|Q94JW8|SPL6_ARATH	Squamosa promoter-binding-like protein 6 OS=Arabidopsis thaliana GN=SPL6 PE=2 SV=2
115	miR156a	10	1	18	1	0.216093	0.434328	Unchanged	down	Unigene23467_All	gi|13877707|gb|AAK43931.1|AF370612_1	similar to squamosa-promoter binding protein 1 isolog gi|1707009 [Arabidopsis thaliana]	sp|Q94JW8|SPL6_ARATH	Squamosa promoter-binding-like protein 6 OS=Arabidopsis thaliana GN=SPL6 PE=2 SV=2
115	miR156a	10	1	18	1	0.216093	0.434328	Unchanged	down	Unigene9221_All	gi|46405141|gb|AAS93430.1|	formin homology 2 domain-containing protein 5 [Arabidopsis thaliana] >gi|47716755|gb|AAT37554.1| formin homology 2 domain-containing protein 5 [Arabidopsis thaliana]	sp|Q94B77|FH5_ARATH	Formin-like protein 5 OS=Arabidopsis thaliana GN=FH5 PE=2 SV=2
115	miR156a	10	1	18	1	0.216093	0.434328	Unchanged	down	Unigene10828_All	gi|295815792|gb|ADG36381.1|	promoter-binding protein SPL10 [Vitis vinifera]	sp|Q9S840|SPL2_ARATH	Squamosa promoter-binding-like protein 2 OS=Arabidopsis thaliana GN=SPL2 PE=2 SV=1
115	miR156a	10	1	18	1	0.216093	0.434328	Unchanged	down	Unigene31400_All	gi|219879368|gb|ACL51016.1|	squamosa promoter-binding protein [Citrus trifoliata]	sp|Q6YZE8|SPL16_ORYSJ	Squamosa promoter-binding-like protein 16 OS=Oryza sativa subsp. japonica GN=SPL16 PE=2 SV=1
115	miR156a	10	1	18	1	0.216093	0.434328	Unchanged	down	Unigene59548_All	gi|285027181|gb|ADC34069.1|	phytoene synthase [Cucumis melo]	sp|P37271|PSY_ARATH	Phytoene synthase, chloroplastic OS=Arabidopsis thaliana GN=PSY1 PE=2 SV=2
115	miR156a	10	1	18	1	0.216093	0.434328	Unchanged	down	Unigene31686_All	gi|115468966|ref|NP_001058082.1|	Os06g0618000 [Oryza sativa Japonica Group] >gi|113596122|dbj|BAF19996.1| Os06g0618000 [Oryza sativa Japonica Group]	sp|Q6BDR8|NSE4_SCHPO	Non-structural maintenance of chromosome element 4 OS=Schizosaccharomyces pombe GN=nse4 PE=1 SV=1
115	miR156a	10	1	18	1	0.216093	0.434328	Unchanged	down	Unigene69490_All	gi|30697804|ref|NP_177077.3|	squamosa promoter-binding protein-like 6 (SPL6) [Arabidopsis thaliana] >gi|67461542|sp|Q94JW8.2|SPL6_ARATH RecName: Full=Squamosa promoter-binding-like protein 6 >gi|12325078|gb|AAG52487.1|AC018364_5 squamosa promoter binding protein-like 6; 91282-89867 [Arabidopsis thaliana] >gi|5931683|emb|CAB56595.1| squamosa promoter binding protein-like 6 [Arabidopsis thaliana] >gi|5931685|emb|CAB56596.1| sq…	sp|Q94JW8|SPL6_ARATH	Squamosa promoter-binding-like protein 6 OS=Arabidopsis thaliana GN=SPL6 PE=2 SV=2
115	miR156a	10	1	18	1	0.216093	0.434328	Unchanged	down	Unigene59576_All	gi|219879366|gb|ACL51015.1|	squamosa promoter-binding protein [Citrus trifoliata]	sp|Q7EXZ2|SPL14_ORYSJ	Squamosa promoter-binding-like protein 14 OS=Oryza sativa subsp. japonica GN=SPL14 PE=2 SV=1
115	miR156a	10	1	18	1	0.216093	0.434328	Unchanged	down	Unigene61394_All	gi|122162768|sp|Q01JD1.1|SPL7_ORYSI	RecName: Full=Squamosa promoter-binding-like protein 7 >gi|116310136|emb|CAH67152.1| OSIGBa0122F23.9 [Oryza sativa (indica cultivar-group)]	sp|Q7XT42|SPL7_ORYSJ	Squamosa promoter-binding-like protein 7 OS=Oryza sativa subsp. japonica GN=SPL7 PE=2 SV=2
116	miR156a	10	1	14	1	0.216093	0.558422	Unchanged	down	Unigene49867_All	gi|219879366|gb|ACL51015.1|	squamosa promoter-binding protein [Citrus trifoliata]	sp|Q700W2|SPL9_ARATH	Squamosa promoter-binding-like protein 9 OS=Arabidopsis thaliana GN=SPL9 PE=2 SV=2
116	miR156a	10	1	14	1	0.216093	0.558422	Unchanged	down	Unigene1357_All	gi|30577628|emb|CAD90156.1|	squamosa promoter binding like-protein [Betula pendula] >gi|30577630|emb|CAD90157.1| squamosa promoter binding like-protein [Betula pendula]	sp|Q38740|SBP2_ANTMA	Squamosa promoter-binding protein 2 OS=Antirrhinum majus GN=SBP2 PE=2 SV=1
116	miR156a	10	1	14	1	0.216093	0.558422	Unchanged	down	Unigene35075_All	gi|13877707|gb|AAK43931.1|AF370612_1	similar to squamosa-promoter binding protein 1 isolog gi|1707009 [Arabidopsis thaliana]	sp|Q94JW8|SPL6_ARATH	Squamosa promoter-binding-like protein 6 OS=Arabidopsis thaliana GN=SPL6 PE=2 SV=2
116	miR156a	10	1	14	1	0.216093	0.558422	Unchanged	down	Unigene23467_All	gi|13877707|gb|AAK43931.1|AF370612_1	similar to squamosa-promoter binding protein 1 isolog gi|1707009 [Arabidopsis thaliana]	sp|Q94JW8|SPL6_ARATH	Squamosa promoter-binding-like protein 6 OS=Arabidopsis thaliana GN=SPL6 PE=2 SV=2
116	miR156a	10	1	14	1	0.216093	0.558422	Unchanged	down	Unigene10828_All	gi|295815792|gb|ADG36381.1|	promoter-binding protein SPL10 [Vitis vinifera]	sp|Q9S840|SPL2_ARATH	Squamosa promoter-binding-like protein 2 OS=Arabidopsis thaliana GN=SPL2 PE=2 SV=1
116	miR156a	10	1	14	1	0.216093	0.558422	Unchanged	down	Unigene46618_All	gi|224106565|ref|XP_002314209.1|	endoplasmic reticulum [ER]-type calcium ATPase [Populus trichocarpa] >gi|222850617|gb|EEE88164.1| endoplasmic reticulum [ER]-type calcium ATPase [Populus trichocarpa]	sp|Q9XES1|ECA4_ARATH	Calcium-transporting ATPase 4, endoplasmic reticulum-type OS=Arabidopsis thaliana GN=ECA4 PE=2 SV=2
116	miR156a	10	1	14	1	0.216093	0.558422	Unchanged	down	Unigene31400_All	gi|219879368|gb|ACL51016.1|	squamosa promoter-binding protein [Citrus trifoliata]	sp|Q6YZE8|SPL16_ORYSJ	Squamosa promoter-binding-like protein 16 OS=Oryza sativa subsp. japonica GN=SPL16 PE=2 SV=1
116	miR156a	10	1	14	1	0.216093	0.558422	Unchanged	down	Unigene69490_All	gi|30697804|ref|NP_177077.3|	squamosa promoter-binding protein-like 6 (SPL6) [Arabidopsis thaliana] >gi|67461542|sp|Q94JW8.2|SPL6_ARATH RecName: Full=Squamosa promoter-binding-like protein 6 >gi|12325078|gb|AAG52487.1|AC018364_5 squamosa promoter binding protein-like 6; 91282-89867 [Arabidopsis thaliana] >gi|5931683|emb|CAB56595.1| squamosa promoter binding protein-like 6 [Arabidopsis thaliana] >gi|5931685|emb|CAB56596.1| sq…	sp|Q94JW8|SPL6_ARATH	Squamosa promoter-binding-like protein 6 OS=Arabidopsis thaliana GN=SPL6 PE=2 SV=2
116	miR156a	10	1	14	1	0.216093	0.558422	Unchanged	down	Unigene69489_All	gi|224106565|ref|XP_002314209.1|	endoplasmic reticulum [ER]-type calcium ATPase [Populus trichocarpa] >gi|222850617|gb|EEE88164.1| endoplasmic reticulum [ER]-type calcium ATPase [Populus trichocarpa]	sp|Q9XES1|ECA4_ARATH	Calcium-transporting ATPase 4, endoplasmic reticulum-type OS=Arabidopsis thaliana GN=ECA4 PE=2 SV=2
116	miR156a	10	1	14	1	0.216093	0.558422	Unchanged	down	Unigene59576_All	gi|219879366|gb|ACL51015.1|	squamosa promoter-binding protein [Citrus trifoliata]	sp|Q7EXZ2|SPL14_ORYSJ	Squamosa promoter-binding-like protein 14 OS=Oryza sativa subsp. japonica GN=SPL14 PE=2 SV=1
116	miR156a	10	1	14	1	0.216093	0.558422	Unchanged	down	Unigene61394_All	gi|122162768|sp|Q01JD1.1|SPL7_ORYSI	RecName: Full=Squamosa promoter-binding-like protein 7 >gi|116310136|emb|CAH67152.1| OSIGBa0122F23.9 [Oryza sativa (indica cultivar-group)]	sp|Q7XT42|SPL7_ORYSJ	Squamosa promoter-binding-like protein 7 OS=Oryza sativa subsp. japonica GN=SPL7 PE=2 SV=2
117	miR156a	10	1	12	1	0.216093	0.651492	Unchanged	down	Unigene23467_All	gi|13877707|gb|AAK43931.1|AF370612_1	similar to squamosa-promoter binding protein 1 isolog gi|1707009 [Arabidopsis thaliana]	sp|Q94JW8|SPL6_ARATH	Squamosa promoter-binding-like protein 6 OS=Arabidopsis thaliana GN=SPL6 PE=2 SV=2
117	miR156a	10	1	12	1	0.216093	0.651492	Unchanged	down	Unigene6652_All	gi|18424242|ref|NP_568908.1|	scarecrow-like transcription factor 11 (SCL11) [Arabidopsis thaliana] >gi|98960921|gb|ABF58944.1| At5g59460 [Arabidopsis thaliana]	--	--
117	miR156a	10	1	12	1	0.216093	0.651492	Unchanged	down	Unigene56730_All	gi|5814093|gb|AAD52097.1|AF088885_1	receptor-like kinase CHRK1 [Nicotiana tabacum]	sp|Q3E9X6|CRK21_ARATH	Cysteine-rich receptor-like protein kinase 21 OS=Arabidopsis thaliana GN=CRK21 PE=1 SV=1
117	miR156a	10	1	12	1	0.216093	0.651492	Unchanged	down	Unigene69490_All	gi|30697804|ref|NP_177077.3|	squamosa promoter-binding protein-like 6 (SPL6) [Arabidopsis thaliana] >gi|67461542|sp|Q94JW8.2|SPL6_ARATH RecName: Full=Squamosa promoter-binding-like protein 6 >gi|12325078|gb|AAG52487.1|AC018364_5 squamosa promoter binding protein-like 6; 91282-89867 [Arabidopsis thaliana] >gi|5931683|emb|CAB56595.1| squamosa promoter binding protein-like 6 [Arabidopsis thaliana] >gi|5931685|emb|CAB56596.1| sq…	sp|Q94JW8|SPL6_ARATH	Squamosa promoter-binding-like protein 6 OS=Arabidopsis thaliana GN=SPL6 PE=2 SV=2
117	miR156a	10	1	12	1	0.216093	0.651492	Unchanged	down	Unigene69462_All	gi|5814093|gb|AAD52097.1|AF088885_1	receptor-like kinase CHRK1 [Nicotiana tabacum]	sp|Q8GYA4|CRK10_ARATH	Cysteine-rich receptor-like protein kinase 10 OS=Arabidopsis thaliana GN=CRK10 PE=1 SV=2
117	miR156a	10	1	12	1	0.216093	0.651492	Unchanged	down	Unigene19255_All	gi|15242952|ref|NP_200041.1|	protein transport protein-related [Arabidopsis thaliana] >gi|10177394|dbj|BAB10525.1| hyaluronan mediated motility receptor-like protein [Arabidopsis thaliana] >gi|47550677|gb|AAT35237.1| At5g52280 [Arabidopsis thaliana] >gi|51970830|dbj|BAD44107.1| hyaluronan mediated motility receptor-like protein [Arabidopsis thaliana]	sp|P24733|MYS_AEQIR	Myosin heavy chain, striated muscle OS=Aequipecten irradians PE=1 SV=1
119	miR156a	10	1	3	0	0.246251	2.60597	Unchanged	Up	Unigene58525_All	--	--	--	--
119	miR156a	10	1	3	0	0.246251	2.60597	Unchanged	Up	Unigene5776_All	--	--	--	--
119	miR156a	10	1	3	0	0.246251	2.60597	Unchanged	Up	Unigene8031_All	gi|297821082|ref|XP_002878424.1|	serine protease inhibitor, Kazal-type family protein [Arabidopsis lyrata subsp. lyrata] >gi|297324262|gb|EFH54683.1| serine protease inhibitor, Kazal-type family protein [Arabidopsis lyrata subsp. lyrata]	--	--
119	miR156a	10	1	3	0	0.246251	2.60597	Unchanged	Up	Unigene4969_All	gi|297735565|emb|CBI18059.3|	unnamed protein product [Vitis vinifera]	--	--
119	miR156a	10	1	3	0	0.246251	2.60597	Unchanged	Up	Unigene929_All	gi|30387531|gb|AAP31931.1|	At3g26670 [Arabidopsis thaliana]	sp|Q8BGN5|NPAL3_MOUSE	NIPA-like protein 3 OS=Mus musculus GN=Nipal3 PE=2 SV=1
119	miR156a	10	1	3	0	0.246251	2.60597	Unchanged	Up	Unigene23467_All	gi|13877707|gb|AAK43931.1|AF370612_1	similar to squamosa-promoter binding protein 1 isolog gi|1707009 [Arabidopsis thaliana]	sp|Q94JW8|SPL6_ARATH	Squamosa promoter-binding-like protein 6 OS=Arabidopsis thaliana GN=SPL6 PE=2 SV=2
119	miR156a	10	1	3	0	0.246251	2.60597	Unchanged	Up	Unigene19076_All	gi|42566924|ref|NP_193558.3|	ATSS4; transferase, transferring glycosyl groups [Arabidopsis thaliana] >gi|110741548|dbj|BAE98723.1| starch synthase-like protein [Arabidopsis thaliana]	sp|Q6MAS9|GLGA_PARUW	Glycogen synthase OS=Protochlamydia amoebophila (strain UWE25) GN=glgA PE=3 SV=1
119	miR156a	10	1	3	0	0.246251	2.60597	Unchanged	Up	Unigene6652_All	gi|18424242|ref|NP_568908.1|	scarecrow-like transcription factor 11 (SCL11) [Arabidopsis thaliana] >gi|98960921|gb|ABF58944.1| At5g59460 [Arabidopsis thaliana]	--	--
119	miR156a	10	1	3	0	0.246251	2.60597	Unchanged	Up	Unigene1023_All	gi|9759403|dbj|BAB09858.1|	nuclear protein-like [Arabidopsis thaliana]	sp|O57683|SF3B1_XENLA	Splicing factor 3B subunit 1 OS=Xenopus laevis GN=sf3b1 PE=2 SV=1
119	miR156a	10	1	3	0	0.246251	2.60597	Unchanged	Up	Unigene23320_All	gi|5230728|gb|AAD40979.1|AF089851_1	peroxisomal copper-containing amine oxidase [Glycine max]	sp|Q07123|AMO2_ARTS1	Copper methylamine oxidase OS=Arthrobacter sp. (strain P1) GN=maoII PE=1 SV=1
119	miR156a	10	1	3	0	0.246251	2.60597	Unchanged	Up	Unigene69490_All	gi|30697804|ref|NP_177077.3|	squamosa promoter-binding protein-like 6 (SPL6) [Arabidopsis thaliana] >gi|67461542|sp|Q94JW8.2|SPL6_ARATH RecName: Full=Squamosa promoter-binding-like protein 6 >gi|12325078|gb|AAG52487.1|AC018364_5 squamosa promoter binding protein-like 6; 91282-89867 [Arabidopsis thaliana] >gi|5931683|emb|CAB56595.1| squamosa promoter binding protein-like 6 [Arabidopsis thaliana] >gi|5931685|emb|CAB56596.1| sq…	sp|Q94JW8|SPL6_ARATH	Squamosa promoter-binding-like protein 6 OS=Arabidopsis thaliana GN=SPL6 PE=2 SV=2
120	miR156a	10	1	14	1	0.216093	0.558422	Unchanged	down	Unigene48174_All	--	--	--	--
120	miR156a	10	1	14	1	0.216093	0.558422	Unchanged	down	Unigene18660_All	--	--	--	--
120	miR156a	10	1	14	1	0.216093	0.558422	Unchanged	down	Unigene49867_All	gi|219879366|gb|ACL51015.1|	squamosa promoter-binding protein [Citrus trifoliata]	sp|Q700W2|SPL9_ARATH	Squamosa promoter-binding-like protein 9 OS=Arabidopsis thaliana GN=SPL9 PE=2 SV=2
120	miR156a	10	1	14	1	0.216093	0.558422	Unchanged	down	Unigene1357_All	gi|30577628|emb|CAD90156.1|	squamosa promoter binding like-protein [Betula pendula] >gi|30577630|emb|CAD90157.1| squamosa promoter binding like-protein [Betula pendula]	sp|Q38740|SBP2_ANTMA	Squamosa promoter-binding protein 2 OS=Antirrhinum majus GN=SBP2 PE=2 SV=1
120	miR156a	10	1	14	1	0.216093	0.558422	Unchanged	down	Unigene35075_All	gi|13877707|gb|AAK43931.1|AF370612_1	similar to squamosa-promoter binding protein 1 isolog gi|1707009 [Arabidopsis thaliana]	sp|Q94JW8|SPL6_ARATH	Squamosa promoter-binding-like protein 6 OS=Arabidopsis thaliana GN=SPL6 PE=2 SV=2
120	miR156a	10	1	14	1	0.216093	0.558422	Unchanged	down	Unigene23467_All	gi|13877707|gb|AAK43931.1|AF370612_1	similar to squamosa-promoter binding protein 1 isolog gi|1707009 [Arabidopsis thaliana]	sp|Q94JW8|SPL6_ARATH	Squamosa promoter-binding-like protein 6 OS=Arabidopsis thaliana GN=SPL6 PE=2 SV=2
120	miR156a	10	1	14	1	0.216093	0.558422	Unchanged	down	Unigene10828_All	gi|295815792|gb|ADG36381.1|	promoter-binding protein SPL10 [Vitis vinifera]	sp|Q9S840|SPL2_ARATH	Squamosa promoter-binding-like protein 2 OS=Arabidopsis thaliana GN=SPL2 PE=2 SV=1
120	miR156a	10	1	14	1	0.216093	0.558422	Unchanged	down	Unigene65551_All	--	--	--	--
120	miR156a	10	1	14	1	0.216093	0.558422	Unchanged	down	Unigene31400_All	gi|219879368|gb|ACL51016.1|	squamosa promoter-binding protein [Citrus trifoliata]	sp|Q6YZE8|SPL16_ORYSJ	Squamosa promoter-binding-like protein 16 OS=Oryza sativa subsp. japonica GN=SPL16 PE=2 SV=1
120	miR156a	10	1	14	1	0.216093	0.558422	Unchanged	down	Unigene69490_All	gi|30697804|ref|NP_177077.3|	squamosa promoter-binding protein-like 6 (SPL6) [Arabidopsis thaliana] >gi|67461542|sp|Q94JW8.2|SPL6_ARATH RecName: Full=Squamosa promoter-binding-like protein 6 >gi|12325078|gb|AAG52487.1|AC018364_5 squamosa promoter binding protein-like 6; 91282-89867 [Arabidopsis thaliana] >gi|5931683|emb|CAB56595.1| squamosa promoter binding protein-like 6 [Arabidopsis thaliana] >gi|5931685|emb|CAB56596.1| sq…	sp|Q94JW8|SPL6_ARATH	Squamosa promoter-binding-like protein 6 OS=Arabidopsis thaliana GN=SPL6 PE=2 SV=2
120	miR156a	10	1	14	1	0.216093	0.558422	Unchanged	down	Unigene59576_All	gi|219879366|gb|ACL51015.1|	squamosa promoter-binding protein [Citrus trifoliata]	sp|Q7EXZ2|SPL14_ORYSJ	Squamosa promoter-binding-like protein 14 OS=Oryza sativa subsp. japonica GN=SPL14 PE=2 SV=1
120	miR156a	10	1	14	1	0.216093	0.558422	Unchanged	down	Unigene61394_All	gi|122162768|sp|Q01JD1.1|SPL7_ORYSI	RecName: Full=Squamosa promoter-binding-like protein 7 >gi|116310136|emb|CAH67152.1| OSIGBa0122F23.9 [Oryza sativa (indica cultivar-group)]	sp|Q7XT42|SPL7_ORYSJ	Squamosa promoter-binding-like protein 7 OS=Oryza sativa subsp. japonica GN=SPL7 PE=2 SV=2
126	miR156a	10	1	5	0	0.246251	1.56358	Unchanged	Up	Unigene49867_All	gi|219879366|gb|ACL51015.1|	squamosa promoter-binding protein [Citrus trifoliata]	sp|Q700W2|SPL9_ARATH	Squamosa promoter-binding-like protein 9 OS=Arabidopsis thaliana GN=SPL9 PE=2 SV=2
126	miR156a	10	1	5	0	0.246251	1.56358	Unchanged	Up	Unigene1357_All	gi|30577628|emb|CAD90156.1|	squamosa promoter binding like-protein [Betula pendula] >gi|30577630|emb|CAD90157.1| squamosa promoter binding like-protein [Betula pendula]	sp|Q38740|SBP2_ANTMA	Squamosa promoter-binding protein 2 OS=Antirrhinum majus GN=SBP2 PE=2 SV=1
126	miR156a	10	1	5	0	0.246251	1.56358	Unchanged	Up	Unigene35075_All	gi|13877707|gb|AAK43931.1|AF370612_1	similar to squamosa-promoter binding protein 1 isolog gi|1707009 [Arabidopsis thaliana]	sp|Q94JW8|SPL6_ARATH	Squamosa promoter-binding-like protein 6 OS=Arabidopsis thaliana GN=SPL6 PE=2 SV=2
126	miR156a	10	1	5	0	0.246251	1.56358	Unchanged	Up	Unigene23467_All	gi|13877707|gb|AAK43931.1|AF370612_1	similar to squamosa-promoter binding protein 1 isolog gi|1707009 [Arabidopsis thaliana]	sp|Q94JW8|SPL6_ARATH	Squamosa promoter-binding-like protein 6 OS=Arabidopsis thaliana GN=SPL6 PE=2 SV=2
126	miR156a	10	1	5	0	0.246251	1.56358	Unchanged	Up	Unigene10828_All	gi|295815792|gb|ADG36381.1|	promoter-binding protein SPL10 [Vitis vinifera]	sp|Q9S840|SPL2_ARATH	Squamosa promoter-binding-like protein 2 OS=Arabidopsis thaliana GN=SPL2 PE=2 SV=1
126	miR156a	10	1	5	0	0.246251	1.56358	Unchanged	Up	Unigene46618_All	gi|224106565|ref|XP_002314209.1|	endoplasmic reticulum [ER]-type calcium ATPase [Populus trichocarpa] >gi|222850617|gb|EEE88164.1| endoplasmic reticulum [ER]-type calcium ATPase [Populus trichocarpa]	sp|Q9XES1|ECA4_ARATH	Calcium-transporting ATPase 4, endoplasmic reticulum-type OS=Arabidopsis thaliana GN=ECA4 PE=2 SV=2
126	miR156a	10	1	5	0	0.246251	1.56358	Unchanged	Up	Unigene31400_All	gi|219879368|gb|ACL51016.1|	squamosa promoter-binding protein [Citrus trifoliata]	sp|Q6YZE8|SPL16_ORYSJ	Squamosa promoter-binding-like protein 16 OS=Oryza sativa subsp. japonica GN=SPL16 PE=2 SV=1
126	miR156a	10	1	5	0	0.246251	1.56358	Unchanged	Up	Unigene69490_All	gi|30697804|ref|NP_177077.3|	squamosa promoter-binding protein-like 6 (SPL6) [Arabidopsis thaliana] >gi|67461542|sp|Q94JW8.2|SPL6_ARATH RecName: Full=Squamosa promoter-binding-like protein 6 >gi|12325078|gb|AAG52487.1|AC018364_5 squamosa promoter binding protein-like 6; 91282-89867 [Arabidopsis thaliana] >gi|5931683|emb|CAB56595.1| squamosa promoter binding protein-like 6 [Arabidopsis thaliana] >gi|5931685|emb|CAB56596.1| sq…	sp|Q94JW8|SPL6_ARATH	Squamosa promoter-binding-like protein 6 OS=Arabidopsis thaliana GN=SPL6 PE=2 SV=2
126	miR156a	10	1	5	0	0.246251	1.56358	Unchanged	Up	Unigene69489_All	gi|224106565|ref|XP_002314209.1|	endoplasmic reticulum [ER]-type calcium ATPase [Populus trichocarpa] >gi|222850617|gb|EEE88164.1| endoplasmic reticulum [ER]-type calcium ATPase [Populus trichocarpa]	sp|Q9XES1|ECA4_ARATH	Calcium-transporting ATPase 4, endoplasmic reticulum-type OS=Arabidopsis thaliana GN=ECA4 PE=2 SV=2
126	miR156a	10	1	5	0	0.246251	1.56358	Unchanged	Up	Unigene59576_All	gi|219879366|gb|ACL51015.1|	squamosa promoter-binding protein [Citrus trifoliata]	sp|Q7EXZ2|SPL14_ORYSJ	Squamosa promoter-binding-like protein 14 OS=Oryza sativa subsp. japonica GN=SPL14 PE=2 SV=1
126	miR156a	10	1	5	0	0.246251	1.56358	Unchanged	Up	Unigene61394_All	gi|122162768|sp|Q01JD1.1|SPL7_ORYSI	RecName: Full=Squamosa promoter-binding-like protein 7 >gi|116310136|emb|CAH67152.1| OSIGBa0122F23.9 [Oryza sativa (indica cultivar-group)]	sp|Q7XT42|SPL7_ORYSJ	Squamosa promoter-binding-like protein 7 OS=Oryza sativa subsp. japonica GN=SPL7 PE=2 SV=2
127	miR156a	10	1	4	0	0.246251	1.95448	Unchanged	Up	Unigene51557_All	--	--	--	--
127	miR156a	10	1	4	0	0.246251	1.95448	Unchanged	Up	Unigene49867_All	gi|219879366|gb|ACL51015.1|	squamosa promoter-binding protein [Citrus trifoliata]	sp|Q700W2|SPL9_ARATH	Squamosa promoter-binding-like protein 9 OS=Arabidopsis thaliana GN=SPL9 PE=2 SV=2
127	miR156a	10	1	4	0	0.246251	1.95448	Unchanged	Up	Unigene1357_All	gi|30577628|emb|CAD90156.1|	squamosa promoter binding like-protein [Betula pendula] >gi|30577630|emb|CAD90157.1| squamosa promoter binding like-protein [Betula pendula]	sp|Q38740|SBP2_ANTMA	Squamosa promoter-binding protein 2 OS=Antirrhinum majus GN=SBP2 PE=2 SV=1
127	miR156a	10	1	4	0	0.246251	1.95448	Unchanged	Up	Unigene23467_All	gi|13877707|gb|AAK43931.1|AF370612_1	similar to squamosa-promoter binding protein 1 isolog gi|1707009 [Arabidopsis thaliana]	sp|Q94JW8|SPL6_ARATH	Squamosa promoter-binding-like protein 6 OS=Arabidopsis thaliana GN=SPL6 PE=2 SV=2
127	miR156a	10	1	4	0	0.246251	1.95448	Unchanged	Up	Unigene10828_All	gi|295815792|gb|ADG36381.1|	promoter-binding protein SPL10 [Vitis vinifera]	sp|Q9S840|SPL2_ARATH	Squamosa promoter-binding-like protein 2 OS=Arabidopsis thaliana GN=SPL2 PE=2 SV=1
127	miR156a	10	1	4	0	0.246251	1.95448	Unchanged	Up	Unigene31400_All	gi|219879368|gb|ACL51016.1|	squamosa promoter-binding protein [Citrus trifoliata]	sp|Q6YZE8|SPL16_ORYSJ	Squamosa promoter-binding-like protein 16 OS=Oryza sativa subsp. japonica GN=SPL16 PE=2 SV=1
127	miR156a	10	1	4	0	0.246251	1.95448	Unchanged	Up	Unigene56730_All	gi|5814093|gb|AAD52097.1|AF088885_1	receptor-like kinase CHRK1 [Nicotiana tabacum]	sp|Q3E9X6|CRK21_ARATH	Cysteine-rich receptor-like protein kinase 21 OS=Arabidopsis thaliana GN=CRK21 PE=1 SV=1
127	miR156a	10	1	4	0	0.246251	1.95448	Unchanged	Up	Unigene69490_All	gi|30697804|ref|NP_177077.3|	squamosa promoter-binding protein-like 6 (SPL6) [Arabidopsis thaliana] >gi|67461542|sp|Q94JW8.2|SPL6_ARATH RecName: Full=Squamosa promoter-binding-like protein 6 >gi|12325078|gb|AAG52487.1|AC018364_5 squamosa promoter binding protein-like 6; 91282-89867 [Arabidopsis thaliana] >gi|5931683|emb|CAB56595.1| squamosa promoter binding protein-like 6 [Arabidopsis thaliana] >gi|5931685|emb|CAB56596.1| sq…	sp|Q94JW8|SPL6_ARATH	Squamosa promoter-binding-like protein 6 OS=Arabidopsis thaliana GN=SPL6 PE=2 SV=2
127	miR156a	10	1	4	0	0.246251	1.95448	Unchanged	Up	Unigene69462_All	gi|5814093|gb|AAD52097.1|AF088885_1	receptor-like kinase CHRK1 [Nicotiana tabacum]	sp|Q8GYA4|CRK10_ARATH	Cysteine-rich receptor-like protein kinase 10 OS=Arabidopsis thaliana GN=CRK10 PE=1 SV=2
127	miR156a	10	1	4	0	0.246251	1.95448	Unchanged	Up	Unigene59576_All	gi|219879366|gb|ACL51015.1|	squamosa promoter-binding protein [Citrus trifoliata]	sp|Q7EXZ2|SPL14_ORYSJ	Squamosa promoter-binding-like protein 14 OS=Oryza sativa subsp. japonica GN=SPL14 PE=2 SV=1
127	miR156a	10	1	4	0	0.246251	1.95448	Unchanged	Up	Unigene16522_All	gi|300161172|gb|EFJ27788.1|	rab family GTPase [Selaginella moellendorffii] >gi|300170271|gb|EFJ36872.1| rab family GTPase [Selaginella moellendorffii]	sp|Q39433|RB1BV_BETVU	Ras-related protein RAB1BV OS=Beta vulgaris GN=RAB1BV PE=2 SV=1
127	miR156a	10	1	4	0	0.246251	1.95448	Unchanged	Up	Unigene61394_All	gi|122162768|sp|Q01JD1.1|SPL7_ORYSI	RecName: Full=Squamosa promoter-binding-like protein 7 >gi|116310136|emb|CAH67152.1| OSIGBa0122F23.9 [Oryza sativa (indica cultivar-group)]	sp|Q7XT42|SPL7_ORYSJ	Squamosa promoter-binding-like protein 7 OS=Oryza sativa subsp. japonica GN=SPL7 PE=2 SV=2
129	miR156a	9	1	11	1	0.216093	0.639647	Unchanged	down	Unigene51557_All	--	--	--	--
129	miR156a	9	1	11	1	0.216093	0.639647	Unchanged	down	Unigene49867_All	gi|219879366|gb|ACL51015.1|	squamosa promoter-binding protein [Citrus trifoliata]	sp|Q700W2|SPL9_ARATH	Squamosa promoter-binding-like protein 9 OS=Arabidopsis thaliana GN=SPL9 PE=2 SV=2
129	miR156a	9	1	11	1	0.216093	0.639647	Unchanged	down	Unigene1357_All	gi|30577628|emb|CAD90156.1|	squamosa promoter binding like-protein [Betula pendula] >gi|30577630|emb|CAD90157.1| squamosa promoter binding like-protein [Betula pendula]	sp|Q38740|SBP2_ANTMA	Squamosa promoter-binding protein 2 OS=Antirrhinum majus GN=SBP2 PE=2 SV=1
129	miR156a	9	1	11	1	0.216093	0.639647	Unchanged	down	Unigene35075_All	gi|13877707|gb|AAK43931.1|AF370612_1	similar to squamosa-promoter binding protein 1 isolog gi|1707009 [Arabidopsis thaliana]	sp|Q94JW8|SPL6_ARATH	Squamosa promoter-binding-like protein 6 OS=Arabidopsis thaliana GN=SPL6 PE=2 SV=2
129	miR156a	9	1	11	1	0.216093	0.639647	Unchanged	down	Unigene23467_All	gi|13877707|gb|AAK43931.1|AF370612_1	similar to squamosa-promoter binding protein 1 isolog gi|1707009 [Arabidopsis thaliana]	sp|Q94JW8|SPL6_ARATH	Squamosa promoter-binding-like protein 6 OS=Arabidopsis thaliana GN=SPL6 PE=2 SV=2
129	miR156a	9	1	11	1	0.216093	0.639647	Unchanged	down	Unigene10828_All	gi|295815792|gb|ADG36381.1|	promoter-binding protein SPL10 [Vitis vinifera]	sp|Q9S840|SPL2_ARATH	Squamosa promoter-binding-like protein 2 OS=Arabidopsis thaliana GN=SPL2 PE=2 SV=1
129	miR156a	9	1	11	1	0.216093	0.639647	Unchanged	down	Unigene9881_All	gi|297824297|ref|XP_002880031.1|	UBX domain-containing protein [Arabidopsis lyrata subsp. lyrata] >gi|297325870|gb|EFH56290.1| UBX domain-containing protein [Arabidopsis lyrata subsp. lyrata]	sp|Q3ZBU9|UBXN4_BOVIN	UBX domain-containing protein 4 OS=Bos taurus GN=UBXN4 PE=2 SV=2
129	miR156a	9	1	11	1	0.216093	0.639647	Unchanged	down	Unigene31400_All	gi|219879368|gb|ACL51016.1|	squamosa promoter-binding protein [Citrus trifoliata]	sp|Q6YZE8|SPL16_ORYSJ	Squamosa promoter-binding-like protein 16 OS=Oryza sativa subsp. japonica GN=SPL16 PE=2 SV=1
129	miR156a	9	1	11	1	0.216093	0.639647	Unchanged	down	Unigene26113_All	gi|156447779|gb|ABU63668.1|	CYCLOPS [Lotus japonicus]	--	--
129	miR156a	9	1	11	1	0.216093	0.639647	Unchanged	down	Unigene69490_All	gi|30697804|ref|NP_177077.3|	squamosa promoter-binding protein-like 6 (SPL6) [Arabidopsis thaliana] >gi|67461542|sp|Q94JW8.2|SPL6_ARATH RecName: Full=Squamosa promoter-binding-like protein 6 >gi|12325078|gb|AAG52487.1|AC018364_5 squamosa promoter binding protein-like 6; 91282-89867 [Arabidopsis thaliana] >gi|5931683|emb|CAB56595.1| squamosa promoter binding protein-like 6 [Arabidopsis thaliana] >gi|5931685|emb|CAB56596.1| sq…	sp|Q94JW8|SPL6_ARATH	Squamosa promoter-binding-like protein 6 OS=Arabidopsis thaliana GN=SPL6 PE=2 SV=2
129	miR156a	9	1	11	1	0.216093	0.639647	Unchanged	down	Unigene59576_All	gi|219879366|gb|ACL51015.1|	squamosa promoter-binding protein [Citrus trifoliata]	sp|Q7EXZ2|SPL14_ORYSJ	Squamosa promoter-binding-like protein 14 OS=Oryza sativa subsp. japonica GN=SPL14 PE=2 SV=1
129	miR156a	9	1	11	1	0.216093	0.639647	Unchanged	down	Unigene930_All	gi|46518371|gb|AAS99667.1|	At5g54850 [Arabidopsis thaliana] >gi|48310353|gb|AAT41804.1| At5g54850 [Arabidopsis thaliana]	--	--
129	miR156a	9	1	11	1	0.216093	0.639647	Unchanged	down	Unigene61394_All	gi|122162768|sp|Q01JD1.1|SPL7_ORYSI	RecName: Full=Squamosa promoter-binding-like protein 7 >gi|116310136|emb|CAH67152.1| OSIGBa0122F23.9 [Oryza sativa (indica cultivar-group)]	sp|Q7XT42|SPL7_ORYSJ	Squamosa promoter-binding-like protein 7 OS=Oryza sativa subsp. japonica GN=SPL7 PE=2 SV=2
130	miR156a	8	0	13	1	0.192516	0.481102	Unchanged	down	Unigene49867_All	gi|219879366|gb|ACL51015.1|	squamosa promoter-binding protein [Citrus trifoliata]	sp|Q700W2|SPL9_ARATH	Squamosa promoter-binding-like protein 9 OS=Arabidopsis thaliana GN=SPL9 PE=2 SV=2
130	miR156a	8	0	13	1	0.192516	0.481102	Unchanged	down	Unigene1357_All	gi|30577628|emb|CAD90156.1|	squamosa promoter binding like-protein [Betula pendula] >gi|30577630|emb|CAD90157.1| squamosa promoter binding like-protein [Betula pendula]	sp|Q38740|SBP2_ANTMA	Squamosa promoter-binding protein 2 OS=Antirrhinum majus GN=SBP2 PE=2 SV=1
130	miR156a	8	0	13	1	0.192516	0.481102	Unchanged	down	Unigene69245_All	gi|115485231|ref|NP_001067759.1|	Os11g0312400 [Oryza sativa Japonica Group] >gi|585338|sp|Q08480.1|KAD2_ORYSJ RecName: Full=Adenylate kinase B; Short=AK B; AltName: Full=ATP-AMP transphosphorylase B >gi|391879|dbj|BAA01181.1| adenylate kinase-b [Oryza sativa] >gi|62734015|gb|AAX96124.1| adenylate kinase b (ec 2.7.4.3) (atp-amp transphosphorylase) [Oryza sativa Japonica Group] >gi|113644981|dbj|BAF28122.1| Os11g0312400 [Oryza sat…	sp|Q08480|KAD2_ORYSJ	Adenylate kinase B OS=Oryza sativa subsp. japonica GN=ADK-B PE=2 SV=1
130	miR156a	8	0	13	1	0.192516	0.481102	Unchanged	down	Unigene10828_All	gi|295815792|gb|ADG36381.1|	promoter-binding protein SPL10 [Vitis vinifera]	sp|Q9S840|SPL2_ARATH	Squamosa promoter-binding-like protein 2 OS=Arabidopsis thaliana GN=SPL2 PE=2 SV=1
130	miR156a	8	0	13	1	0.192516	0.481102	Unchanged	down	Unigene2523_All	gi|116309003|emb|CAH66122.1|	OSIGBa0146N20.7 [Oryza sativa (indica cultivar-group)]	sp|P10978|POLX_TOBAC	Retrovirus-related Pol polyprotein from transposon TNT 1-94 OS=Nicotiana tabacum PE=2 SV=1
130	miR156a	8	0	13	1	0.192516	0.481102	Unchanged	down	Unigene48346_All	gi|115485231|ref|NP_001067759.1|	Os11g0312400 [Oryza sativa Japonica Group] >gi|585338|sp|Q08480.1|KAD2_ORYSJ RecName: Full=Adenylate kinase B; Short=AK B; AltName: Full=ATP-AMP transphosphorylase B >gi|391879|dbj|BAA01181.1| adenylate kinase-b [Oryza sativa] >gi|62734015|gb|AAX96124.1| adenylate kinase b (ec 2.7.4.3) (atp-amp transphosphorylase) [Oryza sativa Japonica Group] >gi|113644981|dbj|BAF28122.1| Os11g0312400 [Oryza sat…	sp|Q08480|KAD2_ORYSJ	Adenylate kinase B OS=Oryza sativa subsp. japonica GN=ADK-B PE=2 SV=1
130	miR156a	8	0	13	1	0.192516	0.481102	Unchanged	down	Unigene13289_All	gi|282848250|gb|ADB02906.1|	60S ribosomal protein L30 [Jatropha curcas]	sp|O49884|RL30_LUPLU	60S ribosomal protein L30 OS=Lupinus luteus GN=RPL30 PE=3 SV=1
130	miR156a	8	0	13	1	0.192516	0.481102	Unchanged	down	Unigene50336_All	--	--	--	--
130	miR156a	8	0	13	1	0.192516	0.481102	Unchanged	down	Unigene58171_All	--	--	--	--
130	miR156a	8	0	13	1	0.192516	0.481102	Unchanged	down	Unigene59576_All	gi|219879366|gb|ACL51015.1|	squamosa promoter-binding protein [Citrus trifoliata]	sp|Q7EXZ2|SPL14_ORYSJ	Squamosa promoter-binding-like protein 14 OS=Oryza sativa subsp. japonica GN=SPL14 PE=2 SV=1
131	miR156a	6	0	10	1	0.192516	0.469074	Unchanged	down	Unigene23467_All	gi|13877707|gb|AAK43931.1|AF370612_1	similar to squamosa-promoter binding protein 1 isolog gi|1707009 [Arabidopsis thaliana]	sp|Q94JW8|SPL6_ARATH	Squamosa promoter-binding-like protein 6 OS=Arabidopsis thaliana GN=SPL6 PE=2 SV=2
131	miR156a	6	0	10	1	0.192516	0.469074	Unchanged	down	Unigene69490_All	gi|30697804|ref|NP_177077.3|	squamosa promoter-binding protein-like 6 (SPL6) [Arabidopsis thaliana] >gi|67461542|sp|Q94JW8.2|SPL6_ARATH RecName: Full=Squamosa promoter-binding-like protein 6 >gi|12325078|gb|AAG52487.1|AC018364_5 squamosa promoter binding protein-like 6; 91282-89867 [Arabidopsis thaliana] >gi|5931683|emb|CAB56595.1| squamosa promoter binding protein-like 6 [Arabidopsis thaliana] >gi|5931685|emb|CAB56596.1| sq…	sp|Q94JW8|SPL6_ARATH	Squamosa promoter-binding-like protein 6 OS=Arabidopsis thaliana GN=SPL6 PE=2 SV=2
132	miR156a	6	0	12	1	0.192516	0.390895	Unchanged	down	Unigene51557_All	--	--	--	--
132	miR156a	6	0	12	1	0.192516	0.390895	Unchanged	down	Unigene65938_All	gi|224087405|ref|XP_002308153.1|	f-box family protein [Populus trichocarpa] >gi|222854129|gb|EEE91676.1| f-box family protein [Populus trichocarpa]	--	--
132	miR156a	6	0	12	1	0.192516	0.390895	Unchanged	down	Unigene49867_All	gi|219879366|gb|ACL51015.1|	squamosa promoter-binding protein [Citrus trifoliata]	sp|Q700W2|SPL9_ARATH	Squamosa promoter-binding-like protein 9 OS=Arabidopsis thaliana GN=SPL9 PE=2 SV=2
132	miR156a	6	0	12	1	0.192516	0.390895	Unchanged	down	Unigene1357_All	gi|30577628|emb|CAD90156.1|	squamosa promoter binding like-protein [Betula pendula] >gi|30577630|emb|CAD90157.1| squamosa promoter binding like-protein [Betula pendula]	sp|Q38740|SBP2_ANTMA	Squamosa promoter-binding protein 2 OS=Antirrhinum majus GN=SBP2 PE=2 SV=1
132	miR156a	6	0	12	1	0.192516	0.390895	Unchanged	down	Unigene35075_All	gi|13877707|gb|AAK43931.1|AF370612_1	similar to squamosa-promoter binding protein 1 isolog gi|1707009 [Arabidopsis thaliana]	sp|Q94JW8|SPL6_ARATH	Squamosa promoter-binding-like protein 6 OS=Arabidopsis thaliana GN=SPL6 PE=2 SV=2
132	miR156a	6	0	12	1	0.192516	0.390895	Unchanged	down	Unigene23467_All	gi|13877707|gb|AAK43931.1|AF370612_1	similar to squamosa-promoter binding protein 1 isolog gi|1707009 [Arabidopsis thaliana]	sp|Q94JW8|SPL6_ARATH	Squamosa promoter-binding-like protein 6 OS=Arabidopsis thaliana GN=SPL6 PE=2 SV=2
132	miR156a	6	0	12	1	0.192516	0.390895	Unchanged	down	Unigene10828_All	gi|295815792|gb|ADG36381.1|	promoter-binding protein SPL10 [Vitis vinifera]	sp|Q9S840|SPL2_ARATH	Squamosa promoter-binding-like protein 2 OS=Arabidopsis thaliana GN=SPL2 PE=2 SV=1
132	miR156a	6	0	12	1	0.192516	0.390895	Unchanged	down	Unigene9881_All	gi|297824297|ref|XP_002880031.1|	UBX domain-containing protein [Arabidopsis lyrata subsp. lyrata] >gi|297325870|gb|EFH56290.1| UBX domain-containing protein [Arabidopsis lyrata subsp. lyrata]	sp|Q3ZBU9|UBXN4_BOVIN	UBX domain-containing protein 4 OS=Bos taurus GN=UBXN4 PE=2 SV=2
132	miR156a	6	0	12	1	0.192516	0.390895	Unchanged	down	Unigene8598_All	gi|115457606|ref|NP_001052403.1|	Os04g0298600 [Oryza sativa Japonica Group] >gi|113563974|dbj|BAF14317.1| Os04g0298600 [Oryza sativa Japonica Group]	sp|Q54GS1|CL16A_DICDI	Protein CLEC16A homolog OS=Dictyostelium discoideum GN=DDB_G0289943 PE=3 SV=1
132	miR156a	6	0	12	1	0.192516	0.390895	Unchanged	down	Unigene31400_All	gi|219879368|gb|ACL51016.1|	squamosa promoter-binding protein [Citrus trifoliata]	sp|Q6YZE8|SPL16_ORYSJ	Squamosa promoter-binding-like protein 16 OS=Oryza sativa subsp. japonica GN=SPL16 PE=2 SV=1
132	miR156a	6	0	12	1	0.192516	0.390895	Unchanged	down	Unigene14838_All	gi|18394738|ref|NP_564084.1|	dehydration-responsive protein-related [Arabidopsis thaliana] >gi|75174900|sp|Q9LN50.1|PMTS_ARATH RecName: Full=Probable methyltransferase PMT28 >gi|8778438|gb|AAF79446.1|AC025808_28 F18O14.20 [Arabidopsis thaliana]	sp|Q9LN50|PMTS_ARATH	Probable methyltransferase PMT28 OS=Arabidopsis thaliana GN=At1g19430 PE=1 SV=1
132	miR156a	6	0	12	1	0.192516	0.390895	Unchanged	down	Unigene69490_All	gi|30697804|ref|NP_177077.3|	squamosa promoter-binding protein-like 6 (SPL6) [Arabidopsis thaliana] >gi|67461542|sp|Q94JW8.2|SPL6_ARATH RecName: Full=Squamosa promoter-binding-like protein 6 >gi|12325078|gb|AAG52487.1|AC018364_5 squamosa promoter binding protein-like 6; 91282-89867 [Arabidopsis thaliana] >gi|5931683|emb|CAB56595.1| squamosa promoter binding protein-like 6 [Arabidopsis thaliana] >gi|5931685|emb|CAB56596.1| sq…	sp|Q94JW8|SPL6_ARATH	Squamosa promoter-binding-like protein 6 OS=Arabidopsis thaliana GN=SPL6 PE=2 SV=2
132	miR156a	6	0	12	1	0.192516	0.390895	Unchanged	down	Unigene59576_All	gi|219879366|gb|ACL51015.1|	squamosa promoter-binding protein [Citrus trifoliata]	sp|Q7EXZ2|SPL14_ORYSJ	Squamosa promoter-binding-like protein 14 OS=Oryza sativa subsp. japonica GN=SPL14 PE=2 SV=1
132	miR156a	6	0	12	1	0.192516	0.390895	Unchanged	down	Unigene61394_All	gi|122162768|sp|Q01JD1.1|SPL7_ORYSI	RecName: Full=Squamosa promoter-binding-like protein 7 >gi|116310136|emb|CAH67152.1| OSIGBa0122F23.9 [Oryza sativa (indica cultivar-group)]	sp|Q7XT42|SPL7_ORYSJ	Squamosa promoter-binding-like protein 7 OS=Oryza sativa subsp. japonica GN=SPL7 PE=2 SV=2
132	miR156a	6	0	12	1	0.192516	0.390895	Unchanged	down	Unigene75696_All	gi|297791937|ref|XP_002863853.1|	C2 domain-containing protein [Arabidopsis lyrata subsp. lyrata] >gi|297309688|gb|EFH40112.1| C2 domain-containing protein [Arabidopsis lyrata subsp. lyrata]	--	--
133	miR156a	6	0	10	1	0.192516	0.469074	Unchanged	down	Unigene49867_All	gi|219879366|gb|ACL51015.1|	squamosa promoter-binding protein [Citrus trifoliata]	sp|Q700W2|SPL9_ARATH	Squamosa promoter-binding-like protein 9 OS=Arabidopsis thaliana GN=SPL9 PE=2 SV=2
133	miR156a	6	0	10	1	0.192516	0.469074	Unchanged	down	Unigene1357_All	gi|30577628|emb|CAD90156.1|	squamosa promoter binding like-protein [Betula pendula] >gi|30577630|emb|CAD90157.1| squamosa promoter binding like-protein [Betula pendula]	sp|Q38740|SBP2_ANTMA	Squamosa promoter-binding protein 2 OS=Antirrhinum majus GN=SBP2 PE=2 SV=1
133	miR156a	6	0	10	1	0.192516	0.469074	Unchanged	down	Unigene35075_All	gi|13877707|gb|AAK43931.1|AF370612_1	similar to squamosa-promoter binding protein 1 isolog gi|1707009 [Arabidopsis thaliana]	sp|Q94JW8|SPL6_ARATH	Squamosa promoter-binding-like protein 6 OS=Arabidopsis thaliana GN=SPL6 PE=2 SV=2
133	miR156a	6	0	10	1	0.192516	0.469074	Unchanged	down	Unigene23467_All	gi|13877707|gb|AAK43931.1|AF370612_1	similar to squamosa-promoter binding protein 1 isolog gi|1707009 [Arabidopsis thaliana]	sp|Q94JW8|SPL6_ARATH	Squamosa promoter-binding-like protein 6 OS=Arabidopsis thaliana GN=SPL6 PE=2 SV=2
133	miR156a	6	0	10	1	0.192516	0.469074	Unchanged	down	Unigene10828_All	gi|295815792|gb|ADG36381.1|	promoter-binding protein SPL10 [Vitis vinifera]	sp|Q9S840|SPL2_ARATH	Squamosa promoter-binding-like protein 2 OS=Arabidopsis thaliana GN=SPL2 PE=2 SV=1
133	miR156a	6	0	10	1	0.192516	0.469074	Unchanged	down	Unigene31400_All	gi|219879368|gb|ACL51016.1|	squamosa promoter-binding protein [Citrus trifoliata]	sp|Q6YZE8|SPL16_ORYSJ	Squamosa promoter-binding-like protein 16 OS=Oryza sativa subsp. japonica GN=SPL16 PE=2 SV=1
133	miR156a	6	0	10	1	0.192516	0.469074	Unchanged	down	Unigene69490_All	gi|30697804|ref|NP_177077.3|	squamosa promoter-binding protein-like 6 (SPL6) [Arabidopsis thaliana] >gi|67461542|sp|Q94JW8.2|SPL6_ARATH RecName: Full=Squamosa promoter-binding-like protein 6 >gi|12325078|gb|AAG52487.1|AC018364_5 squamosa promoter binding protein-like 6; 91282-89867 [Arabidopsis thaliana] >gi|5931683|emb|CAB56595.1| squamosa promoter binding protein-like 6 [Arabidopsis thaliana] >gi|5931685|emb|CAB56596.1| sq…	sp|Q94JW8|SPL6_ARATH	Squamosa promoter-binding-like protein 6 OS=Arabidopsis thaliana GN=SPL6 PE=2 SV=2
133	miR156a	6	0	10	1	0.192516	0.469074	Unchanged	down	Unigene33217_All	gi|115440237|ref|NP_001044398.1|	Os01g0773100 [Oryza sativa Japonica Group] >gi|113533929|dbj|BAF06312.1| Os01g0773100 [Oryza sativa Japonica Group]	sp|Q8CHY3|DYM_MOUSE	Dymeclin OS=Mus musculus GN=Dym PE=2 SV=1
133	miR156a	6	0	10	1	0.192516	0.469074	Unchanged	down	Unigene59576_All	gi|219879366|gb|ACL51015.1|	squamosa promoter-binding protein [Citrus trifoliata]	sp|Q7EXZ2|SPL14_ORYSJ	Squamosa promoter-binding-like protein 14 OS=Oryza sativa subsp. japonica GN=SPL14 PE=2 SV=1
133	miR156a	6	0	10	1	0.192516	0.469074	Unchanged	down	Unigene61394_All	gi|122162768|sp|Q01JD1.1|SPL7_ORYSI	RecName: Full=Squamosa promoter-binding-like protein 7 >gi|116310136|emb|CAH67152.1| OSIGBa0122F23.9 [Oryza sativa (indica cultivar-group)]	sp|Q7XT42|SPL7_ORYSJ	Squamosa promoter-binding-like protein 7 OS=Oryza sativa subsp. japonica GN=SPL7 PE=2 SV=2
134	miR156a	4	0	16	1	0.192516	0.195448	Unchanged	down	Unigene49867_All	gi|219879366|gb|ACL51015.1|	squamosa promoter-binding protein [Citrus trifoliata]	sp|Q700W2|SPL9_ARATH	Squamosa promoter-binding-like protein 9 OS=Arabidopsis thaliana GN=SPL9 PE=2 SV=2
134	miR156a	4	0	16	1	0.192516	0.195448	Unchanged	down	Unigene1357_All	gi|30577628|emb|CAD90156.1|	squamosa promoter binding like-protein [Betula pendula] >gi|30577630|emb|CAD90157.1| squamosa promoter binding like-protein [Betula pendula]	sp|Q38740|SBP2_ANTMA	Squamosa promoter-binding protein 2 OS=Antirrhinum majus GN=SBP2 PE=2 SV=1
134	miR156a	4	0	16	1	0.192516	0.195448	Unchanged	down	Unigene69245_All	gi|115485231|ref|NP_001067759.1|	Os11g0312400 [Oryza sativa Japonica Group] >gi|585338|sp|Q08480.1|KAD2_ORYSJ RecName: Full=Adenylate kinase B; Short=AK B; AltName: Full=ATP-AMP transphosphorylase B >gi|391879|dbj|BAA01181.1| adenylate kinase-b [Oryza sativa] >gi|62734015|gb|AAX96124.1| adenylate kinase b (ec 2.7.4.3) (atp-amp transphosphorylase) [Oryza sativa Japonica Group] >gi|113644981|dbj|BAF28122.1| Os11g0312400 [Oryza sat…	sp|Q08480|KAD2_ORYSJ	Adenylate kinase B OS=Oryza sativa subsp. japonica GN=ADK-B PE=2 SV=1
134	miR156a	4	0	16	1	0.192516	0.195448	Unchanged	down	Unigene10828_All	gi|295815792|gb|ADG36381.1|	promoter-binding protein SPL10 [Vitis vinifera]	sp|Q9S840|SPL2_ARATH	Squamosa promoter-binding-like protein 2 OS=Arabidopsis thaliana GN=SPL2 PE=2 SV=1
134	miR156a	4	0	16	1	0.192516	0.195448	Unchanged	down	Unigene48346_All	gi|115485231|ref|NP_001067759.1|	Os11g0312400 [Oryza sativa Japonica Group] >gi|585338|sp|Q08480.1|KAD2_ORYSJ RecName: Full=Adenylate kinase B; Short=AK B; AltName: Full=ATP-AMP transphosphorylase B >gi|391879|dbj|BAA01181.1| adenylate kinase-b [Oryza sativa] >gi|62734015|gb|AAX96124.1| adenylate kinase b (ec 2.7.4.3) (atp-amp transphosphorylase) [Oryza sativa Japonica Group] >gi|113644981|dbj|BAF28122.1| Os11g0312400 [Oryza sat…	sp|Q08480|KAD2_ORYSJ	Adenylate kinase B OS=Oryza sativa subsp. japonica GN=ADK-B PE=2 SV=1
134	miR156a	4	0	16	1	0.192516	0.195448	Unchanged	down	Unigene50336_All	--	--	--	--
134	miR156a	4	0	16	1	0.192516	0.195448	Unchanged	down	Unigene59576_All	gi|219879366|gb|ACL51015.1|	squamosa promoter-binding protein [Citrus trifoliata]	sp|Q7EXZ2|SPL14_ORYSJ	Squamosa promoter-binding-like protein 14 OS=Oryza sativa subsp. japonica GN=SPL14 PE=2 SV=1
134	miR156a	4	0	16	1	0.192516	0.195448	Unchanged	down	Unigene65724_All	gi|15226200|ref|NP_180329.1|	pentatricopeptide (PPR) repeat-containing protein [Arabidopsis thaliana] >gi|75216862|sp|Q9ZUW3.1|PP172_ARATH RecName: Full=Pentatricopeptide repeat-containing protein At2g27610	sp|Q9ZUW3|PP172_ARATH	Pentatricopeptide repeat-containing protein At2g27610 OS=Arabidopsis thaliana GN=PCMP-H60 PE=2 SV=1
135	miR156b	278	15	96	7	0.040444	2.26394	Up	Up	Unigene49867_All	gi|219879366|gb|ACL51015.1|	squamosa promoter-binding protein [Citrus trifoliata]	sp|Q700W2|SPL9_ARATH	Squamosa promoter-binding-like protein 9 OS=Arabidopsis thaliana GN=SPL9 PE=2 SV=2
135	miR156b	278	15	96	7	0.040444	2.26394	Up	Up	Unigene1357_All	gi|30577628|emb|CAD90156.1|	squamosa promoter binding like-protein [Betula pendula] >gi|30577630|emb|CAD90157.1| squamosa promoter binding like-protein [Betula pendula]	sp|Q38740|SBP2_ANTMA	Squamosa promoter-binding protein 2 OS=Antirrhinum majus GN=SBP2 PE=2 SV=1
135	miR156b	278	15	96	7	0.040444	2.26394	Up	Up	Unigene52450_All	--	--	--	--
135	miR156b	278	15	96	7	0.040444	2.26394	Up	Up	Unigene23467_All	gi|13877707|gb|AAK43931.1|AF370612_1	similar to squamosa-promoter binding protein 1 isolog gi|1707009 [Arabidopsis thaliana]	sp|Q94JW8|SPL6_ARATH	Squamosa promoter-binding-like protein 6 OS=Arabidopsis thaliana GN=SPL6 PE=2 SV=2
135	miR156b	278	15	96	7	0.040444	2.26394	Up	Up	Unigene10828_All	gi|295815792|gb|ADG36381.1|	promoter-binding protein SPL10 [Vitis vinifera]	sp|Q9S840|SPL2_ARATH	Squamosa promoter-binding-like protein 2 OS=Arabidopsis thaliana GN=SPL2 PE=2 SV=1
135	miR156b	278	15	96	7	0.040444	2.26394	Up	Up	Unigene31400_All	gi|219879368|gb|ACL51016.1|	squamosa promoter-binding protein [Citrus trifoliata]	sp|Q6YZE8|SPL16_ORYSJ	Squamosa promoter-binding-like protein 16 OS=Oryza sativa subsp. japonica GN=SPL16 PE=2 SV=1
135	miR156b	278	15	96	7	0.040444	2.26394	Up	Up	Unigene69490_All	gi|30697804|ref|NP_177077.3|	squamosa promoter-binding protein-like 6 (SPL6) [Arabidopsis thaliana] >gi|67461542|sp|Q94JW8.2|SPL6_ARATH RecName: Full=Squamosa promoter-binding-like protein 6 >gi|12325078|gb|AAG52487.1|AC018364_5 squamosa promoter binding protein-like 6; 91282-89867 [Arabidopsis thaliana] >gi|5931683|emb|CAB56595.1| squamosa promoter binding protein-like 6 [Arabidopsis thaliana] >gi|5931685|emb|CAB56596.1| sq…	sp|Q94JW8|SPL6_ARATH	Squamosa promoter-binding-like protein 6 OS=Arabidopsis thaliana GN=SPL6 PE=2 SV=2
135	miR156b	278	15	96	7	0.040444	2.26394	Up	Up	Unigene59576_All	gi|219879366|gb|ACL51015.1|	squamosa promoter-binding protein [Citrus trifoliata]	sp|Q7EXZ2|SPL14_ORYSJ	Squamosa promoter-binding-like protein 14 OS=Oryza sativa subsp. japonica GN=SPL14 PE=2 SV=1
135	miR156b	278	15	96	7	0.040444	2.26394	Up	Up	Unigene59667_All	--	--	--	--
135	miR156b	278	15	96	7	0.040444	2.26394	Up	Up	Unigene27229_All	gi|6623973|gb|AAF19226.1|AC007505_2	Highly similar to Ta1-3 polyprotein [Arabidopsis thaliana]	sp|P10978|POLX_TOBAC	Retrovirus-related Pol polyprotein from transposon TNT 1-94 OS=Nicotiana tabacum PE=2 SV=1
135	miR156b	278	15	96	7	0.040444	2.26394	Up	Up	Unigene61394_All	gi|122162768|sp|Q01JD1.1|SPL7_ORYSI	RecName: Full=Squamosa promoter-binding-like protein 7 >gi|116310136|emb|CAH67152.1| OSIGBa0122F23.9 [Oryza sativa (indica cultivar-group)]	sp|Q7XT42|SPL7_ORYSJ	Squamosa promoter-binding-like protein 7 OS=Oryza sativa subsp. japonica GN=SPL7 PE=2 SV=2
135	miR156b	278	15	96	7	0.040444	2.26394	Up	Up	Unigene67466_All	--	--	--	--
136	miR156b	210	12	164	12	0.058992	1.00107	Up	unchanged	Unigene49390_All	--	--	--	--
136	miR156b	210	12	164	12	0.058992	1.00107	Up	unchanged	Unigene8031_All	gi|297821082|ref|XP_002878424.1|	serine protease inhibitor, Kazal-type family protein [Arabidopsis lyrata subsp. lyrata] >gi|297324262|gb|EFH54683.1| serine protease inhibitor, Kazal-type family protein [Arabidopsis lyrata subsp. lyrata]	--	--
136	miR156b	210	12	164	12	0.058992	1.00107	Up	unchanged	Unigene3873_All	gi|15219179|ref|NP_175717.1|	SPA4 (SPA1-RELATED 4); protein binding / signal transducer [Arabidopsis thaliana] >gi|30695417|ref|NP_849802.1| SPA4 (SPA1-RELATED 4); protein binding / signal transducer [Arabidopsis thaliana] >gi|75332075|sp|Q94BM7.1|SPA4_ARATH RecName: Full=Protein SPA1-RELATED 4	sp|Q94BM7|SPA4_ARATH	Protein SPA1-RELATED 4 OS=Arabidopsis thaliana GN=SPA4 PE=1 SV=1
136	miR156b	210	12	164	12	0.058992	1.00107	Up	unchanged	Unigene49867_All	gi|219879366|gb|ACL51015.1|	squamosa promoter-binding protein [Citrus trifoliata]	sp|Q700W2|SPL9_ARATH	Squamosa promoter-binding-like protein 9 OS=Arabidopsis thaliana GN=SPL9 PE=2 SV=2
136	miR156b	210	12	164	12	0.058992	1.00107	Up	unchanged	Unigene1357_All	gi|30577628|emb|CAD90156.1|	squamosa promoter binding like-protein [Betula pendula] >gi|30577630|emb|CAD90157.1| squamosa promoter binding like-protein [Betula pendula]	sp|Q38740|SBP2_ANTMA	Squamosa promoter-binding protein 2 OS=Antirrhinum majus GN=SBP2 PE=2 SV=1
136	miR156b	210	12	164	12	0.058992	1.00107	Up	unchanged	Unigene1987_All	gi|225468347|ref|XP_002270830.1|	PREDICTED: similar to intron maturase, type II family protein [Vitis vinifera]	--	--
136	miR156b	210	12	164	12	0.058992	1.00107	Up	unchanged	Unigene23467_All	gi|13877707|gb|AAK43931.1|AF370612_1	similar to squamosa-promoter binding protein 1 isolog gi|1707009 [Arabidopsis thaliana]	sp|Q94JW8|SPL6_ARATH	Squamosa promoter-binding-like protein 6 OS=Arabidopsis thaliana GN=SPL6 PE=2 SV=2
136	miR156b	210	12	164	12	0.058992	1.00107	Up	unchanged	Unigene10828_All	gi|295815792|gb|ADG36381.1|	promoter-binding protein SPL10 [Vitis vinifera]	sp|Q9S840|SPL2_ARATH	Squamosa promoter-binding-like protein 2 OS=Arabidopsis thaliana GN=SPL2 PE=2 SV=1
136	miR156b	210	12	164	12	0.058992	1.00107	Up	unchanged	Unigene31400_All	gi|219879368|gb|ACL51016.1|	squamosa promoter-binding protein [Citrus trifoliata]	sp|Q6YZE8|SPL16_ORYSJ	Squamosa promoter-binding-like protein 16 OS=Oryza sativa subsp. japonica GN=SPL16 PE=2 SV=1
136	miR156b	210	12	164	12	0.058992	1.00107	Up	unchanged	Unigene59548_All	gi|285027181|gb|ADC34069.1|	phytoene synthase [Cucumis melo]	sp|P37271|PSY_ARATH	Phytoene synthase, chloroplastic OS=Arabidopsis thaliana GN=PSY1 PE=2 SV=2
136	miR156b	210	12	164	12	0.058992	1.00107	Up	unchanged	Unigene69490_All	gi|30697804|ref|NP_177077.3|	squamosa promoter-binding protein-like 6 (SPL6) [Arabidopsis thaliana] >gi|67461542|sp|Q94JW8.2|SPL6_ARATH RecName: Full=Squamosa promoter-binding-like protein 6 >gi|12325078|gb|AAG52487.1|AC018364_5 squamosa promoter binding protein-like 6; 91282-89867 [Arabidopsis thaliana] >gi|5931683|emb|CAB56595.1| squamosa promoter binding protein-like 6 [Arabidopsis thaliana] >gi|5931685|emb|CAB56596.1| sq…	sp|Q94JW8|SPL6_ARATH	Squamosa promoter-binding-like protein 6 OS=Arabidopsis thaliana GN=SPL6 PE=2 SV=2
136	miR156b	210	12	164	12	0.058992	1.00107	Up	unchanged	Unigene59576_All	gi|219879366|gb|ACL51015.1|	squamosa promoter-binding protein [Citrus trifoliata]	sp|Q7EXZ2|SPL14_ORYSJ	Squamosa promoter-binding-like protein 14 OS=Oryza sativa subsp. japonica GN=SPL14 PE=2 SV=1
136	miR156b	210	12	164	12	0.058992	1.00107	Up	unchanged	Unigene8652_All	gi|50313464|gb|AAT74602.1|	cyclopropane fatty acid synthase [Gossypium hirsutum]	sp|P31049|YLP3_PSEPU	Uncharacterized methyltransferase in lpd-3 5'region OS=Pseudomonas putida PE=4 SV=1
136	miR156b	210	12	164	12	0.058992	1.00107	Up	unchanged	Unigene61394_All	gi|122162768|sp|Q01JD1.1|SPL7_ORYSI	RecName: Full=Squamosa promoter-binding-like protein 7 >gi|116310136|emb|CAH67152.1| OSIGBa0122F23.9 [Oryza sativa (indica cultivar-group)]	sp|Q7XT42|SPL7_ORYSJ	Squamosa promoter-binding-like protein 7 OS=Oryza sativa subsp. japonica GN=SPL7 PE=2 SV=2
137	miR156b	59	3	21	1	0.136131	2.19646	Up	Up	Unigene49867_All	gi|219879366|gb|ACL51015.1|	squamosa promoter-binding protein [Citrus trifoliata]	sp|Q700W2|SPL9_ARATH	Squamosa promoter-binding-like protein 9 OS=Arabidopsis thaliana GN=SPL9 PE=2 SV=2
137	miR156b	59	3	21	1	0.136131	2.19646	Up	Up	Unigene1357_All	gi|30577628|emb|CAD90156.1|	squamosa promoter binding like-protein [Betula pendula] >gi|30577630|emb|CAD90157.1| squamosa promoter binding like-protein [Betula pendula]	sp|Q38740|SBP2_ANTMA	Squamosa promoter-binding protein 2 OS=Antirrhinum majus GN=SBP2 PE=2 SV=1
137	miR156b	59	3	21	1	0.136131	2.19646	Up	Up	Unigene23467_All	gi|13877707|gb|AAK43931.1|AF370612_1	similar to squamosa-promoter binding protein 1 isolog gi|1707009 [Arabidopsis thaliana]	sp|Q94JW8|SPL6_ARATH	Squamosa promoter-binding-like protein 6 OS=Arabidopsis thaliana GN=SPL6 PE=2 SV=2
137	miR156b	59	3	21	1	0.136131	2.19646	Up	Up	Unigene10828_All	gi|295815792|gb|ADG36381.1|	promoter-binding protein SPL10 [Vitis vinifera]	sp|Q9S840|SPL2_ARATH	Squamosa promoter-binding-like protein 2 OS=Arabidopsis thaliana GN=SPL2 PE=2 SV=1
137	miR156b	59	3	21	1	0.136131	2.19646	Up	Up	Unigene32785_All	--	--	--	--
137	miR156b	59	3	21	1	0.136131	2.19646	Up	Up	Unigene31400_All	gi|219879368|gb|ACL51016.1|	squamosa promoter-binding protein [Citrus trifoliata]	sp|Q6YZE8|SPL16_ORYSJ	Squamosa promoter-binding-like protein 16 OS=Oryza sativa subsp. japonica GN=SPL16 PE=2 SV=1
137	miR156b	59	3	21	1	0.136131	2.19646	Up	Up	Unigene69490_All	gi|30697804|ref|NP_177077.3|	squamosa promoter-binding protein-like 6 (SPL6) [Arabidopsis thaliana] >gi|67461542|sp|Q94JW8.2|SPL6_ARATH RecName: Full=Squamosa promoter-binding-like protein 6 >gi|12325078|gb|AAG52487.1|AC018364_5 squamosa promoter binding protein-like 6; 91282-89867 [Arabidopsis thaliana] >gi|5931683|emb|CAB56595.1| squamosa promoter binding protein-like 6 [Arabidopsis thaliana] >gi|5931685|emb|CAB56596.1| sq…	sp|Q94JW8|SPL6_ARATH	Squamosa promoter-binding-like protein 6 OS=Arabidopsis thaliana GN=SPL6 PE=2 SV=2
137	miR156b	59	3	21	1	0.136131	2.19646	Up	Up	Unigene59576_All	gi|219879366|gb|ACL51015.1|	squamosa promoter-binding protein [Citrus trifoliata]	sp|Q7EXZ2|SPL14_ORYSJ	Squamosa promoter-binding-like protein 14 OS=Oryza sativa subsp. japonica GN=SPL14 PE=2 SV=1
137	miR156b	59	3	21	1	0.136131	2.19646	Up	Up	Unigene76110_All	--	--	--	--
137	miR156b	59	3	21	1	0.136131	2.19646	Up	Up	Unigene61394_All	gi|122162768|sp|Q01JD1.1|SPL7_ORYSI	RecName: Full=Squamosa promoter-binding-like protein 7 >gi|116310136|emb|CAH67152.1| OSIGBa0122F23.9 [Oryza sativa (indica cultivar-group)]	sp|Q7XT42|SPL7_ORYSJ	Squamosa promoter-binding-like protein 7 OS=Oryza sativa subsp. japonica GN=SPL7 PE=2 SV=2
138	miR156b	20	1	4	0	0.246251	3.90895	Up	Up	Unigene49867_All	gi|219879366|gb|ACL51015.1|	squamosa promoter-binding protein [Citrus trifoliata]	sp|Q700W2|SPL9_ARATH	Squamosa promoter-binding-like protein 9 OS=Arabidopsis thaliana GN=SPL9 PE=2 SV=2
138	miR156b	20	1	4	0	0.246251	3.90895	Up	Up	Unigene75660_All	--	--	--	--
138	miR156b	20	1	4	0	0.246251	3.90895	Up	Up	Unigene8619_All	gi|240254318|ref|NP_176659.6|	binding [Arabidopsis thaliana]	sp|Q92616|GCN1L_HUMAN	Translational activator GCN1 OS=Homo sapiens GN=GCN1L1 PE=1 SV=5
138	miR156b	20	1	4	0	0.246251	3.90895	Up	Up	Unigene59576_All	gi|219879366|gb|ACL51015.1|	squamosa promoter-binding protein [Citrus trifoliata]	sp|Q7EXZ2|SPL14_ORYSJ	Squamosa promoter-binding-like protein 14 OS=Oryza sativa subsp. japonica GN=SPL14 PE=2 SV=1
138	miR156b	20	1	4	0	0.246251	3.90895	Up	Up	Unigene1109_All	gi|224060417|ref|XP_002300189.1|	white-brown-complex ABC transporter family [Populus trichocarpa] >gi|222847447|gb|EEE84994.1| white-brown-complex ABC transporter family [Populus trichocarpa]	sp|Q8RXN0|AB11G_ARATH	ABC transporter G family member 11 OS=Arabidopsis thaliana GN=ABCG11 PE=1 SV=1
139	miR156b	18	1	22	2	0.142222	0.639647	Up	down	Unigene49867_All	gi|219879366|gb|ACL51015.1|	squamosa promoter-binding protein [Citrus trifoliata]	sp|Q700W2|SPL9_ARATH	Squamosa promoter-binding-like protein 9 OS=Arabidopsis thaliana GN=SPL9 PE=2 SV=2
139	miR156b	18	1	22	2	0.142222	0.639647	Up	down	Unigene1357_All	gi|30577628|emb|CAD90156.1|	squamosa promoter binding like-protein [Betula pendula] >gi|30577630|emb|CAD90157.1| squamosa promoter binding like-protein [Betula pendula]	sp|Q38740|SBP2_ANTMA	Squamosa promoter-binding protein 2 OS=Antirrhinum majus GN=SBP2 PE=2 SV=1
139	miR156b	18	1	22	2	0.142222	0.639647	Up	down	Unigene35075_All	gi|13877707|gb|AAK43931.1|AF370612_1	similar to squamosa-promoter binding protein 1 isolog gi|1707009 [Arabidopsis thaliana]	sp|Q94JW8|SPL6_ARATH	Squamosa promoter-binding-like protein 6 OS=Arabidopsis thaliana GN=SPL6 PE=2 SV=2
139	miR156b	18	1	22	2	0.142222	0.639647	Up	down	Unigene23467_All	gi|13877707|gb|AAK43931.1|AF370612_1	similar to squamosa-promoter binding protein 1 isolog gi|1707009 [Arabidopsis thaliana]	sp|Q94JW8|SPL6_ARATH	Squamosa promoter-binding-like protein 6 OS=Arabidopsis thaliana GN=SPL6 PE=2 SV=2
139	miR156b	18	1	22	2	0.142222	0.639647	Up	down	Unigene10828_All	gi|295815792|gb|ADG36381.1|	promoter-binding protein SPL10 [Vitis vinifera]	sp|Q9S840|SPL2_ARATH	Squamosa promoter-binding-like protein 2 OS=Arabidopsis thaliana GN=SPL2 PE=2 SV=1
139	miR156b	18	1	22	2	0.142222	0.639647	Up	down	Unigene31400_All	gi|219879368|gb|ACL51016.1|	squamosa promoter-binding protein [Citrus trifoliata]	sp|Q6YZE8|SPL16_ORYSJ	Squamosa promoter-binding-like protein 16 OS=Oryza sativa subsp. japonica GN=SPL16 PE=2 SV=1
139	miR156b	18	1	22	2	0.142222	0.639647	Up	down	Unigene69490_All	gi|30697804|ref|NP_177077.3|	squamosa promoter-binding protein-like 6 (SPL6) [Arabidopsis thaliana] >gi|67461542|sp|Q94JW8.2|SPL6_ARATH RecName: Full=Squamosa promoter-binding-like protein 6 >gi|12325078|gb|AAG52487.1|AC018364_5 squamosa promoter binding protein-like 6; 91282-89867 [Arabidopsis thaliana] >gi|5931683|emb|CAB56595.1| squamosa promoter binding protein-like 6 [Arabidopsis thaliana] >gi|5931685|emb|CAB56596.1| sq…	sp|Q94JW8|SPL6_ARATH	Squamosa promoter-binding-like protein 6 OS=Arabidopsis thaliana GN=SPL6 PE=2 SV=2
139	miR156b	18	1	22	2	0.142222	0.639647	Up	down	Unigene59576_All	gi|219879366|gb|ACL51015.1|	squamosa promoter-binding protein [Citrus trifoliata]	sp|Q7EXZ2|SPL14_ORYSJ	Squamosa promoter-binding-like protein 14 OS=Oryza sativa subsp. japonica GN=SPL14 PE=2 SV=1
139	miR156b	18	1	22	2	0.142222	0.639647	Up	down	Unigene10232_All	--	--	--	--
139	miR156b	18	1	22	2	0.142222	0.639647	Up	down	Unigene27229_All	gi|6623973|gb|AAF19226.1|AC007505_2	Highly similar to Ta1-3 polyprotein [Arabidopsis thaliana]	sp|P10978|POLX_TOBAC	Retrovirus-related Pol polyprotein from transposon TNT 1-94 OS=Nicotiana tabacum PE=2 SV=1
139	miR156b	18	1	22	2	0.142222	0.639647	Up	down	Unigene61394_All	gi|122162768|sp|Q01JD1.1|SPL7_ORYSI	RecName: Full=Squamosa promoter-binding-like protein 7 >gi|116310136|emb|CAH67152.1| OSIGBa0122F23.9 [Oryza sativa (indica cultivar-group)]	sp|Q7XT42|SPL7_ORYSJ	Squamosa promoter-binding-like protein 7 OS=Oryza sativa subsp. japonica GN=SPL7 PE=2 SV=2
140	miR156b	12	1	5	0	0.246251	1.8763	Up	Up	Unigene56522_All	--	--	--	--
140	miR156b	12	1	5	0	0.246251	1.8763	Up	Up	Unigene49867_All	gi|219879366|gb|ACL51015.1|	squamosa promoter-binding protein [Citrus trifoliata]	sp|Q700W2|SPL9_ARATH	Squamosa promoter-binding-like protein 9 OS=Arabidopsis thaliana GN=SPL9 PE=2 SV=2
140	miR156b	12	1	5	0	0.246251	1.8763	Up	Up	Unigene1357_All	gi|30577628|emb|CAD90156.1|	squamosa promoter binding like-protein [Betula pendula] >gi|30577630|emb|CAD90157.1| squamosa promoter binding like-protein [Betula pendula]	sp|Q38740|SBP2_ANTMA	Squamosa promoter-binding protein 2 OS=Antirrhinum majus GN=SBP2 PE=2 SV=1
140	miR156b	12	1	5	0	0.246251	1.8763	Up	Up	Unigene23467_All	gi|13877707|gb|AAK43931.1|AF370612_1	similar to squamosa-promoter binding protein 1 isolog gi|1707009 [Arabidopsis thaliana]	sp|Q94JW8|SPL6_ARATH	Squamosa promoter-binding-like protein 6 OS=Arabidopsis thaliana GN=SPL6 PE=2 SV=2
140	miR156b	12	1	5	0	0.246251	1.8763	Up	Up	Unigene10828_All	gi|295815792|gb|ADG36381.1|	promoter-binding protein SPL10 [Vitis vinifera]	sp|Q9S840|SPL2_ARATH	Squamosa promoter-binding-like protein 2 OS=Arabidopsis thaliana GN=SPL2 PE=2 SV=1
140	miR156b	12	1	5	0	0.246251	1.8763	Up	Up	Unigene31400_All	gi|219879368|gb|ACL51016.1|	squamosa promoter-binding protein [Citrus trifoliata]	sp|Q6YZE8|SPL16_ORYSJ	Squamosa promoter-binding-like protein 16 OS=Oryza sativa subsp. japonica GN=SPL16 PE=2 SV=1
140	miR156b	12	1	5	0	0.246251	1.8763	Up	Up	Unigene69490_All	gi|30697804|ref|NP_177077.3|	squamosa promoter-binding protein-like 6 (SPL6) [Arabidopsis thaliana] >gi|67461542|sp|Q94JW8.2|SPL6_ARATH RecName: Full=Squamosa promoter-binding-like protein 6 >gi|12325078|gb|AAG52487.1|AC018364_5 squamosa promoter binding protein-like 6; 91282-89867 [Arabidopsis thaliana] >gi|5931683|emb|CAB56595.1| squamosa promoter binding protein-like 6 [Arabidopsis thaliana] >gi|5931685|emb|CAB56596.1| sq…	sp|Q94JW8|SPL6_ARATH	Squamosa promoter-binding-like protein 6 OS=Arabidopsis thaliana GN=SPL6 PE=2 SV=2
140	miR156b	12	1	5	0	0.246251	1.8763	Up	Up	Unigene59576_All	gi|219879366|gb|ACL51015.1|	squamosa promoter-binding protein [Citrus trifoliata]	sp|Q7EXZ2|SPL14_ORYSJ	Squamosa promoter-binding-like protein 14 OS=Oryza sativa subsp. japonica GN=SPL14 PE=2 SV=1
140	miR156b	12	1	5	0	0.246251	1.8763	Up	Up	Unigene27229_All	gi|6623973|gb|AAF19226.1|AC007505_2	Highly similar to Ta1-3 polyprotein [Arabidopsis thaliana]	sp|P10978|POLX_TOBAC	Retrovirus-related Pol polyprotein from transposon TNT 1-94 OS=Nicotiana tabacum PE=2 SV=1
140	miR156b	12	1	5	0	0.246251	1.8763	Up	Up	Unigene61394_All	gi|122162768|sp|Q01JD1.1|SPL7_ORYSI	RecName: Full=Squamosa promoter-binding-like protein 7 >gi|116310136|emb|CAH67152.1| OSIGBa0122F23.9 [Oryza sativa (indica cultivar-group)]	sp|Q7XT42|SPL7_ORYSJ	Squamosa promoter-binding-like protein 7 OS=Oryza sativa subsp. japonica GN=SPL7 PE=2 SV=2
140	miR156b	12	1	5	0	0.246251	1.8763	Up	Up	Unigene67466_All	--	--	--	--
141	miR156b	10	1	4	0	0.246251	1.95448	Up	Up	Unigene49867_All	gi|219879366|gb|ACL51015.1|	squamosa promoter-binding protein [Citrus trifoliata]	sp|Q700W2|SPL9_ARATH	Squamosa promoter-binding-like protein 9 OS=Arabidopsis thaliana GN=SPL9 PE=2 SV=2
141	miR156b	10	1	4	0	0.246251	1.95448	Up	Up	Unigene1357_All	gi|30577628|emb|CAD90156.1|	squamosa promoter binding like-protein [Betula pendula] >gi|30577630|emb|CAD90157.1| squamosa promoter binding like-protein [Betula pendula]	sp|Q38740|SBP2_ANTMA	Squamosa promoter-binding protein 2 OS=Antirrhinum majus GN=SBP2 PE=2 SV=1
141	miR156b	10	1	4	0	0.246251	1.95448	Up	Up	Unigene35165_All	gi|224079409|ref|XP_002305854.1|	histone deacetylase [Populus trichocarpa] >gi|222848818|gb|EEE86365.1| histone deacetylase [Populus trichocarpa]	sp|Q8RX28|HDA5_ARATH	Histone deacetylase 5 OS=Arabidopsis thaliana GN=HDA5 PE=2 SV=1
141	miR156b	10	1	4	0	0.246251	1.95448	Up	Up	Unigene35075_All	gi|13877707|gb|AAK43931.1|AF370612_1	similar to squamosa-promoter binding protein 1 isolog gi|1707009 [Arabidopsis thaliana]	sp|Q94JW8|SPL6_ARATH	Squamosa promoter-binding-like protein 6 OS=Arabidopsis thaliana GN=SPL6 PE=2 SV=2
141	miR156b	10	1	4	0	0.246251	1.95448	Up	Up	Unigene23467_All	gi|13877707|gb|AAK43931.1|AF370612_1	similar to squamosa-promoter binding protein 1 isolog gi|1707009 [Arabidopsis thaliana]	sp|Q94JW8|SPL6_ARATH	Squamosa promoter-binding-like protein 6 OS=Arabidopsis thaliana GN=SPL6 PE=2 SV=2
141	miR156b	10	1	4	0	0.246251	1.95448	Up	Up	Unigene10828_All	gi|295815792|gb|ADG36381.1|	promoter-binding protein SPL10 [Vitis vinifera]	sp|Q9S840|SPL2_ARATH	Squamosa promoter-binding-like protein 2 OS=Arabidopsis thaliana GN=SPL2 PE=2 SV=1
141	miR156b	10	1	4	0	0.246251	1.95448	Up	Up	Unigene31400_All	gi|219879368|gb|ACL51016.1|	squamosa promoter-binding protein [Citrus trifoliata]	sp|Q6YZE8|SPL16_ORYSJ	Squamosa promoter-binding-like protein 16 OS=Oryza sativa subsp. japonica GN=SPL16 PE=2 SV=1
141	miR156b	10	1	4	0	0.246251	1.95448	Up	Up	Unigene23320_All	gi|5230728|gb|AAD40979.1|AF089851_1	peroxisomal copper-containing amine oxidase [Glycine max]	sp|Q07123|AMO2_ARTS1	Copper methylamine oxidase OS=Arthrobacter sp. (strain P1) GN=maoII PE=1 SV=1
141	miR156b	10	1	4	0	0.246251	1.95448	Up	Up	Unigene69490_All	gi|30697804|ref|NP_177077.3|	squamosa promoter-binding protein-like 6 (SPL6) [Arabidopsis thaliana] >gi|67461542|sp|Q94JW8.2|SPL6_ARATH RecName: Full=Squamosa promoter-binding-like protein 6 >gi|12325078|gb|AAG52487.1|AC018364_5 squamosa promoter binding protein-like 6; 91282-89867 [Arabidopsis thaliana] >gi|5931683|emb|CAB56595.1| squamosa promoter binding protein-like 6 [Arabidopsis thaliana] >gi|5931685|emb|CAB56596.1| sq…	sp|Q94JW8|SPL6_ARATH	Squamosa promoter-binding-like protein 6 OS=Arabidopsis thaliana GN=SPL6 PE=2 SV=2
141	miR156b	10	1	4	0	0.246251	1.95448	Up	Up	Unigene59576_All	gi|219879366|gb|ACL51015.1|	squamosa promoter-binding protein [Citrus trifoliata]	sp|Q7EXZ2|SPL14_ORYSJ	Squamosa promoter-binding-like protein 14 OS=Oryza sativa subsp. japonica GN=SPL14 PE=2 SV=1
141	miR156b	10	1	4	0	0.246251	1.95448	Up	Up	Unigene61394_All	gi|122162768|sp|Q01JD1.1|SPL7_ORYSI	RecName: Full=Squamosa promoter-binding-like protein 7 >gi|116310136|emb|CAH67152.1| OSIGBa0122F23.9 [Oryza sativa (indica cultivar-group)]	sp|Q7XT42|SPL7_ORYSJ	Squamosa promoter-binding-like protein 7 OS=Oryza sativa subsp. japonica GN=SPL7 PE=2 SV=2
141	miR156b	10	1	4	0	0.246251	1.95448	Up	Up	Unigene19255_All	gi|15242952|ref|NP_200041.1|	protein transport protein-related [Arabidopsis thaliana] >gi|10177394|dbj|BAB10525.1| hyaluronan mediated motility receptor-like protein [Arabidopsis thaliana] >gi|47550677|gb|AAT35237.1| At5g52280 [Arabidopsis thaliana] >gi|51970830|dbj|BAD44107.1| hyaluronan mediated motility receptor-like protein [Arabidopsis thaliana]	sp|P24733|MYS_AEQIR	Myosin heavy chain, striated muscle OS=Aequipecten irradians PE=1 SV=1
142	miR156c	30869	1715	49016	3484	0	0.492351	Down	down	Unigene49867_All	gi|219879366|gb|ACL51015.1|	squamosa promoter-binding protein [Citrus trifoliata]	sp|Q700W2|SPL9_ARATH	Squamosa promoter-binding-like protein 9 OS=Arabidopsis thaliana GN=SPL9 PE=2 SV=2
142	miR156c	30869	1715	49016	3484	0	0.492351	Down	down	Unigene1357_All	gi|30577628|emb|CAD90156.1|	squamosa promoter binding like-protein [Betula pendula] >gi|30577630|emb|CAD90157.1| squamosa promoter binding like-protein [Betula pendula]	sp|Q38740|SBP2_ANTMA	Squamosa promoter-binding protein 2 OS=Antirrhinum majus GN=SBP2 PE=2 SV=1
142	miR156c	30869	1715	49016	3484	0	0.492351	Down	down	Unigene44993_All	--	--	--	--
142	miR156c	30869	1715	49016	3484	0	0.492351	Down	down	Unigene35075_All	gi|13877707|gb|AAK43931.1|AF370612_1	similar to squamosa-promoter binding protein 1 isolog gi|1707009 [Arabidopsis thaliana]	sp|Q94JW8|SPL6_ARATH	Squamosa promoter-binding-like protein 6 OS=Arabidopsis thaliana GN=SPL6 PE=2 SV=2
142	miR156c	30869	1715	49016	3484	0	0.492351	Down	down	Unigene1987_All	gi|225468347|ref|XP_002270830.1|	PREDICTED: similar to intron maturase, type II family protein [Vitis vinifera]	--	--
142	miR156c	30869	1715	49016	3484	0	0.492351	Down	down	Unigene23467_All	gi|13877707|gb|AAK43931.1|AF370612_1	similar to squamosa-promoter binding protein 1 isolog gi|1707009 [Arabidopsis thaliana]	sp|Q94JW8|SPL6_ARATH	Squamosa promoter-binding-like protein 6 OS=Arabidopsis thaliana GN=SPL6 PE=2 SV=2
142	miR156c	30869	1715	49016	3484	0	0.492351	Down	down	Unigene10828_All	gi|295815792|gb|ADG36381.1|	promoter-binding protein SPL10 [Vitis vinifera]	sp|Q9S840|SPL2_ARATH	Squamosa promoter-binding-like protein 2 OS=Arabidopsis thaliana GN=SPL2 PE=2 SV=1
142	miR156c	30869	1715	49016	3484	0	0.492351	Down	down	Unigene46618_All	gi|224106565|ref|XP_002314209.1|	endoplasmic reticulum [ER]-type calcium ATPase [Populus trichocarpa] >gi|222850617|gb|EEE88164.1| endoplasmic reticulum [ER]-type calcium ATPase [Populus trichocarpa]	sp|Q9XES1|ECA4_ARATH	Calcium-transporting ATPase 4, endoplasmic reticulum-type OS=Arabidopsis thaliana GN=ECA4 PE=2 SV=2
142	miR156c	30869	1715	49016	3484	0	0.492351	Down	down	Unigene23309_All	gi|297835306|ref|XP_002885535.1|	elongation factor Tu family protein [Arabidopsis lyrata subsp. lyrata] >gi|297331375|gb|EFH61794.1| elongation factor Tu family protein [Arabidopsis lyrata subsp. lyrata]	sp|Q8C0D5|ETUD1_MOUSE	Elongation factor Tu GTP-binding domain-containing protein 1 OS=Mus musculus GN=Eftud1 PE=2 SV=1
142	miR156c	30869	1715	49016	3484	0	0.492351	Down	down	Unigene31400_All	gi|219879368|gb|ACL51016.1|	squamosa promoter-binding protein [Citrus trifoliata]	sp|Q6YZE8|SPL16_ORYSJ	Squamosa promoter-binding-like protein 16 OS=Oryza sativa subsp. japonica GN=SPL16 PE=2 SV=1
142	miR156c	30869	1715	49016	3484	0	0.492351	Down	down	Unigene56730_All	gi|5814093|gb|AAD52097.1|AF088885_1	receptor-like kinase CHRK1 [Nicotiana tabacum]	sp|Q3E9X6|CRK21_ARATH	Cysteine-rich receptor-like protein kinase 21 OS=Arabidopsis thaliana GN=CRK21 PE=1 SV=1
142	miR156c	30869	1715	49016	3484	0	0.492351	Down	down	Unigene69490_All	gi|30697804|ref|NP_177077.3|	squamosa promoter-binding protein-like 6 (SPL6) [Arabidopsis thaliana] >gi|67461542|sp|Q94JW8.2|SPL6_ARATH RecName: Full=Squamosa promoter-binding-like protein 6 >gi|12325078|gb|AAG52487.1|AC018364_5 squamosa promoter binding protein-like 6; 91282-89867 [Arabidopsis thaliana] >gi|5931683|emb|CAB56595.1| squamosa promoter binding protein-like 6 [Arabidopsis thaliana] >gi|5931685|emb|CAB56596.1| sq…	sp|Q94JW8|SPL6_ARATH	Squamosa promoter-binding-like protein 6 OS=Arabidopsis thaliana GN=SPL6 PE=2 SV=2
142	miR156c	30869	1715	49016	3484	0	0.492351	Down	down	Unigene69489_All	gi|224106565|ref|XP_002314209.1|	endoplasmic reticulum [ER]-type calcium ATPase [Populus trichocarpa] >gi|222850617|gb|EEE88164.1| endoplasmic reticulum [ER]-type calcium ATPase [Populus trichocarpa]	sp|Q9XES1|ECA4_ARATH	Calcium-transporting ATPase 4, endoplasmic reticulum-type OS=Arabidopsis thaliana GN=ECA4 PE=2 SV=2
142	miR156c	30869	1715	49016	3484	0	0.492351	Down	down	Unigene33217_All	gi|115440237|ref|NP_001044398.1|	Os01g0773100 [Oryza sativa Japonica Group] >gi|113533929|dbj|BAF06312.1| Os01g0773100 [Oryza sativa Japonica Group]	sp|Q8CHY3|DYM_MOUSE	Dymeclin OS=Mus musculus GN=Dym PE=2 SV=1
142	miR156c	30869	1715	49016	3484	0	0.492351	Down	down	Unigene69462_All	gi|5814093|gb|AAD52097.1|AF088885_1	receptor-like kinase CHRK1 [Nicotiana tabacum]	sp|Q8GYA4|CRK10_ARATH	Cysteine-rich receptor-like protein kinase 10 OS=Arabidopsis thaliana GN=CRK10 PE=1 SV=2
142	miR156c	30869	1715	49016	3484	0	0.492351	Down	down	Unigene59576_All	gi|219879366|gb|ACL51015.1|	squamosa promoter-binding protein [Citrus trifoliata]	sp|Q7EXZ2|SPL14_ORYSJ	Squamosa promoter-binding-like protein 14 OS=Oryza sativa subsp. japonica GN=SPL14 PE=2 SV=1
142	miR156c	30869	1715	49016	3484	0	0.492351	Down	down	Unigene61394_All	gi|122162768|sp|Q01JD1.1|SPL7_ORYSI	RecName: Full=Squamosa promoter-binding-like protein 7 >gi|116310136|emb|CAH67152.1| OSIGBa0122F23.9 [Oryza sativa (indica cultivar-group)]	sp|Q7XT42|SPL7_ORYSJ	Squamosa promoter-binding-like protein 7 OS=Oryza sativa subsp. japonica GN=SPL7 PE=2 SV=2
143	miR156c	168	9	588	42	0	0.223369	Down	down	Unigene49122_All	--	--	--	--
143	miR156c	168	9	588	42	0	0.223369	Down	down	Unigene41732_All	--	--	--	--
143	miR156c	168	9	588	42	0	0.223369	Down	down	Unigene49867_All	gi|219879366|gb|ACL51015.1|	squamosa promoter-binding protein [Citrus trifoliata]	sp|Q700W2|SPL9_ARATH	Squamosa promoter-binding-like protein 9 OS=Arabidopsis thaliana GN=SPL9 PE=2 SV=2
143	miR156c	168	9	588	42	0	0.223369	Down	down	Unigene66351_All	--	--	--	--
143	miR156c	168	9	588	42	0	0.223369	Down	down	Unigene1357_All	gi|30577628|emb|CAD90156.1|	squamosa promoter binding like-protein [Betula pendula] >gi|30577630|emb|CAD90157.1| squamosa promoter binding like-protein [Betula pendula]	sp|Q38740|SBP2_ANTMA	Squamosa promoter-binding protein 2 OS=Antirrhinum majus GN=SBP2 PE=2 SV=1
143	miR156c	168	9	588	42	0	0.223369	Down	down	Unigene39710_All	gi|45477067|sp|P92552.1|M1220_ARATH	RecName: Full=Uncharacterized mitochondrial protein AtMg01220; AltName: Full=ORF113	sp|P92552|M1220_ARATH	Uncharacterized mitochondrial protein AtMg01220 OS=Arabidopsis thaliana GN=AtMg01220 PE=4 SV=1
143	miR156c	168	9	588	42	0	0.223369	Down	down	Unigene21846_All	--	--	--	--
143	miR156c	168	9	588	42	0	0.223369	Down	down	Unigene24259_All	gi|115445849|ref|NP_001046704.1|	Os02g0326000 [Oryza sativa Japonica Group] >gi|113536235|dbj|BAF08618.1| Os02g0326000 [Oryza sativa Japonica Group]	--	--
143	miR156c	168	9	588	42	0	0.223369	Down	down	Unigene23467_All	gi|13877707|gb|AAK43931.1|AF370612_1	similar to squamosa-promoter binding protein 1 isolog gi|1707009 [Arabidopsis thaliana]	sp|Q94JW8|SPL6_ARATH	Squamosa promoter-binding-like protein 6 OS=Arabidopsis thaliana GN=SPL6 PE=2 SV=2
143	miR156c	168	9	588	42	0	0.223369	Down	down	Unigene52732_All	gi|115451343|ref|NP_001049272.1|	Os03g0197400 [Oryza sativa Japonica Group] >gi|113547743|dbj|BAF11186.1| Os03g0197400 [Oryza sativa Japonica Group]	sp|Q8L5U0|CSN4_ARATH	COP9 signalosome complex subunit 4 OS=Arabidopsis thaliana GN=CSN4 PE=1 SV=2
143	miR156c	168	9	588	42	0	0.223369	Down	down	Unigene26392_All	gi|226502084|ref|NP_001147139.1|	60S ribosomal protein L7a [Zea mays] >gi|195607614|gb|ACG25637.1| 60S ribosomal protein L7a [Zea mays]	sp|P35685|RL7A_ORYSJ	60S ribosomal protein L7a OS=Oryza sativa subsp. japonica GN=RPL7A PE=2 SV=1
143	miR156c	168	9	588	42	0	0.223369	Down	down	Unigene10828_All	gi|295815792|gb|ADG36381.1|	promoter-binding protein SPL10 [Vitis vinifera]	sp|Q9S840|SPL2_ARATH	Squamosa promoter-binding-like protein 2 OS=Arabidopsis thaliana GN=SPL2 PE=2 SV=1
143	miR156c	168	9	588	42	0	0.223369	Down	down	Unigene22139_All	--	--	--	--
143	miR156c	168	9	588	42	0	0.223369	Down	down	Unigene36505_All	gi|297821122|ref|XP_002878444.1|	zinc finger family protein [Arabidopsis lyrata subsp. lyrata] >gi|297324282|gb|EFH54703.1| zinc finger family protein [Arabidopsis lyrata subsp. lyrata]	sp|Q76PD2|YJ01_SCHPO	LIM domain and RING finger protein C1223.01 OS=Schizosaccharomyces pombe GN=SPCC1223.01 PE=1 SV=2
143	miR156c	168	9	588	42	0	0.223369	Down	down	Unigene31400_All	gi|219879368|gb|ACL51016.1|	squamosa promoter-binding protein [Citrus trifoliata]	sp|Q6YZE8|SPL16_ORYSJ	Squamosa promoter-binding-like protein 16 OS=Oryza sativa subsp. japonica GN=SPL16 PE=2 SV=1
143	miR156c	168	9	588	42	0	0.223369	Down	down	Unigene69455_All	gi|115451343|ref|NP_001049272.1|	Os03g0197400 [Oryza sativa Japonica Group] >gi|113547743|dbj|BAF11186.1| Os03g0197400 [Oryza sativa Japonica Group]	sp|Q8L5U0|CSN4_ARATH	COP9 signalosome complex subunit 4 OS=Arabidopsis thaliana GN=CSN4 PE=1 SV=2
143	miR156c	168	9	588	42	0	0.223369	Down	down	Unigene59474_All	gi|297841511|ref|XP_002888637.1|	atidd14-domain 14 [Arabidopsis lyrata subsp. lyrata] >gi|297334478|gb|EFH64896.1| atidd14-domain 14 [Arabidopsis lyrata subsp. lyrata]	--	--
143	miR156c	168	9	588	42	0	0.223369	Down	down	Unigene69490_All	gi|30697804|ref|NP_177077.3|	squamosa promoter-binding protein-like 6 (SPL6) [Arabidopsis thaliana] >gi|67461542|sp|Q94JW8.2|SPL6_ARATH RecName: Full=Squamosa promoter-binding-like protein 6 >gi|12325078|gb|AAG52487.1|AC018364_5 squamosa promoter binding protein-like 6; 91282-89867 [Arabidopsis thaliana] >gi|5931683|emb|CAB56595.1| squamosa promoter binding protein-like 6 [Arabidopsis thaliana] >gi|5931685|emb|CAB56596.1| sq…	sp|Q94JW8|SPL6_ARATH	Squamosa promoter-binding-like protein 6 OS=Arabidopsis thaliana GN=SPL6 PE=2 SV=2
143	miR156c	168	9	588	42	0	0.223369	Down	down	Unigene59576_All	gi|219879366|gb|ACL51015.1|	squamosa promoter-binding protein [Citrus trifoliata]	sp|Q7EXZ2|SPL14_ORYSJ	Squamosa promoter-binding-like protein 14 OS=Oryza sativa subsp. japonica GN=SPL14 PE=2 SV=1
143	miR156c	168	9	588	42	0	0.223369	Down	down	Unigene8652_All	gi|50313464|gb|AAT74602.1|	cyclopropane fatty acid synthase [Gossypium hirsutum]	sp|P31049|YLP3_PSEPU	Uncharacterized methyltransferase in lpd-3 5'region OS=Pseudomonas putida PE=4 SV=1
143	miR156c	168	9	588	42	0	0.223369	Down	down	Unigene61394_All	gi|122162768|sp|Q01JD1.1|SPL7_ORYSI	RecName: Full=Squamosa promoter-binding-like protein 7 >gi|116310136|emb|CAH67152.1| OSIGBa0122F23.9 [Oryza sativa (indica cultivar-group)]	sp|Q7XT42|SPL7_ORYSJ	Squamosa promoter-binding-like protein 7 OS=Oryza sativa subsp. japonica GN=SPL7 PE=2 SV=2
144	miR156c	144	8	224	16	0.005994	0.50258	Down	down	Unigene49390_All	--	--	--	--
144	miR156c	144	8	224	16	0.005994	0.50258	Down	down	Unigene8031_All	gi|297821082|ref|XP_002878424.1|	serine protease inhibitor, Kazal-type family protein [Arabidopsis lyrata subsp. lyrata] >gi|297324262|gb|EFH54683.1| serine protease inhibitor, Kazal-type family protein [Arabidopsis lyrata subsp. lyrata]	--	--
144	miR156c	144	8	224	16	0.005994	0.50258	Down	down	Unigene56522_All	--	--	--	--
144	miR156c	144	8	224	16	0.005994	0.50258	Down	down	Unigene49867_All	gi|219879366|gb|ACL51015.1|	squamosa promoter-binding protein [Citrus trifoliata]	sp|Q700W2|SPL9_ARATH	Squamosa promoter-binding-like protein 9 OS=Arabidopsis thaliana GN=SPL9 PE=2 SV=2
144	miR156c	144	8	224	16	0.005994	0.50258	Down	down	Unigene1357_All	gi|30577628|emb|CAD90156.1|	squamosa promoter binding like-protein [Betula pendula] >gi|30577630|emb|CAD90157.1| squamosa promoter binding like-protein [Betula pendula]	sp|Q38740|SBP2_ANTMA	Squamosa promoter-binding protein 2 OS=Antirrhinum majus GN=SBP2 PE=2 SV=1
144	miR156c	144	8	224	16	0.005994	0.50258	Down	down	Unigene1987_All	gi|225468347|ref|XP_002270830.1|	PREDICTED: similar to intron maturase, type II family protein [Vitis vinifera]	--	--
144	miR156c	144	8	224	16	0.005994	0.50258	Down	down	Unigene23467_All	gi|13877707|gb|AAK43931.1|AF370612_1	similar to squamosa-promoter binding protein 1 isolog gi|1707009 [Arabidopsis thaliana]	sp|Q94JW8|SPL6_ARATH	Squamosa promoter-binding-like protein 6 OS=Arabidopsis thaliana GN=SPL6 PE=2 SV=2
144	miR156c	144	8	224	16	0.005994	0.50258	Down	down	Unigene10828_All	gi|295815792|gb|ADG36381.1|	promoter-binding protein SPL10 [Vitis vinifera]	sp|Q9S840|SPL2_ARATH	Squamosa promoter-binding-like protein 2 OS=Arabidopsis thaliana GN=SPL2 PE=2 SV=1
144	miR156c	144	8	224	16	0.005994	0.50258	Down	down	Unigene31400_All	gi|219879368|gb|ACL51016.1|	squamosa promoter-binding protein [Citrus trifoliata]	sp|Q6YZE8|SPL16_ORYSJ	Squamosa promoter-binding-like protein 16 OS=Oryza sativa subsp. japonica GN=SPL16 PE=2 SV=1
144	miR156c	144	8	224	16	0.005994	0.50258	Down	down	Unigene26113_All	gi|156447779|gb|ABU63668.1|	CYCLOPS [Lotus japonicus]	--	--
144	miR156c	144	8	224	16	0.005994	0.50258	Down	down	Unigene69490_All	gi|30697804|ref|NP_177077.3|	squamosa promoter-binding protein-like 6 (SPL6) [Arabidopsis thaliana] >gi|67461542|sp|Q94JW8.2|SPL6_ARATH RecName: Full=Squamosa promoter-binding-like protein 6 >gi|12325078|gb|AAG52487.1|AC018364_5 squamosa promoter binding protein-like 6; 91282-89867 [Arabidopsis thaliana] >gi|5931683|emb|CAB56595.1| squamosa promoter binding protein-like 6 [Arabidopsis thaliana] >gi|5931685|emb|CAB56596.1| sq…	sp|Q94JW8|SPL6_ARATH	Squamosa promoter-binding-like protein 6 OS=Arabidopsis thaliana GN=SPL6 PE=2 SV=2
144	miR156c	144	8	224	16	0.005994	0.50258	Down	down	Unigene59576_All	gi|219879366|gb|ACL51015.1|	squamosa promoter-binding protein [Citrus trifoliata]	sp|Q7EXZ2|SPL14_ORYSJ	Squamosa promoter-binding-like protein 14 OS=Oryza sativa subsp. japonica GN=SPL14 PE=2 SV=1
144	miR156c	144	8	224	16	0.005994	0.50258	Down	down	Unigene8652_All	gi|50313464|gb|AAT74602.1|	cyclopropane fatty acid synthase [Gossypium hirsutum]	sp|P31049|YLP3_PSEPU	Uncharacterized methyltransferase in lpd-3 5'region OS=Pseudomonas putida PE=4 SV=1
144	miR156c	144	8	224	16	0.005994	0.50258	Down	down	Unigene61394_All	gi|122162768|sp|Q01JD1.1|SPL7_ORYSI	RecName: Full=Squamosa promoter-binding-like protein 7 >gi|116310136|emb|CAH67152.1| OSIGBa0122F23.9 [Oryza sativa (indica cultivar-group)]	sp|Q7XT42|SPL7_ORYSJ	Squamosa promoter-binding-like protein 7 OS=Oryza sativa subsp. japonica GN=SPL7 PE=2 SV=2
145	miR156c	86	5	135	10	0.019402	0.49803	Down	down	Unigene49867_All	gi|219879366|gb|ACL51015.1|	squamosa promoter-binding protein [Citrus trifoliata]	sp|Q700W2|SPL9_ARATH	Squamosa promoter-binding-like protein 9 OS=Arabidopsis thaliana GN=SPL9 PE=2 SV=2
145	miR156c	86	5	135	10	0.019402	0.49803	Down	down	Unigene1357_All	gi|30577628|emb|CAD90156.1|	squamosa promoter binding like-protein [Betula pendula] >gi|30577630|emb|CAD90157.1| squamosa promoter binding like-protein [Betula pendula]	sp|Q38740|SBP2_ANTMA	Squamosa promoter-binding protein 2 OS=Antirrhinum majus GN=SBP2 PE=2 SV=1
145	miR156c	86	5	135	10	0.019402	0.49803	Down	down	Unigene44993_All	--	--	--	--
145	miR156c	86	5	135	10	0.019402	0.49803	Down	down	Unigene35075_All	gi|13877707|gb|AAK43931.1|AF370612_1	similar to squamosa-promoter binding protein 1 isolog gi|1707009 [Arabidopsis thaliana]	sp|Q94JW8|SPL6_ARATH	Squamosa promoter-binding-like protein 6 OS=Arabidopsis thaliana GN=SPL6 PE=2 SV=2
145	miR156c	86	5	135	10	0.019402	0.49803	Down	down	Unigene1987_All	gi|225468347|ref|XP_002270830.1|	PREDICTED: similar to intron maturase, type II family protein [Vitis vinifera]	--	--
145	miR156c	86	5	135	10	0.019402	0.49803	Down	down	Unigene23467_All	gi|13877707|gb|AAK43931.1|AF370612_1	similar to squamosa-promoter binding protein 1 isolog gi|1707009 [Arabidopsis thaliana]	sp|Q94JW8|SPL6_ARATH	Squamosa promoter-binding-like protein 6 OS=Arabidopsis thaliana GN=SPL6 PE=2 SV=2
145	miR156c	86	5	135	10	0.019402	0.49803	Down	down	Unigene10828_All	gi|295815792|gb|ADG36381.1|	promoter-binding protein SPL10 [Vitis vinifera]	sp|Q9S840|SPL2_ARATH	Squamosa promoter-binding-like protein 2 OS=Arabidopsis thaliana GN=SPL2 PE=2 SV=1
145	miR156c	86	5	135	10	0.019402	0.49803	Down	down	Unigene46618_All	gi|224106565|ref|XP_002314209.1|	endoplasmic reticulum [ER]-type calcium ATPase [Populus trichocarpa] >gi|222850617|gb|EEE88164.1| endoplasmic reticulum [ER]-type calcium ATPase [Populus trichocarpa]	sp|Q9XES1|ECA4_ARATH	Calcium-transporting ATPase 4, endoplasmic reticulum-type OS=Arabidopsis thaliana GN=ECA4 PE=2 SV=2
145	miR156c	86	5	135	10	0.019402	0.49803	Down	down	Unigene8598_All	gi|115457606|ref|NP_001052403.1|	Os04g0298600 [Oryza sativa Japonica Group] >gi|113563974|dbj|BAF14317.1| Os04g0298600 [Oryza sativa Japonica Group]	sp|Q54GS1|CL16A_DICDI	Protein CLEC16A homolog OS=Dictyostelium discoideum GN=DDB_G0289943 PE=3 SV=1
145	miR156c	86	5	135	10	0.019402	0.49803	Down	down	Unigene23309_All	gi|297835306|ref|XP_002885535.1|	elongation factor Tu family protein [Arabidopsis lyrata subsp. lyrata] >gi|297331375|gb|EFH61794.1| elongation factor Tu family protein [Arabidopsis lyrata subsp. lyrata]	sp|Q8C0D5|ETUD1_MOUSE	Elongation factor Tu GTP-binding domain-containing protein 1 OS=Mus musculus GN=Eftud1 PE=2 SV=1
145	miR156c	86	5	135	10	0.019402	0.49803	Down	down	Unigene31400_All	gi|219879368|gb|ACL51016.1|	squamosa promoter-binding protein [Citrus trifoliata]	sp|Q6YZE8|SPL16_ORYSJ	Squamosa promoter-binding-like protein 16 OS=Oryza sativa subsp. japonica GN=SPL16 PE=2 SV=1
145	miR156c	86	5	135	10	0.019402	0.49803	Down	down	Unigene56730_All	gi|5814093|gb|AAD52097.1|AF088885_1	receptor-like kinase CHRK1 [Nicotiana tabacum]	sp|Q3E9X6|CRK21_ARATH	Cysteine-rich receptor-like protein kinase 21 OS=Arabidopsis thaliana GN=CRK21 PE=1 SV=1
145	miR156c	86	5	135	10	0.019402	0.49803	Down	down	Unigene69490_All	gi|30697804|ref|NP_177077.3|	squamosa promoter-binding protein-like 6 (SPL6) [Arabidopsis thaliana] >gi|67461542|sp|Q94JW8.2|SPL6_ARATH RecName: Full=Squamosa promoter-binding-like protein 6 >gi|12325078|gb|AAG52487.1|AC018364_5 squamosa promoter binding protein-like 6; 91282-89867 [Arabidopsis thaliana] >gi|5931683|emb|CAB56595.1| squamosa promoter binding protein-like 6 [Arabidopsis thaliana] >gi|5931685|emb|CAB56596.1| sq…	sp|Q94JW8|SPL6_ARATH	Squamosa promoter-binding-like protein 6 OS=Arabidopsis thaliana GN=SPL6 PE=2 SV=2
145	miR156c	86	5	135	10	0.019402	0.49803	Down	down	Unigene69489_All	gi|224106565|ref|XP_002314209.1|	endoplasmic reticulum [ER]-type calcium ATPase [Populus trichocarpa] >gi|222850617|gb|EEE88164.1| endoplasmic reticulum [ER]-type calcium ATPase [Populus trichocarpa]	sp|Q9XES1|ECA4_ARATH	Calcium-transporting ATPase 4, endoplasmic reticulum-type OS=Arabidopsis thaliana GN=ECA4 PE=2 SV=2
145	miR156c	86	5	135	10	0.019402	0.49803	Down	down	Unigene33217_All	gi|115440237|ref|NP_001044398.1|	Os01g0773100 [Oryza sativa Japonica Group] >gi|113533929|dbj|BAF06312.1| Os01g0773100 [Oryza sativa Japonica Group]	sp|Q8CHY3|DYM_MOUSE	Dymeclin OS=Mus musculus GN=Dym PE=2 SV=1
145	miR156c	86	5	135	10	0.019402	0.49803	Down	down	Unigene69462_All	gi|5814093|gb|AAD52097.1|AF088885_1	receptor-like kinase CHRK1 [Nicotiana tabacum]	sp|Q8GYA4|CRK10_ARATH	Cysteine-rich receptor-like protein kinase 10 OS=Arabidopsis thaliana GN=CRK10 PE=1 SV=2
145	miR156c	86	5	135	10	0.019402	0.49803	Down	down	Unigene59576_All	gi|219879366|gb|ACL51015.1|	squamosa promoter-binding protein [Citrus trifoliata]	sp|Q7EXZ2|SPL14_ORYSJ	Squamosa promoter-binding-like protein 14 OS=Oryza sativa subsp. japonica GN=SPL14 PE=2 SV=1
145	miR156c	86	5	135	10	0.019402	0.49803	Down	down	Unigene61394_All	gi|122162768|sp|Q01JD1.1|SPL7_ORYSI	RecName: Full=Squamosa promoter-binding-like protein 7 >gi|116310136|emb|CAH67152.1| OSIGBa0122F23.9 [Oryza sativa (indica cultivar-group)]	sp|Q7XT42|SPL7_ORYSJ	Squamosa promoter-binding-like protein 7 OS=Oryza sativa subsp. japonica GN=SPL7 PE=2 SV=2
146	miR156c	54	3	41	3	0.131037	1.02968	Down	unchanged	Unigene15260_All	gi|13605708|gb|AAK32847.1|AF361835_1	AT5g59750/mth12_150 [Arabidopsis thaliana] >gi|9758840|dbj|BAB09512.1| GTP cyclohydrolase II; 3,4-dihydroxy-2-butanone-4-phoshate synthase [Arabidopsis thaliana] >gi|15215752|gb|AAK91421.1| AT5g59750/mth12_150 [Arabidopsis thaliana] >gi|27363454|gb|AAO11646.1| At5g59750/mth12_150 [Arabidopsis thaliana]	sp|P47924|RIBBA_ARATH	Riboflavin biosynthesis protein ribBA, chloroplastic OS=Arabidopsis thaliana GN=RIBBA PE=2 SV=2
146	miR156c	54	3	41	3	0.131037	1.02968	Down	unchanged	Unigene56522_All	--	--	--	--
146	miR156c	54	3	41	3	0.131037	1.02968	Down	unchanged	Unigene49867_All	gi|219879366|gb|ACL51015.1|	squamosa promoter-binding protein [Citrus trifoliata]	sp|Q700W2|SPL9_ARATH	Squamosa promoter-binding-like protein 9 OS=Arabidopsis thaliana GN=SPL9 PE=2 SV=2
146	miR156c	54	3	41	3	0.131037	1.02968	Down	unchanged	Unigene1357_All	gi|30577628|emb|CAD90156.1|	squamosa promoter binding like-protein [Betula pendula] >gi|30577630|emb|CAD90157.1| squamosa promoter binding like-protein [Betula pendula]	sp|Q38740|SBP2_ANTMA	Squamosa promoter-binding protein 2 OS=Antirrhinum majus GN=SBP2 PE=2 SV=1
146	miR156c	54	3	41	3	0.131037	1.02968	Down	unchanged	Unigene1987_All	gi|225468347|ref|XP_002270830.1|	PREDICTED: similar to intron maturase, type II family protein [Vitis vinifera]	--	--
146	miR156c	54	3	41	3	0.131037	1.02968	Down	unchanged	Unigene23467_All	gi|13877707|gb|AAK43931.1|AF370612_1	similar to squamosa-promoter binding protein 1 isolog gi|1707009 [Arabidopsis thaliana]	sp|Q94JW8|SPL6_ARATH	Squamosa promoter-binding-like protein 6 OS=Arabidopsis thaliana GN=SPL6 PE=2 SV=2
146	miR156c	54	3	41	3	0.131037	1.02968	Down	unchanged	Unigene10828_All	gi|295815792|gb|ADG36381.1|	promoter-binding protein SPL10 [Vitis vinifera]	sp|Q9S840|SPL2_ARATH	Squamosa promoter-binding-like protein 2 OS=Arabidopsis thaliana GN=SPL2 PE=2 SV=1
146	miR156c	54	3	41	3	0.131037	1.02968	Down	unchanged	Unigene31400_All	gi|219879368|gb|ACL51016.1|	squamosa promoter-binding protein [Citrus trifoliata]	sp|Q6YZE8|SPL16_ORYSJ	Squamosa promoter-binding-like protein 16 OS=Oryza sativa subsp. japonica GN=SPL16 PE=2 SV=1
146	miR156c	54	3	41	3	0.131037	1.02968	Down	unchanged	Unigene10838_All	gi|18147592|dbj|BAB83086.1|	cycloartenol synthase [Betula platyphylla]	sp|P38605|CAS1_ARATH	Cycloartenol synthase OS=Arabidopsis thaliana GN=CAS1 PE=1 SV=2
146	miR156c	54	3	41	3	0.131037	1.02968	Down	unchanged	Unigene69490_All	gi|30697804|ref|NP_177077.3|	squamosa promoter-binding protein-like 6 (SPL6) [Arabidopsis thaliana] >gi|67461542|sp|Q94JW8.2|SPL6_ARATH RecName: Full=Squamosa promoter-binding-like protein 6 >gi|12325078|gb|AAG52487.1|AC018364_5 squamosa promoter binding protein-like 6; 91282-89867 [Arabidopsis thaliana] >gi|5931683|emb|CAB56595.1| squamosa promoter binding protein-like 6 [Arabidopsis thaliana] >gi|5931685|emb|CAB56596.1| sq…	sp|Q94JW8|SPL6_ARATH	Squamosa promoter-binding-like protein 6 OS=Arabidopsis thaliana GN=SPL6 PE=2 SV=2
146	miR156c	54	3	41	3	0.131037	1.02968	Down	unchanged	Unigene59576_All	gi|219879366|gb|ACL51015.1|	squamosa promoter-binding protein [Citrus trifoliata]	sp|Q7EXZ2|SPL14_ORYSJ	Squamosa promoter-binding-like protein 14 OS=Oryza sativa subsp. japonica GN=SPL14 PE=2 SV=1
146	miR156c	54	3	41	3	0.131037	1.02968	Down	unchanged	Unigene8652_All	gi|50313464|gb|AAT74602.1|	cyclopropane fatty acid synthase [Gossypium hirsutum]	sp|P31049|YLP3_PSEPU	Uncharacterized methyltransferase in lpd-3 5'region OS=Pseudomonas putida PE=4 SV=1
146	miR156c	54	3	41	3	0.131037	1.02968	Down	unchanged	Unigene61394_All	gi|122162768|sp|Q01JD1.1|SPL7_ORYSI	RecName: Full=Squamosa promoter-binding-like protein 7 >gi|116310136|emb|CAH67152.1| OSIGBa0122F23.9 [Oryza sativa (indica cultivar-group)]	sp|Q7XT42|SPL7_ORYSJ	Squamosa promoter-binding-like protein 7 OS=Oryza sativa subsp. japonica GN=SPL7 PE=2 SV=2
147	miR156c	45	3	15	1	0.136131	2.34537	Down	Up	Unigene49390_All	--	--	--	--
147	miR156c	45	3	15	1	0.136131	2.34537	Down	Up	Unigene56522_All	--	--	--	--
147	miR156c	45	3	15	1	0.136131	2.34537	Down	Up	Unigene49867_All	gi|219879366|gb|ACL51015.1|	squamosa promoter-binding protein [Citrus trifoliata]	sp|Q700W2|SPL9_ARATH	Squamosa promoter-binding-like protein 9 OS=Arabidopsis thaliana GN=SPL9 PE=2 SV=2
147	miR156c	45	3	15	1	0.136131	2.34537	Down	Up	Unigene13568_All	--	--	--	--
147	miR156c	45	3	15	1	0.136131	2.34537	Down	Up	Unigene67253_All	gi|124359883|gb|ABN06173.1|	Transcriptional factor B3 [Medicago truncatula]	sp|Q9ZSH7|Y4158_ARATH	B3 domain-containing protein At4g01580 OS=Arabidopsis thaliana GN=At4g01580 PE=2 SV=1
147	miR156c	45	3	15	1	0.136131	2.34537	Down	Up	Unigene1357_All	gi|30577628|emb|CAD90156.1|	squamosa promoter binding like-protein [Betula pendula] >gi|30577630|emb|CAD90157.1| squamosa promoter binding like-protein [Betula pendula]	sp|Q38740|SBP2_ANTMA	Squamosa promoter-binding protein 2 OS=Antirrhinum majus GN=SBP2 PE=2 SV=1
147	miR156c	45	3	15	1	0.136131	2.34537	Down	Up	Unigene23467_All	gi|13877707|gb|AAK43931.1|AF370612_1	similar to squamosa-promoter binding protein 1 isolog gi|1707009 [Arabidopsis thaliana]	sp|Q94JW8|SPL6_ARATH	Squamosa promoter-binding-like protein 6 OS=Arabidopsis thaliana GN=SPL6 PE=2 SV=2
147	miR156c	45	3	15	1	0.136131	2.34537	Down	Up	Unigene10828_All	gi|295815792|gb|ADG36381.1|	promoter-binding protein SPL10 [Vitis vinifera]	sp|Q9S840|SPL2_ARATH	Squamosa promoter-binding-like protein 2 OS=Arabidopsis thaliana GN=SPL2 PE=2 SV=1
147	miR156c	45	3	15	1	0.136131	2.34537	Down	Up	Unigene31400_All	gi|219879368|gb|ACL51016.1|	squamosa promoter-binding protein [Citrus trifoliata]	sp|Q6YZE8|SPL16_ORYSJ	Squamosa promoter-binding-like protein 16 OS=Oryza sativa subsp. japonica GN=SPL16 PE=2 SV=1
147	miR156c	45	3	15	1	0.136131	2.34537	Down	Up	Unigene26113_All	gi|156447779|gb|ABU63668.1|	CYCLOPS [Lotus japonicus]	--	--
147	miR156c	45	3	15	1	0.136131	2.34537	Down	Up	Unigene26662_All	gi|297835114|ref|XP_002885439.1|	always early protein 3 [Arabidopsis lyrata subsp. lyrata] >gi|297331279|gb|EFH61698.1| always early protein 3 [Arabidopsis lyrata subsp. lyrata]	sp|Q5RHQ8|LIN9_DANRE	Protein lin-9 homolog OS=Danio rerio GN=lin9 PE=2 SV=1
147	miR156c	45	3	15	1	0.136131	2.34537	Down	Up	Unigene69490_All	gi|30697804|ref|NP_177077.3|	squamosa promoter-binding protein-like 6 (SPL6) [Arabidopsis thaliana] >gi|67461542|sp|Q94JW8.2|SPL6_ARATH RecName: Full=Squamosa promoter-binding-like protein 6 >gi|12325078|gb|AAG52487.1|AC018364_5 squamosa promoter binding protein-like 6; 91282-89867 [Arabidopsis thaliana] >gi|5931683|emb|CAB56595.1| squamosa promoter binding protein-like 6 [Arabidopsis thaliana] >gi|5931685|emb|CAB56596.1| sq…	sp|Q94JW8|SPL6_ARATH	Squamosa promoter-binding-like protein 6 OS=Arabidopsis thaliana GN=SPL6 PE=2 SV=2
147	miR156c	45	3	15	1	0.136131	2.34537	Down	Up	Unigene59576_All	gi|219879366|gb|ACL51015.1|	squamosa promoter-binding protein [Citrus trifoliata]	sp|Q7EXZ2|SPL14_ORYSJ	Squamosa promoter-binding-like protein 14 OS=Oryza sativa subsp. japonica GN=SPL14 PE=2 SV=1
147	miR156c	45	3	15	1	0.136131	2.34537	Down	Up	Unigene61394_All	gi|122162768|sp|Q01JD1.1|SPL7_ORYSI	RecName: Full=Squamosa promoter-binding-like protein 7 >gi|116310136|emb|CAH67152.1| OSIGBa0122F23.9 [Oryza sativa (indica cultivar-group)]	sp|Q7XT42|SPL7_ORYSJ	Squamosa promoter-binding-like protein 7 OS=Oryza sativa subsp. japonica GN=SPL7 PE=2 SV=2
148	miR156c	42	2	42	3	0.116741	0.781791	Down	unchanged	Unigene49867_All	gi|219879366|gb|ACL51015.1|	squamosa promoter-binding protein [Citrus trifoliata]	sp|Q700W2|SPL9_ARATH	Squamosa promoter-binding-like protein 9 OS=Arabidopsis thaliana GN=SPL9 PE=2 SV=2
148	miR156c	42	2	42	3	0.116741	0.781791	Down	unchanged	Unigene1357_All	gi|30577628|emb|CAD90156.1|	squamosa promoter binding like-protein [Betula pendula] >gi|30577630|emb|CAD90157.1| squamosa promoter binding like-protein [Betula pendula]	sp|Q38740|SBP2_ANTMA	Squamosa promoter-binding protein 2 OS=Antirrhinum majus GN=SBP2 PE=2 SV=1
148	miR156c	42	2	42	3	0.116741	0.781791	Down	unchanged	Unigene44993_All	--	--	--	--
148	miR156c	42	2	42	3	0.116741	0.781791	Down	unchanged	Unigene35075_All	gi|13877707|gb|AAK43931.1|AF370612_1	similar to squamosa-promoter binding protein 1 isolog gi|1707009 [Arabidopsis thaliana]	sp|Q94JW8|SPL6_ARATH	Squamosa promoter-binding-like protein 6 OS=Arabidopsis thaliana GN=SPL6 PE=2 SV=2
148	miR156c	42	2	42	3	0.116741	0.781791	Down	unchanged	Unigene1987_All	gi|225468347|ref|XP_002270830.1|	PREDICTED: similar to intron maturase, type II family protein [Vitis vinifera]	--	--
148	miR156c	42	2	42	3	0.116741	0.781791	Down	unchanged	Unigene23467_All	gi|13877707|gb|AAK43931.1|AF370612_1	similar to squamosa-promoter binding protein 1 isolog gi|1707009 [Arabidopsis thaliana]	sp|Q94JW8|SPL6_ARATH	Squamosa promoter-binding-like protein 6 OS=Arabidopsis thaliana GN=SPL6 PE=2 SV=2
148	miR156c	42	2	42	3	0.116741	0.781791	Down	unchanged	Unigene10828_All	gi|295815792|gb|ADG36381.1|	promoter-binding protein SPL10 [Vitis vinifera]	sp|Q9S840|SPL2_ARATH	Squamosa promoter-binding-like protein 2 OS=Arabidopsis thaliana GN=SPL2 PE=2 SV=1
148	miR156c	42	2	42	3	0.116741	0.781791	Down	unchanged	Unigene23309_All	gi|297835306|ref|XP_002885535.1|	elongation factor Tu family protein [Arabidopsis lyrata subsp. lyrata] >gi|297331375|gb|EFH61794.1| elongation factor Tu family protein [Arabidopsis lyrata subsp. lyrata]	sp|Q8C0D5|ETUD1_MOUSE	Elongation factor Tu GTP-binding domain-containing protein 1 OS=Mus musculus GN=Eftud1 PE=2 SV=1
148	miR156c	42	2	42	3	0.116741	0.781791	Down	unchanged	Unigene31400_All	gi|219879368|gb|ACL51016.1|	squamosa promoter-binding protein [Citrus trifoliata]	sp|Q6YZE8|SPL16_ORYSJ	Squamosa promoter-binding-like protein 16 OS=Oryza sativa subsp. japonica GN=SPL16 PE=2 SV=1
148	miR156c	42	2	42	3	0.116741	0.781791	Down	unchanged	Unigene69490_All	gi|30697804|ref|NP_177077.3|	squamosa promoter-binding protein-like 6 (SPL6) [Arabidopsis thaliana] >gi|67461542|sp|Q94JW8.2|SPL6_ARATH RecName: Full=Squamosa promoter-binding-like protein 6 >gi|12325078|gb|AAG52487.1|AC018364_5 squamosa promoter binding protein-like 6; 91282-89867 [Arabidopsis thaliana] >gi|5931683|emb|CAB56595.1| squamosa promoter binding protein-like 6 [Arabidopsis thaliana] >gi|5931685|emb|CAB56596.1| sq…	sp|Q94JW8|SPL6_ARATH	Squamosa promoter-binding-like protein 6 OS=Arabidopsis thaliana GN=SPL6 PE=2 SV=2
148	miR156c	42	2	42	3	0.116741	0.781791	Down	unchanged	Unigene33217_All	gi|115440237|ref|NP_001044398.1|	Os01g0773100 [Oryza sativa Japonica Group] >gi|113533929|dbj|BAF06312.1| Os01g0773100 [Oryza sativa Japonica Group]	sp|Q8CHY3|DYM_MOUSE	Dymeclin OS=Mus musculus GN=Dym PE=2 SV=1
148	miR156c	42	2	42	3	0.116741	0.781791	Down	unchanged	Unigene59576_All	gi|219879366|gb|ACL51015.1|	squamosa promoter-binding protein [Citrus trifoliata]	sp|Q7EXZ2|SPL14_ORYSJ	Squamosa promoter-binding-like protein 14 OS=Oryza sativa subsp. japonica GN=SPL14 PE=2 SV=1
148	miR156c	42	2	42	3	0.116741	0.781791	Down	unchanged	Unigene61394_All	gi|122162768|sp|Q01JD1.1|SPL7_ORYSI	RecName: Full=Squamosa promoter-binding-like protein 7 >gi|116310136|emb|CAH67152.1| OSIGBa0122F23.9 [Oryza sativa (indica cultivar-group)]	sp|Q7XT42|SPL7_ORYSJ	Squamosa promoter-binding-like protein 7 OS=Oryza sativa subsp. japonica GN=SPL7 PE=2 SV=2
149	miR156c	36	2	62	4	0.076833	0.453943	Down	down	Unigene49867_All	gi|219879366|gb|ACL51015.1|	squamosa promoter-binding protein [Citrus trifoliata]	sp|Q700W2|SPL9_ARATH	Squamosa promoter-binding-like protein 9 OS=Arabidopsis thaliana GN=SPL9 PE=2 SV=2
149	miR156c	36	2	62	4	0.076833	0.453943	Down	down	Unigene1357_All	gi|30577628|emb|CAD90156.1|	squamosa promoter binding like-protein [Betula pendula] >gi|30577630|emb|CAD90157.1| squamosa promoter binding like-protein [Betula pendula]	sp|Q38740|SBP2_ANTMA	Squamosa promoter-binding protein 2 OS=Antirrhinum majus GN=SBP2 PE=2 SV=1
149	miR156c	36	2	62	4	0.076833	0.453943	Down	down	Unigene44993_All	--	--	--	--
149	miR156c	36	2	62	4	0.076833	0.453943	Down	down	Unigene35075_All	gi|13877707|gb|AAK43931.1|AF370612_1	similar to squamosa-promoter binding protein 1 isolog gi|1707009 [Arabidopsis thaliana]	sp|Q94JW8|SPL6_ARATH	Squamosa promoter-binding-like protein 6 OS=Arabidopsis thaliana GN=SPL6 PE=2 SV=2
149	miR156c	36	2	62	4	0.076833	0.453943	Down	down	Unigene1987_All	gi|225468347|ref|XP_002270830.1|	PREDICTED: similar to intron maturase, type II family protein [Vitis vinifera]	--	--
149	miR156c	36	2	62	4	0.076833	0.453943	Down	down	Unigene23467_All	gi|13877707|gb|AAK43931.1|AF370612_1	similar to squamosa-promoter binding protein 1 isolog gi|1707009 [Arabidopsis thaliana]	sp|Q94JW8|SPL6_ARATH	Squamosa promoter-binding-like protein 6 OS=Arabidopsis thaliana GN=SPL6 PE=2 SV=2
149	miR156c	36	2	62	4	0.076833	0.453943	Down	down	Unigene10828_All	gi|295815792|gb|ADG36381.1|	promoter-binding protein SPL10 [Vitis vinifera]	sp|Q9S840|SPL2_ARATH	Squamosa promoter-binding-like protein 2 OS=Arabidopsis thaliana GN=SPL2 PE=2 SV=1
149	miR156c	36	2	62	4	0.076833	0.453943	Down	down	Unigene46618_All	gi|224106565|ref|XP_002314209.1|	endoplasmic reticulum [ER]-type calcium ATPase [Populus trichocarpa] >gi|222850617|gb|EEE88164.1| endoplasmic reticulum [ER]-type calcium ATPase [Populus trichocarpa]	sp|Q9XES1|ECA4_ARATH	Calcium-transporting ATPase 4, endoplasmic reticulum-type OS=Arabidopsis thaliana GN=ECA4 PE=2 SV=2
149	miR156c	36	2	62	4	0.076833	0.453943	Down	down	Unigene23309_All	gi|297835306|ref|XP_002885535.1|	elongation factor Tu family protein [Arabidopsis lyrata subsp. lyrata] >gi|297331375|gb|EFH61794.1| elongation factor Tu family protein [Arabidopsis lyrata subsp. lyrata]	sp|Q8C0D5|ETUD1_MOUSE	Elongation factor Tu GTP-binding domain-containing protein 1 OS=Mus musculus GN=Eftud1 PE=2 SV=1
149	miR156c	36	2	62	4	0.076833	0.453943	Down	down	Unigene31400_All	gi|219879368|gb|ACL51016.1|	squamosa promoter-binding protein [Citrus trifoliata]	sp|Q6YZE8|SPL16_ORYSJ	Squamosa promoter-binding-like protein 16 OS=Oryza sativa subsp. japonica GN=SPL16 PE=2 SV=1
149	miR156c	36	2	62	4	0.076833	0.453943	Down	down	Unigene56730_All	gi|5814093|gb|AAD52097.1|AF088885_1	receptor-like kinase CHRK1 [Nicotiana tabacum]	sp|Q3E9X6|CRK21_ARATH	Cysteine-rich receptor-like protein kinase 21 OS=Arabidopsis thaliana GN=CRK21 PE=1 SV=1
149	miR156c	36	2	62	4	0.076833	0.453943	Down	down	Unigene69490_All	gi|30697804|ref|NP_177077.3|	squamosa promoter-binding protein-like 6 (SPL6) [Arabidopsis thaliana] >gi|67461542|sp|Q94JW8.2|SPL6_ARATH RecName: Full=Squamosa promoter-binding-like protein 6 >gi|12325078|gb|AAG52487.1|AC018364_5 squamosa promoter binding protein-like 6; 91282-89867 [Arabidopsis thaliana] >gi|5931683|emb|CAB56595.1| squamosa promoter binding protein-like 6 [Arabidopsis thaliana] >gi|5931685|emb|CAB56596.1| sq…	sp|Q94JW8|SPL6_ARATH	Squamosa promoter-binding-like protein 6 OS=Arabidopsis thaliana GN=SPL6 PE=2 SV=2
149	miR156c	36	2	62	4	0.076833	0.453943	Down	down	Unigene69489_All	gi|224106565|ref|XP_002314209.1|	endoplasmic reticulum [ER]-type calcium ATPase [Populus trichocarpa] >gi|222850617|gb|EEE88164.1| endoplasmic reticulum [ER]-type calcium ATPase [Populus trichocarpa]	sp|Q9XES1|ECA4_ARATH	Calcium-transporting ATPase 4, endoplasmic reticulum-type OS=Arabidopsis thaliana GN=ECA4 PE=2 SV=2
149	miR156c	36	2	62	4	0.076833	0.453943	Down	down	Unigene33217_All	gi|115440237|ref|NP_001044398.1|	Os01g0773100 [Oryza sativa Japonica Group] >gi|113533929|dbj|BAF06312.1| Os01g0773100 [Oryza sativa Japonica Group]	sp|Q8CHY3|DYM_MOUSE	Dymeclin OS=Mus musculus GN=Dym PE=2 SV=1
149	miR156c	36	2	62	4	0.076833	0.453943	Down	down	Unigene69462_All	gi|5814093|gb|AAD52097.1|AF088885_1	receptor-like kinase CHRK1 [Nicotiana tabacum]	sp|Q8GYA4|CRK10_ARATH	Cysteine-rich receptor-like protein kinase 10 OS=Arabidopsis thaliana GN=CRK10 PE=1 SV=2
149	miR156c	36	2	62	4	0.076833	0.453943	Down	down	Unigene59576_All	gi|219879366|gb|ACL51015.1|	squamosa promoter-binding protein [Citrus trifoliata]	sp|Q7EXZ2|SPL14_ORYSJ	Squamosa promoter-binding-like protein 14 OS=Oryza sativa subsp. japonica GN=SPL14 PE=2 SV=1
149	miR156c	36	2	62	4	0.076833	0.453943	Down	down	Unigene61394_All	gi|122162768|sp|Q01JD1.1|SPL7_ORYSI	RecName: Full=Squamosa promoter-binding-like protein 7 >gi|116310136|emb|CAH67152.1| OSIGBa0122F23.9 [Oryza sativa (indica cultivar-group)]	sp|Q7XT42|SPL7_ORYSJ	Squamosa promoter-binding-like protein 7 OS=Oryza sativa subsp. japonica GN=SPL7 PE=2 SV=2
150	miR156c	29	2	57	4	0.076833	0.397753	Down	down	Unigene49867_All	gi|219879366|gb|ACL51015.1|	squamosa promoter-binding protein [Citrus trifoliata]	sp|Q700W2|SPL9_ARATH	Squamosa promoter-binding-like protein 9 OS=Arabidopsis thaliana GN=SPL9 PE=2 SV=2
150	miR156c	29	2	57	4	0.076833	0.397753	Down	down	Unigene1357_All	gi|30577628|emb|CAD90156.1|	squamosa promoter binding like-protein [Betula pendula] >gi|30577630|emb|CAD90157.1| squamosa promoter binding like-protein [Betula pendula]	sp|Q38740|SBP2_ANTMA	Squamosa promoter-binding protein 2 OS=Antirrhinum majus GN=SBP2 PE=2 SV=1
150	miR156c	29	2	57	4	0.076833	0.397753	Down	down	Unigene44993_All	--	--	--	--
150	miR156c	29	2	57	4	0.076833	0.397753	Down	down	Unigene23467_All	gi|13877707|gb|AAK43931.1|AF370612_1	similar to squamosa-promoter binding protein 1 isolog gi|1707009 [Arabidopsis thaliana]	sp|Q94JW8|SPL6_ARATH	Squamosa promoter-binding-like protein 6 OS=Arabidopsis thaliana GN=SPL6 PE=2 SV=2
150	miR156c	29	2	57	4	0.076833	0.397753	Down	down	Unigene1079_All	gi|17933427|gb|AAL48287.1|AF452495_1	aminoimidazole ribonucleotide carboxylase [Vigna unguiculata]	sp|P55195|PUR6_VIGAC	Phosphoribosylaminoimidazole carboxylase, chloroplastic (Fragment) OS=Vigna aconitifolia GN=PURKE PE=2 SV=1
150	miR156c	29	2	57	4	0.076833	0.397753	Down	down	Unigene10828_All	gi|295815792|gb|ADG36381.1|	promoter-binding protein SPL10 [Vitis vinifera]	sp|Q9S840|SPL2_ARATH	Squamosa promoter-binding-like protein 2 OS=Arabidopsis thaliana GN=SPL2 PE=2 SV=1
150	miR156c	29	2	57	4	0.076833	0.397753	Down	down	Unigene11196_All	gi|108707119|gb|ABF94914.1|	expressed protein [Oryza sativa (japonica cultivar-group)]	sp|A7SBF0|INT9_NEMVE	Integrator complex subunit 9 homolog OS=Nematostella vectensis GN=ints9 PE=3 SV=1
150	miR156c	29	2	57	4	0.076833	0.397753	Down	down	Unigene8598_All	gi|115457606|ref|NP_001052403.1|	Os04g0298600 [Oryza sativa Japonica Group] >gi|113563974|dbj|BAF14317.1| Os04g0298600 [Oryza sativa Japonica Group]	sp|Q54GS1|CL16A_DICDI	Protein CLEC16A homolog OS=Dictyostelium discoideum GN=DDB_G0289943 PE=3 SV=1
150	miR156c	29	2	57	4	0.076833	0.397753	Down	down	Unigene34281_All	gi|110741500|dbj|BAE98701.1|	24 kDa vacuolar protein - like [Arabidopsis thaliana]	sp|Q0VGW4|ERMP1_XENLA	Endoplasmic reticulum metallopeptidase 1 OS=Xenopus laevis GN=ermp1 PE=2 SV=1
150	miR156c	29	2	57	4	0.076833	0.397753	Down	down	Unigene31400_All	gi|219879368|gb|ACL51016.1|	squamosa promoter-binding protein [Citrus trifoliata]	sp|Q6YZE8|SPL16_ORYSJ	Squamosa promoter-binding-like protein 16 OS=Oryza sativa subsp. japonica GN=SPL16 PE=2 SV=1
150	miR156c	29	2	57	4	0.076833	0.397753	Down	down	Unigene47442_All	gi|18408251|ref|NP_566885.1|	UGT76E12 (UDP-GLUCOSYL TRANSFERASE 76E12); UDP-glycosyltransferase/ quercetin 3-O-glucosyltransferase/ quercetin 7-O-glucosyltransferase/ transferase, transferring glycosyl groups [Arabidopsis thaliana] >gi|15081809|gb|AAK82559.1| AT3g46660/F12A12_180 [Arabidopsis thaliana] >gi|21539473|gb|AAM53289.1| glucosyltransferase-like protein [Arabidopsis thaliana] >gi|23198296|gb|AAN15675.1| glucosyltran…	sp|Q9FI99|CNGT1_ARATH	Cytokinin-N-glucosyltransferase 1 OS=Arabidopsis thaliana GN=UGT76C1 PE=1 SV=1
150	miR156c	29	2	57	4	0.076833	0.397753	Down	down	Unigene19035_All	gi|297852898|ref|XP_002894330.1|	RWD domain-containing protein [Arabidopsis lyrata subsp. lyrata] >gi|297340172|gb|EFH70589.1| RWD domain-containing protein [Arabidopsis lyrata subsp. lyrata]	sp|Q9CQK7|RWDD1_MOUSE	RWD domain-containing protein 1 OS=Mus musculus GN=Rwdd1 PE=1 SV=1
150	miR156c	29	2	57	4	0.076833	0.397753	Down	down	Unigene28699_All	gi|297746510|emb|CBI16566.3|	unnamed protein product [Vitis vinifera]	--	--
150	miR156c	29	2	57	4	0.076833	0.397753	Down	down	Unigene17557_All	gi|110741500|dbj|BAE98701.1|	24 kDa vacuolar protein - like [Arabidopsis thaliana]	--	--
150	miR156c	29	2	57	4	0.076833	0.397753	Down	down	Unigene69490_All	gi|30697804|ref|NP_177077.3|	squamosa promoter-binding protein-like 6 (SPL6) [Arabidopsis thaliana] >gi|67461542|sp|Q94JW8.2|SPL6_ARATH RecName: Full=Squamosa promoter-binding-like protein 6 >gi|12325078|gb|AAG52487.1|AC018364_5 squamosa promoter binding protein-like 6; 91282-89867 [Arabidopsis thaliana] >gi|5931683|emb|CAB56595.1| squamosa promoter binding protein-like 6 [Arabidopsis thaliana] >gi|5931685|emb|CAB56596.1| sq…	sp|Q94JW8|SPL6_ARATH	Squamosa promoter-binding-like protein 6 OS=Arabidopsis thaliana GN=SPL6 PE=2 SV=2
150	miR156c	29	2	57	4	0.076833	0.397753	Down	down	Unigene59576_All	gi|219879366|gb|ACL51015.1|	squamosa promoter-binding protein [Citrus trifoliata]	sp|Q7EXZ2|SPL14_ORYSJ	Squamosa promoter-binding-like protein 14 OS=Oryza sativa subsp. japonica GN=SPL14 PE=2 SV=1
150	miR156c	29	2	57	4	0.076833	0.397753	Down	down	Unigene68454_All	gi|18408251|ref|NP_566885.1|	UGT76E12 (UDP-GLUCOSYL TRANSFERASE 76E12); UDP-glycosyltransferase/ quercetin 3-O-glucosyltransferase/ quercetin 7-O-glucosyltransferase/ transferase, transferring glycosyl groups [Arabidopsis thaliana] >gi|15081809|gb|AAK82559.1| AT3g46660/F12A12_180 [Arabidopsis thaliana] >gi|21539473|gb|AAM53289.1| glucosyltransferase-like protein [Arabidopsis thaliana] >gi|23198296|gb|AAN15675.1| glucosyltran…	sp|Q9FI99|CNGT1_ARATH	Cytokinin-N-glucosyltransferase 1 OS=Arabidopsis thaliana GN=UGT76C1 PE=1 SV=1
150	miR156c	29	2	57	4	0.076833	0.397753	Down	down	Unigene61394_All	gi|122162768|sp|Q01JD1.1|SPL7_ORYSI	RecName: Full=Squamosa promoter-binding-like protein 7 >gi|116310136|emb|CAH67152.1| OSIGBa0122F23.9 [Oryza sativa (indica cultivar-group)]	sp|Q7XT42|SPL7_ORYSJ	Squamosa promoter-binding-like protein 7 OS=Oryza sativa subsp. japonica GN=SPL7 PE=2 SV=2
151	miR156c	25	1	30	2	0.142222	0.651492	Down	down	Unigene36209_All	gi|15234250|ref|NP_192068.1|	transcriptional factor B3 family protein [Arabidopsis thaliana] >gi|75338967|sp|Q9ZSH7.1|Y4158_ARATH RecName: Full=B3 domain-containing protein At4g01580 >gi|3859591|gb|AAC72857.1| T15B16.18 gene product [Arabidopsis thaliana] >gi|37202022|gb|AAQ89626.1| At4g01580 [Arabidopsis thaliana]	sp|Q9ZSH7|Y4158_ARATH	B3 domain-containing protein At4g01580 OS=Arabidopsis thaliana GN=At4g01580 PE=2 SV=1
151	miR156c	25	1	30	2	0.142222	0.651492	Down	down	Unigene49867_All	gi|219879366|gb|ACL51015.1|	squamosa promoter-binding protein [Citrus trifoliata]	sp|Q700W2|SPL9_ARATH	Squamosa promoter-binding-like protein 9 OS=Arabidopsis thaliana GN=SPL9 PE=2 SV=2
151	miR156c	25	1	30	2	0.142222	0.651492	Down	down	Unigene13568_All	--	--	--	--
151	miR156c	25	1	30	2	0.142222	0.651492	Down	down	Unigene1357_All	gi|30577628|emb|CAD90156.1|	squamosa promoter binding like-protein [Betula pendula] >gi|30577630|emb|CAD90157.1| squamosa promoter binding like-protein [Betula pendula]	sp|Q38740|SBP2_ANTMA	Squamosa promoter-binding protein 2 OS=Antirrhinum majus GN=SBP2 PE=2 SV=1
151	miR156c	25	1	30	2	0.142222	0.651492	Down	down	Unigene22476_All	--	--	--	--
151	miR156c	25	1	30	2	0.142222	0.651492	Down	down	Unigene23467_All	gi|13877707|gb|AAK43931.1|AF370612_1	similar to squamosa-promoter binding protein 1 isolog gi|1707009 [Arabidopsis thaliana]	sp|Q94JW8|SPL6_ARATH	Squamosa promoter-binding-like protein 6 OS=Arabidopsis thaliana GN=SPL6 PE=2 SV=2
151	miR156c	25	1	30	2	0.142222	0.651492	Down	down	Unigene21478_All	gi|224114868|ref|XP_002332302.1|	predicted protein [Populus trichocarpa] >gi|222832464|gb|EEE70941.1| predicted protein [Populus trichocarpa]	--	--
151	miR156c	25	1	30	2	0.142222	0.651492	Down	down	Unigene10828_All	gi|295815792|gb|ADG36381.1|	promoter-binding protein SPL10 [Vitis vinifera]	sp|Q9S840|SPL2_ARATH	Squamosa promoter-binding-like protein 2 OS=Arabidopsis thaliana GN=SPL2 PE=2 SV=1
151	miR156c	25	1	30	2	0.142222	0.651492	Down	down	Unigene46618_All	gi|224106565|ref|XP_002314209.1|	endoplasmic reticulum [ER]-type calcium ATPase [Populus trichocarpa] >gi|222850617|gb|EEE88164.1| endoplasmic reticulum [ER]-type calcium ATPase [Populus trichocarpa]	sp|Q9XES1|ECA4_ARATH	Calcium-transporting ATPase 4, endoplasmic reticulum-type OS=Arabidopsis thaliana GN=ECA4 PE=2 SV=2
151	miR156c	25	1	30	2	0.142222	0.651492	Down	down	Unigene23309_All	gi|297835306|ref|XP_002885535.1|	elongation factor Tu family protein [Arabidopsis lyrata subsp. lyrata] >gi|297331375|gb|EFH61794.1| elongation factor Tu family protein [Arabidopsis lyrata subsp. lyrata]	sp|Q8C0D5|ETUD1_MOUSE	Elongation factor Tu GTP-binding domain-containing protein 1 OS=Mus musculus GN=Eftud1 PE=2 SV=1
151	miR156c	25	1	30	2	0.142222	0.651492	Down	down	Unigene31400_All	gi|219879368|gb|ACL51016.1|	squamosa promoter-binding protein [Citrus trifoliata]	sp|Q6YZE8|SPL16_ORYSJ	Squamosa promoter-binding-like protein 16 OS=Oryza sativa subsp. japonica GN=SPL16 PE=2 SV=1
151	miR156c	25	1	30	2	0.142222	0.651492	Down	down	Unigene69490_All	gi|30697804|ref|NP_177077.3|	squamosa promoter-binding protein-like 6 (SPL6) [Arabidopsis thaliana] >gi|67461542|sp|Q94JW8.2|SPL6_ARATH RecName: Full=Squamosa promoter-binding-like protein 6 >gi|12325078|gb|AAG52487.1|AC018364_5 squamosa promoter binding protein-like 6; 91282-89867 [Arabidopsis thaliana] >gi|5931683|emb|CAB56595.1| squamosa promoter binding protein-like 6 [Arabidopsis thaliana] >gi|5931685|emb|CAB56596.1| sq…	sp|Q94JW8|SPL6_ARATH	Squamosa promoter-binding-like protein 6 OS=Arabidopsis thaliana GN=SPL6 PE=2 SV=2
151	miR156c	25	1	30	2	0.142222	0.651492	Down	down	Unigene69489_All	gi|224106565|ref|XP_002314209.1|	endoplasmic reticulum [ER]-type calcium ATPase [Populus trichocarpa] >gi|222850617|gb|EEE88164.1| endoplasmic reticulum [ER]-type calcium ATPase [Populus trichocarpa]	sp|Q9XES1|ECA4_ARATH	Calcium-transporting ATPase 4, endoplasmic reticulum-type OS=Arabidopsis thaliana GN=ECA4 PE=2 SV=2
151	miR156c	25	1	30	2	0.142222	0.651492	Down	down	Unigene33217_All	gi|115440237|ref|NP_001044398.1|	Os01g0773100 [Oryza sativa Japonica Group] >gi|113533929|dbj|BAF06312.1| Os01g0773100 [Oryza sativa Japonica Group]	sp|Q8CHY3|DYM_MOUSE	Dymeclin OS=Mus musculus GN=Dym PE=2 SV=1
151	miR156c	25	1	30	2	0.142222	0.651492	Down	down	Unigene59576_All	gi|219879366|gb|ACL51015.1|	squamosa promoter-binding protein [Citrus trifoliata]	sp|Q7EXZ2|SPL14_ORYSJ	Squamosa promoter-binding-like protein 14 OS=Oryza sativa subsp. japonica GN=SPL14 PE=2 SV=1
151	miR156c	25	1	30	2	0.142222	0.651492	Down	down	Unigene61394_All	gi|122162768|sp|Q01JD1.1|SPL7_ORYSI	RecName: Full=Squamosa promoter-binding-like protein 7 >gi|116310136|emb|CAH67152.1| OSIGBa0122F23.9 [Oryza sativa (indica cultivar-group)]	sp|Q7XT42|SPL7_ORYSJ	Squamosa promoter-binding-like protein 7 OS=Oryza sativa subsp. japonica GN=SPL7 PE=2 SV=2
152	miR156c	21	1	34	2	0.142222	0.482871	Down	down	Unigene49867_All	gi|219879366|gb|ACL51015.1|	squamosa promoter-binding protein [Citrus trifoliata]	sp|Q700W2|SPL9_ARATH	Squamosa promoter-binding-like protein 9 OS=Arabidopsis thaliana GN=SPL9 PE=2 SV=2
152	miR156c	21	1	34	2	0.142222	0.482871	Down	down	Unigene1357_All	gi|30577628|emb|CAD90156.1|	squamosa promoter binding like-protein [Betula pendula] >gi|30577630|emb|CAD90157.1| squamosa promoter binding like-protein [Betula pendula]	sp|Q38740|SBP2_ANTMA	Squamosa promoter-binding protein 2 OS=Antirrhinum majus GN=SBP2 PE=2 SV=1
152	miR156c	21	1	34	2	0.142222	0.482871	Down	down	Unigene35075_All	gi|13877707|gb|AAK43931.1|AF370612_1	similar to squamosa-promoter binding protein 1 isolog gi|1707009 [Arabidopsis thaliana]	sp|Q94JW8|SPL6_ARATH	Squamosa promoter-binding-like protein 6 OS=Arabidopsis thaliana GN=SPL6 PE=2 SV=2
152	miR156c	21	1	34	2	0.142222	0.482871	Down	down	Unigene23467_All	gi|13877707|gb|AAK43931.1|AF370612_1	similar to squamosa-promoter binding protein 1 isolog gi|1707009 [Arabidopsis thaliana]	sp|Q94JW8|SPL6_ARATH	Squamosa promoter-binding-like protein 6 OS=Arabidopsis thaliana GN=SPL6 PE=2 SV=2
152	miR156c	21	1	34	2	0.142222	0.482871	Down	down	Unigene10828_All	gi|295815792|gb|ADG36381.1|	promoter-binding protein SPL10 [Vitis vinifera]	sp|Q9S840|SPL2_ARATH	Squamosa promoter-binding-like protein 2 OS=Arabidopsis thaliana GN=SPL2 PE=2 SV=1
152	miR156c	21	1	34	2	0.142222	0.482871	Down	down	Unigene46618_All	gi|224106565|ref|XP_002314209.1|	endoplasmic reticulum [ER]-type calcium ATPase [Populus trichocarpa] >gi|222850617|gb|EEE88164.1| endoplasmic reticulum [ER]-type calcium ATPase [Populus trichocarpa]	sp|Q9XES1|ECA4_ARATH	Calcium-transporting ATPase 4, endoplasmic reticulum-type OS=Arabidopsis thaliana GN=ECA4 PE=2 SV=2
152	miR156c	21	1	34	2	0.142222	0.482871	Down	down	Unigene31400_All	gi|219879368|gb|ACL51016.1|	squamosa promoter-binding protein [Citrus trifoliata]	sp|Q6YZE8|SPL16_ORYSJ	Squamosa promoter-binding-like protein 16 OS=Oryza sativa subsp. japonica GN=SPL16 PE=2 SV=1
152	miR156c	21	1	34	2	0.142222	0.482871	Down	down	Unigene69490_All	gi|30697804|ref|NP_177077.3|	squamosa promoter-binding protein-like 6 (SPL6) [Arabidopsis thaliana] >gi|67461542|sp|Q94JW8.2|SPL6_ARATH RecName: Full=Squamosa promoter-binding-like protein 6 >gi|12325078|gb|AAG52487.1|AC018364_5 squamosa promoter binding protein-like 6; 91282-89867 [Arabidopsis thaliana] >gi|5931683|emb|CAB56595.1| squamosa promoter binding protein-like 6 [Arabidopsis thaliana] >gi|5931685|emb|CAB56596.1| sq…	sp|Q94JW8|SPL6_ARATH	Squamosa promoter-binding-like protein 6 OS=Arabidopsis thaliana GN=SPL6 PE=2 SV=2
152	miR156c	21	1	34	2	0.142222	0.482871	Down	down	Unigene69489_All	gi|224106565|ref|XP_002314209.1|	endoplasmic reticulum [ER]-type calcium ATPase [Populus trichocarpa] >gi|222850617|gb|EEE88164.1| endoplasmic reticulum [ER]-type calcium ATPase [Populus trichocarpa]	sp|Q9XES1|ECA4_ARATH	Calcium-transporting ATPase 4, endoplasmic reticulum-type OS=Arabidopsis thaliana GN=ECA4 PE=2 SV=2
152	miR156c	21	1	34	2	0.142222	0.482871	Down	down	Unigene33217_All	gi|115440237|ref|NP_001044398.1|	Os01g0773100 [Oryza sativa Japonica Group] >gi|113533929|dbj|BAF06312.1| Os01g0773100 [Oryza sativa Japonica Group]	sp|Q8CHY3|DYM_MOUSE	Dymeclin OS=Mus musculus GN=Dym PE=2 SV=1
152	miR156c	21	1	34	2	0.142222	0.482871	Down	down	Unigene59576_All	gi|219879366|gb|ACL51015.1|	squamosa promoter-binding protein [Citrus trifoliata]	sp|Q7EXZ2|SPL14_ORYSJ	Squamosa promoter-binding-like protein 14 OS=Oryza sativa subsp. japonica GN=SPL14 PE=2 SV=1
152	miR156c	21	1	34	2	0.142222	0.482871	Down	down	Unigene61394_All	gi|122162768|sp|Q01JD1.1|SPL7_ORYSI	RecName: Full=Squamosa promoter-binding-like protein 7 >gi|116310136|emb|CAH67152.1| OSIGBa0122F23.9 [Oryza sativa (indica cultivar-group)]	sp|Q7XT42|SPL7_ORYSJ	Squamosa promoter-binding-like protein 7 OS=Oryza sativa subsp. japonica GN=SPL7 PE=2 SV=2
153	miR156c	17	1	21	1	0.216093	0.632878	Down	down	Unigene49867_All	gi|219879366|gb|ACL51015.1|	squamosa promoter-binding protein [Citrus trifoliata]	sp|Q700W2|SPL9_ARATH	Squamosa promoter-binding-like protein 9 OS=Arabidopsis thaliana GN=SPL9 PE=2 SV=2
153	miR156c	17	1	21	1	0.216093	0.632878	Down	down	Unigene23467_All	gi|13877707|gb|AAK43931.1|AF370612_1	similar to squamosa-promoter binding protein 1 isolog gi|1707009 [Arabidopsis thaliana]	sp|Q94JW8|SPL6_ARATH	Squamosa promoter-binding-like protein 6 OS=Arabidopsis thaliana GN=SPL6 PE=2 SV=2
153	miR156c	17	1	21	1	0.216093	0.632878	Down	down	Unigene10828_All	gi|295815792|gb|ADG36381.1|	promoter-binding protein SPL10 [Vitis vinifera]	sp|Q9S840|SPL2_ARATH	Squamosa promoter-binding-like protein 2 OS=Arabidopsis thaliana GN=SPL2 PE=2 SV=1
153	miR156c	17	1	21	1	0.216093	0.632878	Down	down	Unigene1023_All	gi|9759403|dbj|BAB09858.1|	nuclear protein-like [Arabidopsis thaliana]	sp|O57683|SF3B1_XENLA	Splicing factor 3B subunit 1 OS=Xenopus laevis GN=sf3b1 PE=2 SV=1
153	miR156c	17	1	21	1	0.216093	0.632878	Down	down	Unigene69490_All	gi|30697804|ref|NP_177077.3|	squamosa promoter-binding protein-like 6 (SPL6) [Arabidopsis thaliana] >gi|67461542|sp|Q94JW8.2|SPL6_ARATH RecName: Full=Squamosa promoter-binding-like protein 6 >gi|12325078|gb|AAG52487.1|AC018364_5 squamosa promoter binding protein-like 6; 91282-89867 [Arabidopsis thaliana] >gi|5931683|emb|CAB56595.1| squamosa promoter binding protein-like 6 [Arabidopsis thaliana] >gi|5931685|emb|CAB56596.1| sq…	sp|Q94JW8|SPL6_ARATH	Squamosa promoter-binding-like protein 6 OS=Arabidopsis thaliana GN=SPL6 PE=2 SV=2
153	miR156c	17	1	21	1	0.216093	0.632878	Down	down	Unigene59576_All	gi|219879366|gb|ACL51015.1|	squamosa promoter-binding protein [Citrus trifoliata]	sp|Q7EXZ2|SPL14_ORYSJ	Squamosa promoter-binding-like protein 14 OS=Oryza sativa subsp. japonica GN=SPL14 PE=2 SV=1
154	miR156c	14	1	14	1	0.216093	0.781791	Down	unchanged	Unigene49867_All	gi|219879366|gb|ACL51015.1|	squamosa promoter-binding protein [Citrus trifoliata]	sp|Q700W2|SPL9_ARATH	Squamosa promoter-binding-like protein 9 OS=Arabidopsis thaliana GN=SPL9 PE=2 SV=2
154	miR156c	14	1	14	1	0.216093	0.781791	Down	unchanged	Unigene1357_All	gi|30577628|emb|CAD90156.1|	squamosa promoter binding like-protein [Betula pendula] >gi|30577630|emb|CAD90157.1| squamosa promoter binding like-protein [Betula pendula]	sp|Q38740|SBP2_ANTMA	Squamosa promoter-binding protein 2 OS=Antirrhinum majus GN=SBP2 PE=2 SV=1
154	miR156c	14	1	14	1	0.216093	0.781791	Down	unchanged	Unigene23467_All	gi|13877707|gb|AAK43931.1|AF370612_1	similar to squamosa-promoter binding protein 1 isolog gi|1707009 [Arabidopsis thaliana]	sp|Q94JW8|SPL6_ARATH	Squamosa promoter-binding-like protein 6 OS=Arabidopsis thaliana GN=SPL6 PE=2 SV=2
154	miR156c	14	1	14	1	0.216093	0.781791	Down	unchanged	Unigene10828_All	gi|295815792|gb|ADG36381.1|	promoter-binding protein SPL10 [Vitis vinifera]	sp|Q9S840|SPL2_ARATH	Squamosa promoter-binding-like protein 2 OS=Arabidopsis thaliana GN=SPL2 PE=2 SV=1
154	miR156c	14	1	14	1	0.216093	0.781791	Down	unchanged	Unigene46618_All	gi|224106565|ref|XP_002314209.1|	endoplasmic reticulum [ER]-type calcium ATPase [Populus trichocarpa] >gi|222850617|gb|EEE88164.1| endoplasmic reticulum [ER]-type calcium ATPase [Populus trichocarpa]	sp|Q9XES1|ECA4_ARATH	Calcium-transporting ATPase 4, endoplasmic reticulum-type OS=Arabidopsis thaliana GN=ECA4 PE=2 SV=2
154	miR156c	14	1	14	1	0.216093	0.781791	Down	unchanged	Unigene69490_All	gi|30697804|ref|NP_177077.3|	squamosa promoter-binding protein-like 6 (SPL6) [Arabidopsis thaliana] >gi|67461542|sp|Q94JW8.2|SPL6_ARATH RecName: Full=Squamosa promoter-binding-like protein 6 >gi|12325078|gb|AAG52487.1|AC018364_5 squamosa promoter binding protein-like 6; 91282-89867 [Arabidopsis thaliana] >gi|5931683|emb|CAB56595.1| squamosa promoter binding protein-like 6 [Arabidopsis thaliana] >gi|5931685|emb|CAB56596.1| sq…	sp|Q94JW8|SPL6_ARATH	Squamosa promoter-binding-like protein 6 OS=Arabidopsis thaliana GN=SPL6 PE=2 SV=2
154	miR156c	14	1	14	1	0.216093	0.781791	Down	unchanged	Unigene69489_All	gi|224106565|ref|XP_002314209.1|	endoplasmic reticulum [ER]-type calcium ATPase [Populus trichocarpa] >gi|222850617|gb|EEE88164.1| endoplasmic reticulum [ER]-type calcium ATPase [Populus trichocarpa]	sp|Q9XES1|ECA4_ARATH	Calcium-transporting ATPase 4, endoplasmic reticulum-type OS=Arabidopsis thaliana GN=ECA4 PE=2 SV=2
154	miR156c	14	1	14	1	0.216093	0.781791	Down	unchanged	Unigene33217_All	gi|115440237|ref|NP_001044398.1|	Os01g0773100 [Oryza sativa Japonica Group] >gi|113533929|dbj|BAF06312.1| Os01g0773100 [Oryza sativa Japonica Group]	sp|Q8CHY3|DYM_MOUSE	Dymeclin OS=Mus musculus GN=Dym PE=2 SV=1
154	miR156c	14	1	14	1	0.216093	0.781791	Down	unchanged	Unigene59576_All	gi|219879366|gb|ACL51015.1|	squamosa promoter-binding protein [Citrus trifoliata]	sp|Q7EXZ2|SPL14_ORYSJ	Squamosa promoter-binding-like protein 14 OS=Oryza sativa subsp. japonica GN=SPL14 PE=2 SV=1
155	miR156c	13	1	7	0	0.246251	1.4519	Down	unchanged	Unigene49867_All	gi|219879366|gb|ACL51015.1|	squamosa promoter-binding protein [Citrus trifoliata]	sp|Q700W2|SPL9_ARATH	Squamosa promoter-binding-like protein 9 OS=Arabidopsis thaliana GN=SPL9 PE=2 SV=2
155	miR156c	13	1	7	0	0.246251	1.4519	Down	unchanged	Unigene1357_All	gi|30577628|emb|CAD90156.1|	squamosa promoter binding like-protein [Betula pendula] >gi|30577630|emb|CAD90157.1| squamosa promoter binding like-protein [Betula pendula]	sp|Q38740|SBP2_ANTMA	Squamosa promoter-binding protein 2 OS=Antirrhinum majus GN=SBP2 PE=2 SV=1
155	miR156c	13	1	7	0	0.246251	1.4519	Down	unchanged	Unigene35075_All	gi|13877707|gb|AAK43931.1|AF370612_1	similar to squamosa-promoter binding protein 1 isolog gi|1707009 [Arabidopsis thaliana]	sp|Q94JW8|SPL6_ARATH	Squamosa promoter-binding-like protein 6 OS=Arabidopsis thaliana GN=SPL6 PE=2 SV=2
155	miR156c	13	1	7	0	0.246251	1.4519	Down	unchanged	Unigene23467_All	gi|13877707|gb|AAK43931.1|AF370612_1	similar to squamosa-promoter binding protein 1 isolog gi|1707009 [Arabidopsis thaliana]	sp|Q94JW8|SPL6_ARATH	Squamosa promoter-binding-like protein 6 OS=Arabidopsis thaliana GN=SPL6 PE=2 SV=2
155	miR156c	13	1	7	0	0.246251	1.4519	Down	unchanged	Unigene10828_All	gi|295815792|gb|ADG36381.1|	promoter-binding protein SPL10 [Vitis vinifera]	sp|Q9S840|SPL2_ARATH	Squamosa promoter-binding-like protein 2 OS=Arabidopsis thaliana GN=SPL2 PE=2 SV=1
155	miR156c	13	1	7	0	0.246251	1.4519	Down	unchanged	Unigene31400_All	gi|219879368|gb|ACL51016.1|	squamosa promoter-binding protein [Citrus trifoliata]	sp|Q6YZE8|SPL16_ORYSJ	Squamosa promoter-binding-like protein 16 OS=Oryza sativa subsp. japonica GN=SPL16 PE=2 SV=1
155	miR156c	13	1	7	0	0.246251	1.4519	Down	unchanged	Unigene23995_All	--	--	--	--
155	miR156c	13	1	7	0	0.246251	1.4519	Down	unchanged	Unigene69490_All	gi|30697804|ref|NP_177077.3|	squamosa promoter-binding protein-like 6 (SPL6) [Arabidopsis thaliana] >gi|67461542|sp|Q94JW8.2|SPL6_ARATH RecName: Full=Squamosa promoter-binding-like protein 6 >gi|12325078|gb|AAG52487.1|AC018364_5 squamosa promoter binding protein-like 6; 91282-89867 [Arabidopsis thaliana] >gi|5931683|emb|CAB56595.1| squamosa promoter binding protein-like 6 [Arabidopsis thaliana] >gi|5931685|emb|CAB56596.1| sq…	sp|Q94JW8|SPL6_ARATH	Squamosa promoter-binding-like protein 6 OS=Arabidopsis thaliana GN=SPL6 PE=2 SV=2
155	miR156c	13	1	7	0	0.246251	1.4519	Down	unchanged	Unigene33217_All	gi|115440237|ref|NP_001044398.1|	Os01g0773100 [Oryza sativa Japonica Group] >gi|113533929|dbj|BAF06312.1| Os01g0773100 [Oryza sativa Japonica Group]	sp|Q8CHY3|DYM_MOUSE	Dymeclin OS=Mus musculus GN=Dym PE=2 SV=1
155	miR156c	13	1	7	0	0.246251	1.4519	Down	unchanged	Unigene59576_All	gi|219879366|gb|ACL51015.1|	squamosa promoter-binding protein [Citrus trifoliata]	sp|Q7EXZ2|SPL14_ORYSJ	Squamosa promoter-binding-like protein 14 OS=Oryza sativa subsp. japonica GN=SPL14 PE=2 SV=1
155	miR156c	13	1	7	0	0.246251	1.4519	Down	unchanged	Unigene61394_All	gi|122162768|sp|Q01JD1.1|SPL7_ORYSI	RecName: Full=Squamosa promoter-binding-like protein 7 >gi|116310136|emb|CAH67152.1| OSIGBa0122F23.9 [Oryza sativa (indica cultivar-group)]	sp|Q7XT42|SPL7_ORYSJ	Squamosa promoter-binding-like protein 7 OS=Oryza sativa subsp. japonica GN=SPL7 PE=2 SV=2
156	miR156c	12	1	19	1	0.216093	0.493763	Down	down	Unigene49867_All	gi|219879366|gb|ACL51015.1|	squamosa promoter-binding protein [Citrus trifoliata]	sp|Q700W2|SPL9_ARATH	Squamosa promoter-binding-like protein 9 OS=Arabidopsis thaliana GN=SPL9 PE=2 SV=2
156	miR156c	12	1	19	1	0.216093	0.493763	Down	down	Unigene1357_All	gi|30577628|emb|CAD90156.1|	squamosa promoter binding like-protein [Betula pendula] >gi|30577630|emb|CAD90157.1| squamosa promoter binding like-protein [Betula pendula]	sp|Q38740|SBP2_ANTMA	Squamosa promoter-binding protein 2 OS=Antirrhinum majus GN=SBP2 PE=2 SV=1
156	miR156c	12	1	19	1	0.216093	0.493763	Down	down	Unigene35075_All	gi|13877707|gb|AAK43931.1|AF370612_1	similar to squamosa-promoter binding protein 1 isolog gi|1707009 [Arabidopsis thaliana]	sp|Q94JW8|SPL6_ARATH	Squamosa promoter-binding-like protein 6 OS=Arabidopsis thaliana GN=SPL6 PE=2 SV=2
156	miR156c	12	1	19	1	0.216093	0.493763	Down	down	Unigene23467_All	gi|13877707|gb|AAK43931.1|AF370612_1	similar to squamosa-promoter binding protein 1 isolog gi|1707009 [Arabidopsis thaliana]	sp|Q94JW8|SPL6_ARATH	Squamosa promoter-binding-like protein 6 OS=Arabidopsis thaliana GN=SPL6 PE=2 SV=2
156	miR156c	12	1	19	1	0.216093	0.493763	Down	down	Unigene10828_All	gi|295815792|gb|ADG36381.1|	promoter-binding protein SPL10 [Vitis vinifera]	sp|Q9S840|SPL2_ARATH	Squamosa promoter-binding-like protein 2 OS=Arabidopsis thaliana GN=SPL2 PE=2 SV=1
156	miR156c	12	1	19	1	0.216093	0.493763	Down	down	Unigene31400_All	gi|219879368|gb|ACL51016.1|	squamosa promoter-binding protein [Citrus trifoliata]	sp|Q6YZE8|SPL16_ORYSJ	Squamosa promoter-binding-like protein 16 OS=Oryza sativa subsp. japonica GN=SPL16 PE=2 SV=1
156	miR156c	12	1	19	1	0.216093	0.493763	Down	down	Unigene19035_All	gi|297852898|ref|XP_002894330.1|	RWD domain-containing protein [Arabidopsis lyrata subsp. lyrata] >gi|297340172|gb|EFH70589.1| RWD domain-containing protein [Arabidopsis lyrata subsp. lyrata]	sp|Q9CQK7|RWDD1_MOUSE	RWD domain-containing protein 1 OS=Mus musculus GN=Rwdd1 PE=1 SV=1
156	miR156c	12	1	19	1	0.216093	0.493763	Down	down	Unigene11514_All	gi|224130704|ref|XP_002320907.1|	NAC domain protein, IPR003441 [Populus trichocarpa] >gi|222861680|gb|EEE99222.1| NAC domain protein, IPR003441 [Populus trichocarpa]	sp|Q84K00|NAC78_ARATH	NAC domain-containing protein 78 OS=Arabidopsis thaliana GN=NAC078 PE=2 SV=2
156	miR156c	12	1	19	1	0.216093	0.493763	Down	down	Unigene69490_All	gi|30697804|ref|NP_177077.3|	squamosa promoter-binding protein-like 6 (SPL6) [Arabidopsis thaliana] >gi|67461542|sp|Q94JW8.2|SPL6_ARATH RecName: Full=Squamosa promoter-binding-like protein 6 >gi|12325078|gb|AAG52487.1|AC018364_5 squamosa promoter binding protein-like 6; 91282-89867 [Arabidopsis thaliana] >gi|5931683|emb|CAB56595.1| squamosa promoter binding protein-like 6 [Arabidopsis thaliana] >gi|5931685|emb|CAB56596.1| sq…	sp|Q94JW8|SPL6_ARATH	Squamosa promoter-binding-like protein 6 OS=Arabidopsis thaliana GN=SPL6 PE=2 SV=2
156	miR156c	12	1	19	1	0.216093	0.493763	Down	down	Unigene33217_All	gi|115440237|ref|NP_001044398.1|	Os01g0773100 [Oryza sativa Japonica Group] >gi|113533929|dbj|BAF06312.1| Os01g0773100 [Oryza sativa Japonica Group]	sp|Q8CHY3|DYM_MOUSE	Dymeclin OS=Mus musculus GN=Dym PE=2 SV=1
156	miR156c	12	1	19	1	0.216093	0.493763	Down	down	Unigene9577_All	gi|8493576|gb|AAF75799.1|AC011000_2	Contains weak similarity to T-type calcium channel isoform from Rattus norvegicus gb|AF125161. EST gb|R30034 comes from this gene [Arabidopsis thaliana]	--	--
156	miR156c	12	1	19	1	0.216093	0.493763	Down	down	Unigene59576_All	gi|219879366|gb|ACL51015.1|	squamosa promoter-binding protein [Citrus trifoliata]	sp|Q7EXZ2|SPL14_ORYSJ	Squamosa promoter-binding-like protein 14 OS=Oryza sativa subsp. japonica GN=SPL14 PE=2 SV=1
156	miR156c	12	1	19	1	0.216093	0.493763	Down	down	Unigene61394_All	gi|122162768|sp|Q01JD1.1|SPL7_ORYSI	RecName: Full=Squamosa promoter-binding-like protein 7 >gi|116310136|emb|CAH67152.1| OSIGBa0122F23.9 [Oryza sativa (indica cultivar-group)]	sp|Q7XT42|SPL7_ORYSJ	Squamosa promoter-binding-like protein 7 OS=Oryza sativa subsp. japonica GN=SPL7 PE=2 SV=2
157	miR156c	12	1	18	1	0.216093	0.521194	Down	down	Unigene57199_All	--	--	--	--
157	miR156c	12	1	18	1	0.216093	0.521194	Down	down	Unigene21972_All	gi|116265922|gb|ABJ91209.1|	CBL-interacting protein kinase 1 [Populus trichocarpa]	sp|Q8RWC9|CIPK1_ARATH	CBL-interacting serine/threonine-protein kinase 1 OS=Arabidopsis thaliana GN=CIPK1 PE=1 SV=2
157	miR156c	12	1	18	1	0.216093	0.521194	Down	down	Unigene49867_All	gi|219879366|gb|ACL51015.1|	squamosa promoter-binding protein [Citrus trifoliata]	sp|Q700W2|SPL9_ARATH	Squamosa promoter-binding-like protein 9 OS=Arabidopsis thaliana GN=SPL9 PE=2 SV=2
157	miR156c	12	1	18	1	0.216093	0.521194	Down	down	Unigene1357_All	gi|30577628|emb|CAD90156.1|	squamosa promoter binding like-protein [Betula pendula] >gi|30577630|emb|CAD90157.1| squamosa promoter binding like-protein [Betula pendula]	sp|Q38740|SBP2_ANTMA	Squamosa promoter-binding protein 2 OS=Antirrhinum majus GN=SBP2 PE=2 SV=1
157	miR156c	12	1	18	1	0.216093	0.521194	Down	down	Unigene35075_All	gi|13877707|gb|AAK43931.1|AF370612_1	similar to squamosa-promoter binding protein 1 isolog gi|1707009 [Arabidopsis thaliana]	sp|Q94JW8|SPL6_ARATH	Squamosa promoter-binding-like protein 6 OS=Arabidopsis thaliana GN=SPL6 PE=2 SV=2
157	miR156c	12	1	18	1	0.216093	0.521194	Down	down	Unigene23467_All	gi|13877707|gb|AAK43931.1|AF370612_1	similar to squamosa-promoter binding protein 1 isolog gi|1707009 [Arabidopsis thaliana]	sp|Q94JW8|SPL6_ARATH	Squamosa promoter-binding-like protein 6 OS=Arabidopsis thaliana GN=SPL6 PE=2 SV=2
157	miR156c	12	1	18	1	0.216093	0.521194	Down	down	Unigene10828_All	gi|295815792|gb|ADG36381.1|	promoter-binding protein SPL10 [Vitis vinifera]	sp|Q9S840|SPL2_ARATH	Squamosa promoter-binding-like protein 2 OS=Arabidopsis thaliana GN=SPL2 PE=2 SV=1
157	miR156c	12	1	18	1	0.216093	0.521194	Down	down	Unigene31400_All	gi|219879368|gb|ACL51016.1|	squamosa promoter-binding protein [Citrus trifoliata]	sp|Q6YZE8|SPL16_ORYSJ	Squamosa promoter-binding-like protein 16 OS=Oryza sativa subsp. japonica GN=SPL16 PE=2 SV=1
157	miR156c	12	1	18	1	0.216093	0.521194	Down	down	Unigene40407_All	gi|225448777|ref|XP_002275750.1|	PREDICTED: hypothetical protein [Vitis vinifera]	--	--
157	miR156c	12	1	18	1	0.216093	0.521194	Down	down	Unigene26233_All	gi|115471383|ref|NP_001059290.1|	Os07g0249100 [Oryza sativa Japonica Group] >gi|113610826|dbj|BAF21204.1| Os07g0249100 [Oryza sativa Japonica Group]	sp|Q9M907|PP217_ARATH	Pentatricopeptide repeat-containing protein At3g06920 OS=Arabidopsis thaliana GN=At3g06920 PE=2 SV=1
157	miR156c	12	1	18	1	0.216093	0.521194	Down	down	Unigene56730_All	gi|5814093|gb|AAD52097.1|AF088885_1	receptor-like kinase CHRK1 [Nicotiana tabacum]	sp|Q3E9X6|CRK21_ARATH	Cysteine-rich receptor-like protein kinase 21 OS=Arabidopsis thaliana GN=CRK21 PE=1 SV=1
157	miR156c	12	1	18	1	0.216093	0.521194	Down	down	Unigene69490_All	gi|30697804|ref|NP_177077.3|	squamosa promoter-binding protein-like 6 (SPL6) [Arabidopsis thaliana] >gi|67461542|sp|Q94JW8.2|SPL6_ARATH RecName: Full=Squamosa promoter-binding-like protein 6 >gi|12325078|gb|AAG52487.1|AC018364_5 squamosa promoter binding protein-like 6; 91282-89867 [Arabidopsis thaliana] >gi|5931683|emb|CAB56595.1| squamosa promoter binding protein-like 6 [Arabidopsis thaliana] >gi|5931685|emb|CAB56596.1| sq…	sp|Q94JW8|SPL6_ARATH	Squamosa promoter-binding-like protein 6 OS=Arabidopsis thaliana GN=SPL6 PE=2 SV=2
157	miR156c	12	1	18	1	0.216093	0.521194	Down	down	Unigene33217_All	gi|115440237|ref|NP_001044398.1|	Os01g0773100 [Oryza sativa Japonica Group] >gi|113533929|dbj|BAF06312.1| Os01g0773100 [Oryza sativa Japonica Group]	sp|Q8CHY3|DYM_MOUSE	Dymeclin OS=Mus musculus GN=Dym PE=2 SV=1
157	miR156c	12	1	18	1	0.216093	0.521194	Down	down	Unigene69462_All	gi|5814093|gb|AAD52097.1|AF088885_1	receptor-like kinase CHRK1 [Nicotiana tabacum]	sp|Q8GYA4|CRK10_ARATH	Cysteine-rich receptor-like protein kinase 10 OS=Arabidopsis thaliana GN=CRK10 PE=1 SV=2
157	miR156c	12	1	18	1	0.216093	0.521194	Down	down	Unigene59576_All	gi|219879366|gb|ACL51015.1|	squamosa promoter-binding protein [Citrus trifoliata]	sp|Q7EXZ2|SPL14_ORYSJ	Squamosa promoter-binding-like protein 14 OS=Oryza sativa subsp. japonica GN=SPL14 PE=2 SV=1
157	miR156c	12	1	18	1	0.216093	0.521194	Down	down	Unigene33903_All	--	--	--	--
157	miR156c	12	1	18	1	0.216093	0.521194	Down	down	Unigene17748_All	gi|297807523|ref|XP_002871645.1|	pentatricopeptide repeat-containing protein [Arabidopsis lyrata subsp. lyrata] >gi|297317482|gb|EFH47904.1| pentatricopeptide repeat-containing protein [Arabidopsis lyrata subsp. lyrata]	sp|Q9LFQ4|PP383_ARATH	Pentatricopeptide repeat-containing protein At5g15010, mitochondrial OS=Arabidopsis thaliana GN=At5g15010 PE=2 SV=2
157	miR156c	12	1	18	1	0.216093	0.521194	Down	down	Unigene61394_All	gi|122162768|sp|Q01JD1.1|SPL7_ORYSI	RecName: Full=Squamosa promoter-binding-like protein 7 >gi|116310136|emb|CAH67152.1| OSIGBa0122F23.9 [Oryza sativa (indica cultivar-group)]	sp|Q7XT42|SPL7_ORYSJ	Squamosa promoter-binding-like protein 7 OS=Oryza sativa subsp. japonica GN=SPL7 PE=2 SV=2
157	miR156c	12	1	18	1	0.216093	0.521194	Down	down	Unigene21145_All	--	--	--	--
158	miR156c	12	1	7	0	0.246251	1.34021	Down	unchanged	Unigene49867_All	gi|219879366|gb|ACL51015.1|	squamosa promoter-binding protein [Citrus trifoliata]	sp|Q700W2|SPL9_ARATH	Squamosa promoter-binding-like protein 9 OS=Arabidopsis thaliana GN=SPL9 PE=2 SV=2
158	miR156c	12	1	7	0	0.246251	1.34021	Down	unchanged	Unigene1357_All	gi|30577628|emb|CAD90156.1|	squamosa promoter binding like-protein [Betula pendula] >gi|30577630|emb|CAD90157.1| squamosa promoter binding like-protein [Betula pendula]	sp|Q38740|SBP2_ANTMA	Squamosa promoter-binding protein 2 OS=Antirrhinum majus GN=SBP2 PE=2 SV=1
158	miR156c	12	1	7	0	0.246251	1.34021	Down	unchanged	Unigene35075_All	gi|13877707|gb|AAK43931.1|AF370612_1	similar to squamosa-promoter binding protein 1 isolog gi|1707009 [Arabidopsis thaliana]	sp|Q94JW8|SPL6_ARATH	Squamosa promoter-binding-like protein 6 OS=Arabidopsis thaliana GN=SPL6 PE=2 SV=2
158	miR156c	12	1	7	0	0.246251	1.34021	Down	unchanged	Unigene23467_All	gi|13877707|gb|AAK43931.1|AF370612_1	similar to squamosa-promoter binding protein 1 isolog gi|1707009 [Arabidopsis thaliana]	sp|Q94JW8|SPL6_ARATH	Squamosa promoter-binding-like protein 6 OS=Arabidopsis thaliana GN=SPL6 PE=2 SV=2
158	miR156c	12	1	7	0	0.246251	1.34021	Down	unchanged	Unigene10828_All	gi|295815792|gb|ADG36381.1|	promoter-binding protein SPL10 [Vitis vinifera]	sp|Q9S840|SPL2_ARATH	Squamosa promoter-binding-like protein 2 OS=Arabidopsis thaliana GN=SPL2 PE=2 SV=1
158	miR156c	12	1	7	0	0.246251	1.34021	Down	unchanged	Unigene31400_All	gi|219879368|gb|ACL51016.1|	squamosa promoter-binding protein [Citrus trifoliata]	sp|Q6YZE8|SPL16_ORYSJ	Squamosa promoter-binding-like protein 16 OS=Oryza sativa subsp. japonica GN=SPL16 PE=2 SV=1
158	miR156c	12	1	7	0	0.246251	1.34021	Down	unchanged	Unigene56730_All	gi|5814093|gb|AAD52097.1|AF088885_1	receptor-like kinase CHRK1 [Nicotiana tabacum]	sp|Q3E9X6|CRK21_ARATH	Cysteine-rich receptor-like protein kinase 21 OS=Arabidopsis thaliana GN=CRK21 PE=1 SV=1
158	miR156c	12	1	7	0	0.246251	1.34021	Down	unchanged	Unigene69490_All	gi|30697804|ref|NP_177077.3|	squamosa promoter-binding protein-like 6 (SPL6) [Arabidopsis thaliana] >gi|67461542|sp|Q94JW8.2|SPL6_ARATH RecName: Full=Squamosa promoter-binding-like protein 6 >gi|12325078|gb|AAG52487.1|AC018364_5 squamosa promoter binding protein-like 6; 91282-89867 [Arabidopsis thaliana] >gi|5931683|emb|CAB56595.1| squamosa promoter binding protein-like 6 [Arabidopsis thaliana] >gi|5931685|emb|CAB56596.1| sq…	sp|Q94JW8|SPL6_ARATH	Squamosa promoter-binding-like protein 6 OS=Arabidopsis thaliana GN=SPL6 PE=2 SV=2
158	miR156c	12	1	7	0	0.246251	1.34021	Down	unchanged	Unigene33217_All	gi|115440237|ref|NP_001044398.1|	Os01g0773100 [Oryza sativa Japonica Group] >gi|113533929|dbj|BAF06312.1| Os01g0773100 [Oryza sativa Japonica Group]	sp|Q8CHY3|DYM_MOUSE	Dymeclin OS=Mus musculus GN=Dym PE=2 SV=1
158	miR156c	12	1	7	0	0.246251	1.34021	Down	unchanged	Unigene69462_All	gi|5814093|gb|AAD52097.1|AF088885_1	receptor-like kinase CHRK1 [Nicotiana tabacum]	sp|Q8GYA4|CRK10_ARATH	Cysteine-rich receptor-like protein kinase 10 OS=Arabidopsis thaliana GN=CRK10 PE=1 SV=2
158	miR156c	12	1	7	0	0.246251	1.34021	Down	unchanged	Unigene59576_All	gi|219879366|gb|ACL51015.1|	squamosa promoter-binding protein [Citrus trifoliata]	sp|Q7EXZ2|SPL14_ORYSJ	Squamosa promoter-binding-like protein 14 OS=Oryza sativa subsp. japonica GN=SPL14 PE=2 SV=1
158	miR156c	12	1	7	0	0.246251	1.34021	Down	unchanged	Unigene61394_All	gi|122162768|sp|Q01JD1.1|SPL7_ORYSI	RecName: Full=Squamosa promoter-binding-like protein 7 >gi|116310136|emb|CAH67152.1| OSIGBa0122F23.9 [Oryza sativa (indica cultivar-group)]	sp|Q7XT42|SPL7_ORYSJ	Squamosa promoter-binding-like protein 7 OS=Oryza sativa subsp. japonica GN=SPL7 PE=2 SV=2
159	miR156c	10	1	21	1	0.216093	0.372281	Down	down	Unigene49867_All	gi|219879366|gb|ACL51015.1|	squamosa promoter-binding protein [Citrus trifoliata]	sp|Q700W2|SPL9_ARATH	Squamosa promoter-binding-like protein 9 OS=Arabidopsis thaliana GN=SPL9 PE=2 SV=2
159	miR156c	10	1	21	1	0.216093	0.372281	Down	down	Unigene1357_All	gi|30577628|emb|CAD90156.1|	squamosa promoter binding like-protein [Betula pendula] >gi|30577630|emb|CAD90157.1| squamosa promoter binding like-protein [Betula pendula]	sp|Q38740|SBP2_ANTMA	Squamosa promoter-binding protein 2 OS=Antirrhinum majus GN=SBP2 PE=2 SV=1
159	miR156c	10	1	21	1	0.216093	0.372281	Down	down	Unigene35075_All	gi|13877707|gb|AAK43931.1|AF370612_1	similar to squamosa-promoter binding protein 1 isolog gi|1707009 [Arabidopsis thaliana]	sp|Q94JW8|SPL6_ARATH	Squamosa promoter-binding-like protein 6 OS=Arabidopsis thaliana GN=SPL6 PE=2 SV=2
159	miR156c	10	1	21	1	0.216093	0.372281	Down	down	Unigene37687_All	gi|15239497|ref|NP_200909.1|	ATEXO70E2 (EXOCYST SUBUNIT EXO70 FAMILY PROTEIN E2); protein binding [Arabidopsis thaliana] >gi|79331752|ref|NP_001032116.1| ATEXO70E2 (EXOCYST SUBUNIT EXO70 FAMILY PROTEIN E2); protein binding [Arabidopsis thaliana] >gi|9759448|dbj|BAB10364.1| leucine zipper protein-like [Arabidopsis thaliana] >gi|15215764|gb|AAK91427.1| AT5g61010/maf19_10 [Arabidopsis thaliana] >gi|16974329|gb|AAL31149.1| AT5g6…	--	--
159	miR156c	10	1	21	1	0.216093	0.372281	Down	down	Unigene23467_All	gi|13877707|gb|AAK43931.1|AF370612_1	similar to squamosa-promoter binding protein 1 isolog gi|1707009 [Arabidopsis thaliana]	sp|Q94JW8|SPL6_ARATH	Squamosa promoter-binding-like protein 6 OS=Arabidopsis thaliana GN=SPL6 PE=2 SV=2
159	miR156c	10	1	21	1	0.216093	0.372281	Down	down	Unigene10828_All	gi|295815792|gb|ADG36381.1|	promoter-binding protein SPL10 [Vitis vinifera]	sp|Q9S840|SPL2_ARATH	Squamosa promoter-binding-like protein 2 OS=Arabidopsis thaliana GN=SPL2 PE=2 SV=1
159	miR156c	10	1	21	1	0.216093	0.372281	Down	down	Unigene31400_All	gi|219879368|gb|ACL51016.1|	squamosa promoter-binding protein [Citrus trifoliata]	sp|Q6YZE8|SPL16_ORYSJ	Squamosa promoter-binding-like protein 16 OS=Oryza sativa subsp. japonica GN=SPL16 PE=2 SV=1
159	miR156c	10	1	21	1	0.216093	0.372281	Down	down	Unigene14838_All	gi|18394738|ref|NP_564084.1|	dehydration-responsive protein-related [Arabidopsis thaliana] >gi|75174900|sp|Q9LN50.1|PMTS_ARATH RecName: Full=Probable methyltransferase PMT28 >gi|8778438|gb|AAF79446.1|AC025808_28 F18O14.20 [Arabidopsis thaliana]	sp|Q9LN50|PMTS_ARATH	Probable methyltransferase PMT28 OS=Arabidopsis thaliana GN=At1g19430 PE=1 SV=1
159	miR156c	10	1	21	1	0.216093	0.372281	Down	down	Unigene69490_All	gi|30697804|ref|NP_177077.3|	squamosa promoter-binding protein-like 6 (SPL6) [Arabidopsis thaliana] >gi|67461542|sp|Q94JW8.2|SPL6_ARATH RecName: Full=Squamosa promoter-binding-like protein 6 >gi|12325078|gb|AAG52487.1|AC018364_5 squamosa promoter binding protein-like 6; 91282-89867 [Arabidopsis thaliana] >gi|5931683|emb|CAB56595.1| squamosa promoter binding protein-like 6 [Arabidopsis thaliana] >gi|5931685|emb|CAB56596.1| sq…	sp|Q94JW8|SPL6_ARATH	Squamosa promoter-binding-like protein 6 OS=Arabidopsis thaliana GN=SPL6 PE=2 SV=2
159	miR156c	10	1	21	1	0.216093	0.372281	Down	down	Unigene33217_All	gi|115440237|ref|NP_001044398.1|	Os01g0773100 [Oryza sativa Japonica Group] >gi|113533929|dbj|BAF06312.1| Os01g0773100 [Oryza sativa Japonica Group]	sp|Q8CHY3|DYM_MOUSE	Dymeclin OS=Mus musculus GN=Dym PE=2 SV=1
159	miR156c	10	1	21	1	0.216093	0.372281	Down	down	Unigene59576_All	gi|219879366|gb|ACL51015.1|	squamosa promoter-binding protein [Citrus trifoliata]	sp|Q7EXZ2|SPL14_ORYSJ	Squamosa promoter-binding-like protein 14 OS=Oryza sativa subsp. japonica GN=SPL14 PE=2 SV=1
159	miR156c	10	1	21	1	0.216093	0.372281	Down	down	Unigene8652_All	gi|50313464|gb|AAT74602.1|	cyclopropane fatty acid synthase [Gossypium hirsutum]	sp|P31049|YLP3_PSEPU	Uncharacterized methyltransferase in lpd-3 5'region OS=Pseudomonas putida PE=4 SV=1
159	miR156c	10	1	21	1	0.216093	0.372281	Down	down	Unigene61394_All	gi|122162768|sp|Q01JD1.1|SPL7_ORYSI	RecName: Full=Squamosa promoter-binding-like protein 7 >gi|116310136|emb|CAH67152.1| OSIGBa0122F23.9 [Oryza sativa (indica cultivar-group)]	sp|Q7XT42|SPL7_ORYSJ	Squamosa promoter-binding-like protein 7 OS=Oryza sativa subsp. japonica GN=SPL7 PE=2 SV=2
160	miR156c	10	1	5	0	0.246251	1.56358	Down	Up	Unigene49867_All	gi|219879366|gb|ACL51015.1|	squamosa promoter-binding protein [Citrus trifoliata]	sp|Q700W2|SPL9_ARATH	Squamosa promoter-binding-like protein 9 OS=Arabidopsis thaliana GN=SPL9 PE=2 SV=2
160	miR156c	10	1	5	0	0.246251	1.56358	Down	Up	Unigene1357_All	gi|30577628|emb|CAD90156.1|	squamosa promoter binding like-protein [Betula pendula] >gi|30577630|emb|CAD90157.1| squamosa promoter binding like-protein [Betula pendula]	sp|Q38740|SBP2_ANTMA	Squamosa promoter-binding protein 2 OS=Antirrhinum majus GN=SBP2 PE=2 SV=1
160	miR156c	10	1	5	0	0.246251	1.56358	Down	Up	Unigene23467_All	gi|13877707|gb|AAK43931.1|AF370612_1	similar to squamosa-promoter binding protein 1 isolog gi|1707009 [Arabidopsis thaliana]	sp|Q94JW8|SPL6_ARATH	Squamosa promoter-binding-like protein 6 OS=Arabidopsis thaliana GN=SPL6 PE=2 SV=2
160	miR156c	10	1	5	0	0.246251	1.56358	Down	Up	Unigene10828_All	gi|295815792|gb|ADG36381.1|	promoter-binding protein SPL10 [Vitis vinifera]	sp|Q9S840|SPL2_ARATH	Squamosa promoter-binding-like protein 2 OS=Arabidopsis thaliana GN=SPL2 PE=2 SV=1
160	miR156c	10	1	5	0	0.246251	1.56358	Down	Up	Unigene13105_All	--	--	--	--
160	miR156c	10	1	5	0	0.246251	1.56358	Down	Up	Unigene65615_All	--	--	--	--
160	miR156c	10	1	5	0	0.246251	1.56358	Down	Up	Unigene31400_All	gi|219879368|gb|ACL51016.1|	squamosa promoter-binding protein [Citrus trifoliata]	sp|Q6YZE8|SPL16_ORYSJ	Squamosa promoter-binding-like protein 16 OS=Oryza sativa subsp. japonica GN=SPL16 PE=2 SV=1
160	miR156c	10	1	5	0	0.246251	1.56358	Down	Up	Unigene69490_All	gi|30697804|ref|NP_177077.3|	squamosa promoter-binding protein-like 6 (SPL6) [Arabidopsis thaliana] >gi|67461542|sp|Q94JW8.2|SPL6_ARATH RecName: Full=Squamosa promoter-binding-like protein 6 >gi|12325078|gb|AAG52487.1|AC018364_5 squamosa promoter binding protein-like 6; 91282-89867 [Arabidopsis thaliana] >gi|5931683|emb|CAB56595.1| squamosa promoter binding protein-like 6 [Arabidopsis thaliana] >gi|5931685|emb|CAB56596.1| sq…	sp|Q94JW8|SPL6_ARATH	Squamosa promoter-binding-like protein 6 OS=Arabidopsis thaliana GN=SPL6 PE=2 SV=2
160	miR156c	10	1	5	0	0.246251	1.56358	Down	Up	Unigene59576_All	gi|219879366|gb|ACL51015.1|	squamosa promoter-binding protein [Citrus trifoliata]	sp|Q7EXZ2|SPL14_ORYSJ	Squamosa promoter-binding-like protein 14 OS=Oryza sativa subsp. japonica GN=SPL14 PE=2 SV=1
160	miR156c	10	1	5	0	0.246251	1.56358	Down	Up	Unigene61394_All	gi|122162768|sp|Q01JD1.1|SPL7_ORYSI	RecName: Full=Squamosa promoter-binding-like protein 7 >gi|116310136|emb|CAH67152.1| OSIGBa0122F23.9 [Oryza sativa (indica cultivar-group)]	sp|Q7XT42|SPL7_ORYSJ	Squamosa promoter-binding-like protein 7 OS=Oryza sativa subsp. japonica GN=SPL7 PE=2 SV=2
162	miR156c	9	1	24	2	0.142222	0.293172	Down	down	Unigene16211_All	--	--	--	--
162	miR156c	9	1	24	2	0.142222	0.293172	Down	down	Unigene3873_All	gi|15219179|ref|NP_175717.1|	SPA4 (SPA1-RELATED 4); protein binding / signal transducer [Arabidopsis thaliana] >gi|30695417|ref|NP_849802.1| SPA4 (SPA1-RELATED 4); protein binding / signal transducer [Arabidopsis thaliana] >gi|75332075|sp|Q94BM7.1|SPA4_ARATH RecName: Full=Protein SPA1-RELATED 4	sp|Q94BM7|SPA4_ARATH	Protein SPA1-RELATED 4 OS=Arabidopsis thaliana GN=SPA4 PE=1 SV=1
162	miR156c	9	1	24	2	0.142222	0.293172	Down	down	Unigene49867_All	gi|219879366|gb|ACL51015.1|	squamosa promoter-binding protein [Citrus trifoliata]	sp|Q700W2|SPL9_ARATH	Squamosa promoter-binding-like protein 9 OS=Arabidopsis thaliana GN=SPL9 PE=2 SV=2
162	miR156c	9	1	24	2	0.142222	0.293172	Down	down	Unigene1357_All	gi|30577628|emb|CAD90156.1|	squamosa promoter binding like-protein [Betula pendula] >gi|30577630|emb|CAD90157.1| squamosa promoter binding like-protein [Betula pendula]	sp|Q38740|SBP2_ANTMA	Squamosa promoter-binding protein 2 OS=Antirrhinum majus GN=SBP2 PE=2 SV=1
162	miR156c	9	1	24	2	0.142222	0.293172	Down	down	Unigene18841_All	gi|15239080|ref|NP_196714.1|	EMF1 (embryonic flower 1); transcription regulator [Arabidopsis thaliana] >gi|15430697|gb|AAK98528.1|AF319968_1 embryonic flower 1 [Arabidopsis thaliana]	--	--
162	miR156c	9	1	24	2	0.142222	0.293172	Down	down	Unigene23467_All	gi|13877707|gb|AAK43931.1|AF370612_1	similar to squamosa-promoter binding protein 1 isolog gi|1707009 [Arabidopsis thaliana]	sp|Q94JW8|SPL6_ARATH	Squamosa promoter-binding-like protein 6 OS=Arabidopsis thaliana GN=SPL6 PE=2 SV=2
162	miR156c	9	1	24	2	0.142222	0.293172	Down	down	Unigene10828_All	gi|295815792|gb|ADG36381.1|	promoter-binding protein SPL10 [Vitis vinifera]	sp|Q9S840|SPL2_ARATH	Squamosa promoter-binding-like protein 2 OS=Arabidopsis thaliana GN=SPL2 PE=2 SV=1
162	miR156c	9	1	24	2	0.142222	0.293172	Down	down	Unigene69490_All	gi|30697804|ref|NP_177077.3|	squamosa promoter-binding protein-like 6 (SPL6) [Arabidopsis thaliana] >gi|67461542|sp|Q94JW8.2|SPL6_ARATH RecName: Full=Squamosa promoter-binding-like protein 6 >gi|12325078|gb|AAG52487.1|AC018364_5 squamosa promoter binding protein-like 6; 91282-89867 [Arabidopsis thaliana] >gi|5931683|emb|CAB56595.1| squamosa promoter binding protein-like 6 [Arabidopsis thaliana] >gi|5931685|emb|CAB56596.1| sq…	sp|Q94JW8|SPL6_ARATH	Squamosa promoter-binding-like protein 6 OS=Arabidopsis thaliana GN=SPL6 PE=2 SV=2
162	miR156c	9	1	24	2	0.142222	0.293172	Down	down	Unigene59576_All	gi|219879366|gb|ACL51015.1|	squamosa promoter-binding protein [Citrus trifoliata]	sp|Q7EXZ2|SPL14_ORYSJ	Squamosa promoter-binding-like protein 14 OS=Oryza sativa subsp. japonica GN=SPL14 PE=2 SV=1
163	miR156c	9	1	11	1	0.216093	0.639647	Down	down	Unigene48174_All	--	--	--	--
163	miR156c	9	1	11	1	0.216093	0.639647	Down	down	Unigene49867_All	gi|219879366|gb|ACL51015.1|	squamosa promoter-binding protein [Citrus trifoliata]	sp|Q700W2|SPL9_ARATH	Squamosa promoter-binding-like protein 9 OS=Arabidopsis thaliana GN=SPL9 PE=2 SV=2
163	miR156c	9	1	11	1	0.216093	0.639647	Down	down	Unigene1357_All	gi|30577628|emb|CAD90156.1|	squamosa promoter binding like-protein [Betula pendula] >gi|30577630|emb|CAD90157.1| squamosa promoter binding like-protein [Betula pendula]	sp|Q38740|SBP2_ANTMA	Squamosa promoter-binding protein 2 OS=Antirrhinum majus GN=SBP2 PE=2 SV=1
163	miR156c	9	1	11	1	0.216093	0.639647	Down	down	Unigene35075_All	gi|13877707|gb|AAK43931.1|AF370612_1	similar to squamosa-promoter binding protein 1 isolog gi|1707009 [Arabidopsis thaliana]	sp|Q94JW8|SPL6_ARATH	Squamosa promoter-binding-like protein 6 OS=Arabidopsis thaliana GN=SPL6 PE=2 SV=2
163	miR156c	9	1	11	1	0.216093	0.639647	Down	down	Unigene4969_All	gi|297735565|emb|CBI18059.3|	unnamed protein product [Vitis vinifera]	--	--
163	miR156c	9	1	11	1	0.216093	0.639647	Down	down	Unigene23467_All	gi|13877707|gb|AAK43931.1|AF370612_1	similar to squamosa-promoter binding protein 1 isolog gi|1707009 [Arabidopsis thaliana]	sp|Q94JW8|SPL6_ARATH	Squamosa promoter-binding-like protein 6 OS=Arabidopsis thaliana GN=SPL6 PE=2 SV=2
163	miR156c	9	1	11	1	0.216093	0.639647	Down	down	Unigene10828_All	gi|295815792|gb|ADG36381.1|	promoter-binding protein SPL10 [Vitis vinifera]	sp|Q9S840|SPL2_ARATH	Squamosa promoter-binding-like protein 2 OS=Arabidopsis thaliana GN=SPL2 PE=2 SV=1
163	miR156c	9	1	11	1	0.216093	0.639647	Down	down	Unigene65551_All	--	--	--	--
163	miR156c	9	1	11	1	0.216093	0.639647	Down	down	Unigene31400_All	gi|219879368|gb|ACL51016.1|	squamosa promoter-binding protein [Citrus trifoliata]	sp|Q6YZE8|SPL16_ORYSJ	Squamosa promoter-binding-like protein 16 OS=Oryza sativa subsp. japonica GN=SPL16 PE=2 SV=1
163	miR156c	9	1	11	1	0.216093	0.639647	Down	down	Unigene69490_All	gi|30697804|ref|NP_177077.3|	squamosa promoter-binding protein-like 6 (SPL6) [Arabidopsis thaliana] >gi|67461542|sp|Q94JW8.2|SPL6_ARATH RecName: Full=Squamosa promoter-binding-like protein 6 >gi|12325078|gb|AAG52487.1|AC018364_5 squamosa promoter binding protein-like 6; 91282-89867 [Arabidopsis thaliana] >gi|5931683|emb|CAB56595.1| squamosa promoter binding protein-like 6 [Arabidopsis thaliana] >gi|5931685|emb|CAB56596.1| sq…	sp|Q94JW8|SPL6_ARATH	Squamosa promoter-binding-like protein 6 OS=Arabidopsis thaliana GN=SPL6 PE=2 SV=2
163	miR156c	9	1	11	1	0.216093	0.639647	Down	down	Unigene33217_All	gi|115440237|ref|NP_001044398.1|	Os01g0773100 [Oryza sativa Japonica Group] >gi|113533929|dbj|BAF06312.1| Os01g0773100 [Oryza sativa Japonica Group]	sp|Q8CHY3|DYM_MOUSE	Dymeclin OS=Mus musculus GN=Dym PE=2 SV=1
163	miR156c	9	1	11	1	0.216093	0.639647	Down	down	Unigene59576_All	gi|219879366|gb|ACL51015.1|	squamosa promoter-binding protein [Citrus trifoliata]	sp|Q7EXZ2|SPL14_ORYSJ	Squamosa promoter-binding-like protein 14 OS=Oryza sativa subsp. japonica GN=SPL14 PE=2 SV=1
163	miR156c	9	1	11	1	0.216093	0.639647	Down	down	Unigene19672_All	gi|297598339|ref|NP_001045426.2|	Os01g0953100 [Oryza sativa Japonica Group] >gi|255674080|dbj|BAF07340.2| Os01g0953100 [Oryza sativa Japonica Group]	--	--
163	miR156c	9	1	11	1	0.216093	0.639647	Down	down	Unigene61394_All	gi|122162768|sp|Q01JD1.1|SPL7_ORYSI	RecName: Full=Squamosa promoter-binding-like protein 7 >gi|116310136|emb|CAH67152.1| OSIGBa0122F23.9 [Oryza sativa (indica cultivar-group)]	sp|Q7XT42|SPL7_ORYSJ	Squamosa promoter-binding-like protein 7 OS=Oryza sativa subsp. japonica GN=SPL7 PE=2 SV=2
164	miR156c	8	0	15	1	0.192516	0.416955	Down	down	Unigene49867_All	gi|219879366|gb|ACL51015.1|	squamosa promoter-binding protein [Citrus trifoliata]	sp|Q700W2|SPL9_ARATH	Squamosa promoter-binding-like protein 9 OS=Arabidopsis thaliana GN=SPL9 PE=2 SV=2
164	miR156c	8	0	15	1	0.192516	0.416955	Down	down	Unigene1357_All	gi|30577628|emb|CAD90156.1|	squamosa promoter binding like-protein [Betula pendula] >gi|30577630|emb|CAD90157.1| squamosa promoter binding like-protein [Betula pendula]	sp|Q38740|SBP2_ANTMA	Squamosa promoter-binding protein 2 OS=Antirrhinum majus GN=SBP2 PE=2 SV=1
164	miR156c	8	0	15	1	0.192516	0.416955	Down	down	Unigene44993_All	--	--	--	--
164	miR156c	8	0	15	1	0.192516	0.416955	Down	down	Unigene35075_All	gi|13877707|gb|AAK43931.1|AF370612_1	similar to squamosa-promoter binding protein 1 isolog gi|1707009 [Arabidopsis thaliana]	sp|Q94JW8|SPL6_ARATH	Squamosa promoter-binding-like protein 6 OS=Arabidopsis thaliana GN=SPL6 PE=2 SV=2
164	miR156c	8	0	15	1	0.192516	0.416955	Down	down	Unigene23467_All	gi|13877707|gb|AAK43931.1|AF370612_1	similar to squamosa-promoter binding protein 1 isolog gi|1707009 [Arabidopsis thaliana]	sp|Q94JW8|SPL6_ARATH	Squamosa promoter-binding-like protein 6 OS=Arabidopsis thaliana GN=SPL6 PE=2 SV=2
164	miR156c	8	0	15	1	0.192516	0.416955	Down	down	Unigene10828_All	gi|295815792|gb|ADG36381.1|	promoter-binding protein SPL10 [Vitis vinifera]	sp|Q9S840|SPL2_ARATH	Squamosa promoter-binding-like protein 2 OS=Arabidopsis thaliana GN=SPL2 PE=2 SV=1
164	miR156c	8	0	15	1	0.192516	0.416955	Down	down	Unigene34876_All	gi|83630761|gb|ABC26878.1|	NRC1 [Solanum lycopersicum]	sp|Q9M667|RPP13_ARATH	Disease resistance protein RPP13 OS=Arabidopsis thaliana GN=RPP13 PE=2 SV=2
164	miR156c	8	0	15	1	0.192516	0.416955	Down	down	Unigene8598_All	gi|115457606|ref|NP_001052403.1|	Os04g0298600 [Oryza sativa Japonica Group] >gi|113563974|dbj|BAF14317.1| Os04g0298600 [Oryza sativa Japonica Group]	sp|Q54GS1|CL16A_DICDI	Protein CLEC16A homolog OS=Dictyostelium discoideum GN=DDB_G0289943 PE=3 SV=1
164	miR156c	8	0	15	1	0.192516	0.416955	Down	down	Unigene31400_All	gi|219879368|gb|ACL51016.1|	squamosa promoter-binding protein [Citrus trifoliata]	sp|Q6YZE8|SPL16_ORYSJ	Squamosa promoter-binding-like protein 16 OS=Oryza sativa subsp. japonica GN=SPL16 PE=2 SV=1
164	miR156c	8	0	15	1	0.192516	0.416955	Down	down	Unigene69490_All	gi|30697804|ref|NP_177077.3|	squamosa promoter-binding protein-like 6 (SPL6) [Arabidopsis thaliana] >gi|67461542|sp|Q94JW8.2|SPL6_ARATH RecName: Full=Squamosa promoter-binding-like protein 6 >gi|12325078|gb|AAG52487.1|AC018364_5 squamosa promoter binding protein-like 6; 91282-89867 [Arabidopsis thaliana] >gi|5931683|emb|CAB56595.1| squamosa promoter binding protein-like 6 [Arabidopsis thaliana] >gi|5931685|emb|CAB56596.1| sq…	sp|Q94JW8|SPL6_ARATH	Squamosa promoter-binding-like protein 6 OS=Arabidopsis thaliana GN=SPL6 PE=2 SV=2
164	miR156c	8	0	15	1	0.192516	0.416955	Down	down	Unigene33217_All	gi|115440237|ref|NP_001044398.1|	Os01g0773100 [Oryza sativa Japonica Group] >gi|113533929|dbj|BAF06312.1| Os01g0773100 [Oryza sativa Japonica Group]	sp|Q8CHY3|DYM_MOUSE	Dymeclin OS=Mus musculus GN=Dym PE=2 SV=1
164	miR156c	8	0	15	1	0.192516	0.416955	Down	down	Unigene59576_All	gi|219879366|gb|ACL51015.1|	squamosa promoter-binding protein [Citrus trifoliata]	sp|Q7EXZ2|SPL14_ORYSJ	Squamosa promoter-binding-like protein 14 OS=Oryza sativa subsp. japonica GN=SPL14 PE=2 SV=1
164	miR156c	8	0	15	1	0.192516	0.416955	Down	down	Unigene61394_All	gi|122162768|sp|Q01JD1.1|SPL7_ORYSI	RecName: Full=Squamosa promoter-binding-like protein 7 >gi|116310136|emb|CAH67152.1| OSIGBa0122F23.9 [Oryza sativa (indica cultivar-group)]	sp|Q7XT42|SPL7_ORYSJ	Squamosa promoter-binding-like protein 7 OS=Oryza sativa subsp. japonica GN=SPL7 PE=2 SV=2
165	miR156c	8	0	14	1	0.192516	0.446738	Down	down	Unigene54071_All	--	--	--	--
165	miR156c	8	0	14	1	0.192516	0.446738	Down	down	Unigene49867_All	gi|219879366|gb|ACL51015.1|	squamosa promoter-binding protein [Citrus trifoliata]	sp|Q700W2|SPL9_ARATH	Squamosa promoter-binding-like protein 9 OS=Arabidopsis thaliana GN=SPL9 PE=2 SV=2
165	miR156c	8	0	14	1	0.192516	0.446738	Down	down	Unigene56953_All	gi|75313300|sp|Q9SD02.1|P2C47_ARATH	RecName: Full=Probable protein phosphatase 2C 47; Short=AtPP2C47 >gi|6572068|emb|CAB63011.1| protein phosphatase 2C-like protein [Arabidopsis thaliana] >gi|51536524|gb|AAU05500.1| At3g51470 [Arabidopsis thaliana] >gi|51972144|gb|AAU15176.1| At3g51470 [Arabidopsis thaliana]	sp|Q9SD02|P2C47_ARATH	Probable protein phosphatase 2C 47 OS=Arabidopsis thaliana GN=At3g51470 PE=1 SV=1
165	miR156c	8	0	14	1	0.192516	0.446738	Down	down	Unigene1357_All	gi|30577628|emb|CAD90156.1|	squamosa promoter binding like-protein [Betula pendula] >gi|30577630|emb|CAD90157.1| squamosa promoter binding like-protein [Betula pendula]	sp|Q38740|SBP2_ANTMA	Squamosa promoter-binding protein 2 OS=Antirrhinum majus GN=SBP2 PE=2 SV=1
165	miR156c	8	0	14	1	0.192516	0.446738	Down	down	Unigene35075_All	gi|13877707|gb|AAK43931.1|AF370612_1	similar to squamosa-promoter binding protein 1 isolog gi|1707009 [Arabidopsis thaliana]	sp|Q94JW8|SPL6_ARATH	Squamosa promoter-binding-like protein 6 OS=Arabidopsis thaliana GN=SPL6 PE=2 SV=2
165	miR156c	8	0	14	1	0.192516	0.446738	Down	down	Unigene23467_All	gi|13877707|gb|AAK43931.1|AF370612_1	similar to squamosa-promoter binding protein 1 isolog gi|1707009 [Arabidopsis thaliana]	sp|Q94JW8|SPL6_ARATH	Squamosa promoter-binding-like protein 6 OS=Arabidopsis thaliana GN=SPL6 PE=2 SV=2
165	miR156c	8	0	14	1	0.192516	0.446738	Down	down	Unigene10828_All	gi|295815792|gb|ADG36381.1|	promoter-binding protein SPL10 [Vitis vinifera]	sp|Q9S840|SPL2_ARATH	Squamosa promoter-binding-like protein 2 OS=Arabidopsis thaliana GN=SPL2 PE=2 SV=1
165	miR156c	8	0	14	1	0.192516	0.446738	Down	down	Unigene34281_All	gi|110741500|dbj|BAE98701.1|	24 kDa vacuolar protein - like [Arabidopsis thaliana]	sp|Q0VGW4|ERMP1_XENLA	Endoplasmic reticulum metallopeptidase 1 OS=Xenopus laevis GN=ermp1 PE=2 SV=1
165	miR156c	8	0	14	1	0.192516	0.446738	Down	down	Unigene31400_All	gi|219879368|gb|ACL51016.1|	squamosa promoter-binding protein [Citrus trifoliata]	sp|Q6YZE8|SPL16_ORYSJ	Squamosa promoter-binding-like protein 16 OS=Oryza sativa subsp. japonica GN=SPL16 PE=2 SV=1
165	miR156c	8	0	14	1	0.192516	0.446738	Down	down	Unigene56730_All	gi|5814093|gb|AAD52097.1|AF088885_1	receptor-like kinase CHRK1 [Nicotiana tabacum]	sp|Q3E9X6|CRK21_ARATH	Cysteine-rich receptor-like protein kinase 21 OS=Arabidopsis thaliana GN=CRK21 PE=1 SV=1
165	miR156c	8	0	14	1	0.192516	0.446738	Down	down	Unigene69490_All	gi|30697804|ref|NP_177077.3|	squamosa promoter-binding protein-like 6 (SPL6) [Arabidopsis thaliana] >gi|67461542|sp|Q94JW8.2|SPL6_ARATH RecName: Full=Squamosa promoter-binding-like protein 6 >gi|12325078|gb|AAG52487.1|AC018364_5 squamosa promoter binding protein-like 6; 91282-89867 [Arabidopsis thaliana] >gi|5931683|emb|CAB56595.1| squamosa promoter binding protein-like 6 [Arabidopsis thaliana] >gi|5931685|emb|CAB56596.1| sq…	sp|Q94JW8|SPL6_ARATH	Squamosa promoter-binding-like protein 6 OS=Arabidopsis thaliana GN=SPL6 PE=2 SV=2
165	miR156c	8	0	14	1	0.192516	0.446738	Down	down	Unigene33217_All	gi|115440237|ref|NP_001044398.1|	Os01g0773100 [Oryza sativa Japonica Group] >gi|113533929|dbj|BAF06312.1| Os01g0773100 [Oryza sativa Japonica Group]	sp|Q8CHY3|DYM_MOUSE	Dymeclin OS=Mus musculus GN=Dym PE=2 SV=1
165	miR156c	8	0	14	1	0.192516	0.446738	Down	down	Unigene69462_All	gi|5814093|gb|AAD52097.1|AF088885_1	receptor-like kinase CHRK1 [Nicotiana tabacum]	sp|Q8GYA4|CRK10_ARATH	Cysteine-rich receptor-like protein kinase 10 OS=Arabidopsis thaliana GN=CRK10 PE=1 SV=2
165	miR156c	8	0	14	1	0.192516	0.446738	Down	down	Unigene59576_All	gi|219879366|gb|ACL51015.1|	squamosa promoter-binding protein [Citrus trifoliata]	sp|Q7EXZ2|SPL14_ORYSJ	Squamosa promoter-binding-like protein 14 OS=Oryza sativa subsp. japonica GN=SPL14 PE=2 SV=1
165	miR156c	8	0	14	1	0.192516	0.446738	Down	down	Unigene61394_All	gi|122162768|sp|Q01JD1.1|SPL7_ORYSI	RecName: Full=Squamosa promoter-binding-like protein 7 >gi|116310136|emb|CAH67152.1| OSIGBa0122F23.9 [Oryza sativa (indica cultivar-group)]	sp|Q7XT42|SPL7_ORYSJ	Squamosa promoter-binding-like protein 7 OS=Oryza sativa subsp. japonica GN=SPL7 PE=2 SV=2
166	miR156c	7	0	12	1	0.192516	0.456045	Down	down	Unigene44052_All	gi|32492200|emb|CAE03468.1|	OSJNBa0083N12.5 [Oryza sativa (japonica cultivar-group)]	sp|Q8BV79|LBA1_MOUSE	Lupus brain antigen 1 OS=Mus musculus GN=Lba1 PE=2 SV=3
166	miR156c	7	0	12	1	0.192516	0.456045	Down	down	Unigene49867_All	gi|219879366|gb|ACL51015.1|	squamosa promoter-binding protein [Citrus trifoliata]	sp|Q700W2|SPL9_ARATH	Squamosa promoter-binding-like protein 9 OS=Arabidopsis thaliana GN=SPL9 PE=2 SV=2
166	miR156c	7	0	12	1	0.192516	0.456045	Down	down	Unigene19480_All	gi|297823817|ref|XP_002879791.1|	SAC3/GANP family protein [Arabidopsis lyrata subsp. lyrata] >gi|297325630|gb|EFH56050.1| SAC3/GANP family protein [Arabidopsis lyrata subsp. lyrata]	sp|Q1MTP1|YGIB_SCHPO	UPF0666 protein C2A9.11c OS=Schizosaccharomyces pombe GN=SPBC2A9.11c PE=3 SV=1
166	miR156c	7	0	12	1	0.192516	0.456045	Down	down	Unigene69044_All	--	--	--	--
166	miR156c	7	0	12	1	0.192516	0.456045	Down	down	Unigene10828_All	gi|295815792|gb|ADG36381.1|	promoter-binding protein SPL10 [Vitis vinifera]	sp|Q9S840|SPL2_ARATH	Squamosa promoter-binding-like protein 2 OS=Arabidopsis thaliana GN=SPL2 PE=2 SV=1
166	miR156c	7	0	12	1	0.192516	0.456045	Down	down	Unigene67185_All	gi|115460452|ref|NP_001053826.1|	Os04g0610000 [Oryza sativa Japonica Group] >gi|113565397|dbj|BAF15740.1| Os04g0610000 [Oryza sativa Japonica Group]	--	--
166	miR156c	7	0	12	1	0.192516	0.456045	Down	down	Unigene67132_All	gi|30697908|ref|NP_851259.1|	PP7 (SERINE/THREONINE PHOSPHATASE 7); protein serine/threonine phosphatase [Arabidopsis thaliana] >gi|42570616|ref|NP_851258.2| PP7 (SERINE/THREONINE PHOSPHATASE 7); protein serine/threonine phosphatase [Arabidopsis thaliana] >gi|75309223|sp|Q9FN02.1|PPP7_ARATH RecName: Full=Serine/threonine-protein phosphatase 7 >gi|10177675|dbj|BAB11035.1| ser/thr protein phosphatase catalytic subunit-like prot…	sp|Q9FN02|PPP7_ARATH	Serine/threonine-protein phosphatase 7 OS=Arabidopsis thaliana GN=PP7 PE=1 SV=1
166	miR156c	7	0	12	1	0.192516	0.456045	Down	down	Unigene40453_All	gi|8778227|gb|AAF79236.1|AC006917_21	F10B6.25 [Arabidopsis thaliana]	sp|Q99P88|NU155_MOUSE	Nuclear pore complex protein Nup155 OS=Mus musculus GN=Nup155 PE=2 SV=1
166	miR156c	7	0	12	1	0.192516	0.456045	Down	down	Unigene59576_All	gi|219879366|gb|ACL51015.1|	squamosa promoter-binding protein [Citrus trifoliata]	sp|Q7EXZ2|SPL14_ORYSJ	Squamosa promoter-binding-like protein 14 OS=Oryza sativa subsp. japonica GN=SPL14 PE=2 SV=1
167	miR156c	7	0	13	1	0.192516	0.420964	Down	down	Unigene49867_All	gi|219879366|gb|ACL51015.1|	squamosa promoter-binding protein [Citrus trifoliata]	sp|Q700W2|SPL9_ARATH	Squamosa promoter-binding-like protein 9 OS=Arabidopsis thaliana GN=SPL9 PE=2 SV=2
167	miR156c	7	0	13	1	0.192516	0.420964	Down	down	Unigene56953_All	gi|75313300|sp|Q9SD02.1|P2C47_ARATH	RecName: Full=Probable protein phosphatase 2C 47; Short=AtPP2C47 >gi|6572068|emb|CAB63011.1| protein phosphatase 2C-like protein [Arabidopsis thaliana] >gi|51536524|gb|AAU05500.1| At3g51470 [Arabidopsis thaliana] >gi|51972144|gb|AAU15176.1| At3g51470 [Arabidopsis thaliana]	sp|Q9SD02|P2C47_ARATH	Probable protein phosphatase 2C 47 OS=Arabidopsis thaliana GN=At3g51470 PE=1 SV=1
167	miR156c	7	0	13	1	0.192516	0.420964	Down	down	Unigene1357_All	gi|30577628|emb|CAD90156.1|	squamosa promoter binding like-protein [Betula pendula] >gi|30577630|emb|CAD90157.1| squamosa promoter binding like-protein [Betula pendula]	sp|Q38740|SBP2_ANTMA	Squamosa promoter-binding protein 2 OS=Antirrhinum majus GN=SBP2 PE=2 SV=1
167	miR156c	7	0	13	1	0.192516	0.420964	Down	down	Unigene35075_All	gi|13877707|gb|AAK43931.1|AF370612_1	similar to squamosa-promoter binding protein 1 isolog gi|1707009 [Arabidopsis thaliana]	sp|Q94JW8|SPL6_ARATH	Squamosa promoter-binding-like protein 6 OS=Arabidopsis thaliana GN=SPL6 PE=2 SV=2
167	miR156c	7	0	13	1	0.192516	0.420964	Down	down	Unigene4969_All	gi|297735565|emb|CBI18059.3|	unnamed protein product [Vitis vinifera]	--	--
167	miR156c	7	0	13	1	0.192516	0.420964	Down	down	Unigene17752_All	gi|224106445|ref|XP_002314168.1|	GRAS family transcription factor [Populus trichocarpa] >gi|222850576|gb|EEE88123.1| GRAS family transcription factor [Populus trichocarpa]	sp|Q9XE58|SCL14_ARATH	Scarecrow-like protein 14 OS=Arabidopsis thaliana GN=SCL14 PE=2 SV=2
167	miR156c	7	0	13	1	0.192516	0.420964	Down	down	Unigene23467_All	gi|13877707|gb|AAK43931.1|AF370612_1	similar to squamosa-promoter binding protein 1 isolog gi|1707009 [Arabidopsis thaliana]	sp|Q94JW8|SPL6_ARATH	Squamosa promoter-binding-like protein 6 OS=Arabidopsis thaliana GN=SPL6 PE=2 SV=2
167	miR156c	7	0	13	1	0.192516	0.420964	Down	down	Unigene10828_All	gi|295815792|gb|ADG36381.1|	promoter-binding protein SPL10 [Vitis vinifera]	sp|Q9S840|SPL2_ARATH	Squamosa promoter-binding-like protein 2 OS=Arabidopsis thaliana GN=SPL2 PE=2 SV=1
167	miR156c	7	0	13	1	0.192516	0.420964	Down	down	Unigene46618_All	gi|224106565|ref|XP_002314209.1|	endoplasmic reticulum [ER]-type calcium ATPase [Populus trichocarpa] >gi|222850617|gb|EEE88164.1| endoplasmic reticulum [ER]-type calcium ATPase [Populus trichocarpa]	sp|Q9XES1|ECA4_ARATH	Calcium-transporting ATPase 4, endoplasmic reticulum-type OS=Arabidopsis thaliana GN=ECA4 PE=2 SV=2
167	miR156c	7	0	13	1	0.192516	0.420964	Down	down	Unigene13105_All	--	--	--	--
167	miR156c	7	0	13	1	0.192516	0.420964	Down	down	Unigene28296_All	gi|297833840|ref|XP_002884802.1|	glycosyl transferase family 1 protein [Arabidopsis lyrata subsp. lyrata] >gi|297330642|gb|EFH61061.1| glycosyl transferase family 1 protein [Arabidopsis lyrata subsp. lyrata]	--	--
167	miR156c	7	0	13	1	0.192516	0.420964	Down	down	Unigene23309_All	gi|297835306|ref|XP_002885535.1|	elongation factor Tu family protein [Arabidopsis lyrata subsp. lyrata] >gi|297331375|gb|EFH61794.1| elongation factor Tu family protein [Arabidopsis lyrata subsp. lyrata]	sp|Q8C0D5|ETUD1_MOUSE	Elongation factor Tu GTP-binding domain-containing protein 1 OS=Mus musculus GN=Eftud1 PE=2 SV=1
167	miR156c	7	0	13	1	0.192516	0.420964	Down	down	Unigene31400_All	gi|219879368|gb|ACL51016.1|	squamosa promoter-binding protein [Citrus trifoliata]	sp|Q6YZE8|SPL16_ORYSJ	Squamosa promoter-binding-like protein 16 OS=Oryza sativa subsp. japonica GN=SPL16 PE=2 SV=1
167	miR156c	7	0	13	1	0.192516	0.420964	Down	down	Unigene56730_All	gi|5814093|gb|AAD52097.1|AF088885_1	receptor-like kinase CHRK1 [Nicotiana tabacum]	sp|Q3E9X6|CRK21_ARATH	Cysteine-rich receptor-like protein kinase 21 OS=Arabidopsis thaliana GN=CRK21 PE=1 SV=1
167	miR156c	7	0	13	1	0.192516	0.420964	Down	down	Unigene69490_All	gi|30697804|ref|NP_177077.3|	squamosa promoter-binding protein-like 6 (SPL6) [Arabidopsis thaliana] >gi|67461542|sp|Q94JW8.2|SPL6_ARATH RecName: Full=Squamosa promoter-binding-like protein 6 >gi|12325078|gb|AAG52487.1|AC018364_5 squamosa promoter binding protein-like 6; 91282-89867 [Arabidopsis thaliana] >gi|5931683|emb|CAB56595.1| squamosa promoter binding protein-like 6 [Arabidopsis thaliana] >gi|5931685|emb|CAB56596.1| sq…	sp|Q94JW8|SPL6_ARATH	Squamosa promoter-binding-like protein 6 OS=Arabidopsis thaliana GN=SPL6 PE=2 SV=2
167	miR156c	7	0	13	1	0.192516	0.420964	Down	down	Unigene69489_All	gi|224106565|ref|XP_002314209.1|	endoplasmic reticulum [ER]-type calcium ATPase [Populus trichocarpa] >gi|222850617|gb|EEE88164.1| endoplasmic reticulum [ER]-type calcium ATPase [Populus trichocarpa]	sp|Q9XES1|ECA4_ARATH	Calcium-transporting ATPase 4, endoplasmic reticulum-type OS=Arabidopsis thaliana GN=ECA4 PE=2 SV=2
167	miR156c	7	0	13	1	0.192516	0.420964	Down	down	Unigene33217_All	gi|115440237|ref|NP_001044398.1|	Os01g0773100 [Oryza sativa Japonica Group] >gi|113533929|dbj|BAF06312.1| Os01g0773100 [Oryza sativa Japonica Group]	sp|Q8CHY3|DYM_MOUSE	Dymeclin OS=Mus musculus GN=Dym PE=2 SV=1
167	miR156c	7	0	13	1	0.192516	0.420964	Down	down	Unigene69462_All	gi|5814093|gb|AAD52097.1|AF088885_1	receptor-like kinase CHRK1 [Nicotiana tabacum]	sp|Q8GYA4|CRK10_ARATH	Cysteine-rich receptor-like protein kinase 10 OS=Arabidopsis thaliana GN=CRK10 PE=1 SV=2
167	miR156c	7	0	13	1	0.192516	0.420964	Down	down	Unigene59576_All	gi|219879366|gb|ACL51015.1|	squamosa promoter-binding protein [Citrus trifoliata]	sp|Q7EXZ2|SPL14_ORYSJ	Squamosa promoter-binding-like protein 14 OS=Oryza sativa subsp. japonica GN=SPL14 PE=2 SV=1
167	miR156c	7	0	13	1	0.192516	0.420964	Down	down	Unigene61394_All	gi|122162768|sp|Q01JD1.1|SPL7_ORYSI	RecName: Full=Squamosa promoter-binding-like protein 7 >gi|116310136|emb|CAH67152.1| OSIGBa0122F23.9 [Oryza sativa (indica cultivar-group)]	sp|Q7XT42|SPL7_ORYSJ	Squamosa promoter-binding-like protein 7 OS=Oryza sativa subsp. japonica GN=SPL7 PE=2 SV=2
168	miR156c	7	0	11	1	0.192516	0.497503	Down	down	Unigene13146_All	--	--	--	--
168	miR156c	7	0	11	1	0.192516	0.497503	Down	down	Unigene65938_All	gi|224087405|ref|XP_002308153.1|	f-box family protein [Populus trichocarpa] >gi|222854129|gb|EEE91676.1| f-box family protein [Populus trichocarpa]	--	--
168	miR156c	7	0	11	1	0.192516	0.497503	Down	down	Unigene49867_All	gi|219879366|gb|ACL51015.1|	squamosa promoter-binding protein [Citrus trifoliata]	sp|Q700W2|SPL9_ARATH	Squamosa promoter-binding-like protein 9 OS=Arabidopsis thaliana GN=SPL9 PE=2 SV=2
168	miR156c	7	0	11	1	0.192516	0.497503	Down	down	Unigene1357_All	gi|30577628|emb|CAD90156.1|	squamosa promoter binding like-protein [Betula pendula] >gi|30577630|emb|CAD90157.1| squamosa promoter binding like-protein [Betula pendula]	sp|Q38740|SBP2_ANTMA	Squamosa promoter-binding protein 2 OS=Antirrhinum majus GN=SBP2 PE=2 SV=1
168	miR156c	7	0	11	1	0.192516	0.497503	Down	down	Unigene19632_All	gi|42725482|gb|AAS38575.1|	short-chain dehydrogenase Tic32 [Pisum sativum]	sp|Q8TC12|RDH11_HUMAN	Retinol dehydrogenase 11 OS=Homo sapiens GN=RDH11 PE=1 SV=2
168	miR156c	7	0	11	1	0.192516	0.497503	Down	down	Unigene23467_All	gi|13877707|gb|AAK43931.1|AF370612_1	similar to squamosa-promoter binding protein 1 isolog gi|1707009 [Arabidopsis thaliana]	sp|Q94JW8|SPL6_ARATH	Squamosa promoter-binding-like protein 6 OS=Arabidopsis thaliana GN=SPL6 PE=2 SV=2
168	miR156c	7	0	11	1	0.192516	0.497503	Down	down	Unigene10828_All	gi|295815792|gb|ADG36381.1|	promoter-binding protein SPL10 [Vitis vinifera]	sp|Q9S840|SPL2_ARATH	Squamosa promoter-binding-like protein 2 OS=Arabidopsis thaliana GN=SPL2 PE=2 SV=1
168	miR156c	7	0	11	1	0.192516	0.497503	Down	down	Unigene8598_All	gi|115457606|ref|NP_001052403.1|	Os04g0298600 [Oryza sativa Japonica Group] >gi|113563974|dbj|BAF14317.1| Os04g0298600 [Oryza sativa Japonica Group]	sp|Q54GS1|CL16A_DICDI	Protein CLEC16A homolog OS=Dictyostelium discoideum GN=DDB_G0289943 PE=3 SV=1
168	miR156c	7	0	11	1	0.192516	0.497503	Down	down	Unigene31400_All	gi|219879368|gb|ACL51016.1|	squamosa promoter-binding protein [Citrus trifoliata]	sp|Q6YZE8|SPL16_ORYSJ	Squamosa promoter-binding-like protein 16 OS=Oryza sativa subsp. japonica GN=SPL16 PE=2 SV=1
168	miR156c	7	0	11	1	0.192516	0.497503	Down	down	Unigene14838_All	gi|18394738|ref|NP_564084.1|	dehydration-responsive protein-related [Arabidopsis thaliana] >gi|75174900|sp|Q9LN50.1|PMTS_ARATH RecName: Full=Probable methyltransferase PMT28 >gi|8778438|gb|AAF79446.1|AC025808_28 F18O14.20 [Arabidopsis thaliana]	sp|Q9LN50|PMTS_ARATH	Probable methyltransferase PMT28 OS=Arabidopsis thaliana GN=At1g19430 PE=1 SV=1
168	miR156c	7	0	11	1	0.192516	0.497503	Down	down	Unigene56730_All	gi|5814093|gb|AAD52097.1|AF088885_1	receptor-like kinase CHRK1 [Nicotiana tabacum]	sp|Q3E9X6|CRK21_ARATH	Cysteine-rich receptor-like protein kinase 21 OS=Arabidopsis thaliana GN=CRK21 PE=1 SV=1
168	miR156c	7	0	11	1	0.192516	0.497503	Down	down	Unigene69490_All	gi|30697804|ref|NP_177077.3|	squamosa promoter-binding protein-like 6 (SPL6) [Arabidopsis thaliana] >gi|67461542|sp|Q94JW8.2|SPL6_ARATH RecName: Full=Squamosa promoter-binding-like protein 6 >gi|12325078|gb|AAG52487.1|AC018364_5 squamosa promoter binding protein-like 6; 91282-89867 [Arabidopsis thaliana] >gi|5931683|emb|CAB56595.1| squamosa promoter binding protein-like 6 [Arabidopsis thaliana] >gi|5931685|emb|CAB56596.1| sq…	sp|Q94JW8|SPL6_ARATH	Squamosa promoter-binding-like protein 6 OS=Arabidopsis thaliana GN=SPL6 PE=2 SV=2
168	miR156c	7	0	11	1	0.192516	0.497503	Down	down	Unigene69462_All	gi|5814093|gb|AAD52097.1|AF088885_1	receptor-like kinase CHRK1 [Nicotiana tabacum]	sp|Q8GYA4|CRK10_ARATH	Cysteine-rich receptor-like protein kinase 10 OS=Arabidopsis thaliana GN=CRK10 PE=1 SV=2
168	miR156c	7	0	11	1	0.192516	0.497503	Down	down	Unigene59576_All	gi|219879366|gb|ACL51015.1|	squamosa promoter-binding protein [Citrus trifoliata]	sp|Q7EXZ2|SPL14_ORYSJ	Squamosa promoter-binding-like protein 14 OS=Oryza sativa subsp. japonica GN=SPL14 PE=2 SV=1
168	miR156c	7	0	11	1	0.192516	0.497503	Down	down	Unigene61394_All	gi|122162768|sp|Q01JD1.1|SPL7_ORYSI	RecName: Full=Squamosa promoter-binding-like protein 7 >gi|116310136|emb|CAH67152.1| OSIGBa0122F23.9 [Oryza sativa (indica cultivar-group)]	sp|Q7XT42|SPL7_ORYSJ	Squamosa promoter-binding-like protein 7 OS=Oryza sativa subsp. japonica GN=SPL7 PE=2 SV=2
169	miR156c	7	0	11	1	0.192516	0.497503	Down	down	Unigene2013_All	gi|297723973|ref|NP_001174350.1|	Os05g0323400 [Oryza sativa Japonica Group] >gi|255676245|dbj|BAH93078.1| Os05g0323400 [Oryza sativa Japonica Group]	--	--
169	miR156c	7	0	11	1	0.192516	0.497503	Down	down	Unigene49867_All	gi|219879366|gb|ACL51015.1|	squamosa promoter-binding protein [Citrus trifoliata]	sp|Q700W2|SPL9_ARATH	Squamosa promoter-binding-like protein 9 OS=Arabidopsis thaliana GN=SPL9 PE=2 SV=2
169	miR156c	7	0	11	1	0.192516	0.497503	Down	down	Unigene1357_All	gi|30577628|emb|CAD90156.1|	squamosa promoter binding like-protein [Betula pendula] >gi|30577630|emb|CAD90157.1| squamosa promoter binding like-protein [Betula pendula]	sp|Q38740|SBP2_ANTMA	Squamosa promoter-binding protein 2 OS=Antirrhinum majus GN=SBP2 PE=2 SV=1
169	miR156c	7	0	11	1	0.192516	0.497503	Down	down	Unigene35075_All	gi|13877707|gb|AAK43931.1|AF370612_1	similar to squamosa-promoter binding protein 1 isolog gi|1707009 [Arabidopsis thaliana]	sp|Q94JW8|SPL6_ARATH	Squamosa promoter-binding-like protein 6 OS=Arabidopsis thaliana GN=SPL6 PE=2 SV=2
169	miR156c	7	0	11	1	0.192516	0.497503	Down	down	Unigene1987_All	gi|225468347|ref|XP_002270830.1|	PREDICTED: similar to intron maturase, type II family protein [Vitis vinifera]	--	--
169	miR156c	7	0	11	1	0.192516	0.497503	Down	down	Unigene37097_All	gi|297791813|ref|XP_002863791.1|	kinase family protein [Arabidopsis lyrata subsp. lyrata] >gi|297309626|gb|EFH40050.1| kinase family protein [Arabidopsis lyrata subsp. lyrata]	sp|Q3EDL4|Y1154_ARATH	Probable serine/threonine-protein kinase At1g01540 OS=Arabidopsis thaliana GN=At1g01540 PE=1 SV=2
169	miR156c	7	0	11	1	0.192516	0.497503	Down	down	Unigene17164_All	gi|75265624|sp|Q9SCP4.1|PP279_ARATH	RecName: Full=Pentatricopeptide repeat-containing protein At3g53170 >gi|6630737|emb|CAB64220.1| nodulin / glutamate-ammonia ligase-like protein [Arabidopsis thaliana]	sp|Q9SCP4|PP279_ARATH	Pentatricopeptide repeat-containing protein At3g53170 OS=Arabidopsis thaliana GN=At3g53170 PE=2 SV=1
169	miR156c	7	0	11	1	0.192516	0.497503	Down	down	Unigene23467_All	gi|13877707|gb|AAK43931.1|AF370612_1	similar to squamosa-promoter binding protein 1 isolog gi|1707009 [Arabidopsis thaliana]	sp|Q94JW8|SPL6_ARATH	Squamosa promoter-binding-like protein 6 OS=Arabidopsis thaliana GN=SPL6 PE=2 SV=2
169	miR156c	7	0	11	1	0.192516	0.497503	Down	down	Unigene21478_All	gi|224114868|ref|XP_002332302.1|	predicted protein [Populus trichocarpa] >gi|222832464|gb|EEE70941.1| predicted protein [Populus trichocarpa]	--	--
169	miR156c	7	0	11	1	0.192516	0.497503	Down	down	Unigene10828_All	gi|295815792|gb|ADG36381.1|	promoter-binding protein SPL10 [Vitis vinifera]	sp|Q9S840|SPL2_ARATH	Squamosa promoter-binding-like protein 2 OS=Arabidopsis thaliana GN=SPL2 PE=2 SV=1
169	miR156c	7	0	11	1	0.192516	0.497503	Down	down	Unigene31400_All	gi|219879368|gb|ACL51016.1|	squamosa promoter-binding protein [Citrus trifoliata]	sp|Q6YZE8|SPL16_ORYSJ	Squamosa promoter-binding-like protein 16 OS=Oryza sativa subsp. japonica GN=SPL16 PE=2 SV=1
169	miR156c	7	0	11	1	0.192516	0.497503	Down	down	Unigene56730_All	gi|5814093|gb|AAD52097.1|AF088885_1	receptor-like kinase CHRK1 [Nicotiana tabacum]	sp|Q3E9X6|CRK21_ARATH	Cysteine-rich receptor-like protein kinase 21 OS=Arabidopsis thaliana GN=CRK21 PE=1 SV=1
169	miR156c	7	0	11	1	0.192516	0.497503	Down	down	Unigene69490_All	gi|30697804|ref|NP_177077.3|	squamosa promoter-binding protein-like 6 (SPL6) [Arabidopsis thaliana] >gi|67461542|sp|Q94JW8.2|SPL6_ARATH RecName: Full=Squamosa promoter-binding-like protein 6 >gi|12325078|gb|AAG52487.1|AC018364_5 squamosa promoter binding protein-like 6; 91282-89867 [Arabidopsis thaliana] >gi|5931683|emb|CAB56595.1| squamosa promoter binding protein-like 6 [Arabidopsis thaliana] >gi|5931685|emb|CAB56596.1| sq…	sp|Q94JW8|SPL6_ARATH	Squamosa promoter-binding-like protein 6 OS=Arabidopsis thaliana GN=SPL6 PE=2 SV=2
169	miR156c	7	0	11	1	0.192516	0.497503	Down	down	Unigene33217_All	gi|115440237|ref|NP_001044398.1|	Os01g0773100 [Oryza sativa Japonica Group] >gi|113533929|dbj|BAF06312.1| Os01g0773100 [Oryza sativa Japonica Group]	sp|Q8CHY3|DYM_MOUSE	Dymeclin OS=Mus musculus GN=Dym PE=2 SV=1
169	miR156c	7	0	11	1	0.192516	0.497503	Down	down	Unigene69462_All	gi|5814093|gb|AAD52097.1|AF088885_1	receptor-like kinase CHRK1 [Nicotiana tabacum]	sp|Q8GYA4|CRK10_ARATH	Cysteine-rich receptor-like protein kinase 10 OS=Arabidopsis thaliana GN=CRK10 PE=1 SV=2
169	miR156c	7	0	11	1	0.192516	0.497503	Down	down	Unigene75820_All	--	--	--	--
169	miR156c	7	0	11	1	0.192516	0.497503	Down	down	Unigene59576_All	gi|219879366|gb|ACL51015.1|	squamosa promoter-binding protein [Citrus trifoliata]	sp|Q7EXZ2|SPL14_ORYSJ	Squamosa promoter-binding-like protein 14 OS=Oryza sativa subsp. japonica GN=SPL14 PE=2 SV=1
169	miR156c	7	0	11	1	0.192516	0.497503	Down	down	Unigene61394_All	gi|122162768|sp|Q01JD1.1|SPL7_ORYSI	RecName: Full=Squamosa promoter-binding-like protein 7 >gi|116310136|emb|CAH67152.1| OSIGBa0122F23.9 [Oryza sativa (indica cultivar-group)]	sp|Q7XT42|SPL7_ORYSJ	Squamosa promoter-binding-like protein 7 OS=Oryza sativa subsp. japonica GN=SPL7 PE=2 SV=2
170	miR156c	6	0	25	2	0.08447	0.18763	Down	down	Unigene41732_All	--	--	--	--
170	miR156c	6	0	25	2	0.08447	0.18763	Down	down	Unigene35075_All	gi|13877707|gb|AAK43931.1|AF370612_1	similar to squamosa-promoter binding protein 1 isolog gi|1707009 [Arabidopsis thaliana]	sp|Q94JW8|SPL6_ARATH	Squamosa promoter-binding-like protein 6 OS=Arabidopsis thaliana GN=SPL6 PE=2 SV=2
170	miR156c	6	0	25	2	0.08447	0.18763	Down	down	Unigene23467_All	gi|13877707|gb|AAK43931.1|AF370612_1	similar to squamosa-promoter binding protein 1 isolog gi|1707009 [Arabidopsis thaliana]	sp|Q94JW8|SPL6_ARATH	Squamosa promoter-binding-like protein 6 OS=Arabidopsis thaliana GN=SPL6 PE=2 SV=2
170	miR156c	6	0	25	2	0.08447	0.18763	Down	down	Unigene52732_All	gi|115451343|ref|NP_001049272.1|	Os03g0197400 [Oryza sativa Japonica Group] >gi|113547743|dbj|BAF11186.1| Os03g0197400 [Oryza sativa Japonica Group]	sp|Q8L5U0|CSN4_ARATH	COP9 signalosome complex subunit 4 OS=Arabidopsis thaliana GN=CSN4 PE=1 SV=2
170	miR156c	6	0	25	2	0.08447	0.18763	Down	down	Unigene26666_All	gi|1924972|gb|AAC49669.1|	polyribonucleotide phophorylase [Spinacia oleracea]	sp|Q6MDI2|PNP_PARUW	Polyribonucleotide nucleotidyltransferase OS=Protochlamydia amoebophila (strain UWE25) GN=pnp PE=3 SV=2
170	miR156c	6	0	25	2	0.08447	0.18763	Down	down	Unigene228_All	gi|297798344|ref|XP_002867056.1|	kinase family protein [Arabidopsis lyrata subsp. lyrata] >gi|297312892|gb|EFH43315.1| kinase family protein [Arabidopsis lyrata subsp. lyrata]	sp|Q54H46|DRKA_DICDI	Probable serine/threonine-protein kinase drkA OS=Dictyostelium discoideum GN=drkA PE=3 SV=1
170	miR156c	6	0	25	2	0.08447	0.18763	Down	down	Unigene31400_All	gi|219879368|gb|ACL51016.1|	squamosa promoter-binding protein [Citrus trifoliata]	sp|Q6YZE8|SPL16_ORYSJ	Squamosa promoter-binding-like protein 16 OS=Oryza sativa subsp. japonica GN=SPL16 PE=2 SV=1
170	miR156c	6	0	25	2	0.08447	0.18763	Down	down	Unigene69455_All	gi|115451343|ref|NP_001049272.1|	Os03g0197400 [Oryza sativa Japonica Group] >gi|113547743|dbj|BAF11186.1| Os03g0197400 [Oryza sativa Japonica Group]	sp|Q8L5U0|CSN4_ARATH	COP9 signalosome complex subunit 4 OS=Arabidopsis thaliana GN=CSN4 PE=1 SV=2
170	miR156c	6	0	25	2	0.08447	0.18763	Down	down	Unigene17240_All	gi|15234460|ref|NP_195379.1|	hydrolase, alpha/beta fold family protein [Arabidopsis thaliana] >gi|114050589|gb|ABI49444.1| At4g36610 [Arabidopsis thaliana]	sp|Q6GLL2|ABH6A_XENLA	Monoacylglycerol lipase abhd6-A OS=Xenopus laevis GN=abhd6-a PE=2 SV=1
170	miR156c	6	0	25	2	0.08447	0.18763	Down	down	Unigene69490_All	gi|30697804|ref|NP_177077.3|	squamosa promoter-binding protein-like 6 (SPL6) [Arabidopsis thaliana] >gi|67461542|sp|Q94JW8.2|SPL6_ARATH RecName: Full=Squamosa promoter-binding-like protein 6 >gi|12325078|gb|AAG52487.1|AC018364_5 squamosa promoter binding protein-like 6; 91282-89867 [Arabidopsis thaliana] >gi|5931683|emb|CAB56595.1| squamosa promoter binding protein-like 6 [Arabidopsis thaliana] >gi|5931685|emb|CAB56596.1| sq…	sp|Q94JW8|SPL6_ARATH	Squamosa promoter-binding-like protein 6 OS=Arabidopsis thaliana GN=SPL6 PE=2 SV=2
170	miR156c	6	0	25	2	0.08447	0.18763	Down	down	Unigene8652_All	gi|50313464|gb|AAT74602.1|	cyclopropane fatty acid synthase [Gossypium hirsutum]	sp|P31049|YLP3_PSEPU	Uncharacterized methyltransferase in lpd-3 5'region OS=Pseudomonas putida PE=4 SV=1
170	miR156c	6	0	25	2	0.08447	0.18763	Down	down	Unigene61394_All	gi|122162768|sp|Q01JD1.1|SPL7_ORYSI	RecName: Full=Squamosa promoter-binding-like protein 7 >gi|116310136|emb|CAH67152.1| OSIGBa0122F23.9 [Oryza sativa (indica cultivar-group)]	sp|Q7XT42|SPL7_ORYSJ	Squamosa promoter-binding-like protein 7 OS=Oryza sativa subsp. japonica GN=SPL7 PE=2 SV=2
171	miR156c	6	0	14	1	0.192516	0.335053	Down	down	Unigene57199_All	--	--	--	--
171	miR156c	6	0	14	1	0.192516	0.335053	Down	down	Unigene49867_All	gi|219879366|gb|ACL51015.1|	squamosa promoter-binding protein [Citrus trifoliata]	sp|Q700W2|SPL9_ARATH	Squamosa promoter-binding-like protein 9 OS=Arabidopsis thaliana GN=SPL9 PE=2 SV=2
171	miR156c	6	0	14	1	0.192516	0.335053	Down	down	Unigene1357_All	gi|30577628|emb|CAD90156.1|	squamosa promoter binding like-protein [Betula pendula] >gi|30577630|emb|CAD90157.1| squamosa promoter binding like-protein [Betula pendula]	sp|Q38740|SBP2_ANTMA	Squamosa promoter-binding protein 2 OS=Antirrhinum majus GN=SBP2 PE=2 SV=1
171	miR156c	6	0	14	1	0.192516	0.335053	Down	down	Unigene35075_All	gi|13877707|gb|AAK43931.1|AF370612_1	similar to squamosa-promoter binding protein 1 isolog gi|1707009 [Arabidopsis thaliana]	sp|Q94JW8|SPL6_ARATH	Squamosa promoter-binding-like protein 6 OS=Arabidopsis thaliana GN=SPL6 PE=2 SV=2
171	miR156c	6	0	14	1	0.192516	0.335053	Down	down	Unigene17532_All	gi|51457950|gb|AAU03364.1|	chloroplast-specific ribosomal protein [Solanum lycopersicum]	sp|P19954|RR30_SPIOL	30S ribosomal protein 1, chloroplastic OS=Spinacia oleracea GN=RPS30 PE=1 SV=2
171	miR156c	6	0	14	1	0.192516	0.335053	Down	down	Unigene23467_All	gi|13877707|gb|AAK43931.1|AF370612_1	similar to squamosa-promoter binding protein 1 isolog gi|1707009 [Arabidopsis thaliana]	sp|Q94JW8|SPL6_ARATH	Squamosa promoter-binding-like protein 6 OS=Arabidopsis thaliana GN=SPL6 PE=2 SV=2
171	miR156c	6	0	14	1	0.192516	0.335053	Down	down	Unigene10828_All	gi|295815792|gb|ADG36381.1|	promoter-binding protein SPL10 [Vitis vinifera]	sp|Q9S840|SPL2_ARATH	Squamosa promoter-binding-like protein 2 OS=Arabidopsis thaliana GN=SPL2 PE=2 SV=1
171	miR156c	6	0	14	1	0.192516	0.335053	Down	down	Unigene31400_All	gi|219879368|gb|ACL51016.1|	squamosa promoter-binding protein [Citrus trifoliata]	sp|Q6YZE8|SPL16_ORYSJ	Squamosa promoter-binding-like protein 16 OS=Oryza sativa subsp. japonica GN=SPL16 PE=2 SV=1
171	miR156c	6	0	14	1	0.192516	0.335053	Down	down	Unigene26233_All	gi|115471383|ref|NP_001059290.1|	Os07g0249100 [Oryza sativa Japonica Group] >gi|113610826|dbj|BAF21204.1| Os07g0249100 [Oryza sativa Japonica Group]	sp|Q9M907|PP217_ARATH	Pentatricopeptide repeat-containing protein At3g06920 OS=Arabidopsis thaliana GN=At3g06920 PE=2 SV=1
171	miR156c	6	0	14	1	0.192516	0.335053	Down	down	Unigene56730_All	gi|5814093|gb|AAD52097.1|AF088885_1	receptor-like kinase CHRK1 [Nicotiana tabacum]	sp|Q3E9X6|CRK21_ARATH	Cysteine-rich receptor-like protein kinase 21 OS=Arabidopsis thaliana GN=CRK21 PE=1 SV=1
171	miR156c	6	0	14	1	0.192516	0.335053	Down	down	Unigene17557_All	gi|110741500|dbj|BAE98701.1|	24 kDa vacuolar protein - like [Arabidopsis thaliana]	--	--
171	miR156c	6	0	14	1	0.192516	0.335053	Down	down	Unigene69490_All	gi|30697804|ref|NP_177077.3|	squamosa promoter-binding protein-like 6 (SPL6) [Arabidopsis thaliana] >gi|67461542|sp|Q94JW8.2|SPL6_ARATH RecName: Full=Squamosa promoter-binding-like protein 6 >gi|12325078|gb|AAG52487.1|AC018364_5 squamosa promoter binding protein-like 6; 91282-89867 [Arabidopsis thaliana] >gi|5931683|emb|CAB56595.1| squamosa promoter binding protein-like 6 [Arabidopsis thaliana] >gi|5931685|emb|CAB56596.1| sq…	sp|Q94JW8|SPL6_ARATH	Squamosa promoter-binding-like protein 6 OS=Arabidopsis thaliana GN=SPL6 PE=2 SV=2
171	miR156c	6	0	14	1	0.192516	0.335053	Down	down	Unigene33217_All	gi|115440237|ref|NP_001044398.1|	Os01g0773100 [Oryza sativa Japonica Group] >gi|113533929|dbj|BAF06312.1| Os01g0773100 [Oryza sativa Japonica Group]	sp|Q8CHY3|DYM_MOUSE	Dymeclin OS=Mus musculus GN=Dym PE=2 SV=1
171	miR156c	6	0	14	1	0.192516	0.335053	Down	down	Unigene69462_All	gi|5814093|gb|AAD52097.1|AF088885_1	receptor-like kinase CHRK1 [Nicotiana tabacum]	sp|Q8GYA4|CRK10_ARATH	Cysteine-rich receptor-like protein kinase 10 OS=Arabidopsis thaliana GN=CRK10 PE=1 SV=2
171	miR156c	6	0	14	1	0.192516	0.335053	Down	down	Unigene59576_All	gi|219879366|gb|ACL51015.1|	squamosa promoter-binding protein [Citrus trifoliata]	sp|Q7EXZ2|SPL14_ORYSJ	Squamosa promoter-binding-like protein 14 OS=Oryza sativa subsp. japonica GN=SPL14 PE=2 SV=1
171	miR156c	6	0	14	1	0.192516	0.335053	Down	down	Unigene61394_All	gi|122162768|sp|Q01JD1.1|SPL7_ORYSI	RecName: Full=Squamosa promoter-binding-like protein 7 >gi|116310136|emb|CAH67152.1| OSIGBa0122F23.9 [Oryza sativa (indica cultivar-group)]	sp|Q7XT42|SPL7_ORYSJ	Squamosa promoter-binding-like protein 7 OS=Oryza sativa subsp. japonica GN=SPL7 PE=2 SV=2
171	miR156c	6	0	14	1	0.192516	0.335053	Down	down	Unigene34714_All	gi|297791157|ref|XP_002863463.1|	subtilase family protein [Arabidopsis lyrata subsp. lyrata] >gi|297309298|gb|EFH39722.1| subtilase family protein [Arabidopsis lyrata subsp. lyrata]	sp|O65351|SUBL_ARATH	Subtilisin-like protease OS=Arabidopsis thaliana GN=ARA12 PE=1 SV=1
172	miR156c	6	0	11	1	0.192516	0.426431	Down	down	Unigene49867_All	gi|219879366|gb|ACL51015.1|	squamosa promoter-binding protein [Citrus trifoliata]	sp|Q700W2|SPL9_ARATH	Squamosa promoter-binding-like protein 9 OS=Arabidopsis thaliana GN=SPL9 PE=2 SV=2
172	miR156c	6	0	11	1	0.192516	0.426431	Down	down	Unigene1357_All	gi|30577628|emb|CAD90156.1|	squamosa promoter binding like-protein [Betula pendula] >gi|30577630|emb|CAD90157.1| squamosa promoter binding like-protein [Betula pendula]	sp|Q38740|SBP2_ANTMA	Squamosa promoter-binding protein 2 OS=Antirrhinum majus GN=SBP2 PE=2 SV=1
172	miR156c	6	0	11	1	0.192516	0.426431	Down	down	Unigene59501_All	gi|2632129|emb|CAA10889.1|	poly(ADP-ribose) polymerase [Zea mays]	sp|Q9ZSV1|PARP1_MAIZE	Poly [ADP-ribose] polymerase 1 OS=Zea mays GN=PARP1 PE=2 SV=1
172	miR156c	6	0	11	1	0.192516	0.426431	Down	down	Unigene23467_All	gi|13877707|gb|AAK43931.1|AF370612_1	similar to squamosa-promoter binding protein 1 isolog gi|1707009 [Arabidopsis thaliana]	sp|Q94JW8|SPL6_ARATH	Squamosa promoter-binding-like protein 6 OS=Arabidopsis thaliana GN=SPL6 PE=2 SV=2
172	miR156c	6	0	11	1	0.192516	0.426431	Down	down	Unigene10828_All	gi|295815792|gb|ADG36381.1|	promoter-binding protein SPL10 [Vitis vinifera]	sp|Q9S840|SPL2_ARATH	Squamosa promoter-binding-like protein 2 OS=Arabidopsis thaliana GN=SPL2 PE=2 SV=1
172	miR156c	6	0	11	1	0.192516	0.426431	Down	down	Unigene69063_All	gi|2632129|emb|CAA10889.1|	poly(ADP-ribose) polymerase [Zea mays]	sp|Q9ZSV1|PARP1_MAIZE	Poly [ADP-ribose] polymerase 1 OS=Zea mays GN=PARP1 PE=2 SV=1
172	miR156c	6	0	11	1	0.192516	0.426431	Down	down	Unigene8624_All	gi|13605690|gb|AAK32838.1|AF361826_1	At1g42440/F7F22_7 [Arabidopsis thaliana] >gi|22137072|gb|AAM91381.1| At1g42440/F7F22_7 [Arabidopsis thaliana]	sp|Q5XGY1|TSR1_XENLA	Pre-rRNA-processing protein TSR1 homolog OS=Xenopus laevis GN=tsr1 PE=2 SV=1
172	miR156c	6	0	11	1	0.192516	0.426431	Down	down	Unigene69490_All	gi|30697804|ref|NP_177077.3|	squamosa promoter-binding protein-like 6 (SPL6) [Arabidopsis thaliana] >gi|67461542|sp|Q94JW8.2|SPL6_ARATH RecName: Full=Squamosa promoter-binding-like protein 6 >gi|12325078|gb|AAG52487.1|AC018364_5 squamosa promoter binding protein-like 6; 91282-89867 [Arabidopsis thaliana] >gi|5931683|emb|CAB56595.1| squamosa promoter binding protein-like 6 [Arabidopsis thaliana] >gi|5931685|emb|CAB56596.1| sq…	sp|Q94JW8|SPL6_ARATH	Squamosa promoter-binding-like protein 6 OS=Arabidopsis thaliana GN=SPL6 PE=2 SV=2
172	miR156c	6	0	11	1	0.192516	0.426431	Down	down	Unigene59576_All	gi|219879366|gb|ACL51015.1|	squamosa promoter-binding protein [Citrus trifoliata]	sp|Q7EXZ2|SPL14_ORYSJ	Squamosa promoter-binding-like protein 14 OS=Oryza sativa subsp. japonica GN=SPL14 PE=2 SV=1
173	miR156c	4	0	20	1	0.192516	0.156358	Down	down	Unigene48174_All	--	--	--	--
173	miR156c	4	0	20	1	0.192516	0.156358	Down	down	Unigene54071_All	--	--	--	--
173	miR156c	4	0	20	1	0.192516	0.156358	Down	down	Unigene49867_All	gi|219879366|gb|ACL51015.1|	squamosa promoter-binding protein [Citrus trifoliata]	sp|Q700W2|SPL9_ARATH	Squamosa promoter-binding-like protein 9 OS=Arabidopsis thaliana GN=SPL9 PE=2 SV=2
173	miR156c	4	0	20	1	0.192516	0.156358	Down	down	Unigene1357_All	gi|30577628|emb|CAD90156.1|	squamosa promoter binding like-protein [Betula pendula] >gi|30577630|emb|CAD90157.1| squamosa promoter binding like-protein [Betula pendula]	sp|Q38740|SBP2_ANTMA	Squamosa promoter-binding protein 2 OS=Antirrhinum majus GN=SBP2 PE=2 SV=1
173	miR156c	4	0	20	1	0.192516	0.156358	Down	down	Unigene1326_All	gi|46931320|gb|AAT06464.1|	At1g10600 [Arabidopsis thaliana]	sp|Q9P371|SST2_SCHPO	AMSH-like protease sst2 OS=Schizosaccharomyces pombe GN=sst2 PE=1 SV=1
173	miR156c	4	0	20	1	0.192516	0.156358	Down	down	Unigene22476_All	--	--	--	--
173	miR156c	4	0	20	1	0.192516	0.156358	Down	down	Unigene35075_All	gi|13877707|gb|AAK43931.1|AF370612_1	similar to squamosa-promoter binding protein 1 isolog gi|1707009 [Arabidopsis thaliana]	sp|Q94JW8|SPL6_ARATH	Squamosa promoter-binding-like protein 6 OS=Arabidopsis thaliana GN=SPL6 PE=2 SV=2
173	miR156c	4	0	20	1	0.192516	0.156358	Down	down	Unigene67695_All	gi|46931320|gb|AAT06464.1|	At1g10600 [Arabidopsis thaliana]	sp|Q9P371|SST2_SCHPO	AMSH-like protease sst2 OS=Schizosaccharomyces pombe GN=sst2 PE=1 SV=1
173	miR156c	4	0	20	1	0.192516	0.156358	Down	down	Unigene23467_All	gi|13877707|gb|AAK43931.1|AF370612_1	similar to squamosa-promoter binding protein 1 isolog gi|1707009 [Arabidopsis thaliana]	sp|Q94JW8|SPL6_ARATH	Squamosa promoter-binding-like protein 6 OS=Arabidopsis thaliana GN=SPL6 PE=2 SV=2
173	miR156c	4	0	20	1	0.192516	0.156358	Down	down	Unigene10828_All	gi|295815792|gb|ADG36381.1|	promoter-binding protein SPL10 [Vitis vinifera]	sp|Q9S840|SPL2_ARATH	Squamosa promoter-binding-like protein 2 OS=Arabidopsis thaliana GN=SPL2 PE=2 SV=1
173	miR156c	4	0	20	1	0.192516	0.156358	Down	down	Unigene65551_All	--	--	--	--
173	miR156c	4	0	20	1	0.192516	0.156358	Down	down	Unigene31400_All	gi|219879368|gb|ACL51016.1|	squamosa promoter-binding protein [Citrus trifoliata]	sp|Q6YZE8|SPL16_ORYSJ	Squamosa promoter-binding-like protein 16 OS=Oryza sativa subsp. japonica GN=SPL16 PE=2 SV=1
173	miR156c	4	0	20	1	0.192516	0.156358	Down	down	Unigene69490_All	gi|30697804|ref|NP_177077.3|	squamosa promoter-binding protein-like 6 (SPL6) [Arabidopsis thaliana] >gi|67461542|sp|Q94JW8.2|SPL6_ARATH RecName: Full=Squamosa promoter-binding-like protein 6 >gi|12325078|gb|AAG52487.1|AC018364_5 squamosa promoter binding protein-like 6; 91282-89867 [Arabidopsis thaliana] >gi|5931683|emb|CAB56595.1| squamosa promoter binding protein-like 6 [Arabidopsis thaliana] >gi|5931685|emb|CAB56596.1| sq…	sp|Q94JW8|SPL6_ARATH	Squamosa promoter-binding-like protein 6 OS=Arabidopsis thaliana GN=SPL6 PE=2 SV=2
173	miR156c	4	0	20	1	0.192516	0.156358	Down	down	Unigene59576_All	gi|219879366|gb|ACL51015.1|	squamosa promoter-binding protein [Citrus trifoliata]	sp|Q7EXZ2|SPL14_ORYSJ	Squamosa promoter-binding-like protein 14 OS=Oryza sativa subsp. japonica GN=SPL14 PE=2 SV=1
173	miR156c	4	0	20	1	0.192516	0.156358	Down	down	Unigene61394_All	gi|122162768|sp|Q01JD1.1|SPL7_ORYSI	RecName: Full=Squamosa promoter-binding-like protein 7 >gi|116310136|emb|CAH67152.1| OSIGBa0122F23.9 [Oryza sativa (indica cultivar-group)]	sp|Q7XT42|SPL7_ORYSJ	Squamosa promoter-binding-like protein 7 OS=Oryza sativa subsp. japonica GN=SPL7 PE=2 SV=2
174	miR156c	4	0	17	1	0.192516	0.183951	Down	down	Unigene49867_All	gi|219879366|gb|ACL51015.1|	squamosa promoter-binding protein [Citrus trifoliata]	sp|Q700W2|SPL9_ARATH	Squamosa promoter-binding-like protein 9 OS=Arabidopsis thaliana GN=SPL9 PE=2 SV=2
174	miR156c	4	0	17	1	0.192516	0.183951	Down	down	Unigene1357_All	gi|30577628|emb|CAD90156.1|	squamosa promoter binding like-protein [Betula pendula] >gi|30577630|emb|CAD90157.1| squamosa promoter binding like-protein [Betula pendula]	sp|Q38740|SBP2_ANTMA	Squamosa promoter-binding protein 2 OS=Antirrhinum majus GN=SBP2 PE=2 SV=1
174	miR156c	4	0	17	1	0.192516	0.183951	Down	down	Unigene23467_All	gi|13877707|gb|AAK43931.1|AF370612_1	similar to squamosa-promoter binding protein 1 isolog gi|1707009 [Arabidopsis thaliana]	sp|Q94JW8|SPL6_ARATH	Squamosa promoter-binding-like protein 6 OS=Arabidopsis thaliana GN=SPL6 PE=2 SV=2
174	miR156c	4	0	17	1	0.192516	0.183951	Down	down	Unigene10828_All	gi|295815792|gb|ADG36381.1|	promoter-binding protein SPL10 [Vitis vinifera]	sp|Q9S840|SPL2_ARATH	Squamosa promoter-binding-like protein 2 OS=Arabidopsis thaliana GN=SPL2 PE=2 SV=1
174	miR156c	4	0	17	1	0.192516	0.183951	Down	down	Unigene11196_All	gi|108707119|gb|ABF94914.1|	expressed protein [Oryza sativa (japonica cultivar-group)]	sp|A7SBF0|INT9_NEMVE	Integrator complex subunit 9 homolog OS=Nematostella vectensis GN=ints9 PE=3 SV=1
174	miR156c	4	0	17	1	0.192516	0.183951	Down	down	Unigene8598_All	gi|115457606|ref|NP_001052403.1|	Os04g0298600 [Oryza sativa Japonica Group] >gi|113563974|dbj|BAF14317.1| Os04g0298600 [Oryza sativa Japonica Group]	sp|Q54GS1|CL16A_DICDI	Protein CLEC16A homolog OS=Dictyostelium discoideum GN=DDB_G0289943 PE=3 SV=1
174	miR156c	4	0	17	1	0.192516	0.183951	Down	down	Unigene31400_All	gi|219879368|gb|ACL51016.1|	squamosa promoter-binding protein [Citrus trifoliata]	sp|Q6YZE8|SPL16_ORYSJ	Squamosa promoter-binding-like protein 16 OS=Oryza sativa subsp. japonica GN=SPL16 PE=2 SV=1
174	miR156c	4	0	17	1	0.192516	0.183951	Down	down	Unigene56730_All	gi|5814093|gb|AAD52097.1|AF088885_1	receptor-like kinase CHRK1 [Nicotiana tabacum]	sp|Q3E9X6|CRK21_ARATH	Cysteine-rich receptor-like protein kinase 21 OS=Arabidopsis thaliana GN=CRK21 PE=1 SV=1
174	miR156c	4	0	17	1	0.192516	0.183951	Down	down	Unigene35095_All	gi|110676572|gb|ABG85154.1|	RhoGAP1 [Nicotiana tabacum]	sp|Q54Y72|GACA_DICDI	Rho GTPase-activating protein gacA OS=Dictyostelium discoideum GN=gacA PE=3 SV=1
174	miR156c	4	0	17	1	0.192516	0.183951	Down	down	Unigene69490_All	gi|30697804|ref|NP_177077.3|	squamosa promoter-binding protein-like 6 (SPL6) [Arabidopsis thaliana] >gi|67461542|sp|Q94JW8.2|SPL6_ARATH RecName: Full=Squamosa promoter-binding-like protein 6 >gi|12325078|gb|AAG52487.1|AC018364_5 squamosa promoter binding protein-like 6; 91282-89867 [Arabidopsis thaliana] >gi|5931683|emb|CAB56595.1| squamosa promoter binding protein-like 6 [Arabidopsis thaliana] >gi|5931685|emb|CAB56596.1| sq…	sp|Q94JW8|SPL6_ARATH	Squamosa promoter-binding-like protein 6 OS=Arabidopsis thaliana GN=SPL6 PE=2 SV=2
174	miR156c	4	0	17	1	0.192516	0.183951	Down	down	Unigene69462_All	gi|5814093|gb|AAD52097.1|AF088885_1	receptor-like kinase CHRK1 [Nicotiana tabacum]	sp|Q8GYA4|CRK10_ARATH	Cysteine-rich receptor-like protein kinase 10 OS=Arabidopsis thaliana GN=CRK10 PE=1 SV=2
174	miR156c	4	0	17	1	0.192516	0.183951	Down	down	Unigene59576_All	gi|219879366|gb|ACL51015.1|	squamosa promoter-binding protein [Citrus trifoliata]	sp|Q7EXZ2|SPL14_ORYSJ	Squamosa promoter-binding-like protein 14 OS=Oryza sativa subsp. japonica GN=SPL14 PE=2 SV=1
174	miR156c	4	0	17	1	0.192516	0.183951	Down	down	Unigene19672_All	gi|297598339|ref|NP_001045426.2|	Os01g0953100 [Oryza sativa Japonica Group] >gi|255674080|dbj|BAF07340.2| Os01g0953100 [Oryza sativa Japonica Group]	--	--
174	miR156c	4	0	17	1	0.192516	0.183951	Down	down	Unigene61394_All	gi|122162768|sp|Q01JD1.1|SPL7_ORYSI	RecName: Full=Squamosa promoter-binding-like protein 7 >gi|116310136|emb|CAH67152.1| OSIGBa0122F23.9 [Oryza sativa (indica cultivar-group)]	sp|Q7XT42|SPL7_ORYSJ	Squamosa promoter-binding-like protein 7 OS=Oryza sativa subsp. japonica GN=SPL7 PE=2 SV=2
175	miR156c	4	0	15	1	0.192516	0.208478	Down	down	Unigene49867_All	gi|219879366|gb|ACL51015.1|	squamosa promoter-binding protein [Citrus trifoliata]	sp|Q700W2|SPL9_ARATH	Squamosa promoter-binding-like protein 9 OS=Arabidopsis thaliana GN=SPL9 PE=2 SV=2
175	miR156c	4	0	15	1	0.192516	0.208478	Down	down	Unigene1357_All	gi|30577628|emb|CAD90156.1|	squamosa promoter binding like-protein [Betula pendula] >gi|30577630|emb|CAD90157.1| squamosa promoter binding like-protein [Betula pendula]	sp|Q38740|SBP2_ANTMA	Squamosa promoter-binding protein 2 OS=Antirrhinum majus GN=SBP2 PE=2 SV=1
175	miR156c	4	0	15	1	0.192516	0.208478	Down	down	Unigene1987_All	gi|225468347|ref|XP_002270830.1|	PREDICTED: similar to intron maturase, type II family protein [Vitis vinifera]	--	--
175	miR156c	4	0	15	1	0.192516	0.208478	Down	down	Unigene59501_All	gi|2632129|emb|CAA10889.1|	poly(ADP-ribose) polymerase [Zea mays]	sp|Q9ZSV1|PARP1_MAIZE	Poly [ADP-ribose] polymerase 1 OS=Zea mays GN=PARP1 PE=2 SV=1
175	miR156c	4	0	15	1	0.192516	0.208478	Down	down	Unigene23467_All	gi|13877707|gb|AAK43931.1|AF370612_1	similar to squamosa-promoter binding protein 1 isolog gi|1707009 [Arabidopsis thaliana]	sp|Q94JW8|SPL6_ARATH	Squamosa promoter-binding-like protein 6 OS=Arabidopsis thaliana GN=SPL6 PE=2 SV=2
175	miR156c	4	0	15	1	0.192516	0.208478	Down	down	Unigene10828_All	gi|295815792|gb|ADG36381.1|	promoter-binding protein SPL10 [Vitis vinifera]	sp|Q9S840|SPL2_ARATH	Squamosa promoter-binding-like protein 2 OS=Arabidopsis thaliana GN=SPL2 PE=2 SV=1
175	miR156c	4	0	15	1	0.192516	0.208478	Down	down	Unigene69063_All	gi|2632129|emb|CAA10889.1|	poly(ADP-ribose) polymerase [Zea mays]	sp|Q9ZSV1|PARP1_MAIZE	Poly [ADP-ribose] polymerase 1 OS=Zea mays GN=PARP1 PE=2 SV=1
175	miR156c	4	0	15	1	0.192516	0.208478	Down	down	Unigene56730_All	gi|5814093|gb|AAD52097.1|AF088885_1	receptor-like kinase CHRK1 [Nicotiana tabacum]	sp|Q3E9X6|CRK21_ARATH	Cysteine-rich receptor-like protein kinase 21 OS=Arabidopsis thaliana GN=CRK21 PE=1 SV=1
175	miR156c	4	0	15	1	0.192516	0.208478	Down	down	Unigene69490_All	gi|30697804|ref|NP_177077.3|	squamosa promoter-binding protein-like 6 (SPL6) [Arabidopsis thaliana] >gi|67461542|sp|Q94JW8.2|SPL6_ARATH RecName: Full=Squamosa promoter-binding-like protein 6 >gi|12325078|gb|AAG52487.1|AC018364_5 squamosa promoter binding protein-like 6; 91282-89867 [Arabidopsis thaliana] >gi|5931683|emb|CAB56595.1| squamosa promoter binding protein-like 6 [Arabidopsis thaliana] >gi|5931685|emb|CAB56596.1| sq…	sp|Q94JW8|SPL6_ARATH	Squamosa promoter-binding-like protein 6 OS=Arabidopsis thaliana GN=SPL6 PE=2 SV=2
175	miR156c	4	0	15	1	0.192516	0.208478	Down	down	Unigene69462_All	gi|5814093|gb|AAD52097.1|AF088885_1	receptor-like kinase CHRK1 [Nicotiana tabacum]	sp|Q8GYA4|CRK10_ARATH	Cysteine-rich receptor-like protein kinase 10 OS=Arabidopsis thaliana GN=CRK10 PE=1 SV=2
175	miR156c	4	0	15	1	0.192516	0.208478	Down	down	Unigene58171_All	--	--	--	--
175	miR156c	4	0	15	1	0.192516	0.208478	Down	down	Unigene59576_All	gi|219879366|gb|ACL51015.1|	squamosa promoter-binding protein [Citrus trifoliata]	sp|Q7EXZ2|SPL14_ORYSJ	Squamosa promoter-binding-like protein 14 OS=Oryza sativa subsp. japonica GN=SPL14 PE=2 SV=1
175	miR156c	4	0	15	1	0.192516	0.208478	Down	down	Unigene74416_All	--	--	--	--
175	miR156c	4	0	15	1	0.192516	0.208478	Down	down	Unigene8360_All	--	--	--	--
175	miR156c	4	0	15	1	0.192516	0.208478	Down	down	Unigene34714_All	gi|297791157|ref|XP_002863463.1|	subtilase family protein [Arabidopsis lyrata subsp. lyrata] >gi|297309298|gb|EFH39722.1| subtilase family protein [Arabidopsis lyrata subsp. lyrata]	sp|O65351|SUBL_ARATH	Subtilisin-like protease OS=Arabidopsis thaliana GN=ARA12 PE=1 SV=1
176	miR156c	4	0	12	1	0.192516	0.260597	Down	down	Unigene48174_All	--	--	--	--
176	miR156c	4	0	12	1	0.192516	0.260597	Down	down	Unigene49867_All	gi|219879366|gb|ACL51015.1|	squamosa promoter-binding protein [Citrus trifoliata]	sp|Q700W2|SPL9_ARATH	Squamosa promoter-binding-like protein 9 OS=Arabidopsis thaliana GN=SPL9 PE=2 SV=2
176	miR156c	4	0	12	1	0.192516	0.260597	Down	down	Unigene1357_All	gi|30577628|emb|CAD90156.1|	squamosa promoter binding like-protein [Betula pendula] >gi|30577630|emb|CAD90157.1| squamosa promoter binding like-protein [Betula pendula]	sp|Q38740|SBP2_ANTMA	Squamosa promoter-binding protein 2 OS=Antirrhinum majus GN=SBP2 PE=2 SV=1
176	miR156c	4	0	12	1	0.192516	0.260597	Down	down	Unigene23467_All	gi|13877707|gb|AAK43931.1|AF370612_1	similar to squamosa-promoter binding protein 1 isolog gi|1707009 [Arabidopsis thaliana]	sp|Q94JW8|SPL6_ARATH	Squamosa promoter-binding-like protein 6 OS=Arabidopsis thaliana GN=SPL6 PE=2 SV=2
176	miR156c	4	0	12	1	0.192516	0.260597	Down	down	Unigene10828_All	gi|295815792|gb|ADG36381.1|	promoter-binding protein SPL10 [Vitis vinifera]	sp|Q9S840|SPL2_ARATH	Squamosa promoter-binding-like protein 2 OS=Arabidopsis thaliana GN=SPL2 PE=2 SV=1
176	miR156c	4	0	12	1	0.192516	0.260597	Down	down	Unigene65551_All	--	--	--	--
176	miR156c	4	0	12	1	0.192516	0.260597	Down	down	Unigene68728_All	gi|9294624|dbj|BAB02963.1|	DNA repair protein RAD54-like [Arabidopsis thaliana]	sp|B3MMA5|RAD54_DROAN	DNA repair and recombination protein RAD54-like OS=Drosophila ananassae GN=okr PE=3 SV=1
176	miR156c	4	0	12	1	0.192516	0.260597	Down	down	Unigene69490_All	gi|30697804|ref|NP_177077.3|	squamosa promoter-binding protein-like 6 (SPL6) [Arabidopsis thaliana] >gi|67461542|sp|Q94JW8.2|SPL6_ARATH RecName: Full=Squamosa promoter-binding-like protein 6 >gi|12325078|gb|AAG52487.1|AC018364_5 squamosa promoter binding protein-like 6; 91282-89867 [Arabidopsis thaliana] >gi|5931683|emb|CAB56595.1| squamosa promoter binding protein-like 6 [Arabidopsis thaliana] >gi|5931685|emb|CAB56596.1| sq…	sp|Q94JW8|SPL6_ARATH	Squamosa promoter-binding-like protein 6 OS=Arabidopsis thaliana GN=SPL6 PE=2 SV=2
176	miR156c	4	0	12	1	0.192516	0.260597	Down	down	Unigene59576_All	gi|219879366|gb|ACL51015.1|	squamosa promoter-binding protein [Citrus trifoliata]	sp|Q7EXZ2|SPL14_ORYSJ	Squamosa promoter-binding-like protein 14 OS=Oryza sativa subsp. japonica GN=SPL14 PE=2 SV=1
176	miR156c	4	0	12	1	0.192516	0.260597	Down	down	Unigene28328_All	gi|15240463|ref|NP_198074.1|	protein transport protein-related [Arabidopsis thaliana] >gi|2191186|gb|AAB61071.1| contains similarity to tropomyosin and kinesin [Arabidopsis thaliana]	sp|O96133|YB145_PLAF7	Uncharacterized protein PFB0145c OS=Plasmodium falciparum (isolate 3D7) GN=PFB0145c PE=2 SV=1
176	miR156c	4	0	12	1	0.192516	0.260597	Down	down	Unigene8652_All	gi|50313464|gb|AAT74602.1|	cyclopropane fatty acid synthase [Gossypium hirsutum]	sp|P31049|YLP3_PSEPU	Uncharacterized methyltransferase in lpd-3 5'region OS=Pseudomonas putida PE=4 SV=1
177	miR156c	3	0	16	1	0.192516	0.146586	Down	down	Unigene49867_All	gi|219879366|gb|ACL51015.1|	squamosa promoter-binding protein [Citrus trifoliata]	sp|Q700W2|SPL9_ARATH	Squamosa promoter-binding-like protein 9 OS=Arabidopsis thaliana GN=SPL9 PE=2 SV=2
177	miR156c	3	0	16	1	0.192516	0.146586	Down	down	Unigene1357_All	gi|30577628|emb|CAD90156.1|	squamosa promoter binding like-protein [Betula pendula] >gi|30577630|emb|CAD90157.1| squamosa promoter binding like-protein [Betula pendula]	sp|Q38740|SBP2_ANTMA	Squamosa promoter-binding protein 2 OS=Antirrhinum majus GN=SBP2 PE=2 SV=1
177	miR156c	3	0	16	1	0.192516	0.146586	Down	down	Unigene44993_All	--	--	--	--
177	miR156c	3	0	16	1	0.192516	0.146586	Down	down	Unigene17752_All	gi|224106445|ref|XP_002314168.1|	GRAS family transcription factor [Populus trichocarpa] >gi|222850576|gb|EEE88123.1| GRAS family transcription factor [Populus trichocarpa]	sp|Q9XE58|SCL14_ARATH	Scarecrow-like protein 14 OS=Arabidopsis thaliana GN=SCL14 PE=2 SV=2
177	miR156c	3	0	16	1	0.192516	0.146586	Down	down	Unigene23467_All	gi|13877707|gb|AAK43931.1|AF370612_1	similar to squamosa-promoter binding protein 1 isolog gi|1707009 [Arabidopsis thaliana]	sp|Q94JW8|SPL6_ARATH	Squamosa promoter-binding-like protein 6 OS=Arabidopsis thaliana GN=SPL6 PE=2 SV=2
177	miR156c	3	0	16	1	0.192516	0.146586	Down	down	Unigene10828_All	gi|295815792|gb|ADG36381.1|	promoter-binding protein SPL10 [Vitis vinifera]	sp|Q9S840|SPL2_ARATH	Squamosa promoter-binding-like protein 2 OS=Arabidopsis thaliana GN=SPL2 PE=2 SV=1
177	miR156c	3	0	16	1	0.192516	0.146586	Down	down	Unigene23309_All	gi|297835306|ref|XP_002885535.1|	elongation factor Tu family protein [Arabidopsis lyrata subsp. lyrata] >gi|297331375|gb|EFH61794.1| elongation factor Tu family protein [Arabidopsis lyrata subsp. lyrata]	sp|Q8C0D5|ETUD1_MOUSE	Elongation factor Tu GTP-binding domain-containing protein 1 OS=Mus musculus GN=Eftud1 PE=2 SV=1
177	miR156c	3	0	16	1	0.192516	0.146586	Down	down	Unigene69490_All	gi|30697804|ref|NP_177077.3|	squamosa promoter-binding protein-like 6 (SPL6) [Arabidopsis thaliana] >gi|67461542|sp|Q94JW8.2|SPL6_ARATH RecName: Full=Squamosa promoter-binding-like protein 6 >gi|12325078|gb|AAG52487.1|AC018364_5 squamosa promoter binding protein-like 6; 91282-89867 [Arabidopsis thaliana] >gi|5931683|emb|CAB56595.1| squamosa promoter binding protein-like 6 [Arabidopsis thaliana] >gi|5931685|emb|CAB56596.1| sq…	sp|Q94JW8|SPL6_ARATH	Squamosa promoter-binding-like protein 6 OS=Arabidopsis thaliana GN=SPL6 PE=2 SV=2
177	miR156c	3	0	16	1	0.192516	0.146586	Down	down	Unigene59576_All	gi|219879366|gb|ACL51015.1|	squamosa promoter-binding protein [Citrus trifoliata]	sp|Q7EXZ2|SPL14_ORYSJ	Squamosa promoter-binding-like protein 14 OS=Oryza sativa subsp. japonica GN=SPL14 PE=2 SV=1
178	miR156c	2	0	10	1	0.192516	0.156358	Down	down	Unigene49867_All	gi|219879366|gb|ACL51015.1|	squamosa promoter-binding protein [Citrus trifoliata]	sp|Q700W2|SPL9_ARATH	Squamosa promoter-binding-like protein 9 OS=Arabidopsis thaliana GN=SPL9 PE=2 SV=2
178	miR156c	2	0	10	1	0.192516	0.156358	Down	down	Unigene1357_All	gi|30577628|emb|CAD90156.1|	squamosa promoter binding like-protein [Betula pendula] >gi|30577630|emb|CAD90157.1| squamosa promoter binding like-protein [Betula pendula]	sp|Q38740|SBP2_ANTMA	Squamosa promoter-binding protein 2 OS=Antirrhinum majus GN=SBP2 PE=2 SV=1
178	miR156c	2	0	10	1	0.192516	0.156358	Down	down	Unigene44993_All	--	--	--	--
178	miR156c	2	0	10	1	0.192516	0.156358	Down	down	Unigene4969_All	gi|297735565|emb|CBI18059.3|	unnamed protein product [Vitis vinifera]	--	--
178	miR156c	2	0	10	1	0.192516	0.156358	Down	down	Unigene1987_All	gi|225468347|ref|XP_002270830.1|	PREDICTED: similar to intron maturase, type II family protein [Vitis vinifera]	--	--
178	miR156c	2	0	10	1	0.192516	0.156358	Down	down	Unigene23467_All	gi|13877707|gb|AAK43931.1|AF370612_1	similar to squamosa-promoter binding protein 1 isolog gi|1707009 [Arabidopsis thaliana]	sp|Q94JW8|SPL6_ARATH	Squamosa promoter-binding-like protein 6 OS=Arabidopsis thaliana GN=SPL6 PE=2 SV=2
178	miR156c	2	0	10	1	0.192516	0.156358	Down	down	Unigene10828_All	gi|295815792|gb|ADG36381.1|	promoter-binding protein SPL10 [Vitis vinifera]	sp|Q9S840|SPL2_ARATH	Squamosa promoter-binding-like protein 2 OS=Arabidopsis thaliana GN=SPL2 PE=2 SV=1
178	miR156c	2	0	10	1	0.192516	0.156358	Down	down	Unigene8598_All	gi|115457606|ref|NP_001052403.1|	Os04g0298600 [Oryza sativa Japonica Group] >gi|113563974|dbj|BAF14317.1| Os04g0298600 [Oryza sativa Japonica Group]	sp|Q54GS1|CL16A_DICDI	Protein CLEC16A homolog OS=Dictyostelium discoideum GN=DDB_G0289943 PE=3 SV=1
178	miR156c	2	0	10	1	0.192516	0.156358	Down	down	Unigene56730_All	gi|5814093|gb|AAD52097.1|AF088885_1	receptor-like kinase CHRK1 [Nicotiana tabacum]	sp|Q3E9X6|CRK21_ARATH	Cysteine-rich receptor-like protein kinase 21 OS=Arabidopsis thaliana GN=CRK21 PE=1 SV=1
178	miR156c	2	0	10	1	0.192516	0.156358	Down	down	Unigene69490_All	gi|30697804|ref|NP_177077.3|	squamosa promoter-binding protein-like 6 (SPL6) [Arabidopsis thaliana] >gi|67461542|sp|Q94JW8.2|SPL6_ARATH RecName: Full=Squamosa promoter-binding-like protein 6 >gi|12325078|gb|AAG52487.1|AC018364_5 squamosa promoter binding protein-like 6; 91282-89867 [Arabidopsis thaliana] >gi|5931683|emb|CAB56595.1| squamosa promoter binding protein-like 6 [Arabidopsis thaliana] >gi|5931685|emb|CAB56596.1| sq…	sp|Q94JW8|SPL6_ARATH	Squamosa promoter-binding-like protein 6 OS=Arabidopsis thaliana GN=SPL6 PE=2 SV=2
178	miR156c	2	0	10	1	0.192516	0.156358	Down	down	Unigene69462_All	gi|5814093|gb|AAD52097.1|AF088885_1	receptor-like kinase CHRK1 [Nicotiana tabacum]	sp|Q8GYA4|CRK10_ARATH	Cysteine-rich receptor-like protein kinase 10 OS=Arabidopsis thaliana GN=CRK10 PE=1 SV=2
178	miR156c	2	0	10	1	0.192516	0.156358	Down	down	Unigene59576_All	gi|219879366|gb|ACL51015.1|	squamosa promoter-binding protein [Citrus trifoliata]	sp|Q7EXZ2|SPL14_ORYSJ	Squamosa promoter-binding-like protein 14 OS=Oryza sativa subsp. japonica GN=SPL14 PE=2 SV=1
179	miR156d	215	12	76	5	0.043119	2.21164	Unchanged	Up	Unigene56522_All	--	--	--	--
179	miR156d	215	12	76	5	0.043119	2.21164	Unchanged	Up	Unigene49867_All	gi|219879366|gb|ACL51015.1|	squamosa promoter-binding protein [Citrus trifoliata]	sp|Q700W2|SPL9_ARATH	Squamosa promoter-binding-like protein 9 OS=Arabidopsis thaliana GN=SPL9 PE=2 SV=2
179	miR156d	215	12	76	5	0.043119	2.21164	Unchanged	Up	Unigene1357_All	gi|30577628|emb|CAD90156.1|	squamosa promoter binding like-protein [Betula pendula] >gi|30577630|emb|CAD90157.1| squamosa promoter binding like-protein [Betula pendula]	sp|Q38740|SBP2_ANTMA	Squamosa promoter-binding protein 2 OS=Antirrhinum majus GN=SBP2 PE=2 SV=1
179	miR156d	215	12	76	5	0.043119	2.21164	Unchanged	Up	Unigene22003_All	gi|98961015|gb|ABF58991.1|	At1g28395 [Arabidopsis thaliana]	--	--
179	miR156d	215	12	76	5	0.043119	2.21164	Unchanged	Up	Unigene26084_All	gi|33637487|gb|AAQ23899.1|	RSH2 [Nicotiana tabacum]	sp|O87331|RELA_CORGL	GTP pyrophosphokinase OS=Corynebacterium glutamicum GN=relA PE=3 SV=2
179	miR156d	215	12	76	5	0.043119	2.21164	Unchanged	Up	Unigene52450_All	--	--	--	--
179	miR156d	215	12	76	5	0.043119	2.21164	Unchanged	Up	Unigene23467_All	gi|13877707|gb|AAK43931.1|AF370612_1	similar to squamosa-promoter binding protein 1 isolog gi|1707009 [Arabidopsis thaliana]	sp|Q94JW8|SPL6_ARATH	Squamosa promoter-binding-like protein 6 OS=Arabidopsis thaliana GN=SPL6 PE=2 SV=2
179	miR156d	215	12	76	5	0.043119	2.21164	Unchanged	Up	Unigene10828_All	gi|295815792|gb|ADG36381.1|	promoter-binding protein SPL10 [Vitis vinifera]	sp|Q9S840|SPL2_ARATH	Squamosa promoter-binding-like protein 2 OS=Arabidopsis thaliana GN=SPL2 PE=2 SV=1
179	miR156d	215	12	76	5	0.043119	2.21164	Unchanged	Up	Unigene31400_All	gi|219879368|gb|ACL51016.1|	squamosa promoter-binding protein [Citrus trifoliata]	sp|Q6YZE8|SPL16_ORYSJ	Squamosa promoter-binding-like protein 16 OS=Oryza sativa subsp. japonica GN=SPL16 PE=2 SV=1
179	miR156d	215	12	76	5	0.043119	2.21164	Unchanged	Up	Unigene69490_All	gi|30697804|ref|NP_177077.3|	squamosa promoter-binding protein-like 6 (SPL6) [Arabidopsis thaliana] >gi|67461542|sp|Q94JW8.2|SPL6_ARATH RecName: Full=Squamosa promoter-binding-like protein 6 >gi|12325078|gb|AAG52487.1|AC018364_5 squamosa promoter binding protein-like 6; 91282-89867 [Arabidopsis thaliana] >gi|5931683|emb|CAB56595.1| squamosa promoter binding protein-like 6 [Arabidopsis thaliana] >gi|5931685|emb|CAB56596.1| sq…	sp|Q94JW8|SPL6_ARATH	Squamosa promoter-binding-like protein 6 OS=Arabidopsis thaliana GN=SPL6 PE=2 SV=2
179	miR156d	215	12	76	5	0.043119	2.21164	Unchanged	Up	Unigene40472_All	gi|19699369|gb|AAL91294.1|	AT5g06970/MOJ9_14 [Arabidopsis thaliana] >gi|27363442|gb|AAO11640.1| At5g06970/MOJ9_14 [Arabidopsis thaliana]	--	--
179	miR156d	215	12	76	5	0.043119	2.21164	Unchanged	Up	Unigene59576_All	gi|219879366|gb|ACL51015.1|	squamosa promoter-binding protein [Citrus trifoliata]	sp|Q7EXZ2|SPL14_ORYSJ	Squamosa promoter-binding-like protein 14 OS=Oryza sativa subsp. japonica GN=SPL14 PE=2 SV=1
179	miR156d	215	12	76	5	0.043119	2.21164	Unchanged	Up	Unigene59667_All	--	--	--	--
179	miR156d	215	12	76	5	0.043119	2.21164	Unchanged	Up	Unigene61394_All	gi|122162768|sp|Q01JD1.1|SPL7_ORYSI	RecName: Full=Squamosa promoter-binding-like protein 7 >gi|116310136|emb|CAH67152.1| OSIGBa0122F23.9 [Oryza sativa (indica cultivar-group)]	sp|Q7XT42|SPL7_ORYSJ	Squamosa promoter-binding-like protein 7 OS=Oryza sativa subsp. japonica GN=SPL7 PE=2 SV=2
180	miR156d	135	8	196	14	0.013536	0.538478	Unchanged	down	Unigene49867_All	gi|219879366|gb|ACL51015.1|	squamosa promoter-binding protein [Citrus trifoliata]	sp|Q700W2|SPL9_ARATH	Squamosa promoter-binding-like protein 9 OS=Arabidopsis thaliana GN=SPL9 PE=2 SV=2
180	miR156d	135	8	196	14	0.013536	0.538478	Unchanged	down	Unigene1357_All	gi|30577628|emb|CAD90156.1|	squamosa promoter binding like-protein [Betula pendula] >gi|30577630|emb|CAD90157.1| squamosa promoter binding like-protein [Betula pendula]	sp|Q38740|SBP2_ANTMA	Squamosa promoter-binding protein 2 OS=Antirrhinum majus GN=SBP2 PE=2 SV=1
180	miR156d	135	8	196	14	0.013536	0.538478	Unchanged	down	Unigene1987_All	gi|225468347|ref|XP_002270830.1|	PREDICTED: similar to intron maturase, type II family protein [Vitis vinifera]	--	--
180	miR156d	135	8	196	14	0.013536	0.538478	Unchanged	down	Unigene23431_All	gi|116309972|emb|CAH67001.1|	OSIGBa0152L12.10 [Oryza sativa (indica cultivar-group)]	sp|Q05609|CTR1_ARATH	Serine/threonine-protein kinase CTR1 OS=Arabidopsis thaliana GN=CTR1 PE=1 SV=1
180	miR156d	135	8	196	14	0.013536	0.538478	Unchanged	down	Unigene23467_All	gi|13877707|gb|AAK43931.1|AF370612_1	similar to squamosa-promoter binding protein 1 isolog gi|1707009 [Arabidopsis thaliana]	sp|Q94JW8|SPL6_ARATH	Squamosa promoter-binding-like protein 6 OS=Arabidopsis thaliana GN=SPL6 PE=2 SV=2
180	miR156d	135	8	196	14	0.013536	0.538478	Unchanged	down	Unigene32772_All	gi|3047110|gb|AAC13621.1|	F6N23.20 gene product [Arabidopsis thaliana]	--	--
180	miR156d	135	8	196	14	0.013536	0.538478	Unchanged	down	Unigene10828_All	gi|295815792|gb|ADG36381.1|	promoter-binding protein SPL10 [Vitis vinifera]	sp|Q9S840|SPL2_ARATH	Squamosa promoter-binding-like protein 2 OS=Arabidopsis thaliana GN=SPL2 PE=2 SV=1
180	miR156d	135	8	196	14	0.013536	0.538478	Unchanged	down	Unigene17549_All	gi|116000573|emb|CAL50253.1|	SAC3/GANP family protein (ISS) [Ostreococcus tauri]	sp|Q9WUU9|MCM3A_MOUSE	80 kDa MCM3-associated protein OS=Mus musculus GN=Mcm3ap PE=2 SV=1
180	miR156d	135	8	196	14	0.013536	0.538478	Unchanged	down	Unigene31400_All	gi|219879368|gb|ACL51016.1|	squamosa promoter-binding protein [Citrus trifoliata]	sp|Q6YZE8|SPL16_ORYSJ	Squamosa promoter-binding-like protein 16 OS=Oryza sativa subsp. japonica GN=SPL16 PE=2 SV=1
180	miR156d	135	8	196	14	0.013536	0.538478	Unchanged	down	Unigene11514_All	gi|224130704|ref|XP_002320907.1|	NAC domain protein, IPR003441 [Populus trichocarpa] >gi|222861680|gb|EEE99222.1| NAC domain protein, IPR003441 [Populus trichocarpa]	sp|Q84K00|NAC78_ARATH	NAC domain-containing protein 78 OS=Arabidopsis thaliana GN=NAC078 PE=2 SV=2
180	miR156d	135	8	196	14	0.013536	0.538478	Unchanged	down	Unigene28699_All	gi|297746510|emb|CBI16566.3|	unnamed protein product [Vitis vinifera]	--	--
180	miR156d	135	8	196	14	0.013536	0.538478	Unchanged	down	Unigene69490_All	gi|30697804|ref|NP_177077.3|	squamosa promoter-binding protein-like 6 (SPL6) [Arabidopsis thaliana] >gi|67461542|sp|Q94JW8.2|SPL6_ARATH RecName: Full=Squamosa promoter-binding-like protein 6 >gi|12325078|gb|AAG52487.1|AC018364_5 squamosa promoter binding protein-like 6; 91282-89867 [Arabidopsis thaliana] >gi|5931683|emb|CAB56595.1| squamosa promoter binding protein-like 6 [Arabidopsis thaliana] >gi|5931685|emb|CAB56596.1| sq…	sp|Q94JW8|SPL6_ARATH	Squamosa promoter-binding-like protein 6 OS=Arabidopsis thaliana GN=SPL6 PE=2 SV=2
180	miR156d	135	8	196	14	0.013536	0.538478	Unchanged	down	Unigene59576_All	gi|219879366|gb|ACL51015.1|	squamosa promoter-binding protein [Citrus trifoliata]	sp|Q7EXZ2|SPL14_ORYSJ	Squamosa promoter-binding-like protein 14 OS=Oryza sativa subsp. japonica GN=SPL14 PE=2 SV=1
180	miR156d	135	8	196	14	0.013536	0.538478	Unchanged	down	Unigene69363_All	gi|116000573|emb|CAL50253.1|	SAC3/GANP family protein (ISS) [Ostreococcus tauri]	sp|Q9WUU9|MCM3A_MOUSE	80 kDa MCM3-associated protein OS=Mus musculus GN=Mcm3ap PE=2 SV=1
180	miR156d	135	8	196	14	0.013536	0.538478	Unchanged	down	Unigene8652_All	gi|50313464|gb|AAT74602.1|	cyclopropane fatty acid synthase [Gossypium hirsutum]	sp|P31049|YLP3_PSEPU	Uncharacterized methyltransferase in lpd-3 5'region OS=Pseudomonas putida PE=4 SV=1
180	miR156d	135	8	196	14	0.013536	0.538478	Unchanged	down	Unigene61394_All	gi|122162768|sp|Q01JD1.1|SPL7_ORYSI	RecName: Full=Squamosa promoter-binding-like protein 7 >gi|116310136|emb|CAH67152.1| OSIGBa0122F23.9 [Oryza sativa (indica cultivar-group)]	sp|Q7XT42|SPL7_ORYSJ	Squamosa promoter-binding-like protein 7 OS=Oryza sativa subsp. japonica GN=SPL7 PE=2 SV=2
184	miR156f	822	46	239	17	0.001063	2.68884	Up	Up	Unigene44352_All	gi|297734328|emb|CBI15575.3|	unnamed protein product [Vitis vinifera]	--	--
184	miR156f	822	46	239	17	0.001063	2.68884	Up	Up	Unigene56522_All	--	--	--	--
184	miR156f	822	46	239	17	0.001063	2.68884	Up	Up	Unigene49867_All	gi|219879366|gb|ACL51015.1|	squamosa promoter-binding protein [Citrus trifoliata]	sp|Q700W2|SPL9_ARATH	Squamosa promoter-binding-like protein 9 OS=Arabidopsis thaliana GN=SPL9 PE=2 SV=2
184	miR156f	822	46	239	17	0.001063	2.68884	Up	Up	Unigene1357_All	gi|30577628|emb|CAD90156.1|	squamosa promoter binding like-protein [Betula pendula] >gi|30577630|emb|CAD90157.1| squamosa promoter binding like-protein [Betula pendula]	sp|Q38740|SBP2_ANTMA	Squamosa promoter-binding protein 2 OS=Antirrhinum majus GN=SBP2 PE=2 SV=1
184	miR156f	822	46	239	17	0.001063	2.68884	Up	Up	Unigene23467_All	gi|13877707|gb|AAK43931.1|AF370612_1	similar to squamosa-promoter binding protein 1 isolog gi|1707009 [Arabidopsis thaliana]	sp|Q94JW8|SPL6_ARATH	Squamosa promoter-binding-like protein 6 OS=Arabidopsis thaliana GN=SPL6 PE=2 SV=2
184	miR156f	822	46	239	17	0.001063	2.68884	Up	Up	Unigene10828_All	gi|295815792|gb|ADG36381.1|	promoter-binding protein SPL10 [Vitis vinifera]	sp|Q9S840|SPL2_ARATH	Squamosa promoter-binding-like protein 2 OS=Arabidopsis thaliana GN=SPL2 PE=2 SV=1
184	miR156f	822	46	239	17	0.001063	2.68884	Up	Up	Unigene31400_All	gi|219879368|gb|ACL51016.1|	squamosa promoter-binding protein [Citrus trifoliata]	sp|Q6YZE8|SPL16_ORYSJ	Squamosa promoter-binding-like protein 16 OS=Oryza sativa subsp. japonica GN=SPL16 PE=2 SV=1
184	miR156f	822	46	239	17	0.001063	2.68884	Up	Up	Unigene69490_All	gi|30697804|ref|NP_177077.3|	squamosa promoter-binding protein-like 6 (SPL6) [Arabidopsis thaliana] >gi|67461542|sp|Q94JW8.2|SPL6_ARATH RecName: Full=Squamosa promoter-binding-like protein 6 >gi|12325078|gb|AAG52487.1|AC018364_5 squamosa promoter binding protein-like 6; 91282-89867 [Arabidopsis thaliana] >gi|5931683|emb|CAB56595.1| squamosa promoter binding protein-like 6 [Arabidopsis thaliana] >gi|5931685|emb|CAB56596.1| sq…	sp|Q94JW8|SPL6_ARATH	Squamosa promoter-binding-like protein 6 OS=Arabidopsis thaliana GN=SPL6 PE=2 SV=2
184	miR156f	822	46	239	17	0.001063	2.68884	Up	Up	Unigene59576_All	gi|219879366|gb|ACL51015.1|	squamosa promoter-binding protein [Citrus trifoliata]	sp|Q7EXZ2|SPL14_ORYSJ	Squamosa promoter-binding-like protein 14 OS=Oryza sativa subsp. japonica GN=SPL14 PE=2 SV=1
184	miR156f	822	46	239	17	0.001063	2.68884	Up	Up	Unigene27229_All	gi|6623973|gb|AAF19226.1|AC007505_2	Highly similar to Ta1-3 polyprotein [Arabidopsis thaliana]	sp|P10978|POLX_TOBAC	Retrovirus-related Pol polyprotein from transposon TNT 1-94 OS=Nicotiana tabacum PE=2 SV=1
184	miR156f	822	46	239	17	0.001063	2.68884	Up	Up	Unigene61394_All	gi|122162768|sp|Q01JD1.1|SPL7_ORYSI	RecName: Full=Squamosa promoter-binding-like protein 7 >gi|116310136|emb|CAH67152.1| OSIGBa0122F23.9 [Oryza sativa (indica cultivar-group)]	sp|Q7XT42|SPL7_ORYSJ	Squamosa promoter-binding-like protein 7 OS=Oryza sativa subsp. japonica GN=SPL7 PE=2 SV=2
184	miR156f	822	46	239	17	0.001063	2.68884	Up	Up	Unigene34714_All	gi|297791157|ref|XP_002863463.1|	subtilase family protein [Arabidopsis lyrata subsp. lyrata] >gi|297309298|gb|EFH39722.1| subtilase family protein [Arabidopsis lyrata subsp. lyrata]	sp|O65351|SUBL_ARATH	Subtilisin-like protease OS=Arabidopsis thaliana GN=ARA12 PE=1 SV=1
185	miR156f	62	3	56	4	0.100616	0.865554	Up	unchanged	Unigene49867_All	gi|219879366|gb|ACL51015.1|	squamosa promoter-binding protein [Citrus trifoliata]	sp|Q700W2|SPL9_ARATH	Squamosa promoter-binding-like protein 9 OS=Arabidopsis thaliana GN=SPL9 PE=2 SV=2
185	miR156f	62	3	56	4	0.100616	0.865554	Up	unchanged	Unigene1357_All	gi|30577628|emb|CAD90156.1|	squamosa promoter binding like-protein [Betula pendula] >gi|30577630|emb|CAD90157.1| squamosa promoter binding like-protein [Betula pendula]	sp|Q38740|SBP2_ANTMA	Squamosa promoter-binding protein 2 OS=Antirrhinum majus GN=SBP2 PE=2 SV=1
185	miR156f	62	3	56	4	0.100616	0.865554	Up	unchanged	Unigene44993_All	--	--	--	--
185	miR156f	62	3	56	4	0.100616	0.865554	Up	unchanged	Unigene35075_All	gi|13877707|gb|AAK43931.1|AF370612_1	similar to squamosa-promoter binding protein 1 isolog gi|1707009 [Arabidopsis thaliana]	sp|Q94JW8|SPL6_ARATH	Squamosa promoter-binding-like protein 6 OS=Arabidopsis thaliana GN=SPL6 PE=2 SV=2
185	miR156f	62	3	56	4	0.100616	0.865554	Up	unchanged	Unigene1987_All	gi|225468347|ref|XP_002270830.1|	PREDICTED: similar to intron maturase, type II family protein [Vitis vinifera]	--	--
185	miR156f	62	3	56	4	0.100616	0.865554	Up	unchanged	Unigene23467_All	gi|13877707|gb|AAK43931.1|AF370612_1	similar to squamosa-promoter binding protein 1 isolog gi|1707009 [Arabidopsis thaliana]	sp|Q94JW8|SPL6_ARATH	Squamosa promoter-binding-like protein 6 OS=Arabidopsis thaliana GN=SPL6 PE=2 SV=2
185	miR156f	62	3	56	4	0.100616	0.865554	Up	unchanged	Unigene10828_All	gi|295815792|gb|ADG36381.1|	promoter-binding protein SPL10 [Vitis vinifera]	sp|Q9S840|SPL2_ARATH	Squamosa promoter-binding-like protein 2 OS=Arabidopsis thaliana GN=SPL2 PE=2 SV=1
185	miR156f	62	3	56	4	0.100616	0.865554	Up	unchanged	Unigene46618_All	gi|224106565|ref|XP_002314209.1|	endoplasmic reticulum [ER]-type calcium ATPase [Populus trichocarpa] >gi|222850617|gb|EEE88164.1| endoplasmic reticulum [ER]-type calcium ATPase [Populus trichocarpa]	sp|Q9XES1|ECA4_ARATH	Calcium-transporting ATPase 4, endoplasmic reticulum-type OS=Arabidopsis thaliana GN=ECA4 PE=2 SV=2
185	miR156f	62	3	56	4	0.100616	0.865554	Up	unchanged	Unigene23309_All	gi|297835306|ref|XP_002885535.1|	elongation factor Tu family protein [Arabidopsis lyrata subsp. lyrata] >gi|297331375|gb|EFH61794.1| elongation factor Tu family protein [Arabidopsis lyrata subsp. lyrata]	sp|Q8C0D5|ETUD1_MOUSE	Elongation factor Tu GTP-binding domain-containing protein 1 OS=Mus musculus GN=Eftud1 PE=2 SV=1
185	miR156f	62	3	56	4	0.100616	0.865554	Up	unchanged	Unigene31400_All	gi|219879368|gb|ACL51016.1|	squamosa promoter-binding protein [Citrus trifoliata]	sp|Q6YZE8|SPL16_ORYSJ	Squamosa promoter-binding-like protein 16 OS=Oryza sativa subsp. japonica GN=SPL16 PE=2 SV=1
185	miR156f	62	3	56	4	0.100616	0.865554	Up	unchanged	Unigene56730_All	gi|5814093|gb|AAD52097.1|AF088885_1	receptor-like kinase CHRK1 [Nicotiana tabacum]	sp|Q3E9X6|CRK21_ARATH	Cysteine-rich receptor-like protein kinase 21 OS=Arabidopsis thaliana GN=CRK21 PE=1 SV=1
185	miR156f	62	3	56	4	0.100616	0.865554	Up	unchanged	Unigene69490_All	gi|30697804|ref|NP_177077.3|	squamosa promoter-binding protein-like 6 (SPL6) [Arabidopsis thaliana] >gi|67461542|sp|Q94JW8.2|SPL6_ARATH RecName: Full=Squamosa promoter-binding-like protein 6 >gi|12325078|gb|AAG52487.1|AC018364_5 squamosa promoter binding protein-like 6; 91282-89867 [Arabidopsis thaliana] >gi|5931683|emb|CAB56595.1| squamosa promoter binding protein-like 6 [Arabidopsis thaliana] >gi|5931685|emb|CAB56596.1| sq…	sp|Q94JW8|SPL6_ARATH	Squamosa promoter-binding-like protein 6 OS=Arabidopsis thaliana GN=SPL6 PE=2 SV=2
185	miR156f	62	3	56	4	0.100616	0.865554	Up	unchanged	Unigene69489_All	gi|224106565|ref|XP_002314209.1|	endoplasmic reticulum [ER]-type calcium ATPase [Populus trichocarpa] >gi|222850617|gb|EEE88164.1| endoplasmic reticulum [ER]-type calcium ATPase [Populus trichocarpa]	sp|Q9XES1|ECA4_ARATH	Calcium-transporting ATPase 4, endoplasmic reticulum-type OS=Arabidopsis thaliana GN=ECA4 PE=2 SV=2
185	miR156f	62	3	56	4	0.100616	0.865554	Up	unchanged	Unigene33217_All	gi|115440237|ref|NP_001044398.1|	Os01g0773100 [Oryza sativa Japonica Group] >gi|113533929|dbj|BAF06312.1| Os01g0773100 [Oryza sativa Japonica Group]	sp|Q8CHY3|DYM_MOUSE	Dymeclin OS=Mus musculus GN=Dym PE=2 SV=1
185	miR156f	62	3	56	4	0.100616	0.865554	Up	unchanged	Unigene69462_All	gi|5814093|gb|AAD52097.1|AF088885_1	receptor-like kinase CHRK1 [Nicotiana tabacum]	sp|Q8GYA4|CRK10_ARATH	Cysteine-rich receptor-like protein kinase 10 OS=Arabidopsis thaliana GN=CRK10 PE=1 SV=2
185	miR156f	62	3	56	4	0.100616	0.865554	Up	unchanged	Unigene59576_All	gi|219879366|gb|ACL51015.1|	squamosa promoter-binding protein [Citrus trifoliata]	sp|Q7EXZ2|SPL14_ORYSJ	Squamosa promoter-binding-like protein 14 OS=Oryza sativa subsp. japonica GN=SPL14 PE=2 SV=1
185	miR156f	62	3	56	4	0.100616	0.865554	Up	unchanged	Unigene61394_All	gi|122162768|sp|Q01JD1.1|SPL7_ORYSI	RecName: Full=Squamosa promoter-binding-like protein 7 >gi|116310136|emb|CAH67152.1| OSIGBa0122F23.9 [Oryza sativa (indica cultivar-group)]	sp|Q7XT42|SPL7_ORYSJ	Squamosa promoter-binding-like protein 7 OS=Oryza sativa subsp. japonica GN=SPL7 PE=2 SV=2
186	miR156f	39	2	5	0	0.138204	6.09797	Up	Up	Unigene44352_All	gi|297734328|emb|CBI15575.3|	unnamed protein product [Vitis vinifera]	--	--
186	miR156f	39	2	5	0	0.138204	6.09797	Up	Up	Unigene56522_All	--	--	--	--
186	miR156f	39	2	5	0	0.138204	6.09797	Up	Up	Unigene49867_All	gi|219879366|gb|ACL51015.1|	squamosa promoter-binding protein [Citrus trifoliata]	sp|Q700W2|SPL9_ARATH	Squamosa promoter-binding-like protein 9 OS=Arabidopsis thaliana GN=SPL9 PE=2 SV=2
186	miR156f	39	2	5	0	0.138204	6.09797	Up	Up	Unigene1357_All	gi|30577628|emb|CAD90156.1|	squamosa promoter binding like-protein [Betula pendula] >gi|30577630|emb|CAD90157.1| squamosa promoter binding like-protein [Betula pendula]	sp|Q38740|SBP2_ANTMA	Squamosa promoter-binding protein 2 OS=Antirrhinum majus GN=SBP2 PE=2 SV=1
186	miR156f	39	2	5	0	0.138204	6.09797	Up	Up	Unigene23467_All	gi|13877707|gb|AAK43931.1|AF370612_1	similar to squamosa-promoter binding protein 1 isolog gi|1707009 [Arabidopsis thaliana]	sp|Q94JW8|SPL6_ARATH	Squamosa promoter-binding-like protein 6 OS=Arabidopsis thaliana GN=SPL6 PE=2 SV=2
186	miR156f	39	2	5	0	0.138204	6.09797	Up	Up	Unigene10828_All	gi|295815792|gb|ADG36381.1|	promoter-binding protein SPL10 [Vitis vinifera]	sp|Q9S840|SPL2_ARATH	Squamosa promoter-binding-like protein 2 OS=Arabidopsis thaliana GN=SPL2 PE=2 SV=1
186	miR156f	39	2	5	0	0.138204	6.09797	Up	Up	Unigene31400_All	gi|219879368|gb|ACL51016.1|	squamosa promoter-binding protein [Citrus trifoliata]	sp|Q6YZE8|SPL16_ORYSJ	Squamosa promoter-binding-like protein 16 OS=Oryza sativa subsp. japonica GN=SPL16 PE=2 SV=1
186	miR156f	39	2	5	0	0.138204	6.09797	Up	Up	Unigene69490_All	gi|30697804|ref|NP_177077.3|	squamosa promoter-binding protein-like 6 (SPL6) [Arabidopsis thaliana] >gi|67461542|sp|Q94JW8.2|SPL6_ARATH RecName: Full=Squamosa promoter-binding-like protein 6 >gi|12325078|gb|AAG52487.1|AC018364_5 squamosa promoter binding protein-like 6; 91282-89867 [Arabidopsis thaliana] >gi|5931683|emb|CAB56595.1| squamosa promoter binding protein-like 6 [Arabidopsis thaliana] >gi|5931685|emb|CAB56596.1| sq…	sp|Q94JW8|SPL6_ARATH	Squamosa promoter-binding-like protein 6 OS=Arabidopsis thaliana GN=SPL6 PE=2 SV=2
186	miR156f	39	2	5	0	0.138204	6.09797	Up	Up	Unigene59576_All	gi|219879366|gb|ACL51015.1|	squamosa promoter-binding protein [Citrus trifoliata]	sp|Q7EXZ2|SPL14_ORYSJ	Squamosa promoter-binding-like protein 14 OS=Oryza sativa subsp. japonica GN=SPL14 PE=2 SV=1
186	miR156f	39	2	5	0	0.138204	6.09797	Up	Up	Unigene61394_All	gi|122162768|sp|Q01JD1.1|SPL7_ORYSI	RecName: Full=Squamosa promoter-binding-like protein 7 >gi|116310136|emb|CAH67152.1| OSIGBa0122F23.9 [Oryza sativa (indica cultivar-group)]	sp|Q7XT42|SPL7_ORYSJ	Squamosa promoter-binding-like protein 7 OS=Oryza sativa subsp. japonica GN=SPL7 PE=2 SV=2
187	miR156f	28	2	4	0	0.138204	5.47254	Up	Up	Unigene56522_All	--	--	--	--
187	miR156f	28	2	4	0	0.138204	5.47254	Up	Up	Unigene49867_All	gi|219879366|gb|ACL51015.1|	squamosa promoter-binding protein [Citrus trifoliata]	sp|Q700W2|SPL9_ARATH	Squamosa promoter-binding-like protein 9 OS=Arabidopsis thaliana GN=SPL9 PE=2 SV=2
187	miR156f	28	2	4	0	0.138204	5.47254	Up	Up	Unigene1357_All	gi|30577628|emb|CAD90156.1|	squamosa promoter binding like-protein [Betula pendula] >gi|30577630|emb|CAD90157.1| squamosa promoter binding like-protein [Betula pendula]	sp|Q38740|SBP2_ANTMA	Squamosa promoter-binding protein 2 OS=Antirrhinum majus GN=SBP2 PE=2 SV=1
187	miR156f	28	2	4	0	0.138204	5.47254	Up	Up	Unigene23467_All	gi|13877707|gb|AAK43931.1|AF370612_1	similar to squamosa-promoter binding protein 1 isolog gi|1707009 [Arabidopsis thaliana]	sp|Q94JW8|SPL6_ARATH	Squamosa promoter-binding-like protein 6 OS=Arabidopsis thaliana GN=SPL6 PE=2 SV=2
187	miR156f	28	2	4	0	0.138204	5.47254	Up	Up	Unigene10828_All	gi|295815792|gb|ADG36381.1|	promoter-binding protein SPL10 [Vitis vinifera]	sp|Q9S840|SPL2_ARATH	Squamosa promoter-binding-like protein 2 OS=Arabidopsis thaliana GN=SPL2 PE=2 SV=1
187	miR156f	28	2	4	0	0.138204	5.47254	Up	Up	Unigene31400_All	gi|219879368|gb|ACL51016.1|	squamosa promoter-binding protein [Citrus trifoliata]	sp|Q6YZE8|SPL16_ORYSJ	Squamosa promoter-binding-like protein 16 OS=Oryza sativa subsp. japonica GN=SPL16 PE=2 SV=1
187	miR156f	28	2	4	0	0.138204	5.47254	Up	Up	Unigene69490_All	gi|30697804|ref|NP_177077.3|	squamosa promoter-binding protein-like 6 (SPL6) [Arabidopsis thaliana] >gi|67461542|sp|Q94JW8.2|SPL6_ARATH RecName: Full=Squamosa promoter-binding-like protein 6 >gi|12325078|gb|AAG52487.1|AC018364_5 squamosa promoter binding protein-like 6; 91282-89867 [Arabidopsis thaliana] >gi|5931683|emb|CAB56595.1| squamosa promoter binding protein-like 6 [Arabidopsis thaliana] >gi|5931685|emb|CAB56596.1| sq…	sp|Q94JW8|SPL6_ARATH	Squamosa promoter-binding-like protein 6 OS=Arabidopsis thaliana GN=SPL6 PE=2 SV=2
187	miR156f	28	2	4	0	0.138204	5.47254	Up	Up	Unigene59576_All	gi|219879366|gb|ACL51015.1|	squamosa promoter-binding protein [Citrus trifoliata]	sp|Q7EXZ2|SPL14_ORYSJ	Squamosa promoter-binding-like protein 14 OS=Oryza sativa subsp. japonica GN=SPL14 PE=2 SV=1
187	miR156f	28	2	4	0	0.138204	5.47254	Up	Up	Unigene27229_All	gi|6623973|gb|AAF19226.1|AC007505_2	Highly similar to Ta1-3 polyprotein [Arabidopsis thaliana]	sp|P10978|POLX_TOBAC	Retrovirus-related Pol polyprotein from transposon TNT 1-94 OS=Nicotiana tabacum PE=2 SV=1
187	miR156f	28	2	4	0	0.138204	5.47254	Up	Up	Unigene10_All	gi|9279697|dbj|BAB01254.1|	centromere protein [Arabidopsis thaliana]	sp|P10587|MYH11_CHICK	Myosin-11 OS=Gallus gallus GN=MYH11 PE=1 SV=4
187	miR156f	28	2	4	0	0.138204	5.47254	Up	Up	Unigene61394_All	gi|122162768|sp|Q01JD1.1|SPL7_ORYSI	RecName: Full=Squamosa promoter-binding-like protein 7 >gi|116310136|emb|CAH67152.1| OSIGBa0122F23.9 [Oryza sativa (indica cultivar-group)]	sp|Q7XT42|SPL7_ORYSJ	Squamosa promoter-binding-like protein 7 OS=Oryza sativa subsp. japonica GN=SPL7 PE=2 SV=2
188	miR156f	27	2	41	3	0.116741	0.514838	Up	down	Unigene49867_All	gi|219879366|gb|ACL51015.1|	squamosa promoter-binding protein [Citrus trifoliata]	sp|Q700W2|SPL9_ARATH	Squamosa promoter-binding-like protein 9 OS=Arabidopsis thaliana GN=SPL9 PE=2 SV=2
188	miR156f	27	2	41	3	0.116741	0.514838	Up	down	Unigene1357_All	gi|30577628|emb|CAD90156.1|	squamosa promoter binding like-protein [Betula pendula] >gi|30577630|emb|CAD90157.1| squamosa promoter binding like-protein [Betula pendula]	sp|Q38740|SBP2_ANTMA	Squamosa promoter-binding protein 2 OS=Antirrhinum majus GN=SBP2 PE=2 SV=1
188	miR156f	27	2	41	3	0.116741	0.514838	Up	down	Unigene44993_All	--	--	--	--
188	miR156f	27	2	41	3	0.116741	0.514838	Up	down	Unigene35075_All	gi|13877707|gb|AAK43931.1|AF370612_1	similar to squamosa-promoter binding protein 1 isolog gi|1707009 [Arabidopsis thaliana]	sp|Q94JW8|SPL6_ARATH	Squamosa promoter-binding-like protein 6 OS=Arabidopsis thaliana GN=SPL6 PE=2 SV=2
188	miR156f	27	2	41	3	0.116741	0.514838	Up	down	Unigene1987_All	gi|225468347|ref|XP_002270830.1|	PREDICTED: similar to intron maturase, type II family protein [Vitis vinifera]	--	--
188	miR156f	27	2	41	3	0.116741	0.514838	Up	down	Unigene23467_All	gi|13877707|gb|AAK43931.1|AF370612_1	similar to squamosa-promoter binding protein 1 isolog gi|1707009 [Arabidopsis thaliana]	sp|Q94JW8|SPL6_ARATH	Squamosa promoter-binding-like protein 6 OS=Arabidopsis thaliana GN=SPL6 PE=2 SV=2
188	miR156f	27	2	41	3	0.116741	0.514838	Up	down	Unigene10828_All	gi|295815792|gb|ADG36381.1|	promoter-binding protein SPL10 [Vitis vinifera]	sp|Q9S840|SPL2_ARATH	Squamosa promoter-binding-like protein 2 OS=Arabidopsis thaliana GN=SPL2 PE=2 SV=1
188	miR156f	27	2	41	3	0.116741	0.514838	Up	down	Unigene46618_All	gi|224106565|ref|XP_002314209.1|	endoplasmic reticulum [ER]-type calcium ATPase [Populus trichocarpa] >gi|222850617|gb|EEE88164.1| endoplasmic reticulum [ER]-type calcium ATPase [Populus trichocarpa]	sp|Q9XES1|ECA4_ARATH	Calcium-transporting ATPase 4, endoplasmic reticulum-type OS=Arabidopsis thaliana GN=ECA4 PE=2 SV=2
188	miR156f	27	2	41	3	0.116741	0.514838	Up	down	Unigene8598_All	gi|115457606|ref|NP_001052403.1|	Os04g0298600 [Oryza sativa Japonica Group] >gi|113563974|dbj|BAF14317.1| Os04g0298600 [Oryza sativa Japonica Group]	sp|Q54GS1|CL16A_DICDI	Protein CLEC16A homolog OS=Dictyostelium discoideum GN=DDB_G0289943 PE=3 SV=1
188	miR156f	27	2	41	3	0.116741	0.514838	Up	down	Unigene23309_All	gi|297835306|ref|XP_002885535.1|	elongation factor Tu family protein [Arabidopsis lyrata subsp. lyrata] >gi|297331375|gb|EFH61794.1| elongation factor Tu family protein [Arabidopsis lyrata subsp. lyrata]	sp|Q8C0D5|ETUD1_MOUSE	Elongation factor Tu GTP-binding domain-containing protein 1 OS=Mus musculus GN=Eftud1 PE=2 SV=1
188	miR156f	27	2	41	3	0.116741	0.514838	Up	down	Unigene31400_All	gi|219879368|gb|ACL51016.1|	squamosa promoter-binding protein [Citrus trifoliata]	sp|Q6YZE8|SPL16_ORYSJ	Squamosa promoter-binding-like protein 16 OS=Oryza sativa subsp. japonica GN=SPL16 PE=2 SV=1
188	miR156f	27	2	41	3	0.116741	0.514838	Up	down	Unigene56730_All	gi|5814093|gb|AAD52097.1|AF088885_1	receptor-like kinase CHRK1 [Nicotiana tabacum]	sp|Q3E9X6|CRK21_ARATH	Cysteine-rich receptor-like protein kinase 21 OS=Arabidopsis thaliana GN=CRK21 PE=1 SV=1
188	miR156f	27	2	41	3	0.116741	0.514838	Up	down	Unigene69490_All	gi|30697804|ref|NP_177077.3|	squamosa promoter-binding protein-like 6 (SPL6) [Arabidopsis thaliana] >gi|67461542|sp|Q94JW8.2|SPL6_ARATH RecName: Full=Squamosa promoter-binding-like protein 6 >gi|12325078|gb|AAG52487.1|AC018364_5 squamosa promoter binding protein-like 6; 91282-89867 [Arabidopsis thaliana] >gi|5931683|emb|CAB56595.1| squamosa promoter binding protein-like 6 [Arabidopsis thaliana] >gi|5931685|emb|CAB56596.1| sq…	sp|Q94JW8|SPL6_ARATH	Squamosa promoter-binding-like protein 6 OS=Arabidopsis thaliana GN=SPL6 PE=2 SV=2
188	miR156f	27	2	41	3	0.116741	0.514838	Up	down	Unigene69489_All	gi|224106565|ref|XP_002314209.1|	endoplasmic reticulum [ER]-type calcium ATPase [Populus trichocarpa] >gi|222850617|gb|EEE88164.1| endoplasmic reticulum [ER]-type calcium ATPase [Populus trichocarpa]	sp|Q9XES1|ECA4_ARATH	Calcium-transporting ATPase 4, endoplasmic reticulum-type OS=Arabidopsis thaliana GN=ECA4 PE=2 SV=2
188	miR156f	27	2	41	3	0.116741	0.514838	Up	down	Unigene33217_All	gi|115440237|ref|NP_001044398.1|	Os01g0773100 [Oryza sativa Japonica Group] >gi|113533929|dbj|BAF06312.1| Os01g0773100 [Oryza sativa Japonica Group]	sp|Q8CHY3|DYM_MOUSE	Dymeclin OS=Mus musculus GN=Dym PE=2 SV=1
188	miR156f	27	2	41	3	0.116741	0.514838	Up	down	Unigene69462_All	gi|5814093|gb|AAD52097.1|AF088885_1	receptor-like kinase CHRK1 [Nicotiana tabacum]	sp|Q8GYA4|CRK10_ARATH	Cysteine-rich receptor-like protein kinase 10 OS=Arabidopsis thaliana GN=CRK10 PE=1 SV=2
188	miR156f	27	2	41	3	0.116741	0.514838	Up	down	Unigene59576_All	gi|219879366|gb|ACL51015.1|	squamosa promoter-binding protein [Citrus trifoliata]	sp|Q7EXZ2|SPL14_ORYSJ	Squamosa promoter-binding-like protein 14 OS=Oryza sativa subsp. japonica GN=SPL14 PE=2 SV=1
188	miR156f	27	2	41	3	0.116741	0.514838	Up	down	Unigene61394_All	gi|122162768|sp|Q01JD1.1|SPL7_ORYSI	RecName: Full=Squamosa promoter-binding-like protein 7 >gi|116310136|emb|CAH67152.1| OSIGBa0122F23.9 [Oryza sativa (indica cultivar-group)]	sp|Q7XT42|SPL7_ORYSJ	Squamosa promoter-binding-like protein 7 OS=Oryza sativa subsp. japonica GN=SPL7 PE=2 SV=2
189	miR156f	24	1	36	3	0.083203	0.521194	Up	down	Unigene44052_All	gi|32492200|emb|CAE03468.1|	OSJNBa0083N12.5 [Oryza sativa (japonica cultivar-group)]	sp|Q8BV79|LBA1_MOUSE	Lupus brain antigen 1 OS=Mus musculus GN=Lba1 PE=2 SV=3
189	miR156f	24	1	36	3	0.083203	0.521194	Up	down	Unigene50273_All	gi|297609887|ref|NP_001063818.2|	Os09g0542000 [Oryza sativa Japonica Group] >gi|255679102|dbj|BAF25732.2| Os09g0542000 [Oryza sativa Japonica Group]	sp|Q99JH1|CI023_MOUSE	Alba-like protein C9orf23 homolog OS=Mus musculus PE=2 SV=1
189	miR156f	24	1	36	3	0.083203	0.521194	Up	down	Unigene19480_All	gi|297823817|ref|XP_002879791.1|	SAC3/GANP family protein [Arabidopsis lyrata subsp. lyrata] >gi|297325630|gb|EFH56050.1| SAC3/GANP family protein [Arabidopsis lyrata subsp. lyrata]	sp|Q1MTP1|YGIB_SCHPO	UPF0666 protein C2A9.11c OS=Schizosaccharomyces pombe GN=SPBC2A9.11c PE=3 SV=1
189	miR156f	24	1	36	3	0.083203	0.521194	Up	down	Unigene69183_All	gi|297609887|ref|NP_001063818.2|	Os09g0542000 [Oryza sativa Japonica Group] >gi|255679102|dbj|BAF25732.2| Os09g0542000 [Oryza sativa Japonica Group]	sp|Q99JH1|CI023_MOUSE	Alba-like protein C9orf23 homolog OS=Mus musculus PE=2 SV=1
189	miR156f	24	1	36	3	0.083203	0.521194	Up	down	Unigene17205_All	gi|124360360|gb|ABN08373.1|	Ubiquitin; TRAF-like [Medicago truncatula]	sp|Q84K34|SIL10_ARATH	E3 ubiquitin-protein ligase SINA-like 10 OS=Arabidopsis thaliana GN=At5g37930 PE=2 SV=1
190	miR156f	7	0	22	2	0.08447	0.248752	Up	down	Unigene49867_All	gi|219879366|gb|ACL51015.1|	squamosa promoter-binding protein [Citrus trifoliata]	sp|Q700W2|SPL9_ARATH	Squamosa promoter-binding-like protein 9 OS=Arabidopsis thaliana GN=SPL9 PE=2 SV=2
190	miR156f	7	0	22	2	0.08447	0.248752	Up	down	Unigene1357_All	gi|30577628|emb|CAD90156.1|	squamosa promoter binding like-protein [Betula pendula] >gi|30577630|emb|CAD90157.1| squamosa promoter binding like-protein [Betula pendula]	sp|Q38740|SBP2_ANTMA	Squamosa promoter-binding protein 2 OS=Antirrhinum majus GN=SBP2 PE=2 SV=1
190	miR156f	7	0	22	2	0.08447	0.248752	Up	down	Unigene44993_All	--	--	--	--
190	miR156f	7	0	22	2	0.08447	0.248752	Up	down	Unigene35075_All	gi|13877707|gb|AAK43931.1|AF370612_1	similar to squamosa-promoter binding protein 1 isolog gi|1707009 [Arabidopsis thaliana]	sp|Q94JW8|SPL6_ARATH	Squamosa promoter-binding-like protein 6 OS=Arabidopsis thaliana GN=SPL6 PE=2 SV=2
190	miR156f	7	0	22	2	0.08447	0.248752	Up	down	Unigene23467_All	gi|13877707|gb|AAK43931.1|AF370612_1	similar to squamosa-promoter binding protein 1 isolog gi|1707009 [Arabidopsis thaliana]	sp|Q94JW8|SPL6_ARATH	Squamosa promoter-binding-like protein 6 OS=Arabidopsis thaliana GN=SPL6 PE=2 SV=2
190	miR156f	7	0	22	2	0.08447	0.248752	Up	down	Unigene10828_All	gi|295815792|gb|ADG36381.1|	promoter-binding protein SPL10 [Vitis vinifera]	sp|Q9S840|SPL2_ARATH	Squamosa promoter-binding-like protein 2 OS=Arabidopsis thaliana GN=SPL2 PE=2 SV=1
190	miR156f	7	0	22	2	0.08447	0.248752	Up	down	Unigene46618_All	gi|224106565|ref|XP_002314209.1|	endoplasmic reticulum [ER]-type calcium ATPase [Populus trichocarpa] >gi|222850617|gb|EEE88164.1| endoplasmic reticulum [ER]-type calcium ATPase [Populus trichocarpa]	sp|Q9XES1|ECA4_ARATH	Calcium-transporting ATPase 4, endoplasmic reticulum-type OS=Arabidopsis thaliana GN=ECA4 PE=2 SV=2
190	miR156f	7	0	22	2	0.08447	0.248752	Up	down	Unigene23309_All	gi|297835306|ref|XP_002885535.1|	elongation factor Tu family protein [Arabidopsis lyrata subsp. lyrata] >gi|297331375|gb|EFH61794.1| elongation factor Tu family protein [Arabidopsis lyrata subsp. lyrata]	sp|Q8C0D5|ETUD1_MOUSE	Elongation factor Tu GTP-binding domain-containing protein 1 OS=Mus musculus GN=Eftud1 PE=2 SV=1
190	miR156f	7	0	22	2	0.08447	0.248752	Up	down	Unigene31400_All	gi|219879368|gb|ACL51016.1|	squamosa promoter-binding protein [Citrus trifoliata]	sp|Q6YZE8|SPL16_ORYSJ	Squamosa promoter-binding-like protein 16 OS=Oryza sativa subsp. japonica GN=SPL16 PE=2 SV=1
190	miR156f	7	0	22	2	0.08447	0.248752	Up	down	Unigene56730_All	gi|5814093|gb|AAD52097.1|AF088885_1	receptor-like kinase CHRK1 [Nicotiana tabacum]	sp|Q3E9X6|CRK21_ARATH	Cysteine-rich receptor-like protein kinase 21 OS=Arabidopsis thaliana GN=CRK21 PE=1 SV=1
190	miR156f	7	0	22	2	0.08447	0.248752	Up	down	Unigene69490_All	gi|30697804|ref|NP_177077.3|	squamosa promoter-binding protein-like 6 (SPL6) [Arabidopsis thaliana] >gi|67461542|sp|Q94JW8.2|SPL6_ARATH RecName: Full=Squamosa promoter-binding-like protein 6 >gi|12325078|gb|AAG52487.1|AC018364_5 squamosa promoter binding protein-like 6; 91282-89867 [Arabidopsis thaliana] >gi|5931683|emb|CAB56595.1| squamosa promoter binding protein-like 6 [Arabidopsis thaliana] >gi|5931685|emb|CAB56596.1| sq…	sp|Q94JW8|SPL6_ARATH	Squamosa promoter-binding-like protein 6 OS=Arabidopsis thaliana GN=SPL6 PE=2 SV=2
190	miR156f	7	0	22	2	0.08447	0.248752	Up	down	Unigene69489_All	gi|224106565|ref|XP_002314209.1|	endoplasmic reticulum [ER]-type calcium ATPase [Populus trichocarpa] >gi|222850617|gb|EEE88164.1| endoplasmic reticulum [ER]-type calcium ATPase [Populus trichocarpa]	sp|Q9XES1|ECA4_ARATH	Calcium-transporting ATPase 4, endoplasmic reticulum-type OS=Arabidopsis thaliana GN=ECA4 PE=2 SV=2
190	miR156f	7	0	22	2	0.08447	0.248752	Up	down	Unigene33217_All	gi|115440237|ref|NP_001044398.1|	Os01g0773100 [Oryza sativa Japonica Group] >gi|113533929|dbj|BAF06312.1| Os01g0773100 [Oryza sativa Japonica Group]	sp|Q8CHY3|DYM_MOUSE	Dymeclin OS=Mus musculus GN=Dym PE=2 SV=1
190	miR156f	7	0	22	2	0.08447	0.248752	Up	down	Unigene69462_All	gi|5814093|gb|AAD52097.1|AF088885_1	receptor-like kinase CHRK1 [Nicotiana tabacum]	sp|Q8GYA4|CRK10_ARATH	Cysteine-rich receptor-like protein kinase 10 OS=Arabidopsis thaliana GN=CRK10 PE=1 SV=2
190	miR156f	7	0	22	2	0.08447	0.248752	Up	down	Unigene59576_All	gi|219879366|gb|ACL51015.1|	squamosa promoter-binding protein [Citrus trifoliata]	sp|Q7EXZ2|SPL14_ORYSJ	Squamosa promoter-binding-like protein 14 OS=Oryza sativa subsp. japonica GN=SPL14 PE=2 SV=1
190	miR156f	7	0	22	2	0.08447	0.248752	Up	down	Unigene61394_All	gi|122162768|sp|Q01JD1.1|SPL7_ORYSI	RecName: Full=Squamosa promoter-binding-like protein 7 >gi|116310136|emb|CAH67152.1| OSIGBa0122F23.9 [Oryza sativa (indica cultivar-group)]	sp|Q7XT42|SPL7_ORYSJ	Squamosa promoter-binding-like protein 7 OS=Oryza sativa subsp. japonica GN=SPL7 PE=2 SV=2
191	miR156f*	49	3	1	0	0.077565	38.3077	Unchanged	Up	Unigene52574_All	gi|13877707|gb|AAK43931.1|AF370612_1	similar to squamosa-promoter binding protein 1 isolog gi|1707009 [Arabidopsis thaliana]	sp|Q94JW8|SPL6_ARATH	Squamosa promoter-binding-like protein 6 OS=Arabidopsis thaliana GN=SPL6 PE=2 SV=2
191	miR156f*	49	3	1	0	0.077565	38.3077	Unchanged	Up	Unigene22579_All	--	--	--	--
191	miR156f*	49	3	1	0	0.077565	38.3077	Unchanged	Up	Unigene70028_All	--	--	--	--
192	miR156g	387	22	102	7	0.006492	2.96621	Up	Up	Unigene56522_All	--	--	--	--
192	miR156g	387	22	102	7	0.006492	2.96621	Up	Up	Unigene49867_All	gi|219879366|gb|ACL51015.1|	squamosa promoter-binding protein [Citrus trifoliata]	sp|Q700W2|SPL9_ARATH	Squamosa promoter-binding-like protein 9 OS=Arabidopsis thaliana GN=SPL9 PE=2 SV=2
192	miR156g	387	22	102	7	0.006492	2.96621	Up	Up	Unigene1357_All	gi|30577628|emb|CAD90156.1|	squamosa promoter binding like-protein [Betula pendula] >gi|30577630|emb|CAD90157.1| squamosa promoter binding like-protein [Betula pendula]	sp|Q38740|SBP2_ANTMA	Squamosa promoter-binding protein 2 OS=Antirrhinum majus GN=SBP2 PE=2 SV=1
192	miR156g	387	22	102	7	0.006492	2.96621	Up	Up	Unigene39542_All	gi|255589586|ref|XP_002535013.1|	maintenance of killer 16 (mak16) protein, putative [Ricinus communis] >gi|223524194|gb|EEF27371.1| maintenance of killer 16 (mak16) protein, putative [Ricinus communis]	--	--
192	miR156g	387	22	102	7	0.006492	2.96621	Up	Up	Unigene23467_All	gi|13877707|gb|AAK43931.1|AF370612_1	similar to squamosa-promoter binding protein 1 isolog gi|1707009 [Arabidopsis thaliana]	sp|Q94JW8|SPL6_ARATH	Squamosa promoter-binding-like protein 6 OS=Arabidopsis thaliana GN=SPL6 PE=2 SV=2
192	miR156g	387	22	102	7	0.006492	2.96621	Up	Up	Unigene10828_All	gi|295815792|gb|ADG36381.1|	promoter-binding protein SPL10 [Vitis vinifera]	sp|Q9S840|SPL2_ARATH	Squamosa promoter-binding-like protein 2 OS=Arabidopsis thaliana GN=SPL2 PE=2 SV=1
192	miR156g	387	22	102	7	0.006492	2.96621	Up	Up	Unigene17584_All	gi|224125738|ref|XP_002319663.1|	chromatin remodeling complex subunit [Populus trichocarpa] >gi|222858039|gb|EEE95586.1| chromatin remodeling complex subunit [Populus trichocarpa]	sp|Q61687|ATRX_MOUSE	Transcriptional regulator ATRX OS=Mus musculus GN=Atrx PE=1 SV=2
192	miR156g	387	22	102	7	0.006492	2.96621	Up	Up	Unigene31400_All	gi|219879368|gb|ACL51016.1|	squamosa promoter-binding protein [Citrus trifoliata]	sp|Q6YZE8|SPL16_ORYSJ	Squamosa promoter-binding-like protein 16 OS=Oryza sativa subsp. japonica GN=SPL16 PE=2 SV=1
192	miR156g	387	22	102	7	0.006492	2.96621	Up	Up	Unigene69490_All	gi|30697804|ref|NP_177077.3|	squamosa promoter-binding protein-like 6 (SPL6) [Arabidopsis thaliana] >gi|67461542|sp|Q94JW8.2|SPL6_ARATH RecName: Full=Squamosa promoter-binding-like protein 6 >gi|12325078|gb|AAG52487.1|AC018364_5 squamosa promoter binding protein-like 6; 91282-89867 [Arabidopsis thaliana] >gi|5931683|emb|CAB56595.1| squamosa promoter binding protein-like 6 [Arabidopsis thaliana] >gi|5931685|emb|CAB56596.1| sq…	sp|Q94JW8|SPL6_ARATH	Squamosa promoter-binding-like protein 6 OS=Arabidopsis thaliana GN=SPL6 PE=2 SV=2
192	miR156g	387	22	102	7	0.006492	2.96621	Up	Up	Unigene59576_All	gi|219879366|gb|ACL51015.1|	squamosa promoter-binding protein [Citrus trifoliata]	sp|Q7EXZ2|SPL14_ORYSJ	Squamosa promoter-binding-like protein 14 OS=Oryza sativa subsp. japonica GN=SPL14 PE=2 SV=1
192	miR156g	387	22	102	7	0.006492	2.96621	Up	Up	Unigene61394_All	gi|122162768|sp|Q01JD1.1|SPL7_ORYSI	RecName: Full=Squamosa promoter-binding-like protein 7 >gi|116310136|emb|CAH67152.1| OSIGBa0122F23.9 [Oryza sativa (indica cultivar-group)]	sp|Q7XT42|SPL7_ORYSJ	Squamosa promoter-binding-like protein 7 OS=Oryza sativa subsp. japonica GN=SPL7 PE=2 SV=2
193	miR156g	91	5	25	2	0.098773	2.84572	Up	Up	Unigene49867_All	gi|219879366|gb|ACL51015.1|	squamosa promoter-binding protein [Citrus trifoliata]	sp|Q700W2|SPL9_ARATH	Squamosa promoter-binding-like protein 9 OS=Arabidopsis thaliana GN=SPL9 PE=2 SV=2
193	miR156g	91	5	25	2	0.098773	2.84572	Up	Up	Unigene1357_All	gi|30577628|emb|CAD90156.1|	squamosa promoter binding like-protein [Betula pendula] >gi|30577630|emb|CAD90157.1| squamosa promoter binding like-protein [Betula pendula]	sp|Q38740|SBP2_ANTMA	Squamosa promoter-binding protein 2 OS=Antirrhinum majus GN=SBP2 PE=2 SV=1
193	miR156g	91	5	25	2	0.098773	2.84572	Up	Up	Unigene17783_All	gi|297847516|ref|XP_002891639.1|	lipase class 3 family protein [Arabidopsis lyrata subsp. lyrata] >gi|297337481|gb|EFH67898.1| lipase class 3 family protein [Arabidopsis lyrata subsp. lyrata]	sp|P61869|MDLA_PENCY	Mono- and diacylglycerol lipase OS=Penicillium cyclopium GN=mdlA PE=3 SV=1
193	miR156g	91	5	25	2	0.098773	2.84572	Up	Up	Unigene23467_All	gi|13877707|gb|AAK43931.1|AF370612_1	similar to squamosa-promoter binding protein 1 isolog gi|1707009 [Arabidopsis thaliana]	sp|Q94JW8|SPL6_ARATH	Squamosa promoter-binding-like protein 6 OS=Arabidopsis thaliana GN=SPL6 PE=2 SV=2
193	miR156g	91	5	25	2	0.098773	2.84572	Up	Up	Unigene10828_All	gi|295815792|gb|ADG36381.1|	promoter-binding protein SPL10 [Vitis vinifera]	sp|Q9S840|SPL2_ARATH	Squamosa promoter-binding-like protein 2 OS=Arabidopsis thaliana GN=SPL2 PE=2 SV=1
193	miR156g	91	5	25	2	0.098773	2.84572	Up	Up	Unigene31400_All	gi|219879368|gb|ACL51016.1|	squamosa promoter-binding protein [Citrus trifoliata]	sp|Q6YZE8|SPL16_ORYSJ	Squamosa promoter-binding-like protein 16 OS=Oryza sativa subsp. japonica GN=SPL16 PE=2 SV=1
193	miR156g	91	5	25	2	0.098773	2.84572	Up	Up	Unigene69490_All	gi|30697804|ref|NP_177077.3|	squamosa promoter-binding protein-like 6 (SPL6) [Arabidopsis thaliana] >gi|67461542|sp|Q94JW8.2|SPL6_ARATH RecName: Full=Squamosa promoter-binding-like protein 6 >gi|12325078|gb|AAG52487.1|AC018364_5 squamosa promoter binding protein-like 6; 91282-89867 [Arabidopsis thaliana] >gi|5931683|emb|CAB56595.1| squamosa promoter binding protein-like 6 [Arabidopsis thaliana] >gi|5931685|emb|CAB56596.1| sq…	sp|Q94JW8|SPL6_ARATH	Squamosa promoter-binding-like protein 6 OS=Arabidopsis thaliana GN=SPL6 PE=2 SV=2
193	miR156g	91	5	25	2	0.098773	2.84572	Up	Up	Unigene59576_All	gi|219879366|gb|ACL51015.1|	squamosa promoter-binding protein [Citrus trifoliata]	sp|Q7EXZ2|SPL14_ORYSJ	Squamosa promoter-binding-like protein 14 OS=Oryza sativa subsp. japonica GN=SPL14 PE=2 SV=1
193	miR156g	91	5	25	2	0.098773	2.84572	Up	Up	Unigene61394_All	gi|122162768|sp|Q01JD1.1|SPL7_ORYSI	RecName: Full=Squamosa promoter-binding-like protein 7 >gi|116310136|emb|CAH67152.1| OSIGBa0122F23.9 [Oryza sativa (indica cultivar-group)]	sp|Q7XT42|SPL7_ORYSJ	Squamosa promoter-binding-like protein 7 OS=Oryza sativa subsp. japonica GN=SPL7 PE=2 SV=2
194	miR156g	67	4	11	1	0.095502	4.76182	Up	Up	Unigene49867_All	gi|219879366|gb|ACL51015.1|	squamosa promoter-binding protein [Citrus trifoliata]	sp|Q700W2|SPL9_ARATH	Squamosa promoter-binding-like protein 9 OS=Arabidopsis thaliana GN=SPL9 PE=2 SV=2
194	miR156g	67	4	11	1	0.095502	4.76182	Up	Up	Unigene33223_All	gi|195613246|gb|ACG28453.1|	oxidoreductase [Zea mays]	--	--
194	miR156g	67	4	11	1	0.095502	4.76182	Up	Up	Unigene59576_All	gi|219879366|gb|ACL51015.1|	squamosa promoter-binding protein [Citrus trifoliata]	sp|Q7EXZ2|SPL14_ORYSJ	Squamosa promoter-binding-like protein 14 OS=Oryza sativa subsp. japonica GN=SPL14 PE=2 SV=1
195	miR156g	56	3	23	2	0.149325	1.90349	Up	Up	Unigene49867_All	gi|219879366|gb|ACL51015.1|	squamosa promoter-binding protein [Citrus trifoliata]	sp|Q700W2|SPL9_ARATH	Squamosa promoter-binding-like protein 9 OS=Arabidopsis thaliana GN=SPL9 PE=2 SV=2
195	miR156g	56	3	23	2	0.149325	1.90349	Up	Up	Unigene1357_All	gi|30577628|emb|CAD90156.1|	squamosa promoter binding like-protein [Betula pendula] >gi|30577630|emb|CAD90157.1| squamosa promoter binding like-protein [Betula pendula]	sp|Q38740|SBP2_ANTMA	Squamosa promoter-binding protein 2 OS=Antirrhinum majus GN=SBP2 PE=2 SV=1
195	miR156g	56	3	23	2	0.149325	1.90349	Up	Up	Unigene35075_All	gi|13877707|gb|AAK43931.1|AF370612_1	similar to squamosa-promoter binding protein 1 isolog gi|1707009 [Arabidopsis thaliana]	sp|Q94JW8|SPL6_ARATH	Squamosa promoter-binding-like protein 6 OS=Arabidopsis thaliana GN=SPL6 PE=2 SV=2
195	miR156g	56	3	23	2	0.149325	1.90349	Up	Up	Unigene17752_All	gi|224106445|ref|XP_002314168.1|	GRAS family transcription factor [Populus trichocarpa] >gi|222850576|gb|EEE88123.1| GRAS family transcription factor [Populus trichocarpa]	sp|Q9XE58|SCL14_ARATH	Scarecrow-like protein 14 OS=Arabidopsis thaliana GN=SCL14 PE=2 SV=2
195	miR156g	56	3	23	2	0.149325	1.90349	Up	Up	Unigene23467_All	gi|13877707|gb|AAK43931.1|AF370612_1	similar to squamosa-promoter binding protein 1 isolog gi|1707009 [Arabidopsis thaliana]	sp|Q94JW8|SPL6_ARATH	Squamosa promoter-binding-like protein 6 OS=Arabidopsis thaliana GN=SPL6 PE=2 SV=2
195	miR156g	56	3	23	2	0.149325	1.90349	Up	Up	Unigene10828_All	gi|295815792|gb|ADG36381.1|	promoter-binding protein SPL10 [Vitis vinifera]	sp|Q9S840|SPL2_ARATH	Squamosa promoter-binding-like protein 2 OS=Arabidopsis thaliana GN=SPL2 PE=2 SV=1
195	miR156g	56	3	23	2	0.149325	1.90349	Up	Up	Unigene31400_All	gi|219879368|gb|ACL51016.1|	squamosa promoter-binding protein [Citrus trifoliata]	sp|Q6YZE8|SPL16_ORYSJ	Squamosa promoter-binding-like protein 16 OS=Oryza sativa subsp. japonica GN=SPL16 PE=2 SV=1
195	miR156g	56	3	23	2	0.149325	1.90349	Up	Up	Unigene69490_All	gi|30697804|ref|NP_177077.3|	squamosa promoter-binding protein-like 6 (SPL6) [Arabidopsis thaliana] >gi|67461542|sp|Q94JW8.2|SPL6_ARATH RecName: Full=Squamosa promoter-binding-like protein 6 >gi|12325078|gb|AAG52487.1|AC018364_5 squamosa promoter binding protein-like 6; 91282-89867 [Arabidopsis thaliana] >gi|5931683|emb|CAB56595.1| squamosa promoter binding protein-like 6 [Arabidopsis thaliana] >gi|5931685|emb|CAB56596.1| sq…	sp|Q94JW8|SPL6_ARATH	Squamosa promoter-binding-like protein 6 OS=Arabidopsis thaliana GN=SPL6 PE=2 SV=2
195	miR156g	56	3	23	2	0.149325	1.90349	Up	Up	Unigene59576_All	gi|219879366|gb|ACL51015.1|	squamosa promoter-binding protein [Citrus trifoliata]	sp|Q7EXZ2|SPL14_ORYSJ	Squamosa promoter-binding-like protein 14 OS=Oryza sativa subsp. japonica GN=SPL14 PE=2 SV=1
195	miR156g	56	3	23	2	0.149325	1.90349	Up	Up	Unigene61394_All	gi|122162768|sp|Q01JD1.1|SPL7_ORYSI	RecName: Full=Squamosa promoter-binding-like protein 7 >gi|116310136|emb|CAH67152.1| OSIGBa0122F23.9 [Oryza sativa (indica cultivar-group)]	sp|Q7XT42|SPL7_ORYSJ	Squamosa promoter-binding-like protein 7 OS=Oryza sativa subsp. japonica GN=SPL7 PE=2 SV=2
196	miR156g	46	3	74	5	0.070635	0.485978	Up	down	Unigene49867_All	gi|219879366|gb|ACL51015.1|	squamosa promoter-binding protein [Citrus trifoliata]	sp|Q700W2|SPL9_ARATH	Squamosa promoter-binding-like protein 9 OS=Arabidopsis thaliana GN=SPL9 PE=2 SV=2
196	miR156g	46	3	74	5	0.070635	0.485978	Up	down	Unigene1357_All	gi|30577628|emb|CAD90156.1|	squamosa promoter binding like-protein [Betula pendula] >gi|30577630|emb|CAD90157.1| squamosa promoter binding like-protein [Betula pendula]	sp|Q38740|SBP2_ANTMA	Squamosa promoter-binding protein 2 OS=Antirrhinum majus GN=SBP2 PE=2 SV=1
196	miR156g	46	3	74	5	0.070635	0.485978	Up	down	Unigene17752_All	gi|224106445|ref|XP_002314168.1|	GRAS family transcription factor [Populus trichocarpa] >gi|222850576|gb|EEE88123.1| GRAS family transcription factor [Populus trichocarpa]	sp|Q9XE58|SCL14_ARATH	Scarecrow-like protein 14 OS=Arabidopsis thaliana GN=SCL14 PE=2 SV=2
196	miR156g	46	3	74	5	0.070635	0.485978	Up	down	Unigene10828_All	gi|295815792|gb|ADG36381.1|	promoter-binding protein SPL10 [Vitis vinifera]	sp|Q9S840|SPL2_ARATH	Squamosa promoter-binding-like protein 2 OS=Arabidopsis thaliana GN=SPL2 PE=2 SV=1
196	miR156g	46	3	74	5	0.070635	0.485978	Up	down	Unigene8598_All	gi|115457606|ref|NP_001052403.1|	Os04g0298600 [Oryza sativa Japonica Group] >gi|113563974|dbj|BAF14317.1| Os04g0298600 [Oryza sativa Japonica Group]	sp|Q54GS1|CL16A_DICDI	Protein CLEC16A homolog OS=Dictyostelium discoideum GN=DDB_G0289943 PE=3 SV=1
196	miR156g	46	3	74	5	0.070635	0.485978	Up	down	Unigene59576_All	gi|219879366|gb|ACL51015.1|	squamosa promoter-binding protein [Citrus trifoliata]	sp|Q7EXZ2|SPL14_ORYSJ	Squamosa promoter-binding-like protein 14 OS=Oryza sativa subsp. japonica GN=SPL14 PE=2 SV=1
197	miR156g	38	2	25	2	0.159639	1.18832	Up	unchanged	Unigene35165_All	gi|224079409|ref|XP_002305854.1|	histone deacetylase [Populus trichocarpa] >gi|222848818|gb|EEE86365.1| histone deacetylase [Populus trichocarpa]	sp|Q8RX28|HDA5_ARATH	Histone deacetylase 5 OS=Arabidopsis thaliana GN=HDA5 PE=2 SV=1
197	miR156g	38	2	25	2	0.159639	1.18832	Up	unchanged	Unigene23467_All	gi|13877707|gb|AAK43931.1|AF370612_1	similar to squamosa-promoter binding protein 1 isolog gi|1707009 [Arabidopsis thaliana]	sp|Q94JW8|SPL6_ARATH	Squamosa promoter-binding-like protein 6 OS=Arabidopsis thaliana GN=SPL6 PE=2 SV=2
197	miR156g	38	2	25	2	0.159639	1.18832	Up	unchanged	Unigene6652_All	gi|18424242|ref|NP_568908.1|	scarecrow-like transcription factor 11 (SCL11) [Arabidopsis thaliana] >gi|98960921|gb|ABF58944.1| At5g59460 [Arabidopsis thaliana]	--	--
197	miR156g	38	2	25	2	0.159639	1.18832	Up	unchanged	Unigene69490_All	gi|30697804|ref|NP_177077.3|	squamosa promoter-binding protein-like 6 (SPL6) [Arabidopsis thaliana] >gi|67461542|sp|Q94JW8.2|SPL6_ARATH RecName: Full=Squamosa promoter-binding-like protein 6 >gi|12325078|gb|AAG52487.1|AC018364_5 squamosa promoter binding protein-like 6; 91282-89867 [Arabidopsis thaliana] >gi|5931683|emb|CAB56595.1| squamosa promoter binding protein-like 6 [Arabidopsis thaliana] >gi|5931685|emb|CAB56596.1| sq…	sp|Q94JW8|SPL6_ARATH	Squamosa promoter-binding-like protein 6 OS=Arabidopsis thaliana GN=SPL6 PE=2 SV=2
198	miR156g	20	1	7	0	0.246251	2.23369	Up	Up	Unigene23467_All	gi|13877707|gb|AAK43931.1|AF370612_1	similar to squamosa-promoter binding protein 1 isolog gi|1707009 [Arabidopsis thaliana]	sp|Q94JW8|SPL6_ARATH	Squamosa promoter-binding-like protein 6 OS=Arabidopsis thaliana GN=SPL6 PE=2 SV=2
198	miR156g	20	1	7	0	0.246251	2.23369	Up	Up	Unigene65615_All	--	--	--	--
198	miR156g	20	1	7	0	0.246251	2.23369	Up	Up	Unigene2523_All	gi|116309003|emb|CAH66122.1|	OSIGBa0146N20.7 [Oryza sativa (indica cultivar-group)]	sp|P10978|POLX_TOBAC	Retrovirus-related Pol polyprotein from transposon TNT 1-94 OS=Nicotiana tabacum PE=2 SV=1
198	miR156g	20	1	7	0	0.246251	2.23369	Up	Up	Unigene50336_All	--	--	--	--
198	miR156g	20	1	7	0	0.246251	2.23369	Up	Up	Unigene69490_All	gi|30697804|ref|NP_177077.3|	squamosa promoter-binding protein-like 6 (SPL6) [Arabidopsis thaliana] >gi|67461542|sp|Q94JW8.2|SPL6_ARATH RecName: Full=Squamosa promoter-binding-like protein 6 >gi|12325078|gb|AAG52487.1|AC018364_5 squamosa promoter binding protein-like 6; 91282-89867 [Arabidopsis thaliana] >gi|5931683|emb|CAB56595.1| squamosa promoter binding protein-like 6 [Arabidopsis thaliana] >gi|5931685|emb|CAB56596.1| sq…	sp|Q94JW8|SPL6_ARATH	Squamosa promoter-binding-like protein 6 OS=Arabidopsis thaliana GN=SPL6 PE=2 SV=2
199	miR156g	18	1	10	1	0.216093	1.40722	Up	unchanged	Unigene23467_All	gi|13877707|gb|AAK43931.1|AF370612_1	similar to squamosa-promoter binding protein 1 isolog gi|1707009 [Arabidopsis thaliana]	sp|Q94JW8|SPL6_ARATH	Squamosa promoter-binding-like protein 6 OS=Arabidopsis thaliana GN=SPL6 PE=2 SV=2
199	miR156g	18	1	10	1	0.216093	1.40722	Up	unchanged	Unigene50336_All	--	--	--	--
199	miR156g	18	1	10	1	0.216093	1.40722	Up	unchanged	Unigene900_All	gi|15231261|ref|NP_187958.1|	OVA5 (OVULE ABORTION 5); ATP binding / aminoacyl-tRNA ligase/ lysine-tRNA ligase/ nucleic acid binding / nucleotide binding [Arabidopsis thaliana] >gi|9280301|dbj|BAB01756.1| lysyl-tRNA synthetase [Arabidopsis thaliana]	sp|P73443|SYK_SYNY3	Lysyl-tRNA synthetase OS=Synechocystis sp. (strain PCC 6803) GN=lysS PE=3 SV=1
199	miR156g	18	1	10	1	0.216093	1.40722	Up	unchanged	Unigene69490_All	gi|30697804|ref|NP_177077.3|	squamosa promoter-binding protein-like 6 (SPL6) [Arabidopsis thaliana] >gi|67461542|sp|Q94JW8.2|SPL6_ARATH RecName: Full=Squamosa promoter-binding-like protein 6 >gi|12325078|gb|AAG52487.1|AC018364_5 squamosa promoter binding protein-like 6; 91282-89867 [Arabidopsis thaliana] >gi|5931683|emb|CAB56595.1| squamosa promoter binding protein-like 6 [Arabidopsis thaliana] >gi|5931685|emb|CAB56596.1| sq…	sp|Q94JW8|SPL6_ARATH	Squamosa promoter-binding-like protein 6 OS=Arabidopsis thaliana GN=SPL6 PE=2 SV=2
199	miR156g	18	1	10	1	0.216093	1.40722	Up	unchanged	Unigene9056_All	gi|297794531|ref|XP_002865150.1|	glycine-rich protein [Arabidopsis lyrata subsp. lyrata] >gi|297310985|gb|EFH41409.1| glycine-rich protein [Arabidopsis lyrata subsp. lyrata]	sp|Q9LVN1|FH13_ARATH	Formin-like protein 13 OS=Arabidopsis thaliana GN=FH13 PE=2 SV=2
200	miR156g	18	1	4	0	0.246251	3.51806	Up	Up	Unigene49867_All	gi|219879366|gb|ACL51015.1|	squamosa promoter-binding protein [Citrus trifoliata]	sp|Q700W2|SPL9_ARATH	Squamosa promoter-binding-like protein 9 OS=Arabidopsis thaliana GN=SPL9 PE=2 SV=2
200	miR156g	18	1	4	0	0.246251	3.51806	Up	Up	Unigene33223_All	gi|195613246|gb|ACG28453.1|	oxidoreductase [Zea mays]	--	--
200	miR156g	18	1	4	0	0.246251	3.51806	Up	Up	Unigene59576_All	gi|219879366|gb|ACL51015.1|	squamosa promoter-binding protein [Citrus trifoliata]	sp|Q7EXZ2|SPL14_ORYSJ	Squamosa promoter-binding-like protein 14 OS=Oryza sativa subsp. japonica GN=SPL14 PE=2 SV=1
201	miR156g	13	1	13	1	0.216093	0.781791	Up	unchanged	Unigene49867_All	gi|219879366|gb|ACL51015.1|	squamosa promoter-binding protein [Citrus trifoliata]	sp|Q700W2|SPL9_ARATH	Squamosa promoter-binding-like protein 9 OS=Arabidopsis thaliana GN=SPL9 PE=2 SV=2
201	miR156g	13	1	13	1	0.216093	0.781791	Up	unchanged	Unigene1357_All	gi|30577628|emb|CAD90156.1|	squamosa promoter binding like-protein [Betula pendula] >gi|30577630|emb|CAD90157.1| squamosa promoter binding like-protein [Betula pendula]	sp|Q38740|SBP2_ANTMA	Squamosa promoter-binding protein 2 OS=Antirrhinum majus GN=SBP2 PE=2 SV=1
201	miR156g	13	1	13	1	0.216093	0.781791	Up	unchanged	Unigene35075_All	gi|13877707|gb|AAK43931.1|AF370612_1	similar to squamosa-promoter binding protein 1 isolog gi|1707009 [Arabidopsis thaliana]	sp|Q94JW8|SPL6_ARATH	Squamosa promoter-binding-like protein 6 OS=Arabidopsis thaliana GN=SPL6 PE=2 SV=2
201	miR156g	13	1	13	1	0.216093	0.781791	Up	unchanged	Unigene23467_All	gi|13877707|gb|AAK43931.1|AF370612_1	similar to squamosa-promoter binding protein 1 isolog gi|1707009 [Arabidopsis thaliana]	sp|Q94JW8|SPL6_ARATH	Squamosa promoter-binding-like protein 6 OS=Arabidopsis thaliana GN=SPL6 PE=2 SV=2
201	miR156g	13	1	13	1	0.216093	0.781791	Up	unchanged	Unigene10828_All	gi|295815792|gb|ADG36381.1|	promoter-binding protein SPL10 [Vitis vinifera]	sp|Q9S840|SPL2_ARATH	Squamosa promoter-binding-like protein 2 OS=Arabidopsis thaliana GN=SPL2 PE=2 SV=1
201	miR156g	13	1	13	1	0.216093	0.781791	Up	unchanged	Unigene28296_All	gi|297833840|ref|XP_002884802.1|	glycosyl transferase family 1 protein [Arabidopsis lyrata subsp. lyrata] >gi|297330642|gb|EFH61061.1| glycosyl transferase family 1 protein [Arabidopsis lyrata subsp. lyrata]	--	--
201	miR156g	13	1	13	1	0.216093	0.781791	Up	unchanged	Unigene31400_All	gi|219879368|gb|ACL51016.1|	squamosa promoter-binding protein [Citrus trifoliata]	sp|Q6YZE8|SPL16_ORYSJ	Squamosa promoter-binding-like protein 16 OS=Oryza sativa subsp. japonica GN=SPL16 PE=2 SV=1
201	miR156g	13	1	13	1	0.216093	0.781791	Up	unchanged	Unigene56730_All	gi|5814093|gb|AAD52097.1|AF088885_1	receptor-like kinase CHRK1 [Nicotiana tabacum]	sp|Q3E9X6|CRK21_ARATH	Cysteine-rich receptor-like protein kinase 21 OS=Arabidopsis thaliana GN=CRK21 PE=1 SV=1
201	miR156g	13	1	13	1	0.216093	0.781791	Up	unchanged	Unigene69490_All	gi|30697804|ref|NP_177077.3|	squamosa promoter-binding protein-like 6 (SPL6) [Arabidopsis thaliana] >gi|67461542|sp|Q94JW8.2|SPL6_ARATH RecName: Full=Squamosa promoter-binding-like protein 6 >gi|12325078|gb|AAG52487.1|AC018364_5 squamosa promoter binding protein-like 6; 91282-89867 [Arabidopsis thaliana] >gi|5931683|emb|CAB56595.1| squamosa promoter binding protein-like 6 [Arabidopsis thaliana] >gi|5931685|emb|CAB56596.1| sq…	sp|Q94JW8|SPL6_ARATH	Squamosa promoter-binding-like protein 6 OS=Arabidopsis thaliana GN=SPL6 PE=2 SV=2
201	miR156g	13	1	13	1	0.216093	0.781791	Up	unchanged	Unigene33217_All	gi|115440237|ref|NP_001044398.1|	Os01g0773100 [Oryza sativa Japonica Group] >gi|113533929|dbj|BAF06312.1| Os01g0773100 [Oryza sativa Japonica Group]	sp|Q8CHY3|DYM_MOUSE	Dymeclin OS=Mus musculus GN=Dym PE=2 SV=1
201	miR156g	13	1	13	1	0.216093	0.781791	Up	unchanged	Unigene69462_All	gi|5814093|gb|AAD52097.1|AF088885_1	receptor-like kinase CHRK1 [Nicotiana tabacum]	sp|Q8GYA4|CRK10_ARATH	Cysteine-rich receptor-like protein kinase 10 OS=Arabidopsis thaliana GN=CRK10 PE=1 SV=2
201	miR156g	13	1	13	1	0.216093	0.781791	Up	unchanged	Unigene59576_All	gi|219879366|gb|ACL51015.1|	squamosa promoter-binding protein [Citrus trifoliata]	sp|Q7EXZ2|SPL14_ORYSJ	Squamosa promoter-binding-like protein 14 OS=Oryza sativa subsp. japonica GN=SPL14 PE=2 SV=1
201	miR156g	13	1	13	1	0.216093	0.781791	Up	unchanged	Unigene61394_All	gi|122162768|sp|Q01JD1.1|SPL7_ORYSI	RecName: Full=Squamosa promoter-binding-like protein 7 >gi|116310136|emb|CAH67152.1| OSIGBa0122F23.9 [Oryza sativa (indica cultivar-group)]	sp|Q7XT42|SPL7_ORYSJ	Squamosa promoter-binding-like protein 7 OS=Oryza sativa subsp. japonica GN=SPL7 PE=2 SV=2
203	miR156k	1400	78	606	43	0.005814	1.80612	Up	Up	Unigene49867_All	gi|219879366|gb|ACL51015.1|	squamosa promoter-binding protein [Citrus trifoliata]	sp|Q700W2|SPL9_ARATH	Squamosa promoter-binding-like protein 9 OS=Arabidopsis thaliana GN=SPL9 PE=2 SV=2
203	miR156k	1400	78	606	43	0.005814	1.80612	Up	Up	Unigene1357_All	gi|30577628|emb|CAD90156.1|	squamosa promoter binding like-protein [Betula pendula] >gi|30577630|emb|CAD90157.1| squamosa promoter binding like-protein [Betula pendula]	sp|Q38740|SBP2_ANTMA	Squamosa promoter-binding protein 2 OS=Antirrhinum majus GN=SBP2 PE=2 SV=1
203	miR156k	1400	78	606	43	0.005814	1.80612	Up	Up	Unigene23467_All	gi|13877707|gb|AAK43931.1|AF370612_1	similar to squamosa-promoter binding protein 1 isolog gi|1707009 [Arabidopsis thaliana]	sp|Q94JW8|SPL6_ARATH	Squamosa promoter-binding-like protein 6 OS=Arabidopsis thaliana GN=SPL6 PE=2 SV=2
203	miR156k	1400	78	606	43	0.005814	1.80612	Up	Up	Unigene10828_All	gi|295815792|gb|ADG36381.1|	promoter-binding protein SPL10 [Vitis vinifera]	sp|Q9S840|SPL2_ARATH	Squamosa promoter-binding-like protein 2 OS=Arabidopsis thaliana GN=SPL2 PE=2 SV=1
203	miR156k	1400	78	606	43	0.005814	1.80612	Up	Up	Unigene31400_All	gi|219879368|gb|ACL51016.1|	squamosa promoter-binding protein [Citrus trifoliata]	sp|Q6YZE8|SPL16_ORYSJ	Squamosa promoter-binding-like protein 16 OS=Oryza sativa subsp. japonica GN=SPL16 PE=2 SV=1
203	miR156k	1400	78	606	43	0.005814	1.80612	Up	Up	Unigene69490_All	gi|30697804|ref|NP_177077.3|	squamosa promoter-binding protein-like 6 (SPL6) [Arabidopsis thaliana] >gi|67461542|sp|Q94JW8.2|SPL6_ARATH RecName: Full=Squamosa promoter-binding-like protein 6 >gi|12325078|gb|AAG52487.1|AC018364_5 squamosa promoter binding protein-like 6; 91282-89867 [Arabidopsis thaliana] >gi|5931683|emb|CAB56595.1| squamosa promoter binding protein-like 6 [Arabidopsis thaliana] >gi|5931685|emb|CAB56596.1| sq…	sp|Q94JW8|SPL6_ARATH	Squamosa promoter-binding-like protein 6 OS=Arabidopsis thaliana GN=SPL6 PE=2 SV=2
203	miR156k	1400	78	606	43	0.005814	1.80612	Up	Up	Unigene59576_All	gi|219879366|gb|ACL51015.1|	squamosa promoter-binding protein [Citrus trifoliata]	sp|Q7EXZ2|SPL14_ORYSJ	Squamosa promoter-binding-like protein 14 OS=Oryza sativa subsp. japonica GN=SPL14 PE=2 SV=1
203	miR156k	1400	78	606	43	0.005814	1.80612	Up	Up	Unigene61394_All	gi|122162768|sp|Q01JD1.1|SPL7_ORYSI	RecName: Full=Squamosa promoter-binding-like protein 7 >gi|116310136|emb|CAH67152.1| OSIGBa0122F23.9 [Oryza sativa (indica cultivar-group)]	sp|Q7XT42|SPL7_ORYSJ	Squamosa promoter-binding-like protein 7 OS=Oryza sativa subsp. japonica GN=SPL7 PE=2 SV=2
204	miR156k	330	18	216	15	0.059726	1.1944	Up	unchanged	Unigene8031_All	gi|297821082|ref|XP_002878424.1|	serine protease inhibitor, Kazal-type family protein [Arabidopsis lyrata subsp. lyrata] >gi|297324262|gb|EFH54683.1| serine protease inhibitor, Kazal-type family protein [Arabidopsis lyrata subsp. lyrata]	--	--
204	miR156k	330	18	216	15	0.059726	1.1944	Up	unchanged	Unigene49867_All	gi|219879366|gb|ACL51015.1|	squamosa promoter-binding protein [Citrus trifoliata]	sp|Q700W2|SPL9_ARATH	Squamosa promoter-binding-like protein 9 OS=Arabidopsis thaliana GN=SPL9 PE=2 SV=2
204	miR156k	330	18	216	15	0.059726	1.1944	Up	unchanged	Unigene1357_All	gi|30577628|emb|CAD90156.1|	squamosa promoter binding like-protein [Betula pendula] >gi|30577630|emb|CAD90157.1| squamosa promoter binding like-protein [Betula pendula]	sp|Q38740|SBP2_ANTMA	Squamosa promoter-binding protein 2 OS=Antirrhinum majus GN=SBP2 PE=2 SV=1
204	miR156k	330	18	216	15	0.059726	1.1944	Up	unchanged	Unigene23467_All	gi|13877707|gb|AAK43931.1|AF370612_1	similar to squamosa-promoter binding protein 1 isolog gi|1707009 [Arabidopsis thaliana]	sp|Q94JW8|SPL6_ARATH	Squamosa promoter-binding-like protein 6 OS=Arabidopsis thaliana GN=SPL6 PE=2 SV=2
204	miR156k	330	18	216	15	0.059726	1.1944	Up	unchanged	Unigene10828_All	gi|295815792|gb|ADG36381.1|	promoter-binding protein SPL10 [Vitis vinifera]	sp|Q9S840|SPL2_ARATH	Squamosa promoter-binding-like protein 2 OS=Arabidopsis thaliana GN=SPL2 PE=2 SV=1
204	miR156k	330	18	216	15	0.059726	1.1944	Up	unchanged	Unigene43090_All	--	--	--	--
204	miR156k	330	18	216	15	0.059726	1.1944	Up	unchanged	Unigene31400_All	gi|219879368|gb|ACL51016.1|	squamosa promoter-binding protein [Citrus trifoliata]	sp|Q6YZE8|SPL16_ORYSJ	Squamosa promoter-binding-like protein 16 OS=Oryza sativa subsp. japonica GN=SPL16 PE=2 SV=1
204	miR156k	330	18	216	15	0.059726	1.1944	Up	unchanged	Unigene28699_All	gi|297746510|emb|CBI16566.3|	unnamed protein product [Vitis vinifera]	--	--
204	miR156k	330	18	216	15	0.059726	1.1944	Up	unchanged	Unigene69490_All	gi|30697804|ref|NP_177077.3|	squamosa promoter-binding protein-like 6 (SPL6) [Arabidopsis thaliana] >gi|67461542|sp|Q94JW8.2|SPL6_ARATH RecName: Full=Squamosa promoter-binding-like protein 6 >gi|12325078|gb|AAG52487.1|AC018364_5 squamosa promoter binding protein-like 6; 91282-89867 [Arabidopsis thaliana] >gi|5931683|emb|CAB56595.1| squamosa promoter binding protein-like 6 [Arabidopsis thaliana] >gi|5931685|emb|CAB56596.1| sq…	sp|Q94JW8|SPL6_ARATH	Squamosa promoter-binding-like protein 6 OS=Arabidopsis thaliana GN=SPL6 PE=2 SV=2
204	miR156k	330	18	216	15	0.059726	1.1944	Up	unchanged	Unigene59576_All	gi|219879366|gb|ACL51015.1|	squamosa promoter-binding protein [Citrus trifoliata]	sp|Q7EXZ2|SPL14_ORYSJ	Squamosa promoter-binding-like protein 14 OS=Oryza sativa subsp. japonica GN=SPL14 PE=2 SV=1
204	miR156k	330	18	216	15	0.059726	1.1944	Up	unchanged	Unigene8652_All	gi|50313464|gb|AAT74602.1|	cyclopropane fatty acid synthase [Gossypium hirsutum]	sp|P31049|YLP3_PSEPU	Uncharacterized methyltransferase in lpd-3 5'region OS=Pseudomonas putida PE=4 SV=1
204	miR156k	330	18	216	15	0.059726	1.1944	Up	unchanged	Unigene61394_All	gi|122162768|sp|Q01JD1.1|SPL7_ORYSI	RecName: Full=Squamosa promoter-binding-like protein 7 >gi|116310136|emb|CAH67152.1| OSIGBa0122F23.9 [Oryza sativa (indica cultivar-group)]	sp|Q7XT42|SPL7_ORYSJ	Squamosa promoter-binding-like protein 7 OS=Oryza sativa subsp. japonica GN=SPL7 PE=2 SV=2
205	miR156k	243	14	99	7	0.049134	1.91894	Up	Up	Unigene49867_All	gi|219879366|gb|ACL51015.1|	squamosa promoter-binding protein [Citrus trifoliata]	sp|Q700W2|SPL9_ARATH	Squamosa promoter-binding-like protein 9 OS=Arabidopsis thaliana GN=SPL9 PE=2 SV=2
205	miR156k	243	14	99	7	0.049134	1.91894	Up	Up	Unigene1357_All	gi|30577628|emb|CAD90156.1|	squamosa promoter binding like-protein [Betula pendula] >gi|30577630|emb|CAD90157.1| squamosa promoter binding like-protein [Betula pendula]	sp|Q38740|SBP2_ANTMA	Squamosa promoter-binding protein 2 OS=Antirrhinum majus GN=SBP2 PE=2 SV=1
205	miR156k	243	14	99	7	0.049134	1.91894	Up	Up	Unigene35075_All	gi|13877707|gb|AAK43931.1|AF370612_1	similar to squamosa-promoter binding protein 1 isolog gi|1707009 [Arabidopsis thaliana]	sp|Q94JW8|SPL6_ARATH	Squamosa promoter-binding-like protein 6 OS=Arabidopsis thaliana GN=SPL6 PE=2 SV=2
205	miR156k	243	14	99	7	0.049134	1.91894	Up	Up	Unigene23467_All	gi|13877707|gb|AAK43931.1|AF370612_1	similar to squamosa-promoter binding protein 1 isolog gi|1707009 [Arabidopsis thaliana]	sp|Q94JW8|SPL6_ARATH	Squamosa promoter-binding-like protein 6 OS=Arabidopsis thaliana GN=SPL6 PE=2 SV=2
205	miR156k	243	14	99	7	0.049134	1.91894	Up	Up	Unigene10828_All	gi|295815792|gb|ADG36381.1|	promoter-binding protein SPL10 [Vitis vinifera]	sp|Q9S840|SPL2_ARATH	Squamosa promoter-binding-like protein 2 OS=Arabidopsis thaliana GN=SPL2 PE=2 SV=1
205	miR156k	243	14	99	7	0.049134	1.91894	Up	Up	Unigene31400_All	gi|219879368|gb|ACL51016.1|	squamosa promoter-binding protein [Citrus trifoliata]	sp|Q6YZE8|SPL16_ORYSJ	Squamosa promoter-binding-like protein 16 OS=Oryza sativa subsp. japonica GN=SPL16 PE=2 SV=1
205	miR156k	243	14	99	7	0.049134	1.91894	Up	Up	Unigene2523_All	gi|116309003|emb|CAH66122.1|	OSIGBa0146N20.7 [Oryza sativa (indica cultivar-group)]	sp|P10978|POLX_TOBAC	Retrovirus-related Pol polyprotein from transposon TNT 1-94 OS=Nicotiana tabacum PE=2 SV=1
205	miR156k	243	14	99	7	0.049134	1.91894	Up	Up	Unigene28699_All	gi|297746510|emb|CBI16566.3|	unnamed protein product [Vitis vinifera]	--	--
205	miR156k	243	14	99	7	0.049134	1.91894	Up	Up	Unigene69490_All	gi|30697804|ref|NP_177077.3|	squamosa promoter-binding protein-like 6 (SPL6) [Arabidopsis thaliana] >gi|67461542|sp|Q94JW8.2|SPL6_ARATH RecName: Full=Squamosa promoter-binding-like protein 6 >gi|12325078|gb|AAG52487.1|AC018364_5 squamosa promoter binding protein-like 6; 91282-89867 [Arabidopsis thaliana] >gi|5931683|emb|CAB56595.1| squamosa promoter binding protein-like 6 [Arabidopsis thaliana] >gi|5931685|emb|CAB56596.1| sq…	sp|Q94JW8|SPL6_ARATH	Squamosa promoter-binding-like protein 6 OS=Arabidopsis thaliana GN=SPL6 PE=2 SV=2
205	miR156k	243	14	99	7	0.049134	1.91894	Up	Up	Unigene59576_All	gi|219879366|gb|ACL51015.1|	squamosa promoter-binding protein [Citrus trifoliata]	sp|Q7EXZ2|SPL14_ORYSJ	Squamosa promoter-binding-like protein 14 OS=Oryza sativa subsp. japonica GN=SPL14 PE=2 SV=1
205	miR156k	243	14	99	7	0.049134	1.91894	Up	Up	Unigene8652_All	gi|50313464|gb|AAT74602.1|	cyclopropane fatty acid synthase [Gossypium hirsutum]	sp|P31049|YLP3_PSEPU	Uncharacterized methyltransferase in lpd-3 5'region OS=Pseudomonas putida PE=4 SV=1
205	miR156k	243	14	99	7	0.049134	1.91894	Up	Up	Unigene61394_All	gi|122162768|sp|Q01JD1.1|SPL7_ORYSI	RecName: Full=Squamosa promoter-binding-like protein 7 >gi|116310136|emb|CAH67152.1| OSIGBa0122F23.9 [Oryza sativa (indica cultivar-group)]	sp|Q7XT42|SPL7_ORYSJ	Squamosa promoter-binding-like protein 7 OS=Oryza sativa subsp. japonica GN=SPL7 PE=2 SV=2
206	miR156k	138	8	62	4	0.079236	1.74011	Up	Up	Unigene49867_All	gi|219879366|gb|ACL51015.1|	squamosa promoter-binding protein [Citrus trifoliata]	sp|Q700W2|SPL9_ARATH	Squamosa promoter-binding-like protein 9 OS=Arabidopsis thaliana GN=SPL9 PE=2 SV=2
[truncated: 4,101 more rows]
